# Supplementary material for: Specimen-specific drift of densities defines distinct subclasses of extracellular vesicles from human whole saliva
Source: PLoS One. 2021 Apr 8;16(4):e0249526. doi: 10.1371/journal.pone.0249526 (PMC8032098; doi:10.1371/journal.pone.0249526)
Supplement: S1 Dataset — Data 1 column shows specimen numbers in which the protein was identified in no less than one from 20 fractions (10 fractions x two directions). Data 2 column represents the subclasses of the protein (see text). Density values of PFD (see text) for each specimen are shown for three specimens in the right three columns, in which "X" indicates that the protein was not detected from either or both directions, and "N. E." denotes that the protein has not achieved equilibrium in the specimen. (XLSX) [file pone.0249526.s005.xlsx]

## Sheet: Sheet1
ID	protein name	data 1	data 2	density [g/ml] ×: NOT detection N.E: NOT Equilibrium
				Sample 1	Sample 2	Sample 3
Q01970	1-phosphatidylinositol 4,5-bisphosphate phosphodiesterase beta-3 OS=Homo sapiens GN=PLCB3 PE=1 SV=2 - [PLCB3_HUMAN]	1	Ⅱ'	×	×	×
P31946	14-3-3 protein beta/alpha OS=Homo sapiens GN=YWHAB PE=1 SV=3 - [1433B_HUMAN]	123	Ⅰ"-2	1.12	N.E	N.E
P62258	14-3-3 protein epsilon OS=Homo sapiens GN=YWHAE PE=1 SV=1 - [1433E_HUMAN]	123	Ⅰ'-3	1.12	N.E	1.09
Q04917	14-3-3 protein eta OS=Homo sapiens GN=YWHAH PE=1 SV=4 - [1433F_HUMAN]	123	Ⅰ'-4	1.12	1.13	N.E
P61981	14-3-3 protein gamma OS=Homo sapiens GN=YWHAG PE=1 SV=2 - [1433G_HUMAN]	123	Ⅰ'-3	1.12	N.E	1.09
P31947	14-3-3 protein sigma OS=Homo sapiens GN=SFN PE=1 SV=1 - [1433S_HUMAN]	123	ⅠA-6	1.12	1.16	1.16
P27348	14-3-3 protein theta OS=Homo sapiens GN=YWHAQ PE=1 SV=1 - [1433T_HUMAN]	123	Ⅰ'-3	1.12	N.E	1.09
P63104	14-3-3 protein zeta/delta OS=Homo sapiens GN=YWHAZ PE=1 SV=1 - [1433Z_HUMAN]	123	Ⅰ"-2	1.12	N.E	N.E
P09543	2',3'-cyclic-nucleotide 3'-phosphodiesterase OS=Homo sapiens GN=CNP PE=1 SV=2 - [CN37_HUMAN]	1	Ⅰ"-2	1.12	×	×
P62333	26S protease regulatory subunit 10B OS=Homo sapiens GN=PSMC6 PE=1 SV=1 - [PRS10_HUMAN]	1	Ⅱ'	×	×	×
P17980	26S protease regulatory subunit 6A OS=Homo sapiens GN=PSMC3 PE=1 SV=3 - [PRS6A_HUMAN]	1	Ⅱ'	×	×	×
P35998	26S protease regulatory subunit 7 OS=Homo sapiens GN=PSMC2 PE=1 SV=3 - [PRS7_HUMAN]	1	Ⅱ'	×	×	×
O00231	26S proteasome non-ATPase regulatory subunit 11 OS=Homo sapiens GN=PSMD11 PE=1 SV=3 - [PSD11_HUMAN]	1	Ⅱ'	×	×	×
Q9UNM6	26S proteasome non-ATPase regulatory subunit 13 OS=Homo sapiens GN=PSMD13 PE=1 SV=2 - [PSD13_HUMAN]	1	Ⅱ'	×	×	×
Q13200	26S proteasome non-ATPase regulatory subunit 2 OS=Homo sapiens GN=PSMD2 PE=1 SV=3 - [PSMD2_HUMAN]	1	Ⅱ'	×	×	×
O43242	26S proteasome non-ATPase regulatory subunit 3 OS=Homo sapiens GN=PSMD3 PE=1 SV=2 - [PSMD3_HUMAN]	1	Ⅰ"-2	1.12	×	×
P09110	3-ketoacyl-CoA thiolase, peroxisomal OS=Homo sapiens GN=ACAA1 PE=1 SV=2 - [THIK_HUMAN]	1	Ⅱ'	×	×	×
P25398	40S ribosomal protein S12 OS=Homo sapiens GN=RPS12 PE=1 SV=3 - [RS12_HUMAN]	2	Ⅱ'	×	×	×
P62249	40S ribosomal protein S16 OS=Homo sapiens GN=RPS16 PE=1 SV=2 - [RS16_HUMAN]	1	Ⅱ'	×	×	×
P62857	40S ribosomal protein S28 OS=Homo sapiens GN=RPS28 PE=1 SV=1 - [RS28_HUMAN]	2	Ⅱ'	×	×	×
P46782	40S ribosomal protein S5 OS=Homo sapiens GN=RPS5 PE=1 SV=4 - [RS5_HUMAN]	12	Ⅱ'	×	×	×
P08865	40S ribosomal protein SA OS=Homo sapiens GN=RPSA PE=1 SV=4 - [RSSA_HUMAN]	2	Ⅱ'	×	×	×
Q9BRK5	45 kDa calcium-binding protein OS=Homo sapiens GN=SDF4 PE=1 SV=1 - [CAB45_HUMAN]	3	Ⅰ"-3	×	×	1.09
P08195	4F2 cell-surface antigen heavy chain OS=Homo sapiens GN=SLC3A2 PE=1 SV=3 - [4F2_HUMAN]	1	Ⅰ"-2	1.12	×	×
P52209	6-phosphogluconate dehydrogenase, decarboxylating OS=Homo sapiens GN=PGD PE=1 SV=3 - [6PGD_HUMAN]	123	Ⅰ'-4	1.12	1.13	N.E
P05386	60S acidic ribosomal protein P1 OS=Homo sapiens GN=RPLP1 PE=1 SV=1 - [RLA1_HUMAN]	123	Ⅰ"-5	N.E	1.16	N.E
P05387	60S acidic ribosomal protein P2 OS=Homo sapiens GN=RPLP2 PE=1 SV=1 - [RLA2_HUMAN]	12	Ⅰ"-5	N.E	1.16	×
P42766	60S ribosomal protein L35 OS=Homo sapiens GN=RPL35 PE=1 SV=2 - [RL35_HUMAN]	1	Ⅱ'	×	×	×
P11021	78 kDa glucose-regulated protein OS=Homo sapiens GN=HSPA5 PE=1 SV=2 - [GRP78_HUMAN]	123	Ⅰ"-2	1.12	N.E	N.E
Q76LX8	A disintegrin and metalloproteinase with thrombospondin motifs 13 OS=Homo sapiens GN=ADAMTS13 PE=1 SV=1 - [ATS13_HUMAN]	2	Ⅱ'	×	×	×
Q7Z5M8	Abhydrolase domain-containing protein 12B OS=Homo sapiens GN=ABHD12B PE=2 SV=1 - [AB12B_HUMAN]	3	Ⅱ'	×	×	×
Q13510	Acid ceramidase OS=Homo sapiens GN=ASAH1 PE=1 SV=5 - [ASAH1_HUMAN]	12	Ⅱ'	×	×	×
Q92485	Acid sphingomyelinase-like phosphodiesterase 3b OS=Homo sapiens GN=SMPDL3B PE=2 SV=2 - [ASM3B_HUMAN]	123	Ⅰ'-1	1.12	1.1	N.E
Q92688	Acidic leucine-rich nuclear phosphoprotein 32 family member B OS=Homo sapiens GN=ANP32B PE=1 SV=1 - [AN32B_HUMAN]	1	Ⅱ'	×	×	×
Q9BZP6	Acidic mammalian chitinase OS=Homo sapiens GN=CHIA PE=1 SV=1 - [CHIA_HUMAN]	1	Ⅰ"-9	1.1	×	×
Q9Y615	Actin-like protein 7A OS=Homo sapiens GN=ACTL7A PE=1 SV=1 - [ACL7A_HUMAN]	2	Ⅱ'	×	×	×
P61160	Actin-related protein 2 OS=Homo sapiens GN=ACTR2 PE=1 SV=1 - [ARP2_HUMAN]	12	Ⅰ'-4	1.12	1.13	×
O15143	Actin-related protein 2/3 complex subunit 1B OS=Homo sapiens GN=ARPC1B PE=1 SV=3 - [ARC1B_HUMAN]	1	Ⅰ"-2	1.12	×	×
O15144	Actin-related protein 2/3 complex subunit 2 OS=Homo sapiens GN=ARPC2 PE=1 SV=1 - [ARPC2_HUMAN]	12	Ⅰ"-2	1.12	N.E	×
O15145	Actin-related protein 2/3 complex subunit 3 OS=Homo sapiens GN=ARPC3 PE=1 SV=3 - [ARPC3_HUMAN]	12	Ⅰ'-4	1.12	1.13	×
P59998	Actin-related protein 2/3 complex subunit 4 OS=Homo sapiens GN=ARPC4 PE=1 SV=3 - [ARPC4_HUMAN]	123	Ⅰ'-4	1.12	1.13	N.E
P61158	Actin-related protein 3 OS=Homo sapiens GN=ACTR3 PE=1 SV=3 - [ARP3_HUMAN]	12	Ⅰ"-2	1.12	N.E	×
P68032	Actin, alpha cardiac muscle 1 OS=Homo sapiens GN=ACTC1 PE=1 SV=1 - [ACTC_HUMAN]	123	Ⅰ'-4	1.12	1.13	N.E
P60709	Actin, cytoplasmic 1 OS=Homo sapiens GN=ACTB PE=1 SV=1 - [ACTB_HUMAN]	123	Ⅰ'-4	1.12	1.13	N.E
P63267	Actin, gamma-enteric smooth muscle OS=Homo sapiens GN=ACTG2 PE=1 SV=1 - [ACTH_HUMAN]	123	Ⅱ'	×	×	×
P07108	Acyl-CoA-binding protein OS=Homo sapiens GN=DBI PE=1 SV=2 - [ACBP_HUMAN]	123	ⅠA-2	1.12	1.13	1.09
P00568	Adenylate kinase isoenzyme 1 OS=Homo sapiens GN=AK1 PE=1 SV=3 - [KAD1_HUMAN]	23	Ⅱ'	×	×	×
P30520	Adenylosuccinate synthetase isozyme 2 OS=Homo sapiens GN=ADSS PE=1 SV=3 - [PURA2_HUMAN]	1	Ⅰ"-2	1.12	×	×
Q01518	Adenylyl cyclase-associated protein 1 OS=Homo sapiens GN=CAP1 PE=1 SV=5 - [CAP1_HUMAN]	12	Ⅰ'-4	1.12	1.13	×
Q8IZP9	Adhesion G-protein coupled receptor G2 OS=Homo sapiens GN=ADGRG2 PE=1 SV=2 - [AGRG2_HUMAN]	123	Ⅰ'-1	1.12	1.1	N.E
Q9HDC9	Adipocyte plasma membrane-associated protein OS=Homo sapiens GN=APMAP PE=1 SV=2 - [APMAP_HUMAN]	12	Ⅰ'-4	1.12	1.13	×
Q15847	Adipogenesis regulatory factor OS=Homo sapiens GN=ADIRF PE=1 SV=1 - [ADIRF_HUMAN]	123	Ⅰ"-8	N.E	1.08	N.E
Q10588	ADP-ribosyl cyclase/cyclic ADP-ribose hydrolase 2 OS=Homo sapiens GN=BST1 PE=1 SV=2 - [BST1_HUMAN]	12	Ⅰ'-4	1.12	1.13	×
P61204	ADP-ribosylation factor 3 OS=Homo sapiens GN=ARF3 PE=1 SV=2 - [ARF3_HUMAN]	123	ⅠA-2	1.12	1.13	1.09
P18085	ADP-ribosylation factor 4 OS=Homo sapiens GN=ARF4 PE=1 SV=3 - [ARF4_HUMAN]	123	Ⅰ'-4	1.12	1.13	N.E
P84085	ADP-ribosylation factor 5 OS=Homo sapiens GN=ARF5 PE=1 SV=2 - [ARF5_HUMAN]	123	Ⅱ'	×	×	×
P62330	ADP-ribosylation factor 6 OS=Homo sapiens GN=ARF6 PE=1 SV=2 - [ARF6_HUMAN]	123	Ⅰ'-4	1.12	1.13	N.E
P43652	Afamin OS=Homo sapiens GN=AFM PE=1 SV=1 - [AFAM_HUMAN]	123	Ⅰ"-10	N.E	1.02	N.E
P14550	Alcohol dehydrogenase [NADP(+)] OS=Homo sapiens GN=AKR1A1 PE=1 SV=3 - [AK1A1_HUMAN]	123	Ⅱ'	×	×	×
P40394	Alcohol dehydrogenase class 4 mu/sigma chain OS=Homo sapiens GN=ADH7 PE=1 SV=2 - [ADH7_HUMAN]	12	Ⅰ"-2	1.12	N.E	×
P43353	Aldehyde dehydrogenase family 3 member B1 OS=Homo sapiens GN=ALDH3B1 PE=2 SV=1 - [AL3B1_HUMAN]	12	Ⅰ"-2	1.12	N.E	×
P30838	Aldehyde dehydrogenase, dimeric NADP-preferring OS=Homo sapiens GN=ALDH3A1 PE=1 SV=3 - [AL3A1_HUMAN]	12	Ⅰ"-7	1.16	N.E	×
P05186	Alkaline phosphatase, tissue-nonspecific isozyme OS=Homo sapiens GN=ALPL PE=1 SV=4 - [PPBT_HUMAN]	123	Ⅰ"-2	1.12	N.E	N.E
P51993	Alpha-(1,3)-fucosyltransferase 6 OS=Homo sapiens GN=FUT6 PE=1 SV=1 - [FUT6_HUMAN]	123	ⅠA-2	1.12	1.13	1.09
P02763	Alpha-1-acid glycoprotein 1 OS=Homo sapiens GN=ORM1 PE=1 SV=1 - [A1AG1_HUMAN]	12	Ⅱ'	×	×	×
P01011	Alpha-1-antichymotrypsin OS=Homo sapiens GN=SERPINA3 PE=1 SV=2 - [AACT_HUMAN]	123	Ⅱ	N.E	N.E	N.E
P01009	Alpha-1-antitrypsin OS=Homo sapiens GN=SERPINA1 PE=1 SV=3 - [A1AT_HUMAN]	123	Ⅰ'-4	1.12	1.13	N.E
P26572	Alpha-1,3-mannosyl-glycoprotein 2-beta-N-acetylglucosaminyltransferase OS=Homo sapiens GN=MGAT1 PE=1 SV=2 - [MGAT1_HUMAN]	3	Ⅰ"-3	×	×	1.09
P04217	Alpha-1B-glycoprotein OS=Homo sapiens GN=A1BG PE=1 SV=4 - [A1BG_HUMAN]	123	Ⅱ'	×	×	×
P08697	Alpha-2-antiplasmin OS=Homo sapiens GN=SERPINF2 PE=1 SV=3 - [A2AP_HUMAN]	1	Ⅱ'	×	×	×
P02765	Alpha-2-HS-glycoprotein OS=Homo sapiens GN=AHSG PE=1 SV=1 - [FETUA_HUMAN]	123	Ⅰ"-2	1.12	N.E	N.E
P01023	Alpha-2-macroglobulin OS=Homo sapiens GN=A2M PE=1 SV=3 - [A2MG_HUMAN]	123	Ⅰ'-7	1.16	1.16	N.E
A8K2U0	Alpha-2-macroglobulin-like protein 1 OS=Homo sapiens GN=A2ML1 PE=1 SV=3 - [A2ML1_HUMAN]	12	Ⅰ"-4	N.E	1.13	×
P12814	Alpha-actinin-1 OS=Homo sapiens GN=ACTN1 PE=1 SV=2 - [ACTN1_HUMAN]	123	Ⅰ'-4	1.12	1.13	N.E
O43707	Alpha-actinin-4 OS=Homo sapiens GN=ACTN4 PE=1 SV=2 - [ACTN4_HUMAN]	12	Ⅰ'-4	1.12	1.13	×
P04745	Alpha-amylase 1 OS=Homo sapiens GN=AMY1A PE=1 SV=2 - [AMY1_HUMAN]	123	Ⅱ	N.E	N.E	N.E
P02511	Alpha-crystallin B chain OS=Homo sapiens GN=CRYAB PE=1 SV=2 - [CRYAB_HUMAN]	12	Ⅰ"-5	N.E	1.16	×
P06733	Alpha-enolase OS=Homo sapiens GN=ENO1 PE=1 SV=2 - [ENOA_HUMAN]	123	ⅠA-2	1.12	1.13	1.09
P02771	Alpha-fetoprotein OS=Homo sapiens GN=AFP PE=1 SV=1 - [FETA_HUMAN]	123	Ⅰ"-8	N.E	1.08	N.E
P49641	Alpha-mannosidase 2x OS=Homo sapiens GN=MAN2A2 PE=2 SV=3 - [MA2A2_HUMAN]	1	Ⅱ'	×	×	×
P54920	Alpha-soluble NSF attachment protein OS=Homo sapiens GN=NAPA PE=1 SV=3 - [SNAA_HUMAN]	13	Ⅱ'	×	×	×
Q8TCU4	Alstrom syndrome protein 1 OS=Homo sapiens GN=ALMS1 PE=1 SV=3 - [ALMS1_HUMAN]	1	Ⅱ'	×	×	×
P15144	Aminopeptidase N OS=Homo sapiens GN=ANPEP PE=1 SV=4 - [AMPN_HUMAN]	123	Ⅰ'-3	1.12	N.E	1.09
Q01432	AMP deaminase 3 OS=Homo sapiens GN=AMPD3 PE=1 SV=1 - [AMPD3_HUMAN]	1	Ⅱ'	×	×	×
Q7Z5R6	Amyloid beta A4 precursor protein-binding family B member 1-interacting protein OS=Homo sapiens GN=APBB1IP PE=1 SV=1 - [AB1IP_HUMAN]	1	Ⅱ'	×	×	×
P05067	Amyloid beta A4 protein OS=Homo sapiens GN=APP PE=1 SV=3 - [A4_HUMAN]	3	Ⅱ'	×	×	×
Q8IY63	Angiomotin-like protein 1 OS=Homo sapiens GN=AMOTL1 PE=1 SV=1 - [AMOL1_HUMAN]	2	Ⅱ'	×	×	×
Q15389	Angiopoietin-1 OS=Homo sapiens GN=ANGPT1 PE=1 SV=2 - [ANGP1_HUMAN]	3	Ⅱ'	×	×	×
Q02763	Angiopoietin-1 receptor OS=Homo sapiens GN=TEK PE=1 SV=2 - [TIE2_HUMAN]	1	Ⅱ'	×	×	×
O95841	Angiopoietin-related protein 1 OS=Homo sapiens GN=ANGPTL1 PE=2 SV=1 - [ANGL1_HUMAN]	3	Ⅱ'	×	×	×
Q9UKU9	Angiopoietin-related protein 2 OS=Homo sapiens GN=ANGPTL2 PE=2 SV=1 - [ANGL2_HUMAN]	1	Ⅱ'	×	×	×
P12821	Angiotensin-converting enzyme OS=Homo sapiens GN=ACE PE=1 SV=1 - [ACE_HUMAN]	23	Ⅰ"-1	×	1.1	N.E
P01019	Angiotensinogen OS=Homo sapiens GN=AGT PE=1 SV=1 - [ANGT_HUMAN]	123	Ⅰ"-10	N.E	1.02	N.E
Q9BXX2	Ankyrin repeat domain-containing protein 30B OS=Homo sapiens GN=ANKRD30B PE=2 SV=3 - [AN30B_HUMAN]	3	Ⅱ'	×	×	×
P04083	Annexin A1 OS=Homo sapiens GN=ANXA1 PE=1 SV=2 - [ANXA1_HUMAN]	123	ⅠA-2	1.12	1.13	1.09
P50995	Annexin A11 OS=Homo sapiens GN=ANXA11 PE=1 SV=1 - [ANX11_HUMAN]	123	ⅠA-2	1.12	1.13	1.09
P07355	Annexin A2 OS=Homo sapiens GN=ANXA2 PE=1 SV=2 - [ANXA2_HUMAN]	123	ⅠA-2	1.12	1.13	1.09
P12429	Annexin A3 OS=Homo sapiens GN=ANXA3 PE=1 SV=3 - [ANXA3_HUMAN]	123	ⅠA-2	1.12	1.13	1.09
P09525	Annexin A4 OS=Homo sapiens GN=ANXA4 PE=1 SV=4 - [ANXA4_HUMAN]	123	Ⅰ'-4	1.12	1.13	N.E
P08758	Annexin A5 OS=Homo sapiens GN=ANXA5 PE=1 SV=2 - [ANXA5_HUMAN]	123	ⅠA-2	1.12	1.13	1.09
P08133	Annexin A6 OS=Homo sapiens GN=ANXA6 PE=1 SV=3 - [ANXA6_HUMAN]	123	Ⅰ'-4	1.12	1.13	N.E
P20073	Annexin A7 OS=Homo sapiens GN=ANXA7 PE=1 SV=3 - [ANXA7_HUMAN]	123	Ⅰ'-3	1.12	N.E	1.09
P13928	Annexin A8 OS=Homo sapiens GN=ANXA8 PE=1 SV=3 - [ANXA8_HUMAN]	12	Ⅰ'-4	1.12	1.13	×
Q5XXA6	Anoctamin-1 OS=Homo sapiens GN=ANO1 PE=1 SV=1 - [ANO1_HUMAN]	12	Ⅰ"-1	N.E	1.1	×
Q4KMQ2	Anoctamin-6 OS=Homo sapiens GN=ANO6 PE=1 SV=2 - [ANO6_HUMAN]	1	Ⅱ'	×	×	×
P03973	Antileukoproteinase OS=Homo sapiens GN=SLPI PE=1 SV=2 - [SLPI_HUMAN]	123	Ⅰ'-4	1.12	1.13	N.E
P01008	Antithrombin-III OS=Homo sapiens GN=SERPINC1 PE=1 SV=1 - [ANT3_HUMAN]	123	Ⅱ'	×	×	×
P63010	AP-2 complex subunit beta OS=Homo sapiens GN=AP2B1 PE=1 SV=1 - [AP2B1_HUMAN]	1	Ⅰ"-2	1.12	×	×
Q9H0R1	AP-5 complex subunit mu-1 OS=Homo sapiens GN=AP5M1 PE=1 SV=2 - [AP5M1_HUMAN]	23	Ⅱ'	×	×	×
P02647	Apolipoprotein A-I OS=Homo sapiens GN=APOA1 PE=1 SV=1 - [APOA1_HUMAN]	123	ⅠA-2	1.12	1.13	1.09
P02652	Apolipoprotein A-II OS=Homo sapiens GN=APOA2 PE=1 SV=1 - [APOA2_HUMAN]	123	Ⅰ"-2	1.12	N.E	N.E
P06727	Apolipoprotein A-IV OS=Homo sapiens GN=APOA4 PE=1 SV=3 - [APOA4_HUMAN]	123	Ⅰ"-11	N.E	1.07	N.E
P04114	Apolipoprotein B-100 OS=Homo sapiens GN=APOB PE=1 SV=2 - [APOB_HUMAN]	123	Ⅰ"-2	1.12	N.E	N.E
P02654	Apolipoprotein C-I OS=Homo sapiens GN=APOC1 PE=1 SV=1 - [APOC1_HUMAN]	1	Ⅰ"-2	1.12	×	×
P02655	Apolipoprotein C-II OS=Homo sapiens GN=APOC2 PE=1 SV=1 - [APOC2_HUMAN]	12	Ⅱ'	×	×	×
P02656	Apolipoprotein C-III OS=Homo sapiens GN=APOC3 PE=1 SV=1 - [APOC3_HUMAN]	123	Ⅱ'	×	×	×
P55056	Apolipoprotein C-IV OS=Homo sapiens GN=APOC4 PE=1 SV=1 - [APOC4_HUMAN]	12	Ⅱ'	×	×	×
P05090	Apolipoprotein D OS=Homo sapiens GN=APOD PE=1 SV=1 - [APOD_HUMAN]	123	Ⅰ'-1	1.12	1.1	N.E
P02649	Apolipoprotein E OS=Homo sapiens GN=APOE PE=1 SV=1 - [APOE_HUMAN]	123	Ⅱ	N.E	N.E	N.E
O14791	Apolipoprotein L1 OS=Homo sapiens GN=APOL1 PE=1 SV=5 - [APOL1_HUMAN]	23	Ⅱ'	×	×	×
O95445	Apolipoprotein M OS=Homo sapiens GN=APOM PE=1 SV=2 - [APOM_HUMAN]	123	Ⅱ'	×	×	×
P08519	Apolipoprotein(a) OS=Homo sapiens GN=LPA PE=1 SV=1 - [APOA_HUMAN]	123	Ⅱ	N.E	N.E	N.E
P55064	Aquaporin-5 OS=Homo sapiens GN=AQP5 PE=1 SV=1 - [AQP5_HUMAN]	123	Ⅰ'-1	1.12	1.1	N.E
P09917	Arachidonate 5-lipoxygenase OS=Homo sapiens GN=ALOX5 PE=1 SV=2 - [LOX5_HUMAN]	1	Ⅰ"-2	1.12	×	×
Q96P48	Arf-GAP with Rho-GAP domain, ANK repeat and PH domain-containing protein 1 OS=Homo sapiens GN=ARAP1 PE=1 SV=3 - [ARAP1_HUMAN]	1	Ⅱ'	×	×	×
P53367	Arfaptin-1 OS=Homo sapiens GN=ARFIP1 PE=1 SV=2 - [ARFP1_HUMAN]	13	Ⅱ'	×	×	×
P05089	Arginase-1 OS=Homo sapiens GN=ARG1 PE=1 SV=2 - [ARGI1_HUMAN]	1	Ⅰ"-2	1.12	×	×
Q8N5I2	Arrestin domain-containing protein 1 OS=Homo sapiens GN=ARRDC1 PE=1 SV=1 - [ARRD1_HUMAN]	23	Ⅰ'-2	×	1.1	1.09
P27540	Aryl hydrocarbon receptor nuclear translocator OS=Homo sapiens GN=ARNT PE=1 SV=1 - [ARNT_HUMAN]	3	Ⅱ'	×	×	×
Q5FYB0	Arylsulfatase J OS=Homo sapiens GN=ARSJ PE=2 SV=1 - [ARSJ_HUMAN]	1	Ⅱ'	×	×	×
P17174	Aspartate aminotransferase, cytoplasmic OS=Homo sapiens GN=GOT1 PE=1 SV=3 - [AATC_HUMAN]	1	Ⅰ"-2	1.12	×	×
Q7Z591	AT-hook-containing transcription factor OS=Homo sapiens GN=AKNA PE=1 SV=2 - [AKNA_HUMAN]	2	Ⅱ'	×	×	×
Q8WWM7	Ataxin-2-like protein OS=Homo sapiens GN=ATXN2L PE=1 SV=2 - [ATX2L_HUMAN]	2	Ⅱ'	×	×	×
P06576	ATP synthase subunit beta, mitochondrial OS=Homo sapiens GN=ATP5B PE=1 SV=3 - [ATPB_HUMAN]	1	Ⅱ'	×	×	×
P56134	ATP synthase subunit f, mitochondrial OS=Homo sapiens GN=ATP5J2 PE=2 SV=3 - [ATPK_HUMAN]	1	Ⅱ'	×	×	×
O95477	ATP-binding cassette sub-family A member 1 OS=Homo sapiens GN=ABCA1 PE=1 SV=3 - [ABCA1_HUMAN]	2	Ⅱ'	×	×	×
Q8WWZ4	ATP-binding cassette sub-family A member 10 OS=Homo sapiens GN=ABCA10 PE=2 SV=3 - [ABCAA_HUMAN]	1	Ⅱ'	×	×	×
P53396	ATP-citrate synthase OS=Homo sapiens GN=ACLY PE=1 SV=3 - [ACLY_HUMAN]	1	Ⅱ'	×	×	×
Q08211	ATP-dependent RNA helicase A OS=Homo sapiens GN=DHX9 PE=1 SV=4 - [DHX9_HUMAN]	2	Ⅰ"-5	×	1.16	×
Q9GZR7	ATP-dependent RNA helicase DDX24 OS=Homo sapiens GN=DDX24 PE=1 SV=1 - [DDX24_HUMAN]	1	Ⅱ'	×	×	×
Q9UHL0	ATP-dependent RNA helicase DDX25 OS=Homo sapiens GN=DDX25 PE=1 SV=2 - [DDX25_HUMAN]	1	Ⅱ'	×	×	×
O00571	ATP-dependent RNA helicase DDX3X OS=Homo sapiens GN=DDX3X PE=1 SV=3 - [DDX3X_HUMAN]	1	Ⅱ'	×	×	×
O15169	Axin-1 OS=Homo sapiens GN=AXIN1 PE=1 SV=2 - [AXIN1_HUMAN]	3	Ⅱ'	×	×	×
P20160	Azurocidin OS=Homo sapiens GN=AZU1 PE=1 SV=3 - [CAP7_HUMAN]	12	Ⅰ'-4	1.12	1.13	×
P51572	B-cell receptor-associated protein 31 OS=Homo sapiens GN=BCAP31 PE=1 SV=3 - [BAP31_HUMAN]	12	Ⅰ"-2	1.12	N.E	×
P17213	Bactericidal permeability-increasing protein OS=Homo sapiens GN=BPI PE=1 SV=4 - [BPI_HUMAN]	12	Ⅰ'-4	1.12	1.13	×
P02730	Band 3 anion transport protein OS=Homo sapiens GN=SLC4A1 PE=1 SV=3 - [B3AT_HUMAN]	12	Ⅰ"-2	1.12	N.E	×
O75531	Barrier-to-autointegration factor OS=Homo sapiens GN=BANF1 PE=1 SV=1 - [BAF_HUMAN]	2	Ⅱ'	×	×	×
P98160	Basement membrane-specific heparan sulfate proteoglycan core protein OS=Homo sapiens GN=HSPG2 PE=1 SV=4 - [PGBM_HUMAN]	1	Ⅱ'	×	×	×
O95395	Beta-1,3-galactosyl-O-glycosyl-glycoprotein beta-1,6-N-acetylglucosaminyltransferase 3 OS=Homo sapiens GN=GCNT3 PE=2 SV=1 - [GCNT3_HUMAN]	1	Ⅱ'	×	×	×
P15291	Beta-1,4-galactosyltransferase 1 OS=Homo sapiens GN=B4GALT1 PE=1 SV=5 - [B4GT1_HUMAN]	1	Ⅱ'	×	×	×
O43505	Beta-1,4-glucuronyltransferase 1 OS=Homo sapiens GN=B4GAT1 PE=1 SV=1 - [B4GA1_HUMAN]	3	Ⅱ'	×	×	×
P02749	Beta-2-glycoprotein 1 OS=Homo sapiens GN=APOH PE=1 SV=3 - [APOH_HUMAN]	123	Ⅰ'-15	1.12	1.02	N.E
P61769	Beta-2-microglobulin OS=Homo sapiens GN=B2M PE=1 SV=1 - [B2MG_HUMAN]	123	Ⅰ"-2	1.12	N.E	N.E
Q562R1	Beta-actin-like protein 2 OS=Homo sapiens GN=ACTBL2 PE=1 SV=2 - [ACTBL_HUMAN]	23	Ⅰ"-1	×	1.1	N.E
P32121	Beta-arrestin-2 OS=Homo sapiens GN=ARRB2 PE=1 SV=2 - [ARRB2_HUMAN]	1	Ⅰ"-2	1.12	×	×
P13929	Beta-enolase OS=Homo sapiens GN=ENO3 PE=1 SV=5 - [ENOB_HUMAN]	3	Ⅱ'	×	×	×
Q9Y5Z0	Beta-secretase 2 OS=Homo sapiens GN=BACE2 PE=1 SV=1 - [BACE2_HUMAN]	23	Ⅰ"-1	×	1.1	N.E
Q9NZS9	Bifunctional apoptosis regulator OS=Homo sapiens GN=BFAR PE=1 SV=1 - [BFAR_HUMAN]	3	Ⅱ'	×	×	×
Q8NFC6	Biorientation of chromosomes in cell division protein 1-like 1 OS=Homo sapiens GN=BOD1L1 PE=1 SV=2 - [BD1L1_HUMAN]	2	Ⅱ'	×	×	×
P43251	Biotinidase OS=Homo sapiens GN=BTD PE=1 SV=2 - [BTD_HUMAN]	12	Ⅱ'	×	×	×
Q76B58	BMP/retinoic acid-inducible neural-specific protein 3 OS=Homo sapiens GN=BRINP3 PE=1 SV=1 - [BRNP3_HUMAN]	1	Ⅱ'	×	×	×
Q9NP55	BPI fold-containing family A member 1 OS=Homo sapiens GN=BPIFA1 PE=1 SV=1 - [BPIA1_HUMAN]	123	ⅠA-2	1.12	1.13	1.09
Q96DR5	BPI fold-containing family A member 2 OS=Homo sapiens GN=BPIFA2 PE=1 SV=2 - [BPIA2_HUMAN]	123	ⅠA-2	1.12	1.13	1.09
Q8TDL5	BPI fold-containing family B member 1 OS=Homo sapiens GN=BPIFB1 PE=2 SV=1 - [BPIB1_HUMAN]	123	Ⅰ'-3	1.12	N.E	1.09
Q8N4F0	BPI fold-containing family B member 2 OS=Homo sapiens GN=BPIFB2 PE=1 SV=2 - [BPIB2_HUMAN]	123	ⅠA-2	1.12	1.13	1.09
P80723	Brain acid soluble protein 1 OS=Homo sapiens GN=BASP1 PE=1 SV=2 - [BASP1_HUMAN]	123	Ⅰ'-4	1.12	1.13	N.E
Q9UQB8	Brain-specific angiogenesis inhibitor 1-associated protein 2 OS=Homo sapiens GN=BAIAP2 PE=1 SV=1 - [BAIP2_HUMAN]	123	Ⅰ'-4	1.12	1.13	N.E
P51587	Breast cancer type 2 susceptibility protein OS=Homo sapiens GN=BRCA2 PE=1 SV=2 - [BRCA2_HUMAN]	1	Ⅱ'	×	×	×
Q9UBW5	Bridging integrator 2 OS=Homo sapiens GN=BIN2 PE=1 SV=3 - [BIN2_HUMAN]	1	Ⅱ'	×	×	×
Q5VW32	BRO1 domain-containing protein BROX OS=Homo sapiens GN=BROX PE=1 SV=1 - [BROX_HUMAN]	12	Ⅱ'	×	×	×
Q96CX2	BTB/POZ domain-containing protein KCTD12 OS=Homo sapiens GN=KCTD12 PE=1 SV=1 - [KCD12_HUMAN]	1	Ⅱ'	×	×	×
P51681	C-C chemokine receptor type 5 OS=Homo sapiens GN=CCR5 PE=1 SV=1 - [CCR5_HUMAN]	1	Ⅱ'	×	×	×
Q9NRJ3	C-C motif chemokine 28 OS=Homo sapiens GN=CCL28 PE=1 SV=1 - [CCL28_HUMAN]	123	Ⅰ'-4	1.12	1.13	N.E
Q5QGZ9	C-type lectin domain family 12 member A OS=Homo sapiens GN=CLEC12A PE=1 SV=3 - [CL12A_HUMAN]	1	Ⅰ"-2	1.12	×	×
P25024	C-X-C chemokine receptor type 1 OS=Homo sapiens GN=CXCR1 PE=1 SV=2 - [CXCR1_HUMAN]	1	Ⅱ'	×	×	×
P04003	C4b-binding protein alpha chain OS=Homo sapiens GN=C4BPA PE=1 SV=2 - [C4BPA_HUMAN]	123	Ⅰ"-2	1.12	N.E	N.E
P21730	C5a anaphylatoxin chemotactic receptor 1 OS=Homo sapiens GN=C5AR1 PE=1 SV=2 - [C5AR1_HUMAN]	1	Ⅱ'	×	×	×
Q9BYE9	Cadherin-related family member 2 OS=Homo sapiens GN=CDHR2 PE=1 SV=2 - [CDHR2_HUMAN]	2	Ⅱ'	×	×	×
Q99653	Calcineurin B homologous protein 1 OS=Homo sapiens GN=CHP1 PE=1 SV=3 - [CHP1_HUMAN]	1	Ⅱ'	×	×	×
Q96BS2	Calcineurin B homologous protein 3 OS=Homo sapiens GN=TESC PE=1 SV=3 - [CHP3_HUMAN]	1	Ⅰ"-2	1.12	×	×
Q9BRF8	Calcineurin-like phosphoesterase domain-containing protein 1 OS=Homo sapiens GN=CPPED1 PE=1 SV=3 - [CPPED_HUMAN]	1	Ⅱ'	×	×	×
Q99828	Calcium and integrin-binding protein 1 OS=Homo sapiens GN=CIB1 PE=1 SV=4 - [CIB1_HUMAN]	123	ⅠA-1	1.12	1.1	1.09
Q86XJ0	Calcium homeostasis modulator protein 3 OS=Homo sapiens GN=CALHM3 PE=2 SV=1 - [CAHM3_HUMAN]	1	Ⅱ'	×	×	×
Q14CN2	Calcium-activated chloride channel regulator 4 OS=Homo sapiens GN=CLCA4 PE=1 SV=2 - [CLCA4_HUMAN]	12	Ⅰ'-4	1.12	1.13	×
Q9Y376	Calcium-binding protein 39 OS=Homo sapiens GN=CAB39 PE=1 SV=1 - [CAB39_HUMAN]	123	Ⅰ'-4	1.12	1.13	N.E
P62158	Calmodulin OS=Homo sapiens GN=CALM1 PE=1 SV=2 - [CALM_HUMAN]	123	ⅠA-2	1.12	1.13	1.09
P27482	Calmodulin-like protein 3 OS=Homo sapiens GN=CALML3 PE=1 SV=2 - [CALL3_HUMAN]	123	Ⅰ"-5	N.E	1.16	N.E
Q9NZT1	Calmodulin-like protein 5 OS=Homo sapiens GN=CALML5 PE=1 SV=2 - [CALL5_HUMAN]	23	Ⅰ"-4	×	1.13	N.E
P27824	Calnexin OS=Homo sapiens GN=CANX PE=1 SV=2 - [CALX_HUMAN]	12	Ⅰ"-2	1.12	N.E	×
P04632	Calpain small subunit 1 OS=Homo sapiens GN=CAPNS1 PE=1 SV=1 - [CPNS1_HUMAN]	123	Ⅰ'-4	1.12	1.13	N.E
Q96L46	Calpain small subunit 2 OS=Homo sapiens GN=CAPNS2 PE=2 SV=2 - [CPNS2_HUMAN]	2	Ⅱ'	×	×	×
P07384	Calpain-1 catalytic subunit OS=Homo sapiens GN=CAPN1 PE=1 SV=1 - [CAN1_HUMAN]	1	Ⅰ"-2	1.12	×	×
P51911	Calponin-1 OS=Homo sapiens GN=CNN1 PE=1 SV=2 - [CNN1_HUMAN]	2	Ⅱ'	×	×	×
Q99439	Calponin-2 OS=Homo sapiens GN=CNN2 PE=1 SV=4 - [CNN2_HUMAN]	1	Ⅱ'	×	×	×
P27797	Calreticulin OS=Homo sapiens GN=CALR PE=1 SV=1 - [CALR_HUMAN]	123	Ⅰ"-2	1.12	N.E	N.E
P13861	cAMP-dependent protein kinase type II-alpha regulatory subunit OS=Homo sapiens GN=PRKAR2A PE=1 SV=2 - [KAP2_HUMAN]	1	Ⅱ'	×	×	×
Q8TC20	Cancer-associated gene 1 protein OS=Homo sapiens GN=CAGE1 PE=1 SV=2 - [CAGE1_HUMAN]	2	Ⅱ'	×	×	×
P30622	CAP-Gly domain-containing linker protein 1 OS=Homo sapiens GN=CLIP1 PE=1 SV=2 - [CLIP1_HUMAN]	1	Ⅰ"-2	1.12	×	×
Q9NRB3	Carbohydrate sulfotransferase 12 OS=Homo sapiens GN=CHST12 PE=1 SV=2 - [CHSTC_HUMAN]	2	Ⅱ'	×	×	×
Q7L1S5	Carbohydrate sulfotransferase 9 OS=Homo sapiens GN=CHST9 PE=2 SV=2 - [CHST9_HUMAN]	3	Ⅱ'	×	×	×
P00915	Carbonic anhydrase 1 OS=Homo sapiens GN=CA1 PE=1 SV=2 - [CAH1_HUMAN]	2	Ⅱ'	×	×	×
P00918	Carbonic anhydrase 2 OS=Homo sapiens GN=CA2 PE=1 SV=2 - [CAH2_HUMAN]	123	ⅠA-2	1.12	1.13	1.09
P22748	Carbonic anhydrase 4 OS=Homo sapiens GN=CA4 PE=1 SV=2 - [CAH4_HUMAN]	1	Ⅰ"-2	1.12	×	×
P23280	Carbonic anhydrase 6 OS=Homo sapiens GN=CA6 PE=1 SV=3 - [CAH6_HUMAN]	123	Ⅰ'-3	1.12	N.E	1.09
P16152	Carbonyl reductase [NADPH] 1 OS=Homo sapiens GN=CBR1 PE=1 SV=3 - [CBR1_HUMAN]	1	Ⅱ'	×	×	×
O75828	Carbonyl reductase [NADPH] 3 OS=Homo sapiens GN=CBR3 PE=1 SV=3 - [CBR3_HUMAN]	23	Ⅱ'	×	×	×
P16870	Carboxypeptidase E OS=Homo sapiens GN=CPE PE=1 SV=1 - [CBPE_HUMAN]	123	Ⅰ"-1	N.E	1.1	N.E
P15169	Carboxypeptidase N catalytic chain OS=Homo sapiens GN=CPN1 PE=1 SV=1 - [CBPN_HUMAN]	123	Ⅱ'	×	×	×
P13688	Carcinoembryonic antigen-related cell adhesion molecule 1 OS=Homo sapiens GN=CEACAM1 PE=1 SV=2 - [CEAM1_HUMAN]	123	Ⅰ'-1	1.12	1.1	N.E
P06731	Carcinoembryonic antigen-related cell adhesion molecule 5 OS=Homo sapiens GN=CEACAM5 PE=1 SV=3 - [CEAM5_HUMAN]	123	Ⅰ"-4	N.E	1.13	N.E
P40199	Carcinoembryonic antigen-related cell adhesion molecule 6 OS=Homo sapiens GN=CEACAM6 PE=1 SV=3 - [CEAM6_HUMAN]	123	Ⅰ'-4	1.12	1.13	N.E
Q14002	Carcinoembryonic antigen-related cell adhesion molecule 7 OS=Homo sapiens GN=CEACAM7 PE=1 SV=1 - [CEAM7_HUMAN]	2	Ⅱ'	×	×	×
P31997	Carcinoembryonic antigen-related cell adhesion molecule 8 OS=Homo sapiens GN=CEACAM8 PE=1 SV=2 - [CEAM8_HUMAN]	123	ⅠA-2	1.12	1.13	1.09
O75718	Cartilage-associated protein OS=Homo sapiens GN=CRTAP PE=1 SV=1 - [CRTAP_HUMAN]	12	Ⅱ'	×	×	×
P31944	Caspase-14 OS=Homo sapiens GN=CASP14 PE=1 SV=2 - [CASPE_HUMAN]	123	Ⅱ'	×	×	×
P04040	Catalase OS=Homo sapiens GN=CAT PE=1 SV=3 - [CATA_HUMAN]	12	Ⅰ"-16	1.26-1.32	N.E	×
P49913	Cathelicidin antimicrobial peptide OS=Homo sapiens GN=CAMP PE=1 SV=1 - [CAMP_HUMAN]	123	ⅠA-2	1.12	1.13	1.09
P07858	Cathepsin B OS=Homo sapiens GN=CTSB PE=1 SV=3 - [CATB_HUMAN]	2	Ⅱ'	×	×	×
P07339	Cathepsin D OS=Homo sapiens GN=CTSD PE=1 SV=1 - [CATD_HUMAN]	1	Ⅱ'	×	×	×
P08311	Cathepsin G OS=Homo sapiens GN=CTSG PE=1 SV=2 - [CATG_HUMAN]	12	Ⅰ'-4	1.12	1.13	×
P43234	Cathepsin O OS=Homo sapiens GN=CTSO PE=2 SV=1 - [CATO_HUMAN]	3	Ⅱ'	×	×	×
Q8N6Q3	CD177 antigen OS=Homo sapiens GN=CD177 PE=1 SV=2 - [CD177_HUMAN]	12	Ⅰ'-4	1.12	1.13	×
Q9Y5K6	CD2-associated protein OS=Homo sapiens GN=CD2AP PE=1 SV=1 - [CD2AP_HUMAN]	23	Ⅰ"-1	×	1.1	N.E
P16070	CD44 antigen OS=Homo sapiens GN=CD44 PE=1 SV=3 - [CD44_HUMAN]	123	Ⅰ"-2	1.12	N.E	N.E
O43866	CD5 antigen-like OS=Homo sapiens GN=CD5L PE=1 SV=1 - [CD5L_HUMAN]	13	Ⅰ"-2	1.12	×	N.E
P13987	CD59 glycoprotein OS=Homo sapiens GN=CD59 PE=1 SV=1 - [CD59_HUMAN]	123	Ⅰ"-2	1.12	N.E	N.E
P08962	CD63 antigen OS=Homo sapiens GN=CD63 PE=1 SV=2 - [CD63_HUMAN]	123	ⅠA-1	1.12	1.1	1.09
P60033	CD81 antigen OS=Homo sapiens GN=CD81 PE=1 SV=1 - [CD81_HUMAN]	123	ⅠA-1	1.12	1.1	1.09
P27701	CD82 antigen OS=Homo sapiens GN=CD82 PE=1 SV=1 - [CD82_HUMAN]	123	Ⅰ"-2	1.12	N.E	N.E
P21926	CD9 antigen OS=Homo sapiens GN=CD9 PE=1 SV=4 - [CD9_HUMAN]	123	ⅠA-1	1.12	1.1	1.09
P48960	CD97 antigen OS=Homo sapiens GN=CD97 PE=1 SV=4 - [CD97_HUMAN]	1	Ⅱ'	×	×	×
Q9NV96	Cell cycle control protein 50A OS=Homo sapiens GN=TMEM30A PE=1 SV=1 - [CC50A_HUMAN]	1	Ⅰ"-2	1.12	×	×
Q3MIR4	Cell cycle control protein 50B OS=Homo sapiens GN=TMEM30B PE=1 SV=1 - [CC50B_HUMAN]	23	Ⅱ'	×	×	×
P60953	Cell division control protein 42 homolog OS=Homo sapiens GN=CDC42 PE=1 SV=2 - [CDC42_HUMAN]	123	Ⅰ'-4	1.12	1.13	N.E
Q12834	Cell division cycle protein 20 homolog OS=Homo sapiens GN=CDC20 PE=1 SV=2 - [CDC20_HUMAN]	2	Ⅱ'	×	×	×
P29373	Cellular retinoic acid-binding protein 2 OS=Homo sapiens GN=CRABP2 PE=1 SV=2 - [RABP2_HUMAN]	123	Ⅰ"-4	N.E	1.13	N.E
Q96ST8	Centrosomal protein of 89 kDa OS=Homo sapiens GN=CEP89 PE=1 SV=3 - [CEP89_HUMAN]	1	Ⅱ'	×	×	×
P00450	Ceruloplasmin OS=Homo sapiens GN=CP PE=1 SV=1 - [CERU_HUMAN]	123	Ⅰ'-16	1.12	1.07	N.E
Q13976	cGMP-dependent protein kinase 1 OS=Homo sapiens GN=PRKG1 PE=1 SV=3 - [KGP1_HUMAN]	1	Ⅱ'	×	×	×
Q9HD42	Charged multivesicular body protein 1a OS=Homo sapiens GN=CHMP1A PE=1 SV=1 - [CHM1A_HUMAN]	1	Ⅱ'	×	×	×
Q7LBR1	Charged multivesicular body protein 1b OS=Homo sapiens GN=CHMP1B PE=1 SV=1 - [CHM1B_HUMAN]	123	Ⅱ'	×	×	×
O43633	Charged multivesicular body protein 2a OS=Homo sapiens GN=CHMP2A PE=1 SV=1 - [CHM2A_HUMAN]	12	Ⅱ'	×	×	×
Q9UQN3	Charged multivesicular body protein 2b OS=Homo sapiens GN=CHMP2B PE=1 SV=1 - [CHM2B_HUMAN]	2	Ⅱ'	×	×	×
Q9BY43	Charged multivesicular body protein 4a OS=Homo sapiens GN=CHMP4A PE=1 SV=3 - [CHM4A_HUMAN]	3	Ⅱ'	×	×	×
Q9H444	Charged multivesicular body protein 4b OS=Homo sapiens GN=CHMP4B PE=1 SV=1 - [CHM4B_HUMAN]	123	Ⅰ"-8	N.E	1.08	N.E
Q9NZZ3	Charged multivesicular body protein 5 OS=Homo sapiens GN=CHMP5 PE=1 SV=1 - [CHMP5_HUMAN]	123	Ⅰ"-2	1.12	N.E	N.E
P36222	Chitinase-3-like protein 1 OS=Homo sapiens GN=CHI3L1 PE=1 SV=2 - [CH3L1_HUMAN]	3	Ⅱ'	×	×	×
O00299	Chloride intracellular channel protein 1 OS=Homo sapiens GN=CLIC1 PE=1 SV=4 - [CLIC1_HUMAN]	123	ⅠA-2	1.12	1.13	1.09
O95833	Chloride intracellular channel protein 3 OS=Homo sapiens GN=CLIC3 PE=1 SV=2 - [CLIC3_HUMAN]	123	Ⅱ'	×	×	×
Q9Y696	Chloride intracellular channel protein 4 OS=Homo sapiens GN=CLIC4 PE=1 SV=4 - [CLIC4_HUMAN]	123	ⅠA-2	1.12	1.13	1.09
Q96NY7	Chloride intracellular channel protein 6 OS=Homo sapiens GN=CLIC6 PE=2 SV=3 - [CLIC6_HUMAN]	3	Ⅱ'	×	×	×
P35790	Choline kinase alpha OS=Homo sapiens GN=CHKA PE=1 SV=3 - [CHKA_HUMAN]	1	Ⅱ'	×	×	×
Q8IWA5	Choline transporter-like protein 2 OS=Homo sapiens GN=SLC44A2 PE=1 SV=3 - [CTL2_HUMAN]	2	Ⅱ'	×	×	×
Q53GD3	Choline transporter-like protein 4 OS=Homo sapiens GN=SLC44A4 PE=2 SV=2 - [CTL4_HUMAN]	123	ⅠA-1	1.12	1.1	1.09
Q00610	Clathrin heavy chain 1 OS=Homo sapiens GN=CLTC PE=1 SV=5 - [CLH1_HUMAN]	12	Ⅰ"-2	1.12	N.E	×
P56746	Claudin-15 OS=Homo sapiens GN=CLDN15 PE=1 SV=1 - [CLD15_HUMAN]	1	Ⅱ'	×	×	×
O14493	Claudin-4 OS=Homo sapiens GN=CLDN4 PE=1 SV=1 - [CLD4_HUMAN]	12	Ⅰ"-2	1.12	N.E	×
P10909	Clusterin OS=Homo sapiens GN=CLU PE=1 SV=1 - [CLUS_HUMAN]	123	Ⅰ'-4	1.12	1.13	N.E
Q14019	Coactosin-like protein OS=Homo sapiens GN=COTL1 PE=1 SV=3 - [COTL1_HUMAN]	1	Ⅱ'	×	×	×
P12259	Coagulation factor V OS=Homo sapiens GN=F5 PE=1 SV=4 - [FA5_HUMAN]	12	Ⅱ'	×	×	×
P00748	Coagulation factor XII OS=Homo sapiens GN=F12 PE=1 SV=3 - [FA12_HUMAN]	123	Ⅱ'	×	×	×
P53621	Coatomer subunit alpha OS=Homo sapiens GN=COPA PE=1 SV=2 - [COPA_HUMAN]	1	Ⅱ'	×	×	×
P53618	Coatomer subunit beta OS=Homo sapiens GN=COPB1 PE=1 SV=3 - [COPB_HUMAN]	1	Ⅱ'	×	×	×
P35606	Coatomer subunit beta' OS=Homo sapiens GN=COPB2 PE=1 SV=2 - [COPB2_HUMAN]	1	Ⅱ'	×	×	×
P48444	Coatomer subunit delta OS=Homo sapiens GN=ARCN1 PE=1 SV=1 - [COPD_HUMAN]	1	Ⅱ'	×	×	×
O14579	Coatomer subunit epsilon OS=Homo sapiens GN=COPE PE=1 SV=3 - [COPE_HUMAN]	2	Ⅱ'	×	×	×
P23528	Cofilin-1 OS=Homo sapiens GN=CFL1 PE=1 SV=3 - [COF1_HUMAN]	123	ⅠA-2	1.12	1.13	1.09
Q96A19	Coiled-coil domain-containing protein 102A OS=Homo sapiens GN=CCDC102A PE=1 SV=2 - [C102A_HUMAN]	3	Ⅱ'	×	×	×
Q96JG6	Coiled-coil domain-containing protein 132 OS=Homo sapiens GN=CCDC132 PE=1 SV=3 - [CC132_HUMAN]	1	Ⅱ'	×	×	×
Q8NFR7	Coiled-coil domain-containing protein 148 OS=Homo sapiens GN=CCDC148 PE=2 SV=2 - [CC148_HUMAN]	1	Ⅱ'	×	×	×
Q96LX7	Coiled-coil domain-containing protein 17 OS=Homo sapiens GN=CCDC17 PE=1 SV=2 - [CCD17_HUMAN]	2	Ⅱ'	×	×	×
Q0VFZ6	Coiled-coil domain-containing protein 173 OS=Homo sapiens GN=CCDC173 PE=2 SV=2 - [CC173_HUMAN]	2	Ⅱ'	×	×	×
Q8N715	Coiled-coil domain-containing protein 185 OS=Homo sapiens GN=CCDC185 PE=1 SV=2 - [CC185_HUMAN]	2	Ⅱ'	×	×	×
Q8IYA8	Coiled-coil domain-containing protein 36 OS=Homo sapiens GN=CCDC36 PE=2 SV=2 - [CCD36_HUMAN]	1	Ⅱ'	×	×	×
Q494V2	Coiled-coil domain-containing protein 37 OS=Homo sapiens GN=CCDC37 PE=2 SV=1 - [CCD37_HUMAN]	12	Ⅱ'	×	×	×
Q4G0X9	Coiled-coil domain-containing protein 40 OS=Homo sapiens GN=CCDC40 PE=2 SV=2 - [CCD40_HUMAN]	3	Ⅱ'	×	×	×
Q96A33	Coiled-coil domain-containing protein 47 OS=Homo sapiens GN=CCDC47 PE=1 SV=1 - [CCD47_HUMAN]	1	Ⅱ'	×	×	×
Q03692	Collagen alpha-1(X) chain OS=Homo sapiens GN=COL10A1 PE=1 SV=2 - [COAA1_HUMAN]	1	Ⅱ'	×	×	×
Q05707	Collagen alpha-1(XIV) chain OS=Homo sapiens GN=COL14A1 PE=1 SV=3 - [COEA1_HUMAN]	23	Ⅰ"-3	×	N.E	1.09
P02746	Complement C1q subcomponent subunit B OS=Homo sapiens GN=C1QB PE=1 SV=3 - [C1QB_HUMAN]	123	Ⅰ"-2	1.12	N.E	N.E
P02747	Complement C1q subcomponent subunit C OS=Homo sapiens GN=C1QC PE=1 SV=3 - [C1QC_HUMAN]	123	Ⅱ	N.E	N.E	N.E
Q9BXJ4	Complement C1q tumor necrosis factor-related protein 3 OS=Homo sapiens GN=C1QTNF3 PE=2 SV=1 - [C1QT3_HUMAN]	123	Ⅰ"-2	1.12	N.E	N.E
P00736	Complement C1r subcomponent OS=Homo sapiens GN=C1R PE=1 SV=2 - [C1R_HUMAN]	13	Ⅱ'	×	×	×
Q9NZP8	Complement C1r subcomponent-like protein OS=Homo sapiens GN=C1RL PE=1 SV=2 - [C1RL_HUMAN]	2	Ⅱ'	×	×	×
P09871	Complement C1s subcomponent OS=Homo sapiens GN=C1S PE=1 SV=1 - [C1S_HUMAN]	12	Ⅰ"-10	N.E	1.02	×
P01024	Complement C3 OS=Homo sapiens GN=C3 PE=1 SV=2 - [CO3_HUMAN]	123	Ⅰ'-4	1.12	1.13	N.E
P0C0L4	Complement C4-A OS=Homo sapiens GN=C4A PE=1 SV=2 - [CO4A_HUMAN]	123	Ⅱ	N.E	N.E	N.E
P01031	Complement C5 OS=Homo sapiens GN=C5 PE=1 SV=4 - [CO5_HUMAN]	123	Ⅱ'	×	×	×
Q07021	Complement component 1 Q subcomponent-binding protein, mitochondrial OS=Homo sapiens GN=C1QBP PE=1 SV=1 - [C1QBP_HUMAN]	12	Ⅰ"-2	1.12	N.E	×
P13671	Complement component C6 OS=Homo sapiens GN=C6 PE=1 SV=3 - [CO6_HUMAN]	1	Ⅱ'	×	×	×
P10643	Complement component C7 OS=Homo sapiens GN=C7 PE=1 SV=2 - [CO7_HUMAN]	12	Ⅱ'	×	×	×
P07357	Complement component C8 alpha chain OS=Homo sapiens GN=C8A PE=1 SV=2 - [CO8A_HUMAN]	1	Ⅱ'	×	×	×
P07358	Complement component C8 beta chain OS=Homo sapiens GN=C8B PE=1 SV=3 - [CO8B_HUMAN]	123	Ⅱ'	×	×	×
P07360	Complement component C8 gamma chain OS=Homo sapiens GN=C8G PE=1 SV=3 - [CO8G_HUMAN]	123	Ⅱ'	×	×	×
P02748	Complement component C9 OS=Homo sapiens GN=C9 PE=1 SV=2 - [CO9_HUMAN]	123	Ⅱ'	×	×	×
P08174	Complement decay-accelerating factor OS=Homo sapiens GN=CD55 PE=1 SV=4 - [DAF_HUMAN]	123	Ⅰ'-1	1.12	1.1	N.E
P00751	Complement factor B OS=Homo sapiens GN=CFB PE=1 SV=2 - [CFAB_HUMAN]	123	Ⅱ'	×	×	×
P08603	Complement factor H OS=Homo sapiens GN=CFH PE=1 SV=4 - [CFAH_HUMAN]	123	Ⅰ'-16	1.12	1.07	N.E
P05156	Complement factor I OS=Homo sapiens GN=CFI PE=1 SV=2 - [CFAI_HUMAN]	1	Ⅱ'	×	×	×
Q12860	Contactin-1 OS=Homo sapiens GN=CNTN1 PE=1 SV=1 - [CNTN1_HUMAN]	3	Ⅱ'	×	×	×
Q7L5N1	COP9 signalosome complex subunit 6 OS=Homo sapiens GN=COPS6 PE=1 SV=1 - [CSN6_HUMAN]	23	Ⅱ'	×	×	×
Q99829	Copine-1 OS=Homo sapiens GN=CPNE1 PE=1 SV=1 - [CPNE1_HUMAN]	1	Ⅰ"-2	1.12	×	×
O75131	Copine-3 OS=Homo sapiens GN=CPNE3 PE=1 SV=1 - [CPNE3_HUMAN]	123	Ⅰ'-4	1.12	1.13	N.E
O75367	Core histone macro-H2A.1 OS=Homo sapiens GN=H2AFY PE=1 SV=4 - [H2AY_HUMAN]	1	Ⅱ'	×	×	×
Q15517	Corneodesmosin OS=Homo sapiens GN=CDSN PE=1 SV=3 - [CDSN_HUMAN]	12	Ⅱ'	×	×	×
Q9BYD5	Cornifelin OS=Homo sapiens GN=CNFN PE=1 SV=2 - [CNFN_HUMAN]	23	Ⅱ'	×	×	×
P35321	Cornifin-A OS=Homo sapiens GN=SPRR1A PE=1 SV=2 - [SPR1A_HUMAN]	12	Ⅱ'	×	×	×
P22528	Cornifin-B OS=Homo sapiens GN=SPRR1B PE=1 SV=2 - [SPR1B_HUMAN]	12	Ⅱ'	×	×	×
Q9UBG3	Cornulin OS=Homo sapiens GN=CRNN PE=1 SV=1 - [CRNN_HUMAN]	123	Ⅰ'-11	1.12	N.E	1.16
P31146	Coronin-1A OS=Homo sapiens GN=CORO1A PE=1 SV=4 - [COR1A_HUMAN]	12	Ⅰ'-4	1.12	1.13	×
P57737	Coronin-7 OS=Homo sapiens GN=CORO7 PE=1 SV=2 - [CORO7_HUMAN]	1	Ⅰ"-2	1.12	×	×
Q9P1F3	Costars family protein ABRACL OS=Homo sapiens GN=ABRACL PE=1 SV=1 - [ABRAL_HUMAN]	1	Ⅱ'	×	×	×
P12277	Creatine kinase B-type OS=Homo sapiens GN=CKB PE=1 SV=1 - [KCRB_HUMAN]	2	Ⅱ'	×	×	×
O94886	CSC1-like protein 1 OS=Homo sapiens GN=TMEM63A PE=1 SV=3 - [CSCL1_HUMAN]	3	Ⅱ'	×	×	×
Q86VP6	Cullin-associated NEDD8-dissociated protein 1 OS=Homo sapiens GN=CAND1 PE=1 SV=2 - [CAND1_HUMAN]	1	Ⅱ'	×	×	×
Q8N884	Cyclic GMP-AMP synthase OS=Homo sapiens GN=MB21D1 PE=1 SV=2 - [CGAS_HUMAN]	1	Ⅱ'	×	×	×
P01040	Cystatin-A OS=Homo sapiens GN=CSTA PE=1 SV=1 - [CYTA_HUMAN]	123	Ⅱ	N.E	N.E	N.E
P04080	Cystatin-B OS=Homo sapiens GN=CSTB PE=1 SV=2 - [CYTB_HUMAN]	123	Ⅰ'-11	1.12	N.E	1.16
P01034	Cystatin-C OS=Homo sapiens GN=CST3 PE=1 SV=1 - [CYTC_HUMAN]	123	Ⅰ'-4	1.12	1.13	N.E
P28325	Cystatin-D OS=Homo sapiens GN=CST5 PE=1 SV=1 - [CYTD_HUMAN]	123	Ⅰ"-2	1.12	N.E	N.E
P01036	Cystatin-S OS=Homo sapiens GN=CST4 PE=1 SV=3 - [CYTS_HUMAN]	123	ⅠA-2	1.12	1.13	1.09
P09228	Cystatin-SA OS=Homo sapiens GN=CST2 PE=1 SV=1 - [CYTT_HUMAN]	123	ⅠA-2	1.12	1.13	1.09
P01037	Cystatin-SN OS=Homo sapiens GN=CST1 PE=1 SV=3 - [CYTN_HUMAN]	123	ⅠA-2	1.12	1.13	1.09
Q9H1C7	Cysteine-rich and transmembrane domain-containing protein 1 OS=Homo sapiens GN=CYSTM1 PE=1 SV=1 - [CYTM1_HUMAN]	23	Ⅰ'-2	×	1.1	1.09
P54108	Cysteine-rich secretory protein 3 OS=Homo sapiens GN=CRISP3 PE=1 SV=1 - [CRIS3_HUMAN]	123	ⅠA-5	1.12	1.13	1.16
P32320	Cytidine deaminase OS=Homo sapiens GN=CDA PE=1 SV=2 - [CDD_HUMAN]	12	Ⅰ"-2	1.12	N.E	×
Q53TN4	Cytochrome b reductase 1 OS=Homo sapiens GN=CYBRD1 PE=1 SV=1 - [CYBR1_HUMAN]	12	Ⅰ"-2	1.12	N.E	×
P04839	Cytochrome b-245 heavy chain OS=Homo sapiens GN=CYBB PE=1 SV=2 - [CY24B_HUMAN]	12	Ⅰ'-4	1.12	1.13	×
P13498	Cytochrome b-245 light chain OS=Homo sapiens GN=CYBA PE=1 SV=3 - [CY24A_HUMAN]	12	Ⅰ"-2	1.12	N.E	×
P14927	Cytochrome b-c1 complex subunit 7 OS=Homo sapiens GN=UQCRB PE=1 SV=2 - [QCR7_HUMAN]	1	Ⅱ'	×	×	×
P20674	Cytochrome c oxidase subunit 5A, mitochondrial OS=Homo sapiens GN=COX5A PE=1 SV=2 - [COX5A_HUMAN]	1	Ⅰ"-2	1.12	×	×
P14406	Cytochrome c oxidase subunit 7A2, mitochondrial OS=Homo sapiens GN=COX7A2 PE=1 SV=1 - [CX7A2_HUMAN]	12	Ⅰ"-2	1.12	N.E	×
P10632	Cytochrome P450 2C8 OS=Homo sapiens GN=CYP2C8 PE=1 SV=2 - [CP2C8_HUMAN]	1	Ⅱ'	×	×	×
Q14204	Cytoplasmic dynein 1 heavy chain 1 OS=Homo sapiens GN=DYNC1H1 PE=1 SV=5 - [DYHC1_HUMAN]	1	Ⅰ"-2	1.12	×	×
Q07065	Cytoskeleton-associated protein 4 OS=Homo sapiens GN=CKAP4 PE=1 SV=2 - [CKAP4_HUMAN]	12	Ⅱ'	×	×	×
O43175	D-3-phosphoglycerate dehydrogenase OS=Homo sapiens GN=PHGDH PE=1 SV=4 - [SERA_HUMAN]	2	Ⅱ'	×	×	×
P30046	D-dopachrome decarboxylase OS=Homo sapiens GN=DDT PE=1 SV=3 - [DOPD_HUMAN]	1	Ⅱ'	×	×	×
Q96LJ7	Dehydrogenase/reductase SDR family member 1 OS=Homo sapiens GN=DHRS1 PE=1 SV=1 - [DHRS1_HUMAN]	1	Ⅱ'	×	×	×
Q9Y394	Dehydrogenase/reductase SDR family member 7 OS=Homo sapiens GN=DHRS7 PE=1 SV=1 - [DHRS7_HUMAN]	1	Ⅱ'	×	×	×
Q9UGM3	Deleted in malignant brain tumors 1 protein OS=Homo sapiens GN=DMBT1 PE=1 SV=2 - [DMBT1_HUMAN]	123	Ⅰ"-2	1.12	N.E	N.E
Q07507	Dermatopontin OS=Homo sapiens GN=DPT PE=2 SV=2 - [DERM_HUMAN]	12	Ⅰ"-8	N.E	1.08	×
P81605	Dermcidin OS=Homo sapiens GN=DCD PE=1 SV=2 - [DCD_HUMAN]	123	Ⅱ	N.E	N.E	N.E
Q6E0U4	Dermokine OS=Homo sapiens GN=DMKN PE=1 SV=3 - [DMKN_HUMAN]	1	Ⅱ'	×	×	×
Q08554	Desmocollin-1 OS=Homo sapiens GN=DSC1 PE=1 SV=2 - [DSC1_HUMAN]	123	Ⅱ	N.E	N.E	N.E
Q02487	Desmocollin-2 OS=Homo sapiens GN=DSC2 PE=1 SV=1 - [DSC2_HUMAN]	12	Ⅰ"-5	N.E	1.16	×
Q02413	Desmoglein-1 OS=Homo sapiens GN=DSG1 PE=1 SV=2 - [DSG1_HUMAN]	123	Ⅰ'-4	1.12	1.13	N.E
P32926	Desmoglein-3 OS=Homo sapiens GN=DSG3 PE=1 SV=2 - [DSG3_HUMAN]	123	ⅠA-2	1.12	1.13	1.09
P15924	Desmoplakin OS=Homo sapiens GN=DSP PE=1 SV=3 - [DESP_HUMAN]	123	Ⅰ'-12	1.12	1.16	N.E
P60981	Destrin OS=Homo sapiens GN=DSTN PE=1 SV=3 - [DEST_HUMAN]	123	Ⅰ'-4	1.12	1.13	N.E
P23743	Diacylglycerol kinase alpha OS=Homo sapiens GN=DGKA PE=1 SV=3 - [DGKA_HUMAN]	1	Ⅱ'	×	×	×
Q16760	Diacylglycerol kinase delta OS=Homo sapiens GN=DGKD PE=1 SV=4 - [DGKD_HUMAN]	2	Ⅱ'	×	×	×
Q9UHL4	Dipeptidyl peptidase 2 OS=Homo sapiens GN=DPP7 PE=1 SV=3 - [DPP2_HUMAN]	2	Ⅱ'	×	×	×
P27487	Dipeptidyl peptidase 4 OS=Homo sapiens GN=DPP4 PE=1 SV=2 - [DPP4_HUMAN]	123	Ⅰ'-1	1.12	1.1	N.E
O14672	Disintegrin and metalloproteinase domain-containing protein 10 OS=Homo sapiens GN=ADAM10 PE=1 SV=1 - [ADA10_HUMAN]	1	Ⅰ"-2	1.12	×	×
P78325	Disintegrin and metalloproteinase domain-containing protein 8 OS=Homo sapiens GN=ADAM8 PE=1 SV=2 - [ADAM8_HUMAN]	1	Ⅱ'	×	×	×
Q13443	Disintegrin and metalloproteinase domain-containing protein 9 OS=Homo sapiens GN=ADAM9 PE=1 SV=1 - [ADAM9_HUMAN]	2	Ⅱ'	×	×	×
Q9ULG1	DNA helicase INO80 OS=Homo sapiens GN=INO80 PE=1 SV=2 - [INO80_HUMAN]	2	Ⅱ'	×	×	×
P18858	DNA ligase 1 OS=Homo sapiens GN=LIG1 PE=1 SV=1 - [DNLI1_HUMAN]	3	Ⅱ'	×	×	×
Q2KHR2	DNA-binding protein RFX7 OS=Homo sapiens GN=RFX7 PE=1 SV=1 - [RFX7_HUMAN]	1	Ⅱ'	×	×	×
P31689	DnaJ homolog subfamily A member 1 OS=Homo sapiens GN=DNAJA1 PE=1 SV=2 - [DNJA1_HUMAN]	1	Ⅱ'	×	×	×
Q9UBS3	DnaJ homolog subfamily B member 9 OS=Homo sapiens GN=DNAJB9 PE=1 SV=1 - [DNJB9_HUMAN]	1	Ⅱ'	×	×	×
O75165	DnaJ homolog subfamily C member 13 OS=Homo sapiens GN=DNAJC13 PE=1 SV=5 - [DJC13_HUMAN]	12	Ⅱ'	×	×	×
Q13217	DnaJ homolog subfamily C member 3 OS=Homo sapiens GN=DNAJC3 PE=1 SV=1 - [DNJC3_HUMAN]	23	Ⅰ"-4	×	1.13	N.E
Q9H3Z4	DnaJ homolog subfamily C member 5 OS=Homo sapiens GN=DNAJC5 PE=1 SV=1 - [DNJC5_HUMAN]	1	Ⅰ"-2	1.12	×	×
Q9UJU6	Drebrin-like protein OS=Homo sapiens GN=DBNL PE=1 SV=1 - [DBNL_HUMAN]	1	Ⅱ'	×	×	×
Q9NRD8	Dual oxidase 2 OS=Homo sapiens GN=DUOX2 PE=1 SV=2 - [DUOX2_HUMAN]	2	Ⅱ'	×	×	×
Q96S53	Dual specificity testis-specific protein kinase 2 OS=Homo sapiens GN=TESK2 PE=1 SV=1 - [TESK2_HUMAN]	2	Ⅱ'	×	×	×
Q86Y56	Dynein assembly factor 5, axonemal OS=Homo sapiens GN=HEATR2 PE=1 SV=4 - [DAAF5_HUMAN]	1	Ⅱ'	×	×	×
P63167	Dynein light chain 1, cytoplasmic OS=Homo sapiens GN=DYNLL1 PE=1 SV=1 - [DYL1_HUMAN]	12	Ⅰ"-2	1.12	N.E	×
O75923	Dysferlin OS=Homo sapiens GN=DYSF PE=1 SV=1 - [DYSF_HUMAN]	1	Ⅰ"-2	1.12	×	×
Q14118	Dystroglycan OS=Homo sapiens GN=DAG1 PE=1 SV=2 - [DAG1_HUMAN]	123	Ⅰ'-2	N.E	1.1	1.09
O95714	E3 ubiquitin-protein ligase HERC2 OS=Homo sapiens GN=HERC2 PE=1 SV=2 - [HERC2_HUMAN]	3	Ⅱ'	×	×	×
Q9HCI7	E3 ubiquitin-protein ligase MSL2 OS=Homo sapiens GN=MSL2 PE=1 SV=2 - [MSL2_HUMAN]	1	Ⅱ'	×	×	×
Q5XPI4	E3 ubiquitin-protein ligase RNF123 OS=Homo sapiens GN=RNF123 PE=1 SV=1 - [RN123_HUMAN]	1	Ⅱ'	×	×	×
Q9BRZ2	E3 ubiquitin-protein ligase TRIM56 OS=Homo sapiens GN=TRIM56 PE=1 SV=3 - [TRI56_HUMAN]	123	Ⅰ'-14	1.1	1.1	N.E
O95071	E3 ubiquitin-protein ligase UBR5 OS=Homo sapiens GN=UBR5 PE=1 SV=2 - [UBR5_HUMAN]	2	Ⅱ'	×	×	×
Q15075	Early endosome antigen 1 OS=Homo sapiens GN=EEA1 PE=1 SV=2 - [EEA1_HUMAN]	1	Ⅱ'	×	×	×
O75355	Ectonucleoside triphosphate diphosphohydrolase 3 OS=Homo sapiens GN=ENTPD3 PE=1 SV=2 - [ENTP3_HUMAN]	12	Ⅰ'-1	1.12	1.1	×
O14638	Ectonucleotide pyrophosphatase/phosphodiesterase family member 3 OS=Homo sapiens GN=ENPP3 PE=1 SV=2 - [ENPP3_HUMAN]	123	Ⅰ'-1	1.12	1.1	N.E
Q9BUP0	EF-hand domain-containing protein D1 OS=Homo sapiens GN=EFHD1 PE=1 SV=1 - [EFHD1_HUMAN]	1	Ⅱ'	×	×	×
Q96C19	EF-hand domain-containing protein D2 OS=Homo sapiens GN=EFHD2 PE=1 SV=1 - [EFHD2_HUMAN]	1	Ⅱ'	×	×	×
Q9BY15	EGF-like module-containing mucin-like hormone receptor-like 3 OS=Homo sapiens GN=EMR3 PE=2 SV=2 - [EMR3_HUMAN]	1	Ⅱ'	×	×	×
Q9H4M9	EH domain-containing protein 1 OS=Homo sapiens GN=EHD1 PE=1 SV=2 - [EHD1_HUMAN]	123	Ⅰ'-4	1.12	1.13	N.E
Q9H223	EH domain-containing protein 4 OS=Homo sapiens GN=EHD4 PE=1 SV=1 - [EHD4_HUMAN]	12	Ⅰ"-8	N.E	1.08	×
P68104	Elongation factor 1-alpha 1 OS=Homo sapiens GN=EEF1A1 PE=1 SV=1 - [EF1A1_HUMAN]	123	Ⅰ'-3	1.12	N.E	1.09
P24534	Elongation factor 1-beta OS=Homo sapiens GN=EEF1B2 PE=1 SV=3 - [EF1B_HUMAN]	12	Ⅰ"-2	1.12	N.E	×
P29692	Elongation factor 1-delta OS=Homo sapiens GN=EEF1D PE=1 SV=5 - [EF1D_HUMAN]	12	Ⅰ"-2	1.12	N.E	×
P26641	Elongation factor 1-gamma OS=Homo sapiens GN=EEF1G PE=1 SV=3 - [EF1G_HUMAN]	12	Ⅰ"-2	1.12	N.E	×
P13639	Elongation factor 2 OS=Homo sapiens GN=EEF2 PE=1 SV=4 - [EF2_HUMAN]	12	Ⅰ"-2	1.12	N.E	×
Q7Z2Z2	Elongation factor Tu GTP-binding domain-containing protein 1 OS=Homo sapiens GN=EFTUD1 PE=1 SV=2 - [ETUD1_HUMAN]	2	Ⅱ'	×	×	×
P49411	Elongation factor Tu, mitochondrial OS=Homo sapiens GN=TUFM PE=1 SV=2 - [EFTU_HUMAN]	12	Ⅰ"-4	N.E	1.13	×
O95163	Elongator complex protein 1 OS=Homo sapiens GN=IKBKAP PE=1 SV=3 - [ELP1_HUMAN]	2	Ⅱ'	×	×	×
Q9Y6C2	EMILIN-1 OS=Homo sapiens GN=EMILIN1 PE=1 SV=2 - [EMIL1_HUMAN]	2	Ⅱ'	×	×	×
Q99961	Endophilin-A2 OS=Homo sapiens GN=SH3GL1 PE=1 SV=1 - [SH3G1_HUMAN]	1	Ⅱ'	×	×	×
P30040	Endoplasmic reticulum resident protein 29 OS=Homo sapiens GN=ERP29 PE=1 SV=4 - [ERP29_HUMAN]	1	Ⅱ'	×	×	×
P14625	Endoplasmin OS=Homo sapiens GN=HSP90B1 PE=1 SV=1 - [ENPL_HUMAN]	12	Ⅰ"-2	1.12	N.E	×
Q92556	Engulfment and cell motility protein 1 OS=Homo sapiens GN=ELMO1 PE=1 SV=2 - [ELMO1_HUMAN]	1	Ⅱ'	×	×	×
Q92817	Envoplakin OS=Homo sapiens GN=EVPL PE=1 SV=3 - [EVPL_HUMAN]	12	Ⅱ'	×	×	×
P12724	Eosinophil cationic protein OS=Homo sapiens GN=RNASE3 PE=1 SV=2 - [ECP_HUMAN]	12	Ⅰ'-4	1.12	1.13	×
Q8TE68	Epidermal growth factor receptor kinase substrate 8-like protein 1 OS=Homo sapiens GN=EPS8L1 PE=1 SV=3 - [ES8L1_HUMAN]	2	Ⅱ'	×	×	×
Q9H6S3	Epidermal growth factor receptor kinase substrate 8-like protein 2 OS=Homo sapiens GN=EPS8L2 PE=1 SV=2 - [ES8L2_HUMAN]	123	Ⅰ"-2	1.12	N.E	N.E
P16422	Epithelial cell adhesion molecule OS=Homo sapiens GN=EPCAM PE=1 SV=2 - [EPCAM_HUMAN]	12	Ⅱ'	×	×	×
P24390	ER lumen protein-retaining receptor 1 OS=Homo sapiens GN=KDELR1 PE=1 SV=1 - [ERD21_HUMAN]	1	Ⅱ'	×	×	×
Q96HE7	ERO1-like protein alpha OS=Homo sapiens GN=ERO1L PE=1 SV=2 - [ERO1A_HUMAN]	12	Ⅰ"-2	1.12	N.E	×
P27105	Erythrocyte band 7 integral membrane protein OS=Homo sapiens GN=STOM PE=1 SV=3 - [STOM_HUMAN]	123	ⅠA-2	1.12	1.13	1.09
B1AK53	Espin OS=Homo sapiens GN=ESPN PE=1 SV=1 - [ESPN_HUMAN]	1	Ⅱ'	×	×	×
Q8NBQ5	Estradiol 17-beta-dehydrogenase 11 OS=Homo sapiens GN=HSD17B11 PE=1 SV=3 - [DHB11_HUMAN]	1	Ⅱ'	×	×	×
P60842	Eukaryotic initiation factor 4A-I OS=Homo sapiens GN=EIF4A1 PE=1 SV=1 - [IF4A1_HUMAN]	2	Ⅱ'	×	×	×
Q13347	Eukaryotic translation initiation factor 3 subunit I OS=Homo sapiens GN=EIF3I PE=1 SV=1 - [EIF3I_HUMAN]	1	Ⅱ'	×	×	×
Q9GZV4	Eukaryotic translation initiation factor 5A-2 OS=Homo sapiens GN=EIF5A2 PE=1 SV=3 - [IF5A2_HUMAN]	2	Ⅱ'	×	×	×
Q16610	Extracellular matrix protein 1 OS=Homo sapiens GN=ECM1 PE=1 SV=2 - [ECM1_HUMAN]	12	Ⅰ'-4	1.12	1.13	×
Q8IXL6	Extracellular serine/threonine protein kinase FAM20C OS=Homo sapiens GN=FAM20C PE=1 SV=2 - [DMP4_HUMAN]	1	Ⅱ'	×	×	×
P08294	Extracellular superoxide dismutase [Cu-Zn] OS=Homo sapiens GN=SOD3 PE=1 SV=2 - [SODE_HUMAN]	3	Ⅱ'	×	×	×
P15311	Ezrin OS=Homo sapiens GN=EZR PE=1 SV=4 - [EZRI_HUMAN]	123	ⅠA-2	1.12	1.13	1.09
P52907	F-actin-capping protein subunit alpha-1 OS=Homo sapiens GN=CAPZA1 PE=1 SV=3 - [CAZA1_HUMAN]	123	Ⅰ'-4	1.12	1.13	N.E
P47755	F-actin-capping protein subunit alpha-2 OS=Homo sapiens GN=CAPZA2 PE=1 SV=3 - [CAZA2_HUMAN]	2	Ⅱ'	×	×	×
P47756	F-actin-capping protein subunit beta OS=Homo sapiens GN=CAPZB PE=1 SV=4 - [CAPZB_HUMAN]	123	Ⅰ'-4	1.12	1.13	N.E
Q6ZVX7	F-box only protein 50 OS=Homo sapiens GN=NCCRP1 PE=1 SV=1 - [FBX50_HUMAN]	13	Ⅰ"-2	1.12	×	N.E
Q9HB96	Fanconi anemia group E protein OS=Homo sapiens GN=FANCE PE=1 SV=1 - [FANCE_HUMAN]	3	Ⅱ'	×	×	×
P49327	Fatty acid synthase OS=Homo sapiens GN=FASN PE=1 SV=3 - [FAS_HUMAN]	1	Ⅱ'	×	×	×
Q01469	Fatty acid-binding protein, epidermal OS=Homo sapiens GN=FABP5 PE=1 SV=3 - [FABP5_HUMAN]	123	Ⅰ"-2	1.12	N.E	N.E
P05413	Fatty acid-binding protein, heart OS=Homo sapiens GN=FABP3 PE=1 SV=4 - [FABPH_HUMAN]	23	Ⅰ"-8	×	1.08	N.E
Q86UX7	Fermitin family homolog 3 OS=Homo sapiens GN=FERMT3 PE=1 SV=1 - [URP2_HUMAN]	12	Ⅰ"-2	1.12	N.E	×
P02794	Ferritin heavy chain OS=Homo sapiens GN=FTH1 PE=1 SV=2 - [FRIH_HUMAN]	13	Ⅰ"-2	1.12	×	N.E
P02792	Ferritin light chain OS=Homo sapiens GN=FTL PE=1 SV=2 - [FRIL_HUMAN]	1	Ⅱ'	×	×	×
P02671	Fibrinogen alpha chain OS=Homo sapiens GN=FGA PE=1 SV=2 - [FIBA_HUMAN]	123	Ⅰ'-4	1.12	1.13	N.E
P02675	Fibrinogen beta chain OS=Homo sapiens GN=FGB PE=1 SV=2 - [FIBB_HUMAN]	123	Ⅰ'-4	1.12	1.13	N.E
P02679	Fibrinogen gamma chain OS=Homo sapiens GN=FGG PE=1 SV=3 - [FIBG_HUMAN]	123	Ⅰ'-4	1.12	1.13	N.E
P08620	Fibroblast growth factor 4 OS=Homo sapiens GN=FGF4 PE=1 SV=1 - [FGF4_HUMAN]	2	Ⅱ'	×	×	×
P22455	Fibroblast growth factor receptor 4 OS=Homo sapiens GN=FGFR4 PE=1 SV=2 - [FGFR4_HUMAN]	1	Ⅱ'	×	×	×
Q06828	Fibromodulin OS=Homo sapiens GN=FMOD PE=1 SV=2 - [FMOD_HUMAN]	1	Ⅰ"-2	1.12	×	×
P02751	Fibronectin OS=Homo sapiens GN=FN1 PE=1 SV=4 - [FINC_HUMAN]	123	Ⅱ	N.E	N.E	N.E
P23142	Fibulin-1 OS=Homo sapiens GN=FBLN1 PE=1 SV=4 - [FBLN1_HUMAN]	12	Ⅱ'	×	×	×
O00602	Ficolin-1 OS=Homo sapiens GN=FCN1 PE=1 SV=2 - [FCN1_HUMAN]	1	Ⅰ"-2	1.12	×	×
O75636	Ficolin-3 OS=Homo sapiens GN=FCN3 PE=1 SV=2 - [FCN3_HUMAN]	1	Ⅱ'	×	×	×
P20930	Filaggrin OS=Homo sapiens GN=FLG PE=1 SV=3 - [FILA_HUMAN]	12	Ⅱ'	×	×	×
Q5D862	Filaggrin-2 OS=Homo sapiens GN=FLG2 PE=1 SV=1 - [FILA2_HUMAN]	123	Ⅱ	N.E	N.E	N.E
P21333	Filamin-A OS=Homo sapiens GN=FLNA PE=1 SV=4 - [FLNA_HUMAN]	12	Ⅰ'-4	1.12	1.13	×
Q7Z7B0	Filamin-A-interacting protein 1 OS=Homo sapiens GN=FILIP1 PE=1 SV=1 - [FLIP1_HUMAN]	2	Ⅱ'	×	×	×
O75369	Filamin-B OS=Homo sapiens GN=FLNB PE=1 SV=2 - [FLNB_HUMAN]	1	Ⅱ'	×	×	×
Q5T1M5	FK506-binding protein 15 OS=Homo sapiens GN=FKBP15 PE=1 SV=2 - [FKB15_HUMAN]	1	Ⅱ'	×	×	×
P30043	Flavin reductase (NADPH) OS=Homo sapiens GN=BLVRB PE=1 SV=3 - [BLVRB_HUMAN]	1	Ⅱ'	×	×	×
O75955	Flotillin-1 OS=Homo sapiens GN=FLOT1 PE=1 SV=3 - [FLOT1_HUMAN]	1	Ⅰ"-2	1.12	×	×
Q14254	Flotillin-2 OS=Homo sapiens GN=FLOT2 PE=1 SV=2 - [FLOT2_HUMAN]	12	Ⅱ'	×	×	×
P15328	Folate receptor alpha OS=Homo sapiens GN=FOLR1 PE=1 SV=3 - [FOLR1_HUMAN]	123	Ⅰ'-1	1.12	1.1	N.E
O95466	Formin-like protein 1 OS=Homo sapiens GN=FMNL1 PE=1 SV=3 - [FMNL_HUMAN]	1	Ⅰ"-2	1.12	×	×
Q5H8C1	FRAS1-related extracellular matrix protein 1 OS=Homo sapiens GN=FREM1 PE=1 SV=3 - [FREM1_HUMAN]	2	Ⅱ'	×	×	×
P0C091	FRAS1-related extracellular matrix protein 3 OS=Homo sapiens GN=FREM3 PE=3 SV=2 - [FREM3_HUMAN]	3	Ⅱ'	×	×	×
P04075	Fructose-bisphosphate aldolase A OS=Homo sapiens GN=ALDOA PE=1 SV=2 - [ALDOA_HUMAN]	123	Ⅰ'-4	1.12	1.13	N.E
Q9NZH0	G-protein coupled receptor family C group 5 member B OS=Homo sapiens GN=GPRC5B PE=2 SV=2 - [GPC5B_HUMAN]	123	Ⅰ'-1	1.12	1.1	N.E
Q9NQ84	G-protein coupled receptor family C group 5 member C OS=Homo sapiens GN=GPRC5C PE=1 SV=2 - [GPC5C_HUMAN]	123	ⅠA-1	1.12	1.1	1.09
P17931	Galectin-3 OS=Homo sapiens GN=LGALS3 PE=1 SV=5 - [LEG3_HUMAN]	123	Ⅰ'-4	1.12	1.13	N.E
Q08380	Galectin-3-binding protein OS=Homo sapiens GN=LGALS3BP PE=1 SV=1 - [LG3BP_HUMAN]	123	Ⅰ'-6	N.E	1.16	1.16
P47929	Galectin-7 OS=Homo sapiens GN=LGALS7 PE=1 SV=2 - [LEG7_HUMAN]	12	Ⅰ"-5	N.E	1.16	×
O75223	Gamma-glutamylcyclotransferase OS=Homo sapiens GN=GGCT PE=1 SV=1 - [GGCT_HUMAN]	1	Ⅱ'	×	×	×
P19440	Gamma-glutamyltranspeptidase 1 OS=Homo sapiens GN=GGT1 PE=1 SV=2 - [GGT1_HUMAN]	123	Ⅰ'-2	N.E	1.1	1.09
O95479	GDH/6PGL endoplasmic bifunctional protein OS=Homo sapiens GN=H6PD PE=1 SV=2 - [G6PE_HUMAN]	3	Ⅱ'	×	×	×
P06396	Gelsolin OS=Homo sapiens GN=GSN PE=1 SV=1 - [GELS_HUMAN]	123	ⅠA-2	1.12	1.13	1.09
P11413	Glucose-6-phosphate 1-dehydrogenase OS=Homo sapiens GN=G6PD PE=1 SV=4 - [G6PD_HUMAN]	12	Ⅰ"-2	1.12	N.E	×
P06744	Glucose-6-phosphate isomerase OS=Homo sapiens GN=GPI PE=1 SV=4 - [G6PI_HUMAN]	12	Ⅰ"-4	N.E	1.13	×
Q04609	Glutamate carboxypeptidase 2 OS=Homo sapiens GN=FOLH1 PE=1 SV=1 - [FOLH1_HUMAN]	123	ⅠA-1	1.12	1.1	1.09
Q13002	Glutamate receptor ionotropic, kainate 2 OS=Homo sapiens GN=GRIK2 PE=1 SV=1 - [GRIK2_HUMAN]	1	Ⅱ'	×	×	×
Q12879	Glutamate receptor ionotropic, NMDA 2A OS=Homo sapiens GN=GRIN2A PE=1 SV=1 - [NMDE1_HUMAN]	2	Ⅱ'	×	×	×
P15104	Glutamine synthetase OS=Homo sapiens GN=GLUL PE=1 SV=4 - [GLNA_HUMAN]	1	Ⅰ"-2	1.12	×	×
P35754	Glutaredoxin-1 OS=Homo sapiens GN=GLRX PE=1 SV=2 - [GLRX1_HUMAN]	1	Ⅱ'	×	×	×
P22352	Glutathione peroxidase 3 OS=Homo sapiens GN=GPX3 PE=1 SV=2 - [GPX3_HUMAN]	1	Ⅰ"-2	1.12	×	×
P00390	Glutathione reductase, mitochondrial OS=Homo sapiens GN=GSR PE=1 SV=2 - [GSHR_HUMAN]	1	Ⅰ"-2	1.12	×	×
P78417	Glutathione S-transferase omega-1 OS=Homo sapiens GN=GSTO1 PE=1 SV=2 - [GSTO1_HUMAN]	1	Ⅱ'	×	×	×
P09211	Glutathione S-transferase P OS=Homo sapiens GN=GSTP1 PE=1 SV=2 - [GSTP1_HUMAN]	123	ⅠA-2	1.12	1.13	1.09
P04406	Glyceraldehyde-3-phosphate dehydrogenase OS=Homo sapiens GN=GAPDH PE=1 SV=3 - [G3P_HUMAN]	123	ⅠA-2	1.12	1.13	1.09
P06737	Glycogen phosphorylase, liver form OS=Homo sapiens GN=PYGL PE=1 SV=4 - [PYGL_HUMAN]	1	Ⅱ'	×	×	×
P46976	Glycogenin-1 OS=Homo sapiens GN=GYG1 PE=1 SV=4 - [GLYG_HUMAN]	1	Ⅱ'	×	×	×
Q9NZD2	Glycolipid transfer protein OS=Homo sapiens GN=GLTP PE=1 SV=3 - [GLTP_HUMAN]	12	Ⅱ'	×	×	×
O75487	Glypican-4 OS=Homo sapiens GN=GPC4 PE=1 SV=4 - [GPC4_HUMAN]	3	Ⅱ'	×	×	×
Q9H4G4	Golgi-associated plant pathogenesis-related protein 1 OS=Homo sapiens GN=GLIPR2 PE=1 SV=3 - [GAPR1_HUMAN]	123	Ⅰ'-4	1.12	1.13	N.E
P28676	Grancalcin OS=Homo sapiens GN=GCA PE=1 SV=2 - [GRAN_HUMAN]	12	Ⅰ"-2	1.12	N.E	×
P62993	Growth factor receptor-bound protein 2 OS=Homo sapiens GN=GRB2 PE=1 SV=1 - [GRB2_HUMAN]	12	Ⅰ"-2	1.12	N.E	×
P62826	GTP-binding nuclear protein Ran OS=Homo sapiens GN=RAN PE=1 SV=3 - [RAN_HUMAN]	12	Ⅰ"-2	1.12	N.E	×
O75616	GTPase Era, mitochondrial OS=Homo sapiens GN=ERAL1 PE=1 SV=2 - [ERAL1_HUMAN]	1	Ⅱ'	×	×	×
P01112	GTPase HRas OS=Homo sapiens GN=HRAS PE=1 SV=1 - [RASH_HUMAN]	23	Ⅰ"-1	×	1.1	N.E
P01111	GTPase NRas OS=Homo sapiens GN=NRAS PE=1 SV=1 - [RASN_HUMAN]	123	Ⅰ"-4	N.E	1.13	N.E
Q14C86	GTPase-activating protein and VPS9 domain-containing protein 1 OS=Homo sapiens GN=GAPVD1 PE=1 SV=2 - [GAPD1_HUMAN]	2	Ⅱ'	×	×	×
P04899	Guanine nucleotide-binding protein G(i) subunit alpha-2 OS=Homo sapiens GN=GNAI2 PE=1 SV=3 - [GNAI2_HUMAN]	123	Ⅰ'-4	1.12	1.13	N.E
P50151	Guanine nucleotide-binding protein G(I)/G(S)/G(O) subunit gamma-10 OS=Homo sapiens GN=GNG10 PE=1 SV=1 - [GBG10_HUMAN]	12	Ⅰ"-2	1.12	N.E	×
Q9UBI6	Guanine nucleotide-binding protein G(I)/G(S)/G(O) subunit gamma-12 OS=Homo sapiens GN=GNG12 PE=1 SV=3 - [GBG12_HUMAN]	123	Ⅰ'-3	1.12	N.E	1.09
P59768	Guanine nucleotide-binding protein G(I)/G(S)/G(O) subunit gamma-2 OS=Homo sapiens GN=GNG2 PE=1 SV=2 - [GBG2_HUMAN]	12	Ⅰ'-4	1.12	1.13	×
P63218	Guanine nucleotide-binding protein G(I)/G(S)/G(O) subunit gamma-5 OS=Homo sapiens GN=GNG5 PE=1 SV=3 - [GBG5_HUMAN]	123	Ⅱ'	×	×	×
O60262	Guanine nucleotide-binding protein G(I)/G(S)/G(O) subunit gamma-7 OS=Homo sapiens GN=GNG7 PE=1 SV=1 - [GBG7_HUMAN]	123	ⅠA-2	1.12	1.13	1.09
P62873	Guanine nucleotide-binding protein G(I)/G(S)/G(T) subunit beta-1 OS=Homo sapiens GN=GNB1 PE=1 SV=3 - [GBB1_HUMAN]	123	Ⅰ'-4	1.12	1.13	N.E
P62879	Guanine nucleotide-binding protein G(I)/G(S)/G(T) subunit beta-2 OS=Homo sapiens GN=GNB2 PE=1 SV=3 - [GBB2_HUMAN]	123	Ⅰ'-4	1.12	1.13	N.E
P16520	Guanine nucleotide-binding protein G(I)/G(S)/G(T) subunit beta-3 OS=Homo sapiens GN=GNB3 PE=1 SV=1 - [GBB3_HUMAN]	1	Ⅱ'	×	×	×
P08754	Guanine nucleotide-binding protein G(k) subunit alpha OS=Homo sapiens GN=GNAI3 PE=1 SV=3 - [GNAI3_HUMAN]	123	Ⅰ'-5	N.E	1.13	1.09
P50148	Guanine nucleotide-binding protein G(q) subunit alpha OS=Homo sapiens GN=GNAQ PE=1 SV=4 - [GNAQ_HUMAN]	123	ⅠA-4	1.12	1.08	1.09
P63092	Guanine nucleotide-binding protein G(s) subunit alpha isoforms short OS=Homo sapiens GN=GNAS PE=1 SV=1 - [GNAS2_HUMAN]	123	Ⅰ'-4	1.12	1.13	N.E
Q5JWF2	Guanine nucleotide-binding protein G(s) subunit alpha isoforms XLas OS=Homo sapiens GN=GNAS PE=1 SV=2 - [GNAS1_HUMAN]	3	Ⅱ'	×	×	×
P11488	Guanine nucleotide-binding protein G(t) subunit alpha-1 OS=Homo sapiens GN=GNAT1 PE=1 SV=5 - [GNAT1_HUMAN]	12	Ⅱ'	×	×	×
P29992	Guanine nucleotide-binding protein subunit alpha-11 OS=Homo sapiens GN=GNA11 PE=1 SV=2 - [GNA11_HUMAN]	123	Ⅱ'	×	×	×
Q14344	Guanine nucleotide-binding protein subunit alpha-13 OS=Homo sapiens GN=GNA13 PE=1 SV=2 - [GNA13_HUMAN]	12	Ⅰ"-2	1.12	N.E	×
O95837	Guanine nucleotide-binding protein subunit alpha-14 OS=Homo sapiens GN=GNA14 PE=2 SV=1 - [GNA14_HUMAN]	1	Ⅰ"-2	1.12	×	×
Q6ZN66	Guanylate-binding protein 6 OS=Homo sapiens GN=GBP6 PE=2 SV=1 - [GBP6_HUMAN]	12	Ⅱ'	×	×	×
P00738	Haptoglobin OS=Homo sapiens GN=HP PE=1 SV=1 - [HPT_HUMAN]	123	Ⅱ	N.E	N.E	N.E
P00739	Haptoglobin-related protein OS=Homo sapiens GN=HPR PE=2 SV=2 - [HPTR_HUMAN]	3	Ⅱ'	×	×	×
Q9P2D3	HEAT repeat-containing protein 5B OS=Homo sapiens GN=HEATR5B PE=1 SV=2 - [HTR5B_HUMAN]	1	Ⅱ'	×	×	×
P48723	Heat shock 70 kDa protein 13 OS=Homo sapiens GN=HSPA13 PE=1 SV=1 - [HSP13_HUMAN]	1	Ⅱ'	×	×	×
P08107	Heat shock 70 kDa protein 1A/1B OS=Homo sapiens GN=HSPA1A PE=1 SV=5 - [HSP71_HUMAN]	123	Ⅰ'-3	1.12	N.E	1.09
P11142	Heat shock cognate 71 kDa protein OS=Homo sapiens GN=HSPA8 PE=1 SV=1 - [HSP7C_HUMAN]	123	ⅠA-2	1.12	1.13	1.09
Q12931	Heat shock protein 75 kDa, mitochondrial OS=Homo sapiens GN=TRAP1 PE=1 SV=3 - [TRAP1_HUMAN]	2	Ⅰ"-11	×	1.07	×
P04792	Heat shock protein beta-1 OS=Homo sapiens GN=HSPB1 PE=1 SV=2 - [HSPB1_HUMAN]	123	ⅠB	1.16	1.16	1.16
P07900	Heat shock protein HSP 90-alpha OS=Homo sapiens GN=HSP90AA1 PE=1 SV=5 - [HS90A_HUMAN]	12	Ⅰ'-4	1.12	1.13	×
P08238	Heat shock protein HSP 90-beta OS=Homo sapiens GN=HSP90AB1 PE=1 SV=4 - [HS90B_HUMAN]	123	Ⅰ"-2	1.12	N.E	N.E
P54652	Heat shock-related 70 kDa protein 2 OS=Homo sapiens GN=HSPA2 PE=1 SV=1 - [HSP72_HUMAN]	13	Ⅱ'	×	×	×
P14317	Hematopoietic lineage cell-specific protein OS=Homo sapiens GN=HCLS1 PE=1 SV=3 - [HCLS1_HUMAN]	1	Ⅱ'	×	×	×
Q9NRV9	Heme-binding protein 1 OS=Homo sapiens GN=HEBP1 PE=1 SV=1 - [HEBP1_HUMAN]	2	Ⅱ'	×	×	×
Q96RW7	Hemicentin-1 OS=Homo sapiens GN=HMCN1 PE=1 SV=2 - [HMCN1_HUMAN]	1	Ⅱ'	×	×	×
Q8NDA2	Hemicentin-2 OS=Homo sapiens GN=HMCN2 PE=2 SV=2 - [HMCN2_HUMAN]	2	Ⅱ'	×	×	×
P69905	Hemoglobin subunit alpha OS=Homo sapiens GN=HBA1 PE=1 SV=2 - [HBA_HUMAN]	123	Ⅱ	N.E	N.E	N.E
P68871	Hemoglobin subunit beta OS=Homo sapiens GN=HBB PE=1 SV=2 - [HBB_HUMAN]	123	Ⅱ	N.E	N.E	N.E
P02042	Hemoglobin subunit delta OS=Homo sapiens GN=HBD PE=1 SV=2 - [HBD_HUMAN]	123	Ⅰ"-13	N.E	1.03	N.E
P02790	Hemopexin OS=Homo sapiens GN=HPX PE=1 SV=2 - [HEMO_HUMAN]	123	Ⅱ'	×	×	×
Q96MM7	Heparan-sulfate 6-O-sulfotransferase 2 OS=Homo sapiens GN=HS6ST2 PE=2 SV=2 - [H6ST2_HUMAN]	1	Ⅱ'	×	×	×
P05546	Heparin cofactor 2 OS=Homo sapiens GN=SERPIND1 PE=1 SV=3 - [HEP2_HUMAN]	123	Ⅰ'-16	1.12	1.07	N.E
P11150	Hepatic triacylglycerol lipase OS=Homo sapiens GN=LIPC PE=1 SV=3 - [LIPC_HUMAN]	2	Ⅱ'	×	×	×
Q04756	Hepatocyte growth factor activator OS=Homo sapiens GN=HGFAC PE=1 SV=1 - [HGFA_HUMAN]	12	Ⅰ"-11	N.E	1.07	×
Q32P51	Heterogeneous nuclear ribonucleoprotein A1-like 2 OS=Homo sapiens GN=HNRNPA1L2 PE=2 SV=2 - [RA1L2_HUMAN]	1	Ⅱ'	×	×	×
P52597	Heterogeneous nuclear ribonucleoprotein F OS=Homo sapiens GN=HNRNPF PE=1 SV=3 - [HNRPF_HUMAN]	1	Ⅰ"-2	1.12	×	×
P61978	Heterogeneous nuclear ribonucleoprotein K OS=Homo sapiens GN=HNRNPK PE=1 SV=1 - [HNRPK_HUMAN]	12	Ⅱ'	×	×	×
Q00839	Heterogeneous nuclear ribonucleoprotein U OS=Homo sapiens GN=HNRNPU PE=1 SV=6 - [HNRPU_HUMAN]	2	Ⅱ'	×	×	×
P52789	Hexokinase-2 OS=Homo sapiens GN=HK2 PE=1 SV=2 - [HXK2_HUMAN]	2	Ⅱ'	×	×	×
P52790	Hexokinase-3 OS=Homo sapiens GN=HK3 PE=1 SV=2 - [HXK3_HUMAN]	1	Ⅰ"-2	1.12	×	×
O15431	High affinity copper uptake protein 1 OS=Homo sapiens GN=SLC31A1 PE=1 SV=1 - [COPT1_HUMAN]	12	Ⅱ'	×	×	×
P30273	High affinity immunoglobulin epsilon receptor subunit gamma OS=Homo sapiens GN=FCER1G PE=1 SV=1 - [FCERG_HUMAN]	12	Ⅰ"-4	N.E	1.13	×
Q7Z353	Highly divergent homeobox OS=Homo sapiens GN=HDX PE=1 SV=1 - [HDX_HUMAN]	1	Ⅱ'	×	×	×
P37235	Hippocalcin-like protein 1 OS=Homo sapiens GN=HPCAL1 PE=1 SV=3 - [HPCL1_HUMAN]	1	Ⅰ"-2	1.12	×	×
Q9BW71	HIRA-interacting protein 3 OS=Homo sapiens GN=HIRIP3 PE=1 SV=3 - [HIRP3_HUMAN]	1	Ⅱ'	×	×	×
P15515	Histatin-1 OS=Homo sapiens GN=HTN1 PE=1 SV=2 - [HIS1_HUMAN]	1	Ⅰ"-2	1.12	×	×
P49773	Histidine triad nucleotide-binding protein 1 OS=Homo sapiens GN=HINT1 PE=1 SV=2 - [HINT1_HUMAN]	23	Ⅱ'	×	×	×
P04196	Histidine-rich glycoprotein OS=Homo sapiens GN=HRG PE=1 SV=1 - [HRG_HUMAN]	123	Ⅰ"-2	1.12	N.E	N.E
O15379	Histone deacetylase 3 OS=Homo sapiens GN=HDAC3 PE=1 SV=2 - [HDAC3_HUMAN]	2	Ⅱ'	×	×	×
Q9UKV0	Histone deacetylase 9 OS=Homo sapiens GN=HDAC9 PE=1 SV=2 - [HDAC9_HUMAN]	2	Ⅱ'	×	×	×
Q8IUE6	Histone H2A type 2-B OS=Homo sapiens GN=HIST2H2AB PE=1 SV=3 - [H2A2B_HUMAN]	12	Ⅱ'	×	×	×
P0C0S5	Histone H2A.Z OS=Homo sapiens GN=H2AFZ PE=1 SV=2 - [H2AZ_HUMAN]	123	Ⅰ'-4	1.12	1.13	N.E
O60814	Histone H2B type 1-K OS=Homo sapiens GN=HIST1H2BK PE=1 SV=3 - [H2B1K_HUMAN]	123	Ⅰ'-4	1.12	1.13	N.E
P68431	Histone H3.1 OS=Homo sapiens GN=HIST1H3A PE=1 SV=2 - [H31_HUMAN]	12	Ⅱ'	×	×	×
Q6NXT2	Histone H3.3C OS=Homo sapiens GN=H3F3C PE=1 SV=3 - [H3C_HUMAN]	123	Ⅰ'-4	1.12	1.13	N.E
P62805	Histone H4 OS=Homo sapiens GN=HIST1H4A PE=1 SV=2 - [H4_HUMAN]	123	Ⅰ'-4	1.12	1.13	N.E
P05534	HLA class I histocompatibility antigen, A-24 alpha chain OS=Homo sapiens GN=HLA-A PE=1 SV=2 - [1A24_HUMAN]	1	Ⅰ"-2	1.12	×	×
P01891	HLA class I histocompatibility antigen, A-68 alpha chain OS=Homo sapiens GN=HLA-A PE=1 SV=4 - [1A68_HUMAN]	2	Ⅱ'	×	×	×
P17693	HLA class I histocompatibility antigen, alpha chain G OS=Homo sapiens GN=HLA-G PE=1 SV=1 - [HLAG_HUMAN]	2	Ⅱ'	×	×	×
P18464	HLA class I histocompatibility antigen, B-51 alpha chain OS=Homo sapiens GN=HLA-B PE=1 SV=1 - [1B51_HUMAN]	1	Ⅱ'	×	×	×
P30492	HLA class I histocompatibility antigen, B-54 alpha chain OS=Homo sapiens GN=HLA-B PE=2 SV=1 - [1B54_HUMAN]	1	Ⅱ'	×	×	×
P18465	HLA class I histocompatibility antigen, B-57 alpha chain OS=Homo sapiens GN=HLA-B PE=1 SV=1 - [1B57_HUMAN]	2	Ⅱ'	×	×	×
P10319	HLA class I histocompatibility antigen, B-58 alpha chain OS=Homo sapiens GN=HLA-B PE=2 SV=1 - [1B58_HUMAN]	12	Ⅱ'	×	×	×
P01903	HLA class II histocompatibility antigen, DR alpha chain OS=Homo sapiens GN=HLA-DRA PE=1 SV=1 - [DRA_HUMAN]	123	ⅠA-1	1.12	1.1	1.09
P20039	HLA class II histocompatibility antigen, DRB1-11 beta chain OS=Homo sapiens GN=HLA-DRB1 PE=1 SV=1 - [2B1B_HUMAN]	3	Ⅱ'	×	×	×
Q9GIY3	HLA class II histocompatibility antigen, DRB1-14 beta chain OS=Homo sapiens GN=HLA-DRB1 PE=1 SV=1 - [2B1E_HUMAN]	2	Ⅱ'	×	×	×
Q9TQE0	HLA class II histocompatibility antigen, DRB1-9 beta chain OS=Homo sapiens GN=HLA-DRB1 PE=1 SV=1 - [2B19_HUMAN]	1	Ⅰ"-2	1.12	×	×
P39880	Homeobox protein cut-like 1 OS=Homo sapiens GN=CUX1 PE=1 SV=3 - [CUX1_HUMAN]	3	Ⅱ'	×	×	×
Q9NYD6	Homeobox protein Hox-C10 OS=Homo sapiens GN=HOXC10 PE=1 SV=2 - [HXC10_HUMAN]	3	Ⅱ'	×	×	×
Q9BPY8	Homeodomain-only protein OS=Homo sapiens GN=HOPX PE=1 SV=1 - [HOP_HUMAN]	2	Ⅱ'	×	×	×
Q86YZ3	Hornerin OS=Homo sapiens GN=HRNR PE=1 SV=2 - [HORN_HUMAN]	123	Ⅱ'	×	×	×
Q9Y4L1	Hypoxia up-regulated protein 1 OS=Homo sapiens GN=HYOU1 PE=1 SV=1 - [HYOU1_HUMAN]	123	Ⅰ'-3	1.12	N.E	1.09
P01876	Ig alpha-1 chain C region OS=Homo sapiens GN=IGHA1 PE=1 SV=2 - [IGHA1_HUMAN]	123	ⅠB	1.16	1.16	1.16
P01877	Ig alpha-2 chain C region OS=Homo sapiens GN=IGHA2 PE=1 SV=3 - [IGHA2_HUMAN]	123	ⅠB	1.16	1.16	1.16
P01880	Ig delta chain C region OS=Homo sapiens GN=IGHD PE=1 SV=2 - [IGHD_HUMAN]	2	Ⅱ'	×	×	×
P01857	Ig gamma-1 chain C region OS=Homo sapiens GN=IGHG1 PE=1 SV=1 - [IGHG1_HUMAN]	123	Ⅰ'-4	1.12	1.13	N.E
P01859	Ig gamma-2 chain C region OS=Homo sapiens GN=IGHG2 PE=1 SV=2 - [IGHG2_HUMAN]	123	Ⅰ'-4	1.12	1.13	N.E
P01860	Ig gamma-3 chain C region OS=Homo sapiens GN=IGHG3 PE=1 SV=2 - [IGHG3_HUMAN]	123	Ⅰ"-2	1.12	N.E	N.E
P01861	Ig gamma-4 chain C region OS=Homo sapiens GN=IGHG4 PE=1 SV=1 - [IGHG4_HUMAN]	13	Ⅱ'	×	×	×
P01602	Ig heavy chain V-I region 5 (Fragment) OS=Homo sapiens GN=IGKV1-5 PE=4 SV=2 - [KV110_HUMAN]	13	Ⅰ"-6	N.E	×	1.16
P01743	Ig heavy chain V-I region HG3 OS=Homo sapiens PE=4 SV=1 - [HV102_HUMAN]	123	ⅠB	1.16	1.16	1.16
P23083	Ig heavy chain V-I region V35 OS=Homo sapiens PE=1 SV=1 - [HV103_HUMAN]	123	Ⅰ'-8	1.16	N.E	1.16
P01760	Ig heavy chain V-I region WOL OS=Homo sapiens PE=1 SV=1 - [HV105_HUMAN]	1	Ⅱ'	×	×	×
P06331	Ig heavy chain V-II region ARH-77 OS=Homo sapiens PE=4 SV=1 - [HV209_HUMAN]	123	Ⅰ'-6	N.E	1.16	1.16
P01815	Ig heavy chain V-II region COR OS=Homo sapiens PE=1 SV=1 - [HV202_HUMAN]	1	Ⅱ'	×	×	×
P01817	Ig heavy chain V-II region MCE OS=Homo sapiens PE=1 SV=1 - [HV204_HUMAN]	3	Ⅱ'	×	×	×
P01825	Ig heavy chain V-II region NEWM OS=Homo sapiens PE=1 SV=1 - [HV207_HUMAN]	123	ⅠA-3	1.12	1.1	1.16
P01814	Ig heavy chain V-II region OU OS=Homo sapiens PE=1 SV=1 - [HV201_HUMAN]	1	Ⅰ"-7	1.16	×	×
P04438	Ig heavy chain V-II region SESS OS=Homo sapiens PE=2 SV=1 - [HV208_HUMAN]	2	Ⅰ"-5	×	1.16	×
P01824	Ig heavy chain V-II region WAH OS=Homo sapiens PE=1 SV=1 - [HV206_HUMAN]	123	Ⅰ'-6	N.E	1.16	1.16
P01764	Ig heavy chain V-III region 23 OS=Homo sapiens GN=IGHV3-23 PE=1 SV=2 - [HV303_HUMAN]	123	Ⅰ"-7	1.16	N.E	N.E
P01766	Ig heavy chain V-III region BRO OS=Homo sapiens PE=1 SV=1 - [HV305_HUMAN]	123	Ⅰ'-6	N.E	1.16	1.16
P01773	Ig heavy chain V-III region BUR OS=Homo sapiens PE=1 SV=1 - [HV312_HUMAN]	23	Ⅰ"-6	×	N.E	1.16
P01767	Ig heavy chain V-III region BUT OS=Homo sapiens PE=1 SV=1 - [HV306_HUMAN]	123	ⅠB	1.16	1.16	1.16
P01768	Ig heavy chain V-III region CAM OS=Homo sapiens PE=1 SV=1 - [HV307_HUMAN]	123	Ⅰ'-6	N.E	1.16	1.16
P01769	Ig heavy chain V-III region GA OS=Homo sapiens PE=1 SV=1 - [HV308_HUMAN]	13	Ⅱ'	×	×	×
P01781	Ig heavy chain V-III region GAL OS=Homo sapiens PE=1 SV=1 - [HV320_HUMAN]	123	ⅠB	1.16	1.16	1.16
P80419	Ig heavy chain V-III region GAR OS=Homo sapiens PE=1 SV=1 - [HV322_HUMAN]	123	Ⅰ"-6	N.E	N.E	1.16
P01771	Ig heavy chain V-III region HIL OS=Homo sapiens PE=1 SV=1 - [HV310_HUMAN]	23	Ⅰ"-6	×	N.E	1.16
P01780	Ig heavy chain V-III region JON OS=Homo sapiens PE=1 SV=1 - [HV319_HUMAN]	123	ⅠB	1.16	1.16	1.16
P01775	Ig heavy chain V-III region LAY OS=Homo sapiens PE=1 SV=1 - [HV314_HUMAN]	123	Ⅰ"-7	1.16	N.E	N.E
P01777	Ig heavy chain V-III region TEI OS=Homo sapiens PE=1 SV=1 - [HV316_HUMAN]	123	Ⅰ"-15	1.41-1.47	N.E	N.E
P01765	Ig heavy chain V-III region TIL OS=Homo sapiens PE=1 SV=1 - [HV304_HUMAN]	123	Ⅰ'-11	1.12	N.E	1.16
P01762	Ig heavy chain V-III region TRO OS=Homo sapiens PE=1 SV=1 - [HV301_HUMAN]	13	Ⅰ"-7	1.16	×	N.E
P01779	Ig heavy chain V-III region TUR OS=Homo sapiens PE=1 SV=1 - [HV318_HUMAN]	123	Ⅰ'-6	N.E	1.16	1.16
P01776	Ig heavy chain V-III region WAS OS=Homo sapiens PE=1 SV=1 - [HV315_HUMAN]	123	Ⅱ'	×	×	×
P01763	Ig heavy chain V-III region WEA OS=Homo sapiens PE=1 SV=1 - [HV302_HUMAN]	123	ⅠB	1.16	1.16	1.16
P01778	Ig heavy chain V-III region ZAP OS=Homo sapiens PE=1 SV=1 - [HV317_HUMAN]	13	Ⅰ"-6	N.E	×	1.16
P01834	Ig kappa chain C region OS=Homo sapiens GN=IGKC PE=1 SV=1 - [IGKC_HUMAN]	123	ⅠB	1.16	1.16	1.16
P04430	Ig kappa chain V-I region BAN OS=Homo sapiens PE=1 SV=1 - [KV122_HUMAN]	123	ⅠB	1.16	1.16	1.16
P01596	Ig kappa chain V-I region CAR OS=Homo sapiens PE=1 SV=1 - [KV104_HUMAN]	23	Ⅱ'	×	×	×
P01597	Ig kappa chain V-I region DEE OS=Homo sapiens PE=1 SV=1 - [KV105_HUMAN]	123	ⅠB	1.16	1.16	1.16
P01598	Ig kappa chain V-I region EU OS=Homo sapiens PE=1 SV=1 - [KV106_HUMAN]	123	ⅠB	1.16	1.16	1.16
P01599	Ig kappa chain V-I region Gal OS=Homo sapiens PE=1 SV=1 - [KV107_HUMAN]	3	Ⅰ"-6	×	×	1.16
P01604	Ig kappa chain V-I region Kue OS=Homo sapiens PE=1 SV=1 - [KV112_HUMAN]	12	Ⅰ"-7	1.16	N.E	×
P01605	Ig kappa chain V-I region Lay OS=Homo sapiens PE=1 SV=1 - [KV113_HUMAN]	123	Ⅱ	N.E	N.E	N.E
P01612	Ig kappa chain V-I region Mev OS=Homo sapiens PE=1 SV=1 - [KV120_HUMAN]	123	ⅠB	1.16	1.16	1.16
P01613	Ig kappa chain V-I region Ni OS=Homo sapiens PE=1 SV=1 - [KV121_HUMAN]	123	ⅠB	1.16	1.16	1.16
P01606	Ig kappa chain V-I region OU OS=Homo sapiens PE=1 SV=1 - [KV114_HUMAN]	23	Ⅰ"-5	×	1.16	N.E
P01608	Ig kappa chain V-I region Roy OS=Homo sapiens PE=1 SV=1 - [KV116_HUMAN]	123	Ⅰ'-7	1.16	1.16	N.E
P01609	Ig kappa chain V-I region Scw OS=Homo sapiens PE=1 SV=1 - [KV117_HUMAN]	123	ⅠB	1.16	1.16	1.16
P04431	Ig kappa chain V-I region Walker OS=Homo sapiens PE=1 SV=1 - [KV123_HUMAN]	13	Ⅱ'	×	×	×
P01610	Ig kappa chain V-I region WEA OS=Homo sapiens PE=1 SV=1 - [KV118_HUMAN]	13	Ⅰ"-6	N.E	×	1.16
P01611	Ig kappa chain V-I region Wes OS=Homo sapiens PE=1 SV=1 - [KV119_HUMAN]	123	ⅠA-7	1.16	1.13	1.16
P01601	Ig kappa chain V-ID region 16 (Fragment) OS=Homo sapiens GN=IGKV1D-16 PE=4 SV=2 - [KV109_HUMAN]	13	Ⅰ"-6	N.E	×	1.16
P01615	Ig kappa chain V-II region FR OS=Homo sapiens PE=1 SV=1 - [KV202_HUMAN]	123	Ⅰ'-6	N.E	1.16	1.16
P01616	Ig kappa chain V-II region MIL OS=Homo sapiens PE=1 SV=1 - [KV203_HUMAN]	123	Ⅰ'-8	1.16	N.E	1.16
P06310	Ig kappa chain V-II region RPMI 6410 OS=Homo sapiens PE=4 SV=1 - [KV206_HUMAN]	23	Ⅰ"-6	×	N.E	1.16
P01617	Ig kappa chain V-II region TEW OS=Homo sapiens PE=1 SV=1 - [KV204_HUMAN]	123	Ⅰ'-6	N.E	1.16	1.16
P01619	Ig kappa chain V-III region B6 OS=Homo sapiens PE=1 SV=1 - [KV301_HUMAN]	123	Ⅰ'-6	N.E	1.16	1.16
P04207	Ig kappa chain V-III region CLL OS=Homo sapiens PE=1 SV=2 - [KV308_HUMAN]	123	Ⅰ"-5	N.E	1.16	N.E
P04206	Ig kappa chain V-III region GOL OS=Homo sapiens PE=1 SV=1 - [KV307_HUMAN]	12	Ⅰ"-5	N.E	1.16	×
P18135	Ig kappa chain V-III region HAH OS=Homo sapiens PE=2 SV=1 - [KV312_HUMAN]	123	Ⅰ"-6	N.E	N.E	1.16
P06311	Ig kappa chain V-III region IARC/BL41 OS=Homo sapiens PE=1 SV=1 - [KV311_HUMAN]	12	Ⅰ"-5	N.E	1.16	×
P01621	Ig kappa chain V-III region NG9 (Fragment) OS=Homo sapiens PE=1 SV=1 - [KV303_HUMAN]	123	Ⅰ"-5	N.E	1.16	N.E
P01624	Ig kappa chain V-III region POM OS=Homo sapiens PE=1 SV=1 - [KV306_HUMAN]	13	Ⅱ'	×	×	×
P01620	Ig kappa chain V-III region SIE OS=Homo sapiens PE=1 SV=1 - [KV302_HUMAN]	123	Ⅰ"-2	1.12	N.E	N.E
P01622	Ig kappa chain V-III region Ti OS=Homo sapiens PE=1 SV=1 - [KV304_HUMAN]	2	Ⅱ'	×	×	×
P04433	Ig kappa chain V-III region VG (Fragment) OS=Homo sapiens PE=1 SV=1 - [KV309_HUMAN]	123	ⅠB	1.16	1.16	1.16
P04434	Ig kappa chain V-III region VH (Fragment) OS=Homo sapiens PE=4 SV=1 - [KV310_HUMAN]	23	Ⅰ"-6	×	N.E	1.16
P06312	Ig kappa chain V-IV region (Fragment) OS=Homo sapiens GN=IGKV4-1 PE=4 SV=1 - [KV401_HUMAN]	123	Ⅰ'-6	N.E	1.16	1.16
P06314	Ig kappa chain V-IV region B17 OS=Homo sapiens PE=2 SV=1 - [KV404_HUMAN]	1	Ⅱ'	×	×	×
P01625	Ig kappa chain V-IV region Len OS=Homo sapiens PE=1 SV=2 - [KV402_HUMAN]	123	Ⅰ'-6	N.E	1.16	1.16
P83593	Ig kappa chain V-IV region STH (Fragment) OS=Homo sapiens PE=1 SV=1 - [KV405_HUMAN]	123	Ⅱ'	×	×	×
P04211	Ig lambda chain V region 4A OS=Homo sapiens PE=4 SV=1 - [LV001_HUMAN]	123	Ⅰ'-8	1.16	N.E	1.16
P06888	Ig lambda chain V-I region EPS OS=Homo sapiens PE=1 SV=1 - [LV109_HUMAN]	123	Ⅱ'	×	×	×
P01700	Ig lambda chain V-I region HA OS=Homo sapiens PE=1 SV=1 - [LV102_HUMAN]	13	Ⅰ"-6	N.E	×	1.16
P01701	Ig lambda chain V-I region NEW OS=Homo sapiens PE=1 SV=1 - [LV103_HUMAN]	23	Ⅰ"-6	×	N.E	1.16
P01703	Ig lambda chain V-I region NEWM OS=Homo sapiens PE=1 SV=1 - [LV105_HUMAN]	12	Ⅰ'-7	1.16	1.16	×
P01702	Ig lambda chain V-I region NIG-64 OS=Homo sapiens PE=1 SV=1 - [LV104_HUMAN]	123	Ⅰ'-8	1.16	N.E	1.16
P01699	Ig lambda chain V-I region VOR OS=Homo sapiens PE=1 SV=1 - [LV101_HUMAN]	123	Ⅰ"-6	N.E	N.E	1.16
P04208	Ig lambda chain V-I region WAH OS=Homo sapiens PE=1 SV=1 - [LV106_HUMAN]	123	ⅠB	1.16	1.16	1.16
P01709	Ig lambda chain V-II region MGC OS=Homo sapiens PE=1 SV=1 - [LV206_HUMAN]	3	Ⅱ'	×	×	×
P04209	Ig lambda chain V-II region NIG-84 OS=Homo sapiens PE=1 SV=1 - [LV211_HUMAN]	3	Ⅱ'	×	×	×
P01707	Ig lambda chain V-II region TRO OS=Homo sapiens PE=1 SV=1 - [LV204_HUMAN]	13	Ⅱ'	×	×	×
P80748	Ig lambda chain V-III region LOI OS=Homo sapiens PE=1 SV=1 - [LV302_HUMAN]	123	Ⅰ'-8	1.16	N.E	1.16
P01714	Ig lambda chain V-III region SH OS=Homo sapiens PE=1 SV=1 - [LV301_HUMAN]	123	Ⅰ"-6	N.E	N.E	1.16
P01715	Ig lambda chain V-IV region Bau OS=Homo sapiens PE=1 SV=1 - [LV401_HUMAN]	123	Ⅱ'	×	×	×
P01717	Ig lambda chain V-IV region Hil OS=Homo sapiens PE=1 SV=1 - [LV403_HUMAN]	123	ⅠB	1.16	1.16	1.16
P06889	Ig lambda chain V-IV region MOL OS=Homo sapiens PE=1 SV=1 - [LV405_HUMAN]	123	Ⅰ'-6	N.E	1.16	1.16
P01719	Ig lambda chain V-V region DEL OS=Homo sapiens PE=1 SV=1 - [LV501_HUMAN]	1	Ⅱ'	×	×	×
P06317	Ig lambda chain V-VI region SUT OS=Homo sapiens PE=1 SV=1 - [LV603_HUMAN]	123	ⅠB	1.16	1.16	1.16
P06318	Ig lambda chain V-VI region WLT OS=Homo sapiens PE=1 SV=1 - [LV604_HUMAN]	123	Ⅰ"-5	N.E	1.16	N.E
P0CG04	Ig lambda-1 chain C regions OS=Homo sapiens GN=IGLC1 PE=1 SV=1 - [LAC1_HUMAN]	2	Ⅱ'	×	×	×
P0CG05	Ig lambda-2 chain C regions OS=Homo sapiens GN=IGLC2 PE=1 SV=1 - [LAC2_HUMAN]	123	Ⅰ"-5	N.E	1.16	N.E
P0CG06	Ig lambda-3 chain C regions OS=Homo sapiens GN=IGLC3 PE=1 SV=1 - [LAC3_HUMAN]	13	Ⅰ"-6	N.E	×	1.16
P0CF74	Ig lambda-6 chain C region OS=Homo sapiens GN=IGLC6 PE=4 SV=1 - [LAC6_HUMAN]	123	Ⅱ'	×	×	×
A0M8Q6	Ig lambda-7 chain C region OS=Homo sapiens GN=IGLC7 PE=1 SV=2 - [LAC7_HUMAN]	12	Ⅱ'	×	×	×
P01871	Ig mu chain C region OS=Homo sapiens GN=IGHM PE=1 SV=3 - [IGHM_HUMAN]	123	Ⅰ'-6	N.E	1.16	1.16
P04220	Ig mu heavy chain disease protein OS=Homo sapiens PE=1 SV=1 - [MUCB_HUMAN]	13	Ⅱ'	×	×	×
Q9Y6R7	IgGFc-binding protein OS=Homo sapiens GN=FCGBP PE=1 SV=3 - [FCGBP_HUMAN]	123	Ⅰ'-6	N.E	1.16	1.16
P24071	Immunoglobulin alpha Fc receptor OS=Homo sapiens GN=FCAR PE=1 SV=1 - [FCAR_HUMAN]	12	Ⅱ'	×	×	×
P01591	Immunoglobulin J chain OS=Homo sapiens GN=JCHAIN PE=1 SV=4 - [IGJ_HUMAN]	123	ⅠB	1.16	1.16	1.16
P15814	Immunoglobulin lambda-like polypeptide 1 OS=Homo sapiens GN=IGLL1 PE=1 SV=1 - [IGLL1_HUMAN]	12	Ⅰ'-7	1.16	1.16	×
B9A064	Immunoglobulin lambda-like polypeptide 5 OS=Homo sapiens GN=IGLL5 PE=2 SV=2 - [IGLL5_HUMAN]	123	ⅠB	1.16	1.16	1.16
Q969P0	Immunoglobulin superfamily member 8 OS=Homo sapiens GN=IGSF8 PE=1 SV=1 - [IGSF8_HUMAN]	123	Ⅰ'-3	1.12	N.E	1.09
Q14974	Importin subunit beta-1 OS=Homo sapiens GN=KPNB1 PE=1 SV=2 - [IMB1_HUMAN]	1	Ⅱ'	×	×	×
Q13308	Inactive tyrosine-protein kinase 7 OS=Homo sapiens GN=PTK7 PE=1 SV=2 - [PTK7_HUMAN]	3	Ⅱ'	×	×	×
Q70EK8	Inactive ubiquitin carboxyl-terminal hydrolase 53 OS=Homo sapiens GN=USP53 PE=2 SV=2 - [UBP53_HUMAN]	1	Ⅱ'	×	×	×
P12268	Inosine-5'-monophosphate dehydrogenase 2 OS=Homo sapiens GN=IMPDH2 PE=1 SV=2 - [IMDH2_HUMAN]	1	Ⅱ'	×	×	×
P14616	Insulin receptor-related protein OS=Homo sapiens GN=INSRR PE=1 SV=2 - [INSRR_HUMAN]	1	Ⅱ'	×	×	×
P35858	Insulin-like growth factor-binding protein complex acid labile subunit OS=Homo sapiens GN=IGFALS PE=1 SV=1 - [ALS_HUMAN]	12	Ⅱ'	×	×	×
Q9Y287	Integral membrane protein 2B OS=Homo sapiens GN=ITM2B PE=1 SV=1 - [ITM2B_HUMAN]	2	Ⅱ'	×	×	×
Q8N201	Integrator complex subunit 1 OS=Homo sapiens GN=INTS1 PE=1 SV=2 - [INT1_HUMAN]	3	Ⅱ'	×	×	×
Q9NVR2	Integrator complex subunit 10 OS=Homo sapiens GN=INTS10 PE=1 SV=2 - [INT10_HUMAN]	2	Ⅱ'	×	×	×
Q9NVH2	Integrator complex subunit 7 OS=Homo sapiens GN=INTS7 PE=1 SV=1 - [INT7_HUMAN]	3	Ⅱ'	×	×	×
P53708	Integrin alpha-8 OS=Homo sapiens GN=ITGA8 PE=1 SV=3 - [ITA8_HUMAN]	3	Ⅱ'	×	×	×
P08514	Integrin alpha-IIb OS=Homo sapiens GN=ITGA2B PE=1 SV=3 - [ITA2B_HUMAN]	12	Ⅱ'	×	×	×
P11215	Integrin alpha-M OS=Homo sapiens GN=ITGAM PE=1 SV=2 - [ITAM_HUMAN]	123	Ⅰ'-4	1.12	1.13	N.E
P20702	Integrin alpha-X OS=Homo sapiens GN=ITGAX PE=1 SV=3 - [ITAX_HUMAN]	23	Ⅱ'	×	×	×
P05107	Integrin beta-2 OS=Homo sapiens GN=ITGB2 PE=1 SV=2 - [ITB2_HUMAN]	123	Ⅰ'-4	1.12	1.13	N.E
P19827	Inter-alpha-trypsin inhibitor heavy chain H1 OS=Homo sapiens GN=ITIH1 PE=1 SV=3 - [ITIH1_HUMAN]	123	Ⅰ"-10	N.E	1.02	N.E
P19823	Inter-alpha-trypsin inhibitor heavy chain H2 OS=Homo sapiens GN=ITIH2 PE=1 SV=2 - [ITIH2_HUMAN]	123	Ⅱ	N.E	N.E	N.E
Q06033	Inter-alpha-trypsin inhibitor heavy chain H3 OS=Homo sapiens GN=ITIH3 PE=1 SV=2 - [ITIH3_HUMAN]	3	Ⅱ'	×	×	×
Q14624	Inter-alpha-trypsin inhibitor heavy chain H4 OS=Homo sapiens GN=ITIH4 PE=1 SV=4 - [ITIH4_HUMAN]	123	Ⅰ"-15	1.41-1.47	N.E	N.E
P32942	Intercellular adhesion molecule 3 OS=Homo sapiens GN=ICAM3 PE=1 SV=2 - [ICAM3_HUMAN]	1	Ⅰ"-2	1.12	×	×
P01563	Interferon alpha-2 OS=Homo sapiens GN=IFNA2 PE=1 SV=1 - [IFNA2_HUMAN]	13	Ⅱ'	×	×	×
P13164	Interferon-induced transmembrane protein 1 OS=Homo sapiens GN=IFITM1 PE=1 SV=3 - [IFM1_HUMAN]	2	Ⅰ"-4	×	1.13	×
P18510	Interleukin-1 receptor antagonist protein OS=Homo sapiens GN=IL1RN PE=1 SV=1 - [IL1RA_HUMAN]	12	Ⅰ'-12	1.12	1.16	×
Q9UHA7	Interleukin-36 alpha OS=Homo sapiens GN=IL36A PE=1 SV=1 - [IL36A_HUMAN]	12	Ⅱ'	×	×	×
P07476	Involucrin OS=Homo sapiens GN=IVL PE=1 SV=2 - [INVO_HUMAN]	1	Ⅱ'	×	×	×
O75874	Isocitrate dehydrogenase [NADP] cytoplasmic OS=Homo sapiens GN=IDH1 PE=1 SV=2 - [IDHC_HUMAN]	123	Ⅱ'	×	×	×
P48735	Isocitrate dehydrogenase [NADP], mitochondrial OS=Homo sapiens GN=IDH2 PE=1 SV=2 - [IDHP_HUMAN]	1	Ⅰ"-2	1.12	×	×
P53990	IST1 homolog OS=Homo sapiens GN=IST1 PE=1 SV=1 - [IST1_HUMAN]	123	Ⅱ	N.E	N.E	N.E
Q8N157	Jouberin OS=Homo sapiens GN=AHI1 PE=1 SV=1 - [AHI1_HUMAN]	1	Ⅱ'	×	×	×
P14923	Junction plakoglobin OS=Homo sapiens GN=JUP PE=1 SV=3 - [PLAK_HUMAN]	12	Ⅰ'-12	1.12	1.16	×
Q9Y624	Junctional adhesion molecule A OS=Homo sapiens GN=F11R PE=1 SV=1 - [JAM1_HUMAN]	13	Ⅱ'	×	×	×
O60229	Kalirin OS=Homo sapiens GN=KALRN PE=1 SV=2 - [KALRN_HUMAN]	2	Ⅱ'	×	×	×
P06870	Kallikrein-1 OS=Homo sapiens GN=KLK1 PE=1 SV=2 - [KLK1_HUMAN]	123	Ⅱ	N.E	N.E	N.E
O43240	Kallikrein-10 OS=Homo sapiens GN=KLK10 PE=1 SV=3 - [KLK10_HUMAN]	12	Ⅰ"-2	1.12	N.E	×
Q9UBX7	Kallikrein-11 OS=Homo sapiens GN=KLK11 PE=1 SV=2 - [KLK11_HUMAN]	1	Ⅱ'	×	×	×
Q9UKR0	Kallikrein-12 OS=Homo sapiens GN=KLK12 PE=1 SV=1 - [KLK12_HUMAN]	12	Ⅰ"-4	N.E	1.13	×
Q9UKR3	Kallikrein-13 OS=Homo sapiens GN=KLK13 PE=1 SV=1 - [KLK13_HUMAN]	1	Ⅱ'	×	×	×
P29622	Kallistatin OS=Homo sapiens GN=SERPINA4 PE=1 SV=3 - [KAIN_HUMAN]	12	Ⅰ"-14	N.E	1.05	×
A0AUZ9	KAT8 regulatory NSL complex subunit 1-like protein OS=Homo sapiens GN=KANSL1L PE=1 SV=2 - [KAL1L_HUMAN]	1	Ⅱ'	×	×	×
Q2WGJ6	Kelch-like protein 38 OS=Homo sapiens GN=KLHL38 PE=1 SV=3 - [KLH38_HUMAN]	2	Ⅱ'	×	×	×
P60413	Keratin-associated protein 10-12 OS=Homo sapiens GN=KRTAP10-12 PE=2 SV=1 - [KR10C_HUMAN]	2	Ⅱ'	×	×	×
Q8IUC1	Keratin-associated protein 11-1 OS=Homo sapiens GN=KRTAP11-1 PE=2 SV=1 - [KR111_HUMAN]	23	Ⅱ'	×	×	×
Q52LG2	Keratin-associated protein 13-2 OS=Homo sapiens GN=KRTAP13-2 PE=2 SV=1 - [KR132_HUMAN]	3	Ⅱ'	×	×	×
Q9BYT5	Keratin-associated protein 2-2 OS=Homo sapiens GN=KRTAP2-2 PE=2 SV=3 - [KRA22_HUMAN]	123	Ⅱ'	×	×	×
Q9BYR8	Keratin-associated protein 3-1 OS=Homo sapiens GN=KRTAP3-1 PE=1 SV=1 - [KRA31_HUMAN]	2	Ⅱ'	×	×	×
Q9BYR7	Keratin-associated protein 3-2 OS=Homo sapiens GN=KRTAP3-2 PE=1 SV=1 - [KRA32_HUMAN]	23	Ⅱ'	×	×	×
Q9BYR6	Keratin-associated protein 3-3 OS=Homo sapiens GN=KRTAP3-3 PE=1 SV=1 - [KRA33_HUMAN]	23	Ⅱ'	×	×	×
Q9BYR4	Keratin-associated protein 4-3 OS=Homo sapiens GN=KRTAP4-3 PE=2 SV=2 - [KRA43_HUMAN]	2	Ⅱ'	×	×	×
Q9BYP9	Keratin-associated protein 9-9 OS=Homo sapiens GN=KRTAP9-9 PE=2 SV=1 - [KRA99_HUMAN]	2	Ⅱ'	×	×	×
Q15323	Keratin, type I cuticular Ha1 OS=Homo sapiens GN=KRT31 PE=1 SV=3 - [K1H1_HUMAN]	23	Ⅱ'	×	×	×
Q14532	Keratin, type I cuticular Ha2 OS=Homo sapiens GN=KRT32 PE=2 SV=3 - [K1H2_HUMAN]	2	Ⅱ'	×	×	×
O76009	Keratin, type I cuticular Ha3-I OS=Homo sapiens GN=KRT33A PE=2 SV=2 - [KT33A_HUMAN]	2	Ⅱ'	×	×	×
Q14525	Keratin, type I cuticular Ha3-II OS=Homo sapiens GN=KRT33B PE=2 SV=3 - [KT33B_HUMAN]	12	Ⅱ'	×	×	×
O76011	Keratin, type I cuticular Ha4 OS=Homo sapiens GN=KRT34 PE=2 SV=2 - [KRT34_HUMAN]	23	Ⅱ'	×	×	×
Q92764	Keratin, type I cuticular Ha5 OS=Homo sapiens GN=KRT35 PE=2 SV=5 - [KRT35_HUMAN]	12	Ⅱ'	×	×	×
O76013	Keratin, type I cuticular Ha6 OS=Homo sapiens GN=KRT36 PE=1 SV=1 - [KRT36_HUMAN]	12	Ⅱ'	×	×	×
P13645	Keratin, type I cytoskeletal 10 OS=Homo sapiens GN=KRT10 PE=1 SV=6 - [K1C10_HUMAN]	123	Ⅰ"-5	N.E	1.16	N.E
P13646	Keratin, type I cytoskeletal 13 OS=Homo sapiens GN=KRT13 PE=1 SV=4 - [K1C13_HUMAN]	123	ⅠB	1.16	1.16	1.16
P02533	Keratin, type I cytoskeletal 14 OS=Homo sapiens GN=KRT14 PE=1 SV=4 - [K1C14_HUMAN]	123	ⅠB	1.16	1.16	1.16
P19012	Keratin, type I cytoskeletal 15 OS=Homo sapiens GN=KRT15 PE=1 SV=3 - [K1C15_HUMAN]	123	Ⅱ'	×	×	×
P08779	Keratin, type I cytoskeletal 16 OS=Homo sapiens GN=KRT16 PE=1 SV=4 - [K1C16_HUMAN]	123	ⅠB	1.16	1.16	1.16
Q04695	Keratin, type I cytoskeletal 17 OS=Homo sapiens GN=KRT17 PE=1 SV=2 - [K1C17_HUMAN]	123	Ⅰ'-7	1.16	1.16	N.E
P08727	Keratin, type I cytoskeletal 19 OS=Homo sapiens GN=KRT19 PE=1 SV=4 - [K1C19_HUMAN]	123	Ⅱ'	×	×	×
P35527	Keratin, type I cytoskeletal 9 OS=Homo sapiens GN=KRT9 PE=1 SV=3 - [K1C9_HUMAN]	123	Ⅰ"-15	1.41-1.47	N.E	N.E
Q9NSB4	Keratin, type II cuticular Hb2 OS=Homo sapiens GN=KRT82 PE=1 SV=3 - [KRT82_HUMAN]	12	Ⅱ'	×	×	×
P78385	Keratin, type II cuticular Hb3 OS=Homo sapiens GN=KRT83 PE=1 SV=2 - [KRT83_HUMAN]	123	Ⅱ'	×	×	×
Q9NSB2	Keratin, type II cuticular Hb4 OS=Homo sapiens GN=KRT84 PE=2 SV=2 - [KRT84_HUMAN]	2	Ⅱ'	×	×	×
P78386	Keratin, type II cuticular Hb5 OS=Homo sapiens GN=KRT85 PE=1 SV=1 - [KRT85_HUMAN]	123	Ⅱ'	×	×	×
O43790	Keratin, type II cuticular Hb6 OS=Homo sapiens GN=KRT86 PE=1 SV=1 - [KRT86_HUMAN]	123	Ⅱ'	×	×	×
P04264	Keratin, type II cytoskeletal 1 OS=Homo sapiens GN=KRT1 PE=1 SV=6 - [K2C1_HUMAN]	123	Ⅰ"-5	N.E	1.16	N.E
Q7Z794	Keratin, type II cytoskeletal 1b OS=Homo sapiens GN=KRT77 PE=2 SV=3 - [K2C1B_HUMAN]	1	Ⅱ'	×	×	×
P35908	Keratin, type II cytoskeletal 2 epidermal OS=Homo sapiens GN=KRT2 PE=1 SV=2 - [K22E_HUMAN]	123	Ⅰ"-5	N.E	1.16	N.E
Q01546	Keratin, type II cytoskeletal 2 oral OS=Homo sapiens GN=KRT76 PE=1 SV=2 - [K22O_HUMAN]	123	Ⅰ"-7	1.16	N.E	N.E
P12035	Keratin, type II cytoskeletal 3 OS=Homo sapiens GN=KRT3 PE=1 SV=3 - [K2C3_HUMAN]	123	ⅠB	1.16	1.16	1.16
P19013	Keratin, type II cytoskeletal 4 OS=Homo sapiens GN=KRT4 PE=1 SV=4 - [K2C4_HUMAN]	123	ⅠB	1.16	1.16	1.16
P13647	Keratin, type II cytoskeletal 5 OS=Homo sapiens GN=KRT5 PE=1 SV=3 - [K2C5_HUMAN]	123	Ⅰ'-7	1.16	1.16	N.E
P02538	Keratin, type II cytoskeletal 6A OS=Homo sapiens GN=KRT6A PE=1 SV=3 - [K2C6A_HUMAN]	123	ⅠB	1.16	1.16	1.16
P04259	Keratin, type II cytoskeletal 6B OS=Homo sapiens GN=KRT6B PE=1 SV=5 - [K2C6B_HUMAN]	123	Ⅰ"-5	N.E	1.16	N.E
P48668	Keratin, type II cytoskeletal 6C OS=Homo sapiens GN=KRT6C PE=1 SV=3 - [K2C6C_HUMAN]	123	Ⅰ'-7	1.16	1.16	N.E
Q14CN4	Keratin, type II cytoskeletal 72 OS=Homo sapiens GN=KRT72 PE=1 SV=2 - [K2C72_HUMAN]	123	Ⅰ"-15	1.41-1.47	N.E	N.E
Q86Y46	Keratin, type II cytoskeletal 73 OS=Homo sapiens GN=KRT73 PE=1 SV=1 - [K2C73_HUMAN]	2	Ⅱ'	×	×	×
Q7RTS7	Keratin, type II cytoskeletal 74 OS=Homo sapiens GN=KRT74 PE=1 SV=2 - [K2C74_HUMAN]	123	Ⅰ'-7	1.16	1.16	N.E
Q8N1N4	Keratin, type II cytoskeletal 78 OS=Homo sapiens GN=KRT78 PE=2 SV=2 - [K2C78_HUMAN]	123	ⅠB	1.16	1.16	1.16
Q6KB66	Keratin, type II cytoskeletal 80 OS=Homo sapiens GN=KRT80 PE=1 SV=2 - [K2C80_HUMAN]	12	Ⅱ'	×	×	×
Q6VAB6	Kinase suppressor of Ras 2 OS=Homo sapiens GN=KSR2 PE=1 SV=2 - [KSR2_HUMAN]	23	Ⅰ"-12	×	N.E	1.26-1.32
P33176	Kinesin-1 heavy chain OS=Homo sapiens GN=KIF5B PE=1 SV=1 - [KINH_HUMAN]	1	Ⅰ"-2	1.12	×	×
Q8NI77	Kinesin-like protein KIF18A OS=Homo sapiens GN=KIF18A PE=1 SV=2 - [KI18A_HUMAN]	2	Ⅱ'	×	×	×
P01042	Kininogen-1 OS=Homo sapiens GN=KNG1 PE=1 SV=2 - [KNG1_HUMAN]	123	Ⅰ"-10	N.E	1.02	N.E
Q9UEF7	Klotho OS=Homo sapiens GN=KL PE=1 SV=2 - [KLOT_HUMAN]	3	Ⅱ'	×	×	×
Q63ZY3	KN motif and ankyrin repeat domain-containing protein 2 OS=Homo sapiens GN=KANK2 PE=1 SV=1 - [KANK2_HUMAN]	1	Ⅱ'	×	×	×
Q5T7N3	KN motif and ankyrin repeat domain-containing protein 4 OS=Homo sapiens GN=KANK4 PE=2 SV=1 - [KANK4_HUMAN]	1	Ⅱ'	×	×	×
O14901	Krueppel-like factor 11 OS=Homo sapiens GN=KLF11 PE=1 SV=2 - [KLF11_HUMAN]	2	Ⅱ'	×	×	×
O43291	Kunitz-type protease inhibitor 2 OS=Homo sapiens GN=SPINT2 PE=1 SV=2 - [SPIT2_HUMAN]	123	ⅠA-2	1.12	1.13	1.09
Q8NBH2	Kyphoscoliosis peptidase OS=Homo sapiens GN=KY PE=1 SV=2 - [KY_HUMAN]	2	Ⅱ'	×	×	×
P00338	L-lactate dehydrogenase A chain OS=Homo sapiens GN=LDHA PE=1 SV=2 - [LDHA_HUMAN]	123	Ⅰ"-2	1.12	N.E	N.E
P07195	L-lactate dehydrogenase B chain OS=Homo sapiens GN=LDHB PE=1 SV=2 - [LDHB_HUMAN]	123	Ⅱ'	×	×	×
Q08431	Lactadherin OS=Homo sapiens GN=MFGE8 PE=1 SV=2 - [MFGM_HUMAN]	123	Ⅰ'-4	1.12	1.13	N.E
P22079	Lactoperoxidase OS=Homo sapiens GN=LPO PE=1 SV=2 - [PERL_HUMAN]	123	ⅠA-2	1.12	1.13	1.09
P02788	Lactotransferrin OS=Homo sapiens GN=LTF PE=1 SV=6 - [TRFL_HUMAN]	123	Ⅰ'-4	1.12	1.13	N.E
P20700	Lamin-B1 OS=Homo sapiens GN=LMNB1 PE=1 SV=2 - [LMNB1_HUMAN]	1	Ⅰ"-2	1.12	×	×
P02750	Leucine-rich alpha-2-glycoprotein OS=Homo sapiens GN=LRG1 PE=1 SV=2 - [A2GL_HUMAN]	123	Ⅰ"-10	N.E	1.02	N.E
Q38SD2	Leucine-rich repeat serine/threonine-protein kinase 1 OS=Homo sapiens GN=LRRK1 PE=1 SV=3 - [LRRK1_HUMAN]	1	Ⅱ'	×	×	×
Q2I0M4	Leucine-rich repeat-containing protein 26 OS=Homo sapiens GN=LRRC26 PE=1 SV=2 - [LRC26_HUMAN]	123	ⅠA-1	1.12	1.1	1.09
Q9Y546	Leucine-rich repeat-containing protein 42 OS=Homo sapiens GN=LRRC42 PE=1 SV=1 - [LRC42_HUMAN]	2	Ⅱ'	×	×	×
Q8N9N7	Leucine-rich repeat-containing protein 57 OS=Homo sapiens GN=LRRC57 PE=1 SV=1 - [LRC57_HUMAN]	1	Ⅱ'	×	×	×
O75829	Leukocyte cell-derived chemotaxin 1 OS=Homo sapiens GN=LECT1 PE=1 SV=1 - [LECT1_HUMAN]	1	Ⅱ'	×	×	×
P30740	Leukocyte elastase inhibitor OS=Homo sapiens GN=SERPINB1 PE=1 SV=1 - [ILEU_HUMAN]	123	Ⅰ'-4	1.12	1.13	N.E
Q08722	Leukocyte surface antigen CD47 OS=Homo sapiens GN=CD47 PE=1 SV=1 - [CD47_HUMAN]	123	Ⅰ'-4	1.12	1.13	N.E
P19397	Leukocyte surface antigen CD53 OS=Homo sapiens GN=CD53 PE=1 SV=1 - [CD53_HUMAN]	1	Ⅱ'	×	×	×
O00453	Leukocyte-specific transcript 1 protein OS=Homo sapiens GN=LST1 PE=2 SV=2 - [LST1_HUMAN]	1	Ⅱ'	×	×	×
P16150	Leukosialin OS=Homo sapiens GN=SPN PE=1 SV=1 - [LEUK_HUMAN]	1	Ⅱ'	×	×	×
Q15722	Leukotriene B4 receptor 1 OS=Homo sapiens GN=LTB4R PE=1 SV=2 - [LT4R1_HUMAN]	1	Ⅱ'	×	×	×
P78329	Leukotriene-B(4) omega-hydroxylase 1 OS=Homo sapiens GN=CYP4F2 PE=1 SV=1 - [CP4F2_HUMAN]	1	Ⅱ'	×	×	×
Q14847	LIM and SH3 domain protein 1 OS=Homo sapiens GN=LASP1 PE=1 SV=2 - [LASP1_HUMAN]	12	Ⅱ'	×	×	×
P53667	LIM domain kinase 1 OS=Homo sapiens GN=LIMK1 PE=1 SV=3 - [LIMK1_HUMAN]	1	Ⅱ'	×	×	×
Q7Z2D5	Lipid phosphate phosphatase-related protein type 4 OS=Homo sapiens GN=LPPR4 PE=1 SV=1 - [LPPR4_HUMAN]	2	Ⅰ"-14	×	1.05	×
Q32ZL2	Lipid phosphate phosphatase-related protein type 5 OS=Homo sapiens GN=LPPR5 PE=2 SV=2 - [LPPR5_HUMAN]	12	Ⅱ'	×	×	×
P31025	Lipocalin-1 OS=Homo sapiens GN=LCN1 PE=1 SV=1 - [LCN1_HUMAN]	12	Ⅰ'-4	1.12	1.13	×
Q86X29	Lipolysis-stimulated lipoprotein receptor OS=Homo sapiens GN=LSR PE=1 SV=4 - [LSR_HUMAN]	13	Ⅱ'	×	×	×
Q6ZUX7	Lipoma HMGIC fusion partner-like 2 protein OS=Homo sapiens GN=LHFPL2 PE=2 SV=2 - [LHPL2_HUMAN]	23	Ⅰ"-1	×	1.1	N.E
P18428	Lipopolysaccharide-binding protein OS=Homo sapiens GN=LBP PE=1 SV=3 - [LBP_HUMAN]	123	Ⅱ'	×	×	×
Q99732	Lipopolysaccharide-induced tumor necrosis factor-alpha factor OS=Homo sapiens GN=LITAF PE=1 SV=2 - [LITAF_HUMAN]	123	ⅠA-1	1.12	1.1	1.09
P08637	Low affinity immunoglobulin gamma Fc region receptor III-A OS=Homo sapiens GN=FCGR3A PE=1 SV=2 - [FCG3A_HUMAN]	1	Ⅱ'	×	×	×
O75015	Low affinity immunoglobulin gamma Fc region receptor III-B OS=Homo sapiens GN=FCGR3B PE=1 SV=2 - [FCG3B_HUMAN]	1	Ⅰ"-2	1.12	×	×
O95274	Ly6/PLAUR domain-containing protein 3 OS=Homo sapiens GN=LYPD3 PE=1 SV=2 - [LYPD3_HUMAN]	12	Ⅱ'	×	×	×
O95867	Lymphocyte antigen 6 complex locus protein G6c OS=Homo sapiens GN=LY6G6C PE=1 SV=1 - [LY66C_HUMAN]	12	Ⅰ"-4	N.E	1.13	×
Q14210	Lymphocyte antigen 6D OS=Homo sapiens GN=LY6D PE=1 SV=1 - [LY6D_HUMAN]	123	Ⅰ"-2	1.12	N.E	N.E
P19256	Lymphocyte function-associated antigen 3 OS=Homo sapiens GN=CD58 PE=1 SV=1 - [LFA3_HUMAN]	123	Ⅱ'	×	×	×
P33241	Lymphocyte-specific protein 1 OS=Homo sapiens GN=LSP1 PE=1 SV=1 - [LSP1_HUMAN]	1	Ⅰ"-2	1.12	×	×
O75164	Lysine-specific demethylase 4A OS=Homo sapiens GN=KDM4A PE=1 SV=2 - [KDM4A_HUMAN]	2	Ⅱ'	×	×	×
Q7L5N7	Lysophosphatidylcholine acyltransferase 2 OS=Homo sapiens GN=LPCAT2 PE=1 SV=1 - [PCAT2_HUMAN]	1	Ⅱ'	×	×	×
P11279	Lysosome-associated membrane glycoprotein 1 OS=Homo sapiens GN=LAMP1 PE=1 SV=3 - [LAMP1_HUMAN]	23	Ⅰ"-4	×	1.13	N.E
P13473	Lysosome-associated membrane glycoprotein 2 OS=Homo sapiens GN=LAMP2 PE=1 SV=2 - [LAMP2_HUMAN]	123	ⅠA-2	1.12	1.13	1.09
P61626	Lysozyme C OS=Homo sapiens GN=LYZ PE=1 SV=1 - [LYSC_HUMAN]	123	ⅠA-2	1.12	1.13	1.09
Q8N5G2	Macoilin OS=Homo sapiens GN=TMEM57 PE=1 SV=1 - [MACOI_HUMAN]	13	Ⅰ"-2	1.12	×	N.E
P39900	Macrophage metalloelastase OS=Homo sapiens GN=MMP12 PE=1 SV=1 - [MMP12_HUMAN]	1	Ⅱ'	×	×	×
P14174	Macrophage migration inhibitory factor OS=Homo sapiens GN=MIF PE=1 SV=4 - [MIF_HUMAN]	123	Ⅰ"-3	N.E	N.E	1.09
P40121	Macrophage-capping protein OS=Homo sapiens GN=CAPG PE=1 SV=2 - [CAPG_HUMAN]	13	Ⅱ'	×	×	×
Q8N3R9	MAGUK p55 subfamily member 5 OS=Homo sapiens GN=MPP5 PE=1 SV=3 - [MPP5_HUMAN]	1	Ⅱ'	×	×	×
P04156	Major prion protein OS=Homo sapiens GN=PRNP PE=1 SV=1 - [PRIO_HUMAN]	23	Ⅱ'	×	×	×
Q14764	Major vault protein OS=Homo sapiens GN=MVP PE=1 SV=4 - [MVP_HUMAN]	12	Ⅰ"-2	1.12	N.E	×
P40925	Malate dehydrogenase, cytoplasmic OS=Homo sapiens GN=MDH1 PE=1 SV=4 - [MDHC_HUMAN]	123	Ⅰ"-3	N.E	N.E	1.09
O43451	Maltase-glucoamylase, intestinal OS=Homo sapiens GN=MGAM PE=1 SV=5 - [MGA_HUMAN]	1	Ⅰ"-2	1.12	×	×
Q8NFP4	MAM domain-containing glycosylphosphatidylinositol anchor protein 1 OS=Homo sapiens GN=MDGA1 PE=1 SV=1 - [MDGA1_HUMAN]	2	Ⅱ'	×	×	×
Q7Z304	MAM domain-containing protein 2 OS=Homo sapiens GN=MAMDC2 PE=2 SV=3 - [MAMC2_HUMAN]	1	Ⅱ'	×	×	×
P11226	Mannose-binding protein C OS=Homo sapiens GN=MBL2 PE=1 SV=2 - [MBL2_HUMAN]	2	Ⅱ'	×	×	×
P33908	Mannosyl-oligosaccharide 1,2-alpha-mannosidase IA OS=Homo sapiens GN=MAN1A1 PE=1 SV=3 - [MA1A1_HUMAN]	13	Ⅰ"-2	1.12	×	N.E
Q13724	Mannosyl-oligosaccharide glucosidase OS=Homo sapiens GN=MOGS PE=1 SV=5 - [MOGS_HUMAN]	12	Ⅰ"-4	N.E	1.13	×
P49006	MARCKS-related protein OS=Homo sapiens GN=MARCKSL1 PE=1 SV=2 - [MRP_HUMAN]	123	Ⅱ'	×	×	×
Q8IX19	Mast cell-expressed membrane protein 1 OS=Homo sapiens GN=MCEMP1 PE=1 SV=1 - [MCEM1_HUMAN]	12	Ⅰ'-4	1.12	1.13	×
P08493	Matrix Gla protein OS=Homo sapiens GN=MGP PE=1 SV=2 - [MGP_HUMAN]	123	Ⅰ'-4	1.12	1.13	N.E
P14780	Matrix metalloproteinase-9 OS=Homo sapiens GN=MMP9 PE=1 SV=3 - [MMP9_HUMAN]	1	Ⅰ"-2	1.12	×	×
Q9NR99	Matrix-remodeling-associated protein 5 OS=Homo sapiens GN=MXRA5 PE=2 SV=3 - [MXRA5_HUMAN]	2	Ⅱ'	×	×	×
P08582	Melanotransferrin OS=Homo sapiens GN=MFI2 PE=1 SV=2 - [TRFM_HUMAN]	123	Ⅰ'-1	1.12	1.1	N.E
O00255	Menin OS=Homo sapiens GN=MEN1 PE=1 SV=4 - [MEN1_HUMAN]	1	Ⅱ'	×	×	×
Q13421	Mesothelin OS=Homo sapiens GN=MSLN PE=1 SV=2 - [MSLN_HUMAN]	3	Ⅱ'	×	×	×
P01033	Metalloproteinase inhibitor 1 OS=Homo sapiens GN=TIMP1 PE=1 SV=1 - [TIMP1_HUMAN]	12	Ⅰ'-4	1.12	1.13	×
Q687X5	Metalloreductase STEAP4 OS=Homo sapiens GN=STEAP4 PE=1 SV=1 - [STEA4_HUMAN]	12	Ⅰ"-2	1.12	N.E	×
P02795	Metallothionein-2 OS=Homo sapiens GN=MT2A PE=1 SV=1 - [MT2_HUMAN]	2	Ⅱ'	×	×	×
P56192	Methionine--tRNA ligase, cytoplasmic OS=Homo sapiens GN=MARS PE=1 SV=2 - [SYMC_HUMAN]	1	Ⅱ'	×	×	×
Q9BQA1	Methylosome protein 50 OS=Homo sapiens GN=WDR77 PE=1 SV=1 - [MEP50_HUMAN]	1	Ⅱ'	×	×	×
Q5TGZ0	MICOS complex subunit MIC10 OS=Homo sapiens GN=MINOS1 PE=1 SV=1 - [MIC10_HUMAN]	1	Ⅱ'	×	×	×
Q9NX63	MICOS complex subunit MIC19 OS=Homo sapiens GN=CHCHD3 PE=1 SV=1 - [MIC19_HUMAN]	2	Ⅰ"-5	×	1.16	×
Q9NU22	Midasin OS=Homo sapiens GN=MDN1 PE=1 SV=2 - [MDN1_HUMAN]	1	Ⅱ'	×	×	×
P21741	Midkine OS=Homo sapiens GN=MDK PE=1 SV=1 - [MK_HUMAN]	2	Ⅱ'	×	×	×
Q8NB16	Mixed lineage kinase domain-like protein OS=Homo sapiens GN=MLKL PE=1 SV=1 - [MLKL_HUMAN]	1	Ⅱ'	×	×	×
Q7L9L4	MOB kinase activator 1B OS=Homo sapiens GN=MOB1B PE=1 SV=3 - [MOB1B_HUMAN]	123	Ⅰ"-2	1.12	N.E	N.E
P26038	Moesin OS=Homo sapiens GN=MSN PE=1 SV=3 - [MOES_HUMAN]	123	ⅠA-2	1.12	1.13	1.09
P08571	Monocyte differentiation antigen CD14 OS=Homo sapiens GN=CD14 PE=1 SV=2 - [CD14_HUMAN]	123	ⅠA-1	1.12	1.1	1.09
P15941	Mucin-1 OS=Homo sapiens GN=MUC1 PE=1 SV=3 - [MUC1_HUMAN]	123	Ⅰ'-3	1.12	N.E	1.09
Q8N387	Mucin-15 OS=Homo sapiens GN=MUC15 PE=2 SV=2 - [MUC15_HUMAN]	3	Ⅱ'	×	×	×
Q8WXI7	Mucin-16 OS=Homo sapiens GN=MUC16 PE=1 SV=2 - [MUC16_HUMAN]	23	Ⅰ"-3	×	N.E	1.09
Q5SSG8	Mucin-21 OS=Homo sapiens GN=MUC21 PE=1 SV=2 - [MUC21_HUMAN]	123	Ⅱ'	×	×	×
Q99102	Mucin-4 OS=Homo sapiens GN=MUC4 PE=1 SV=4 - [MUC4_HUMAN]	123	Ⅰ"-8	N.E	1.08	N.E
P98088	Mucin-5AC OS=Homo sapiens GN=MUC5AC PE=1 SV=4 - [MUC5A_HUMAN]	1	Ⅱ'	×	×	×
Q9HC84	Mucin-5B OS=Homo sapiens GN=MUC5B PE=1 SV=3 - [MUC5B_HUMAN]	123	Ⅰ'-14	1.1	1.1	N.E
Q8TAX7	Mucin-7 OS=Homo sapiens GN=MUC7 PE=1 SV=2 - [MUC7_HUMAN]	123	Ⅰ"-2	1.12	N.E	N.E
Q13201	Multimerin-1 OS=Homo sapiens GN=MMRN1 PE=1 SV=3 - [MMRN1_HUMAN]	12	Ⅰ"-8	N.E	1.08	×
Q96EY5	Multivesicular body subunit 12A OS=Homo sapiens GN=MVB12A PE=1 SV=1 - [MB12A_HUMAN]	123	Ⅰ'-2	N.E	1.1	1.09
P24158	Myeloblastin OS=Homo sapiens GN=PRTN3 PE=1 SV=3 - [PRTN3_HUMAN]	12	Ⅰ'-4	1.12	1.13	×
P41218	Myeloid cell nuclear differentiation antigen OS=Homo sapiens GN=MNDA PE=1 SV=1 - [MNDA_HUMAN]	1	Ⅰ"-2	1.12	×	×
P05164	Myeloperoxidase OS=Homo sapiens GN=MPO PE=1 SV=1 - [PERM_HUMAN]	123	Ⅰ'-4	1.12	1.13	N.E
P60660	Myosin light polypeptide 6 OS=Homo sapiens GN=MYL6 PE=1 SV=2 - [MYL6_HUMAN]	123	Ⅰ'-4	1.12	1.13	N.E
P19105	Myosin regulatory light chain 12A OS=Homo sapiens GN=MYL12A PE=1 SV=2 - [ML12A_HUMAN]	12	Ⅰ"-2	1.12	N.E	×
Q7Z406	Myosin-14 OS=Homo sapiens GN=MYH14 PE=1 SV=2 - [MYH14_HUMAN]	1	Ⅱ'	×	×	×
P12883	Myosin-7 OS=Homo sapiens GN=MYH7 PE=1 SV=5 - [MYH7_HUMAN]	1	Ⅱ'	×	×	×
P35579	Myosin-9 OS=Homo sapiens GN=MYH9 PE=1 SV=4 - [MYH9_HUMAN]	123	Ⅰ'-4	1.12	1.13	N.E
P29966	Myristoylated alanine-rich C-kinase substrate OS=Homo sapiens GN=MARCKS PE=1 SV=4 - [MARCS_HUMAN]	13	Ⅱ'	×	×	×
Q9UJ70	N-acetyl-D-glucosamine kinase OS=Homo sapiens GN=NAGK PE=1 SV=4 - [NAGK_HUMAN]	12	Ⅰ"-2	1.12	N.E	×
Q9UJJ9	N-acetylglucosamine-1-phosphotransferase subunit gamma OS=Homo sapiens GN=GNPTG PE=1 SV=1 - [GNPTG_HUMAN]	3	Ⅱ'	×	×	×
Q9Y2A9	N-acetyllactosaminide beta-1,3-N-acetylglucosaminyltransferase 3 OS=Homo sapiens GN=B3GNT3 PE=1 SV=2 - [B3GN3_HUMAN]	3	Ⅱ'	×	×	×
Q96PD5	N-acetylmuramoyl-L-alanine amidase OS=Homo sapiens GN=PGLYRP2 PE=1 SV=1 - [PGRP2_HUMAN]	1	Ⅱ'	×	×	×
Q9H7X0	N-alpha-acetyltransferase 60 OS=Homo sapiens GN=NAA60 PE=1 SV=1 - [NAA60_HUMAN]	1	Ⅱ'	×	×	×
O14745	Na(+)/H(+) exchange regulatory cofactor NHE-RF1 OS=Homo sapiens GN=SLC9A3R1 PE=1 SV=4 - [NHRF1_HUMAN]	123	Ⅰ'-9	1.12	1.08	N.E
Q15599	Na(+)/H(+) exchange regulatory cofactor NHE-RF2 OS=Homo sapiens GN=SLC9A3R2 PE=1 SV=2 - [NHRF2_HUMAN]	123	Ⅰ'-3	1.12	N.E	1.09
P51970	NADH dehydrogenase [ubiquinone] 1 alpha subcomplex subunit 8 OS=Homo sapiens GN=NDUFA8 PE=1 SV=3 - [NDUA8_HUMAN]	1	Ⅱ'	×	×	×
P55160	Nck-associated protein 1-like OS=Homo sapiens GN=NCKAP1L PE=1 SV=3 - [NCKPL_HUMAN]	1	Ⅱ'	×	×	×
P20929	Nebulin OS=Homo sapiens GN=NEB PE=1 SV=5 - [NEBU_HUMAN]	12	Ⅱ'	×	×	×
P08473	Neprilysin OS=Homo sapiens GN=MME PE=1 SV=2 - [NEP_HUMAN]	1	Ⅰ"-2	1.12	×	×
Q8WXH0	Nesprin-2 OS=Homo sapiens GN=SYNE2 PE=1 SV=3 - [SYNE2_HUMAN]	3	Ⅱ'	×	×	×
Q09666	Neuroblast differentiation-associated protein AHNAK OS=Homo sapiens GN=AHNAK PE=1 SV=2 - [AHNK_HUMAN]	1	Ⅱ'	×	×	×
P17677	Neuromodulin OS=Homo sapiens GN=GAP43 PE=1 SV=1 - [NEUM_HUMAN]	3	Ⅱ'	×	×	×
Q8IVL1	Neuron navigator 2 OS=Homo sapiens GN=NAV2 PE=1 SV=3 - [NAV2_HUMAN]	1	Ⅱ'	×	×	×
Q7Z3B1	Neuronal growth regulator 1 OS=Homo sapiens GN=NEGR1 PE=1 SV=3 - [NEGR1_HUMAN]	1	Ⅱ'	×	×	×
Q9Y639	Neuroplastin OS=Homo sapiens GN=NPTN PE=1 SV=2 - [NPTN_HUMAN]	12	Ⅱ'	×	×	×
O15240	Neurosecretory protein VGF OS=Homo sapiens GN=VGF PE=1 SV=2 - [VGF_HUMAN]	3	Ⅱ'	×	×	×
Q14697	Neutral alpha-glucosidase AB OS=Homo sapiens GN=GANAB PE=1 SV=3 - [GANAB_HUMAN]	123	Ⅰ'-4	1.12	1.13	N.E
Q15758	Neutral amino acid transporter B(0) OS=Homo sapiens GN=SLC1A5 PE=1 SV=2 - [AAAT_HUMAN]	123	Ⅰ"-2	1.12	N.E	N.E
P22894	Neutrophil collagenase OS=Homo sapiens GN=MMP8 PE=1 SV=1 - [MMP8_HUMAN]	1	Ⅱ'	×	×	×
P19878	Neutrophil cytosol factor 2 OS=Homo sapiens GN=NCF2 PE=1 SV=2 - [NCF2_HUMAN]	1	Ⅰ"-2	1.12	×	×
Q15080	Neutrophil cytosol factor 4 OS=Homo sapiens GN=NCF4 PE=1 SV=2 - [NCF4_HUMAN]	1	Ⅰ"-2	1.12	×	×
P59665	Neutrophil defensin 1 OS=Homo sapiens GN=DEFA1 PE=1 SV=1 - [DEF1_HUMAN]	123	Ⅰ'-4	1.12	1.13	N.E
P08246	Neutrophil elastase OS=Homo sapiens GN=ELANE PE=1 SV=1 - [ELNE_HUMAN]	12	Ⅰ'-4	1.12	1.13	×
P80188	Neutrophil gelatinase-associated lipocalin OS=Homo sapiens GN=LCN2 PE=1 SV=2 - [NGAL_HUMAN]	123	Ⅰ'-4	1.12	1.13	N.E
Q96TA1	Niban-like protein 1 OS=Homo sapiens GN=FAM129B PE=1 SV=3 - [NIBL1_HUMAN]	12	Ⅰ"-2	1.12	N.E	×
Q92542	Nicastrin OS=Homo sapiens GN=NCSTN PE=1 SV=2 - [NICA_HUMAN]	12	Ⅰ'-4	1.12	1.13	×
P43490	Nicotinamide phosphoribosyltransferase OS=Homo sapiens GN=NAMPT PE=1 SV=1 - [NAMPT_HUMAN]	1	Ⅰ"-2	1.12	×	×
Q9BZQ4	Nicotinamide/nicotinic acid mononucleotide adenylyltransferase 2 OS=Homo sapiens GN=NMNAT2 PE=1 SV=1 - [NMNA2_HUMAN]	2	Ⅱ'	×	×	×
O95897	Noelin-2 OS=Homo sapiens GN=OLFM2 PE=1 SV=2 - [NOE2_HUMAN]	3	Ⅱ'	×	×	×
Q5T1S8	Noncompact myelin-associated protein OS=Homo sapiens GN=NCMAP PE=2 SV=1 - [NCMAP_HUMAN]	123	Ⅰ"-1	N.E	1.1	N.E
Q8IVI9	Nostrin OS=Homo sapiens GN=NOSTRIN PE=1 SV=2 - [NOSTN_HUMAN]	123	Ⅰ'-1	1.12	1.1	N.E
P49321	Nuclear autoantigenic sperm protein OS=Homo sapiens GN=NASP PE=1 SV=2 - [NASP_HUMAN]	1	Ⅰ"-2	1.12	×	×
O94916	Nuclear factor of activated T-cells 5 OS=Homo sapiens GN=NFAT5 PE=1 SV=1 - [NFAT5_HUMAN]	3	Ⅱ'	×	×	×
Q02818	Nucleobindin-1 OS=Homo sapiens GN=NUCB1 PE=1 SV=4 - [NUCB1_HUMAN]	23	Ⅱ'	×	×	×
P80303	Nucleobindin-2 OS=Homo sapiens GN=NUCB2 PE=1 SV=2 - [NUCB2_HUMAN]	123	ⅠA-2	1.12	1.13	1.09
P06748	Nucleophosmin OS=Homo sapiens GN=NPM1 PE=1 SV=2 - [NPM_HUMAN]	1	Ⅱ'	×	×	×
P15531	Nucleoside diphosphate kinase A OS=Homo sapiens GN=NME1 PE=1 SV=1 - [NDKA_HUMAN]	1	Ⅰ"-2	1.12	×	×
Q9H173	Nucleotide exchange factor SIL1 OS=Homo sapiens GN=SIL1 PE=1 SV=1 - [SIL1_HUMAN]	123	Ⅰ'-4	1.12	1.13	N.E
Q6UX06	Olfactomedin-4 OS=Homo sapiens GN=OLFM4 PE=1 SV=1 - [OLFM4_HUMAN]	12	Ⅱ'	×	×	×
O75665	Oral-facial-digital syndrome 1 protein OS=Homo sapiens GN=OFD1 PE=1 SV=1 - [OFD1_HUMAN]	123	Ⅰ'-1	1.12	1.1	N.E
Q92882	Osteoclast-stimulating factor 1 OS=Homo sapiens GN=OSTF1 PE=1 SV=2 - [OSTF1_HUMAN]	1	Ⅱ'	×	×	×
P55259	Pancreatic secretory granule membrane major glycoprotein GP2 OS=Homo sapiens GN=GP2 PE=2 SV=3 - [GP2_HUMAN]	1	Ⅱ'	×	×	×
O95497	Pantetheinase OS=Homo sapiens GN=VNN1 PE=1 SV=2 - [VNN1_HUMAN]	1	Ⅱ'	×	×	×
P49023	Paxillin OS=Homo sapiens GN=PXN PE=1 SV=3 - [PAXI_HUMAN]	1	Ⅱ'	×	×	×
O14908	PDZ domain-containing protein GIPC1 OS=Homo sapiens GN=GIPC1 PE=1 SV=2 - [GIPC1_HUMAN]	2	Ⅱ'	×	×	×
Q13113	PDZK1-interacting protein 1 OS=Homo sapiens GN=PDZK1IP1 PE=1 SV=1 - [PDZ1I_HUMAN]	123	Ⅰ"-2	1.12	N.E	N.E
O75127	Pentatricopeptide repeat-containing protein 1, mitochondrial OS=Homo sapiens GN=PTCD1 PE=1 SV=2 - [PTCD1_HUMAN]	2	Ⅱ'	×	×	×
P26022	Pentraxin-related protein PTX3 OS=Homo sapiens GN=PTX3 PE=1 SV=3 - [PTX3_HUMAN]	1	Ⅰ"-2	1.12	×	×
O75594	Peptidoglycan recognition protein 1 OS=Homo sapiens GN=PGLYRP1 PE=1 SV=1 - [PGRP1_HUMAN]	12	Ⅰ"-4	N.E	1.13	×
P19021	Peptidyl-glycine alpha-amidating monooxygenase OS=Homo sapiens GN=PAM PE=1 SV=2 - [AMD_HUMAN]	12	Ⅰ"-4	N.E	1.13	×
P62937	Peptidyl-prolyl cis-trans isomerase A OS=Homo sapiens GN=PPIA PE=1 SV=2 - [PPIA_HUMAN]	123	Ⅰ'-3	1.12	N.E	1.09
P23284	Peptidyl-prolyl cis-trans isomerase B OS=Homo sapiens GN=PPIB PE=1 SV=2 - [PPIB_HUMAN]	13	Ⅰ'-3	1.12	×	1.09
P45877	Peptidyl-prolyl cis-trans isomerase C OS=Homo sapiens GN=PPIC PE=1 SV=1 - [PPIC_HUMAN]	13	Ⅰ"-3	N.E	×	1.09
P62942	Peptidyl-prolyl cis-trans isomerase FKBP1A OS=Homo sapiens GN=FKBP1A PE=1 SV=2 - [FKB1A_HUMAN]	123	Ⅱ'	×	×	×
O60437	Periplakin OS=Homo sapiens GN=PPL PE=1 SV=4 - [PEPL_HUMAN]	12	Ⅰ"-5	N.E	1.16	×
Q06830	Peroxiredoxin-1 OS=Homo sapiens GN=PRDX1 PE=1 SV=1 - [PRDX1_HUMAN]	123	Ⅰ"-2	1.12	N.E	N.E
P32119	Peroxiredoxin-2 OS=Homo sapiens GN=PRDX2 PE=1 SV=5 - [PRDX2_HUMAN]	123	Ⅰ'-4	1.12	1.13	N.E
Q13162	Peroxiredoxin-4 OS=Homo sapiens GN=PRDX4 PE=1 SV=1 - [PRDX4_HUMAN]	123	ⅠA-5	1.12	1.13	1.16
P30044	Peroxiredoxin-5, mitochondrial OS=Homo sapiens GN=PRDX5 PE=1 SV=4 - [PRDX5_HUMAN]	123	Ⅰ"-2	1.12	N.E	N.E
P30041	Peroxiredoxin-6 OS=Homo sapiens GN=PRDX6 PE=1 SV=3 - [PRDX6_HUMAN]	123	Ⅰ'-3	1.12	N.E	1.09
O94880	PHD finger protein 14 OS=Homo sapiens GN=PHF14 PE=1 SV=2 - [PHF14_HUMAN]	1	Ⅱ'	×	×	×
P00439	Phenylalanine-4-hydroxylase OS=Homo sapiens GN=PAH PE=1 SV=1 - [PH4H_HUMAN]	2	Ⅱ'	×	×	×
P30086	Phosphatidylethanolamine-binding protein 1 OS=Homo sapiens GN=PEBP1 PE=1 SV=3 - [PEBP1_HUMAN]	123	Ⅰ'-4	1.12	1.13	N.E
Q13492	Phosphatidylinositol-binding clathrin assembly protein OS=Homo sapiens GN=PICALM PE=1 SV=2 - [PICAL_HUMAN]	1	Ⅰ"-2	1.12	×	×
Q8TBF5	Phosphatidylinositol-glycan biosynthesis class X protein OS=Homo sapiens GN=PIGX PE=2 SV=3 - [PIGX_HUMAN]	1	Ⅱ'	×	×	×
Q96G03	Phosphoglucomutase-2 OS=Homo sapiens GN=PGM2 PE=1 SV=4 - [PGM2_HUMAN]	1	Ⅱ'	×	×	×
P00558	Phosphoglycerate kinase 1 OS=Homo sapiens GN=PGK1 PE=1 SV=3 - [PGK1_HUMAN]	123	Ⅰ'-4	1.12	1.13	N.E
P18669	Phosphoglycerate mutase 1 OS=Homo sapiens GN=PGAM1 PE=1 SV=2 - [PGAM1_HUMAN]	12	Ⅰ'-4	1.12	1.13	×
P15259	Phosphoglycerate mutase 2 OS=Homo sapiens GN=PGAM2 PE=1 SV=3 - [PGAM2_HUMAN]	123	Ⅰ"-3	N.E	N.E	1.09
Q6P4A8	Phospholipase B-like 1 OS=Homo sapiens GN=PLBD1 PE=1 SV=2 - [PLBL1_HUMAN]	1	Ⅰ"-2	1.12	×	×
O15162	Phospholipid scramblase 1 OS=Homo sapiens GN=PLSCR1 PE=1 SV=1 - [PLS1_HUMAN]	123	ⅠA-1	1.12	1.1	1.09
Q9NRQ2	Phospholipid scramblase 4 OS=Homo sapiens GN=PLSCR4 PE=1 SV=2 - [PLS4_HUMAN]	2	Ⅱ'	×	×	×
P55058	Phospholipid transfer protein OS=Homo sapiens GN=PLTP PE=1 SV=1 - [PLTP_HUMAN]	123	Ⅰ'-4	1.12	1.13	N.E
Q9NWQ8	Phosphoprotein associated with glycosphingolipid-enriched microdomains 1 OS=Homo sapiens GN=PAG1 PE=1 SV=2 - [PHAG1_HUMAN]	12	Ⅱ'	×	×	×
Q9H5I5	Piezo-type mechanosensitive ion channel component 2 OS=Homo sapiens GN=PIEZO2 PE=1 SV=2 - [PIEZ2_HUMAN]	1	Ⅱ'	×	×	×
P36955	Pigment epithelium-derived factor OS=Homo sapiens GN=SERPINF1 PE=1 SV=4 - [PEDF_HUMAN]	123	Ⅱ'	×	×	×
P53801	Pituitary tumor-transforming gene 1 protein-interacting protein OS=Homo sapiens GN=PTTG1IP PE=1 SV=1 - [PTTG_HUMAN]	12	Ⅰ"-1	N.E	1.1	×
Q8TC59	Piwi-like protein 2 OS=Homo sapiens GN=PIWIL2 PE=1 SV=1 - [PIWL2_HUMAN]	3	Ⅱ'	×	×	×
Q13835	Plakophilin-1 OS=Homo sapiens GN=PKP1 PE=1 SV=2 - [PKP1_HUMAN]	2	Ⅱ'	×	×	×
P03952	Plasma kallikrein OS=Homo sapiens GN=KLKB1 PE=1 SV=1 - [KLKB1_HUMAN]	3	Ⅱ'	×	×	×
P05155	Plasma protease C1 inhibitor OS=Homo sapiens GN=SERPING1 PE=1 SV=2 - [IC1_HUMAN]	123	Ⅰ"-11	N.E	1.07	N.E
P05154	Plasma serine protease inhibitor OS=Homo sapiens GN=SERPINA5 PE=1 SV=3 - [IPSP_HUMAN]	12	Ⅱ'	×	×	×
P00747	Plasminogen OS=Homo sapiens GN=PLG PE=1 SV=2 - [PLMN_HUMAN]	123	Ⅰ"-2	1.12	N.E	N.E
P13796	Plastin-2 OS=Homo sapiens GN=LCP1 PE=1 SV=6 - [PLSL_HUMAN]	12	Ⅰ'-4	1.12	1.13	×
P13797	Plastin-3 OS=Homo sapiens GN=PLS3 PE=1 SV=4 - [PLST_HUMAN]	12	Ⅰ"-2	1.12	N.E	×
P02776	Platelet factor 4 OS=Homo sapiens GN=PF4 PE=1 SV=2 - [PLF4_HUMAN]	1	Ⅱ'	×	×	×
Q9H7M9	Platelet receptor Gi24 OS=Homo sapiens GN=C10orf54 PE=1 SV=3 - [GI24_HUMAN]	1	Ⅱ'	×	×	×
Q9NRA1	Platelet-derived growth factor C OS=Homo sapiens GN=PDGFC PE=1 SV=2 - [PDGFC_HUMAN]	123	Ⅰ'-3	1.12	N.E	1.09
P08567	Pleckstrin OS=Homo sapiens GN=PLEK PE=1 SV=3 - [PLEK_HUMAN]	1	Ⅰ"-2	1.12	×	×
Q15149	Plectin OS=Homo sapiens GN=PLEC PE=1 SV=3 - [PLEC_HUMAN]	1	Ⅰ"-2	1.12	×	×
O60486	Plexin-C1 OS=Homo sapiens GN=PLXNC1 PE=1 SV=1 - [PLXC1_HUMAN]	1	Ⅱ'	×	×	×
Q8NBT0	POC1 centriolar protein homolog A OS=Homo sapiens GN=POC1A PE=1 SV=2 - [POC1A_HUMAN]	1	Ⅱ'	×	×	×
O00592	Podocalyxin OS=Homo sapiens GN=PODXL PE=1 SV=2 - [PODXL_HUMAN]	23	Ⅱ'	×	×	×
Q9UKK3	Poly [ADP-ribose] polymerase 4 OS=Homo sapiens GN=PARP4 PE=1 SV=3 - [PARP4_HUMAN]	1	Ⅱ'	×	×	×
Q15365	Poly(rC)-binding protein 1 OS=Homo sapiens GN=PCBP1 PE=1 SV=2 - [PCBP1_HUMAN]	12	Ⅰ"-4	N.E	1.13	×
P01833	Polymeric immunoglobulin receptor OS=Homo sapiens GN=PIGR PE=1 SV=4 - [PIGR_HUMAN]	123	Ⅰ'-6	N.E	1.16	1.16
Q8NCL4	Polypeptide N-acetylgalactosaminyltransferase 6 OS=Homo sapiens GN=GALNT6 PE=2 SV=2 - [GALT6_HUMAN]	1	Ⅱ'	×	×	×
P0CG48	Polyubiquitin-C OS=Homo sapiens GN=UBC PE=1 SV=3 - [UBC_HUMAN]	123	ⅠA-1	1.12	1.1	1.09
Q86UA1	Pre-mRNA-processing factor 39 OS=Homo sapiens GN=PRPF39 PE=1 SV=3 - [PRP39_HUMAN]	1	Ⅱ'	×	×	×
O94906	Pre-mRNA-processing factor 6 OS=Homo sapiens GN=PRPF6 PE=1 SV=1 - [PRP6_HUMAN]	3	Ⅱ'	×	×	×
P02545	Prelamin-A/C OS=Homo sapiens GN=LMNA PE=1 SV=1 - [LMNA_HUMAN]	123	Ⅰ"-5	N.E	1.16	N.E
Q7Z3G6	Prickle-like protein 2 OS=Homo sapiens GN=PRICKLE2 PE=1 SV=2 - [PRIC2_HUMAN]	1	Ⅱ'	×	×	×
P07602	Proactivator polypeptide OS=Homo sapiens GN=PSAP PE=1 SV=2 - [SAP_HUMAN]	123	ⅠA-2	1.12	1.13	1.09
Q15751	Probable E3 ubiquitin-protein ligase HERC1 OS=Homo sapiens GN=HERC1 PE=1 SV=2 - [HERC1_HUMAN]	3	Ⅱ'	×	×	×
Q5GLZ8	Probable E3 ubiquitin-protein ligase HERC4 OS=Homo sapiens GN=HERC4 PE=1 SV=1 - [HERC4_HUMAN]	3	Ⅱ'	×	×	×
Q8NFN8	Probable G-protein coupled receptor 156 OS=Homo sapiens GN=GPR156 PE=2 SV=2 - [GP156_HUMAN]	3	Ⅱ'	×	×	×
Q86Y34	Probable G-protein coupled receptor 97 OS=Homo sapiens GN=GPR97 PE=1 SV=1 - [GPR97_HUMAN]	1	Ⅱ'	×	×	×
Q2M2H8	Probable maltase-glucoamylase 2 OS=Homo sapiens GN=MGAM2 PE=2 SV=3 - [MGAL_HUMAN]	2	Ⅱ'	×	×	×
P98196	Probable phospholipid-transporting ATPase IH OS=Homo sapiens GN=ATP11A PE=1 SV=3 - [AT11A_HUMAN]	2	Ⅱ'	×	×	×
Q8NBJ5	Procollagen galactosyltransferase 1 OS=Homo sapiens GN=COLGALT1 PE=1 SV=1 - [GT251_HUMAN]	2	Ⅱ'	×	×	×
Q02809	Procollagen-lysine,2-oxoglutarate 5-dioxygenase 1 OS=Homo sapiens GN=PLOD1 PE=1 SV=2 - [PLOD1_HUMAN]	123	Ⅰ'-4	1.12	1.13	N.E
P07737	Profilin-1 OS=Homo sapiens GN=PFN1 PE=1 SV=2 - [PROF1_HUMAN]	123	Ⅰ'-4	1.12	1.13	N.E
Q8WUM4	Programmed cell death 6-interacting protein OS=Homo sapiens GN=PDCD6IP PE=1 SV=1 - [PDC6I_HUMAN]	123	Ⅰ'-1	1.12	1.1	N.E
Q9BUL8	Programmed cell death protein 10 OS=Homo sapiens GN=PDCD10 PE=1 SV=1 - [PDC10_HUMAN]	123	ⅠA-2	1.12	1.13	1.09
O75340	Programmed cell death protein 6 OS=Homo sapiens GN=PDCD6 PE=1 SV=1 - [PDCD6_HUMAN]	123	Ⅰ'-3	1.12	N.E	1.09
P12273	Prolactin-inducible protein OS=Homo sapiens GN=PIP PE=1 SV=1 - [PIP_HUMAN]	123	Ⅰ'-1	1.12	1.1	N.E
Q9BWN1	Proline-rich protein 14 OS=Homo sapiens GN=PRR14 PE=2 SV=1 - [PRR14_HUMAN]	12	Ⅱ'	×	×	×
A6NJB7	Proline-rich protein 19 OS=Homo sapiens GN=PRR19 PE=2 SV=1 - [PRR19_HUMAN]	1	Ⅱ'	×	×	×
Q6MZM9	Proline-rich protein 27 OS=Homo sapiens GN=PRR27 PE=1 SV=1 - [PRR27_HUMAN]	123	Ⅰ'-5	N.E	1.13	1.09
O43490	Prominin-1 OS=Homo sapiens GN=PROM1 PE=1 SV=1 - [PROM1_HUMAN]	123	Ⅰ'-1	1.12	1.1	N.E
Q8N271	Prominin-2 OS=Homo sapiens GN=PROM2 PE=1 SV=1 - [PROM2_HUMAN]	123	ⅠA-1	1.12	1.1	1.09
P43088	Prostaglandin F2-alpha receptor OS=Homo sapiens GN=PTGFR PE=1 SV=1 - [PF2R_HUMAN]	2	Ⅱ'	×	×	×
P41222	Prostaglandin-H2 D-isomerase OS=Homo sapiens GN=PTGDS PE=1 SV=1 - [PTGDS_HUMAN]	3	Ⅱ'	×	×	×
Q16651	Prostasin OS=Homo sapiens GN=PRSS8 PE=1 SV=1 - [PRSS8_HUMAN]	123	Ⅰ'-4	1.12	1.13	N.E
O43653	Prostate stem cell antigen OS=Homo sapiens GN=PSCA PE=1 SV=1 - [PSCA_HUMAN]	23	Ⅱ'	×	×	×
P07288	Prostate-specific antigen OS=Homo sapiens GN=KLK3 PE=1 SV=2 - [KLK3_HUMAN]	1	Ⅱ'	×	×	×
P15309	Prostatic acid phosphatase OS=Homo sapiens GN=ACPP PE=1 SV=3 - [PPAP_HUMAN]	123	Ⅱ'	×	×	×
Q06323	Proteasome activator complex subunit 1 OS=Homo sapiens GN=PSME1 PE=1 SV=1 - [PSME1_HUMAN]	1	Ⅱ'	×	×	×
P25787	Proteasome subunit alpha type-2 OS=Homo sapiens GN=PSMA2 PE=1 SV=2 - [PSA2_HUMAN]	1	Ⅱ'	×	×	×
P25788	Proteasome subunit alpha type-3 OS=Homo sapiens GN=PSMA3 PE=1 SV=2 - [PSA3_HUMAN]	1	Ⅱ'	×	×	×
P25789	Proteasome subunit alpha type-4 OS=Homo sapiens GN=PSMA4 PE=1 SV=1 - [PSA4_HUMAN]	12	Ⅱ'	×	×	×
P28066	Proteasome subunit alpha type-5 OS=Homo sapiens GN=PSMA5 PE=1 SV=3 - [PSA5_HUMAN]	1	Ⅱ'	×	×	×
P60900	Proteasome subunit alpha type-6 OS=Homo sapiens GN=PSMA6 PE=1 SV=1 - [PSA6_HUMAN]	1	Ⅱ'	×	×	×
O14818	Proteasome subunit alpha type-7 OS=Homo sapiens GN=PSMA7 PE=1 SV=1 - [PSA7_HUMAN]	1	Ⅱ'	×	×	×
P49721	Proteasome subunit beta type-2 OS=Homo sapiens GN=PSMB2 PE=1 SV=1 - [PSB2_HUMAN]	1	Ⅱ'	×	×	×
P28070	Proteasome subunit beta type-4 OS=Homo sapiens GN=PSMB4 PE=1 SV=4 - [PSB4_HUMAN]	1	Ⅰ"-7	1.16	×	×
P28074	Proteasome subunit beta type-5 OS=Homo sapiens GN=PSMB5 PE=1 SV=3 - [PSB5_HUMAN]	2	Ⅱ'	×	×	×
P28072	Proteasome subunit beta type-6 OS=Homo sapiens GN=PSMB6 PE=1 SV=4 - [PSB6_HUMAN]	1	Ⅱ'	×	×	×
Q5VYK3	Proteasome-associated protein ECM29 homolog OS=Homo sapiens GN=ECM29 PE=1 SV=2 - [ECM29_HUMAN]	1	Ⅱ'	×	×	×
P02760	Protein AMBP OS=Homo sapiens GN=AMBP PE=1 SV=1 - [AMBP_HUMAN]	123	Ⅰ"-14	N.E	1.05	N.E
Q6PI77	Protein BHLHb9 OS=Homo sapiens GN=BHLHB9 PE=2 SV=1 - [BHLH9_HUMAN]	2	Ⅱ'	×	×	×
Q8WUW1	Protein BRICK1 OS=Homo sapiens GN=BRK1 PE=1 SV=1 - [BRK1_HUMAN]	1	Ⅰ"-2	1.12	×	×
Q13948	Protein CASP OS=Homo sapiens GN=CUX1 PE=1 SV=2 - [CASP_HUMAN]	2	Ⅱ'	×	×	×
Q96RY5	Protein cramped-like OS=Homo sapiens GN=CRAMP1L PE=1 SV=3 - [CRML_HUMAN]	2	Ⅱ'	×	×	×
Q9BUF7	Protein crumbs homolog 3 OS=Homo sapiens GN=CRB3 PE=1 SV=3 - [CRUM3_HUMAN]	123	Ⅰ"-2	1.12	N.E	N.E
O60888	Protein CutA OS=Homo sapiens GN=CUTA PE=1 SV=2 - [CUTA_HUMAN]	123	Ⅱ'	×	×	×
Q99497	Protein deglycase DJ-1 OS=Homo sapiens GN=PARK7 PE=1 SV=2 - [PARK7_HUMAN]	123	Ⅰ'-3	1.12	N.E	1.09
O60610	Protein diaphanous homolog 1 OS=Homo sapiens GN=DIAPH1 PE=1 SV=2 - [DIAP1_HUMAN]	1	Ⅰ"-2	1.12	×	×
P30101	Protein disulfide-isomerase A3 OS=Homo sapiens GN=PDIA3 PE=1 SV=4 - [PDIA3_HUMAN]	123	Ⅰ'-4	1.12	1.13	N.E
Q15084	Protein disulfide-isomerase A6 OS=Homo sapiens GN=PDIA6 PE=1 SV=1 - [PDIA6_HUMAN]	12	Ⅱ'	×	×	×
P07237	Protein disulfide-isomerase OS=Homo sapiens GN=P4HB PE=1 SV=3 - [PDIA1_HUMAN]	123	Ⅰ'-4	1.12	1.13	N.E
P34910	Protein EVI2B OS=Homo sapiens GN=EVI2B PE=1 SV=2 - [EVI2B_HUMAN]	1	Ⅰ"-2	1.12	×	×
O95990	Protein FAM107A OS=Homo sapiens GN=FAM107A PE=1 SV=1 - [F107A_HUMAN]	2	Ⅱ'	×	×	×
Q8IXR5	Protein FAM178B OS=Homo sapiens GN=FAM178B PE=2 SV=2 - [F178B_HUMAN]	2	Ⅱ'	×	×	×
Q96MK3	Protein FAM20A OS=Homo sapiens GN=FAM20A PE=1 SV=4 - [FA20A_HUMAN]	1	Ⅱ'	×	×	×
B3EWG3	Protein FAM25A OS=Homo sapiens GN=FAM25A PE=2 SV=1 - [FM25A_HUMAN]	1	Ⅱ'	×	×	×
P58499	Protein FAM3B OS=Homo sapiens GN=FAM3B PE=1 SV=2 - [FAM3B_HUMAN]	3	Ⅱ'	×	×	×
Q92520	Protein FAM3C OS=Homo sapiens GN=FAM3C PE=1 SV=1 - [FAM3C_HUMAN]	3	Ⅱ'	×	×	×
Q96BQ1	Protein FAM3D OS=Homo sapiens GN=FAM3D PE=1 SV=1 - [FAM3D_HUMAN]	1	Ⅱ'	×	×	×
Q9NUQ9	Protein FAM49B OS=Homo sapiens GN=FAM49B PE=1 SV=1 - [FA49B_HUMAN]	12	Ⅰ"-2	1.12	N.E	×
Q6ZS17	Protein FAM65A OS=Homo sapiens GN=FAM65A PE=1 SV=1 - [FA65A_HUMAN]	2	Ⅰ"-8	×	1.08	×
Q5TBA9	Protein furry homolog OS=Homo sapiens GN=FRY PE=1 SV=1 - [FRY_HUMAN]	1	Ⅱ'	×	×	×
Q9UNF0	Protein kinase C and casein kinase substrate in neurons protein 2 OS=Homo sapiens GN=PACSIN2 PE=1 SV=2 - [PACN2_HUMAN]	12	Ⅰ"-1	N.E	1.1	×
Q9UKS6	Protein kinase C and casein kinase substrate in neurons protein 3 OS=Homo sapiens GN=PACSIN3 PE=1 SV=2 - [PACN3_HUMAN]	123	Ⅱ'	×	×	×
P05771	Protein kinase C beta type OS=Homo sapiens GN=PRKCB PE=1 SV=4 - [KPCB_HUMAN]	1	Ⅱ'	×	×	×
P24723	Protein kinase C eta type OS=Homo sapiens GN=PRKCH PE=1 SV=4 - [KPCL_HUMAN]	1	Ⅱ'	×	×	×
Q99435	Protein kinase C-binding protein NELL2 OS=Homo sapiens GN=NELL2 PE=1 SV=1 - [NELL2_HUMAN]	3	Ⅱ'	×	×	×
Q53QV2	Protein LBH OS=Homo sapiens GN=LBH PE=1 SV=1 - [LBH_HUMAN]	2	Ⅱ'	×	×	×
Q969X1	Protein lifeguard 3 OS=Homo sapiens GN=TMBIM1 PE=1 SV=2 - [LFG3_HUMAN]	123	ⅠA-1	1.12	1.1	1.09
Q9NUP9	Protein lin-7 homolog C OS=Homo sapiens GN=LIN7C PE=1 SV=1 - [LIN7C_HUMAN]	2	Ⅱ'	×	×	×
Q7Z4T9	Protein MAATS1 OS=Homo sapiens GN=MAATS1 PE=1 SV=2 - [MAAT1_HUMAN]	2	Ⅱ'	×	×	×
A6PVC2	Protein monoglycylase TTLL8 OS=Homo sapiens GN=TTLL8 PE=2 SV=4 - [TTLL8_HUMAN]	2	Ⅱ'	×	×	×
Q9UN36	Protein NDRG2 OS=Homo sapiens GN=NDRG2 PE=1 SV=2 - [NDRG2_HUMAN]	23	Ⅰ"-4	×	1.13	N.E
Q9BZQ8	Protein Niban OS=Homo sapiens GN=FAM129A PE=1 SV=1 - [NIBAN_HUMAN]	12	Ⅰ"-4	N.E	1.13	×
Q13438	Protein OS-9 OS=Homo sapiens GN=OS9 PE=1 SV=1 - [OS9_HUMAN]	123	Ⅰ"-3	N.E	N.E	1.09
Q5SGD2	Protein phosphatase 1L OS=Homo sapiens GN=PPM1L PE=1 SV=1 - [PPM1L_HUMAN]	123	Ⅰ"-3	N.E	N.E	1.09
Q68D20	Protein PMS2CL OS=Homo sapiens GN=PMS2CL PE=1 SV=1 - [PMS2L_HUMAN]	1	Ⅱ'	×	×	×
P23297	Protein S100-A1 OS=Homo sapiens GN=S100A1 PE=1 SV=2 - [S10A1_HUMAN]	123	ⅠA-2	1.12	1.13	1.09
P31949	Protein S100-A11 OS=Homo sapiens GN=S100A11 PE=1 SV=2 - [S10AB_HUMAN]	123	ⅠA-2	1.12	1.13	1.09
P80511	Protein S100-A12 OS=Homo sapiens GN=S100A12 PE=1 SV=2 - [S10AC_HUMAN]	12	Ⅰ'-4	1.12	1.13	×
Q99584	Protein S100-A13 OS=Homo sapiens GN=S100A13 PE=1 SV=1 - [S10AD_HUMAN]	123	Ⅰ"-3	N.E	N.E	1.09
Q9HCY8	Protein S100-A14 OS=Homo sapiens GN=S100A14 PE=1 SV=1 - [S10AE_HUMAN]	123	ⅠB	1.16	1.16	1.16
Q96FQ6	Protein S100-A16 OS=Homo sapiens GN=S100A16 PE=1 SV=1 - [S10AG_HUMAN]	123	Ⅰ'-13	N.E	1.16	1.09
P29034	Protein S100-A2 OS=Homo sapiens GN=S100A2 PE=1 SV=3 - [S10A2_HUMAN]	123	Ⅰ'-11	1.12	N.E	1.16
P33764	Protein S100-A3 OS=Homo sapiens GN=S100A3 PE=1 SV=1 - [S10A3_HUMAN]	2	Ⅱ'	×	×	×
P26447	Protein S100-A4 OS=Homo sapiens GN=S100A4 PE=1 SV=1 - [S10A4_HUMAN]	12	Ⅰ'-4	1.12	1.13	×
P06703	Protein S100-A6 OS=Homo sapiens GN=S100A6 PE=1 SV=1 - [S10A6_HUMAN]	123	Ⅰ"-2	1.12	N.E	N.E
P31151	Protein S100-A7 OS=Homo sapiens GN=S100A7 PE=1 SV=4 - [S10A7_HUMAN]	123	Ⅱ'	×	×	×
P05109	Protein S100-A8 OS=Homo sapiens GN=S100A8 PE=1 SV=1 - [S10A8_HUMAN]	123	ⅠA-5	1.12	1.13	1.16
P06702	Protein S100-A9 OS=Homo sapiens GN=S100A9 PE=1 SV=1 - [S10A9_HUMAN]	123	Ⅰ'-11	1.12	N.E	1.16
P04271	Protein S100-B OS=Homo sapiens GN=S100B PE=1 SV=2 - [S100B_HUMAN]	2	Ⅱ'	×	×	×
P25815	Protein S100-P OS=Homo sapiens GN=S100P PE=1 SV=2 - [S100P_HUMAN]	123	Ⅰ'-4	1.12	1.13	N.E
Q5TEA6	Protein sel-1 homolog 2 OS=Homo sapiens GN=SEL1L2 PE=1 SV=2 - [SE1L2_HUMAN]	1	Ⅱ'	×	×	×
Q01105	Protein SET OS=Homo sapiens GN=SET PE=1 SV=3 - [SET_HUMAN]	13	Ⅰ"-2	1.12	×	N.E
Q96DD7	Protein shisa-4 OS=Homo sapiens GN=SHISA4 PE=2 SV=3 - [SHSA4_HUMAN]	2	Ⅱ'	×	×	×
Q8TF72	Protein Shroom3 OS=Homo sapiens GN=SHROOM3 PE=1 SV=2 - [SHRM3_HUMAN]	2	Ⅱ'	×	×	×
Q5TEJ8	Protein THEMIS2 OS=Homo sapiens GN=THEMIS2 PE=2 SV=1 - [THMS2_HUMAN]	1	Ⅱ'	×	×	×
O75695	Protein XRP2 OS=Homo sapiens GN=RP2 PE=1 SV=4 - [XRP2_HUMAN]	12	Ⅰ"-2	1.12	N.E	×
Q9UK55	Protein Z-dependent protease inhibitor OS=Homo sapiens GN=SERPINA10 PE=1 SV=1 - [ZPI_HUMAN]	12	Ⅱ'	×	×	×
Q9UM07	Protein-arginine deiminase type-4 OS=Homo sapiens GN=PADI4 PE=1 SV=2 - [PADI4_HUMAN]	1	Ⅱ'	×	×	×
Q08188	Protein-glutamine gamma-glutamyltransferase E OS=Homo sapiens GN=TGM3 PE=1 SV=4 - [TGM3_HUMAN]	123	Ⅰ'-4	1.12	1.13	N.E
P22735	Protein-glutamine gamma-glutamyltransferase K OS=Homo sapiens GN=TGM1 PE=1 SV=4 - [TGM1_HUMAN]	12	Ⅱ'	×	×	×
Q14289	Protein-tyrosine kinase 2-beta OS=Homo sapiens GN=PTK2B PE=1 SV=2 - [FAK2_HUMAN]	2	Ⅱ'	×	×	×
Q92954	Proteoglycan 4 OS=Homo sapiens GN=PRG4 PE=1 SV=2 - [PRG4_HUMAN]	2	Ⅱ'	×	×	×
Q04941	Proteolipid protein 2 OS=Homo sapiens GN=PLP2 PE=1 SV=1 - [PLP2_HUMAN]	12	Ⅱ'	×	×	×
P00734	Prothrombin OS=Homo sapiens GN=F2 PE=1 SV=2 - [THRB_HUMAN]	123	Ⅰ"-11	N.E	1.07	N.E
Q04864	Proto-oncogene c-Rel OS=Homo sapiens GN=REL PE=1 SV=1 - [REL_HUMAN]	2	Ⅱ'	×	×	×
Q9Y5E5	Protocadherin beta-4 OS=Homo sapiens GN=PCDHB4 PE=2 SV=1 - [PCDB4_HUMAN]	2	Ⅱ'	×	×	×
P55786	Puromycin-sensitive aminopeptidase OS=Homo sapiens GN=NPEPPS PE=1 SV=2 - [PSA_HUMAN]	1	Ⅱ'	×	×	×
A6NMY6	Putative annexin A2-like protein OS=Homo sapiens GN=ANXA2P2 PE=5 SV=2 - [AXA2L_HUMAN]	123	Ⅰ"-16	1.26-1.32	N.E	N.E
Q14602	Putative DNA-binding protein inhibitor ID-2B OS=Homo sapiens GN=ID2B PE=5 SV=1 - [ID2B_HUMAN]	3	Ⅱ'	×	×	×
A6NGU5	Putative gamma-glutamyltranspeptidase 3 OS=Homo sapiens GN=GGT3P PE=5 SV=2 - [GGT3_HUMAN]	123	Ⅱ'	×	×	×
P48741	Putative heat shock 70 kDa protein 7 OS=Homo sapiens GN=HSPA7 PE=5 SV=2 - [HSP77_HUMAN]	123	Ⅱ'	×	×	×
Q14568	Putative heat shock protein HSP 90-alpha A2 OS=Homo sapiens GN=HSP90AA2 PE=1 SV=2 - [HS902_HUMAN]	12	Ⅱ'	×	×	×
A6NKC4	Putative high affinity immunoglobulin gamma Fc receptor IC OS=Homo sapiens GN=FCGR1C PE=5 SV=2 - [FCGRC_HUMAN]	2	Ⅱ'	×	×	×
P01893	Putative HLA class I histocompatibility antigen, alpha chain H OS=Homo sapiens GN=HLA-H PE=5 SV=3 - [HLAH_HUMAN]	3	Ⅱ'	×	×	×
Q5VSP4	Putative lipocalin 1-like protein 1 OS=Homo sapiens GN=LCN1P1 PE=5 SV=1 - [LC1L1_HUMAN]	13	Ⅱ'	×	×	×
Q9HBA9	Putative N-acetylated-alpha-linked acidic dipeptidase OS=Homo sapiens GN=FOLH1B PE=2 SV=1 - [FOH1B_HUMAN]	3	Ⅱ'	×	×	×
A8MVU1	Putative neutrophil cytosol factor 1C OS=Homo sapiens GN=NCF1C PE=5 SV=1 - [NCF1C_HUMAN]	12	Ⅰ"-2	1.12	N.E	×
O60361	Putative nucleoside diphosphate kinase OS=Homo sapiens GN=NME2P1 PE=5 SV=1 - [NDK8_HUMAN]	123	Ⅱ'	×	×	×
A4QPH2	Putative phosphatidylinositol 4-kinase alpha-like protein P2 OS=Homo sapiens GN=PI4KAP2 PE=5 SV=2 - [PI4P2_HUMAN]	1	Ⅱ'	×	×	×
Q8IZP2	Putative protein FAM10A4 OS=Homo sapiens GN=ST13P4 PE=5 SV=1 - [ST134_HUMAN]	123	Ⅱ'	×	×	×
Q92928	Putative Ras-related protein Rab-1C OS=Homo sapiens GN=RAB1C PE=5 SV=2 - [RAB1C_HUMAN]	23	Ⅱ'	×	×	×
A8MT19	Putative rhophilin-2-like protein RHPN2P1 OS=Homo sapiens GN=RHPN2P1 PE=5 SV=2 - [RHN2P_HUMAN]	1	Ⅱ'	×	×	×
Q9H853	Putative tubulin-like protein alpha-4B OS=Homo sapiens GN=TUBA4B PE=5 SV=2 - [TBA4B_HUMAN]	1	Ⅱ'	×	×	×
Q8N1I8	Putative uncharacterized protein encoded by CACTIN-AS1 OS=Homo sapiens GN=CACTIN-AS1 PE=2 SV=1 - [CAAS1_HUMAN]	12	Ⅱ'	×	×	×
P0C7T7	Putative uncharacterized protein FRMD6-AS1 OS=Homo sapiens GN=FRMD6-AS1 PE=5 SV=1 - [FMAS1_HUMAN]	1	Ⅱ'	×	×	×
A6NJS3	Putative V-set and immunoglobulin domain-containing-like protein IGHV1OR21-1 OS=Homo sapiens GN=IGHV1OR21-1 PE=5 SV=1 - [IV1U1_HUMAN]	1	Ⅱ'	×	×	×
A6NJ16	Putative V-set and immunoglobulin domain-containing-like protein IGHV4OR15-8 OS=Homo sapiens GN=IGHV4OR15-8 PE=5 SV=2 - [IV4F8_HUMAN]	123	Ⅱ'	×	×	×
P11498	Pyruvate carboxylase, mitochondrial OS=Homo sapiens GN=PC PE=1 SV=2 - [PYC_HUMAN]	2	Ⅱ'	×	×	×
P14618	Pyruvate kinase isozymes M1/M2 OS=Homo sapiens GN=PKM PE=1 SV=4 - [KPYM_HUMAN]	123	ⅠA-2	1.12	1.13	1.09
P50395	Rab GDP dissociation inhibitor beta OS=Homo sapiens GN=GDI2 PE=1 SV=2 - [GDIB_HUMAN]	123	ⅠA-2	1.12	1.13	1.09
Q7L804	Rab11 family-interacting protein 2 OS=Homo sapiens GN=RAB11FIP2 PE=1 SV=1 - [RFIP2_HUMAN]	1	Ⅱ'	×	×	×
P35241	Radixin OS=Homo sapiens GN=RDX PE=1 SV=1 - [RADI_HUMAN]	123	ⅠA-2	1.12	1.13	1.09
Q9UHA4	Ragulator complex protein LAMTOR3 OS=Homo sapiens GN=LAMTOR3 PE=1 SV=1 - [LTOR3_HUMAN]	1	Ⅱ'	×	×	×
P0DJD0	RANBP2-like and GRIP domain-containing protein 1 OS=Homo sapiens GN=RGPD1 PE=2 SV=1 - [RGPD1_HUMAN]	2	Ⅱ'	×	×	×
Q9H2L5	Ras association domain-containing protein 4 OS=Homo sapiens GN=RASSF4 PE=1 SV=2 - [RASF4_HUMAN]	2	Ⅱ'	×	×	×
P46940	Ras GTPase-activating-like protein IQGAP1 OS=Homo sapiens GN=IQGAP1 PE=1 SV=1 - [IQGA1_HUMAN]	12	Ⅰ"-2	1.12	N.E	×
P63000	Ras-related C3 botulinum toxin substrate 1 OS=Homo sapiens GN=RAC1 PE=1 SV=1 - [RAC1_HUMAN]	12	Ⅰ"-2	1.12	N.E	×
P15153	Ras-related C3 botulinum toxin substrate 2 OS=Homo sapiens GN=RAC2 PE=1 SV=1 - [RAC2_HUMAN]	123	ⅠA-2	1.12	1.13	1.09
P10301	Ras-related protein R-Ras OS=Homo sapiens GN=RRAS PE=1 SV=1 - [RRAS_HUMAN]	123	Ⅰ'-3	1.12	N.E	1.09
P62070	Ras-related protein R-Ras2 OS=Homo sapiens GN=RRAS2 PE=1 SV=1 - [RRAS2_HUMAN]	123	Ⅰ'-9	1.12	1.08	N.E
P61026	Ras-related protein Rab-10 OS=Homo sapiens GN=RAB10 PE=1 SV=1 - [RAB10_HUMAN]	123	Ⅰ'-4	1.12	1.13	N.E
P62491	Ras-related protein Rab-11A OS=Homo sapiens GN=RAB11A PE=1 SV=3 - [RB11A_HUMAN]	123	Ⅰ'-4	1.12	1.13	N.E
P61106	Ras-related protein Rab-14 OS=Homo sapiens GN=RAB14 PE=1 SV=4 - [RAB14_HUMAN]	1	Ⅱ'	×	×	×
Q9NP72	Ras-related protein Rab-18 OS=Homo sapiens GN=RAB18 PE=1 SV=1 - [RAB18_HUMAN]	1	Ⅱ'	×	×	×
P62820	Ras-related protein Rab-1A OS=Homo sapiens GN=RAB1A PE=1 SV=3 - [RAB1A_HUMAN]	2	Ⅱ'	×	×	×
Q9H0U4	Ras-related protein Rab-1B OS=Homo sapiens GN=RAB1B PE=1 SV=1 - [RAB1B_HUMAN]	13	Ⅱ'	×	×	×
Q9UL25	Ras-related protein Rab-21 OS=Homo sapiens GN=RAB21 PE=1 SV=3 - [RAB21_HUMAN]	1	Ⅱ'	×	×	×
P51159	Ras-related protein Rab-27A OS=Homo sapiens GN=RAB27A PE=1 SV=3 - [RB27A_HUMAN]	12	Ⅰ"-4	N.E	1.13	×
O00194	Ras-related protein Rab-27B OS=Homo sapiens GN=RAB27B PE=1 SV=4 - [RB27B_HUMAN]	123	Ⅱ'	×	×	×
P61019	Ras-related protein Rab-2A OS=Homo sapiens GN=RAB2A PE=1 SV=1 - [RAB2A_HUMAN]	12	Ⅱ'	×	×	×
Q13636	Ras-related protein Rab-31 OS=Homo sapiens GN=RAB31 PE=1 SV=1 - [RAB31_HUMAN]	1	Ⅱ'	×	×	×
Q15286	Ras-related protein Rab-35 OS=Homo sapiens GN=RAB35 PE=1 SV=1 - [RAB35_HUMAN]	1	Ⅱ'	×	×	×
O95716	Ras-related protein Rab-3D OS=Homo sapiens GN=RAB3D PE=1 SV=1 - [RAB3D_HUMAN]	123	ⅠA-2	1.12	1.13	1.09
P20339	Ras-related protein Rab-5A OS=Homo sapiens GN=RAB5A PE=1 SV=2 - [RAB5A_HUMAN]	123	Ⅰ"-1	N.E	1.1	N.E
P61020	Ras-related protein Rab-5B OS=Homo sapiens GN=RAB5B PE=1 SV=1 - [RAB5B_HUMAN]	12	Ⅰ"-4	N.E	1.13	×
P51148	Ras-related protein Rab-5C OS=Homo sapiens GN=RAB5C PE=1 SV=2 - [RAB5C_HUMAN]	12	Ⅰ"-4	N.E	1.13	×
P51149	Ras-related protein Rab-7a OS=Homo sapiens GN=RAB7A PE=1 SV=1 - [RAB7A_HUMAN]	123	ⅠA-2	1.12	1.13	1.09
P61006	Ras-related protein Rab-8A OS=Homo sapiens GN=RAB8A PE=1 SV=1 - [RAB8A_HUMAN]	123	Ⅰ'-4	1.12	1.13	N.E
Q92930	Ras-related protein Rab-8B OS=Homo sapiens GN=RAB8B PE=1 SV=2 - [RAB8B_HUMAN]	12	Ⅰ"-2	1.12	N.E	×
P11233	Ras-related protein Ral-A OS=Homo sapiens GN=RALA PE=1 SV=1 - [RALA_HUMAN]	123	Ⅰ'-4	1.12	1.13	N.E
P11234	Ras-related protein Ral-B OS=Homo sapiens GN=RALB PE=1 SV=1 - [RALB_HUMAN]	123	ⅠA-2	1.12	1.13	1.09
P62834	Ras-related protein Rap-1A OS=Homo sapiens GN=RAP1A PE=1 SV=1 - [RAP1A_HUMAN]	123	Ⅰ'-3	1.12	N.E	1.09
P61224	Ras-related protein Rap-1b OS=Homo sapiens GN=RAP1B PE=1 SV=1 - [RAP1B_HUMAN]	123	Ⅰ"-2	1.12	N.E	N.E
A6NIZ1	Ras-related protein Rap-1b-like protein OS=Homo sapiens PE=2 SV=1 - [RP1BL_HUMAN]	1	Ⅱ'	×	×	×
P10114	Ras-related protein Rap-2a OS=Homo sapiens GN=RAP2A PE=1 SV=1 - [RAP2A_HUMAN]	2	Ⅱ'	×	×	×
P61225	Ras-related protein Rap-2b OS=Homo sapiens GN=RAP2B PE=1 SV=1 - [RAP2B_HUMAN]	1	Ⅰ"-2	1.12	×	×
Q9Y3L5	Ras-related protein Rap-2c OS=Homo sapiens GN=RAP2C PE=1 SV=1 - [RAP2C_HUMAN]	1	Ⅱ'	×	×	×
Q00765	Receptor expression-enhancing protein 5 OS=Homo sapiens GN=REEP5 PE=1 SV=3 - [REEP5_HUMAN]	1	Ⅱ'	×	×	×
P08575	Receptor-type tyrosine-protein phosphatase C OS=Homo sapiens GN=PTPRC PE=1 SV=2 - [PTPRC_HUMAN]	12	Ⅰ'-4	1.12	1.13	×
P23469	Receptor-type tyrosine-protein phosphatase epsilon OS=Homo sapiens GN=PTPRE PE=1 SV=1 - [PTPRE_HUMAN]	1	Ⅱ'	×	×	×
Q12913	Receptor-type tyrosine-protein phosphatase eta OS=Homo sapiens GN=PTPRJ PE=1 SV=3 - [PTPRJ_HUMAN]	123	Ⅰ'-1	1.12	1.1	N.E
O14924	Regulator of G-protein signaling 12 OS=Homo sapiens GN=RGS12 PE=1 SV=1 - [RGS12_HUMAN]	2	Ⅱ'	×	×	×
O75787	Renin receptor OS=Homo sapiens GN=ATP6AP2 PE=1 SV=2 - [RENR_HUMAN]	13	Ⅱ'	×	×	×
Q9HD89	Resistin OS=Homo sapiens GN=RETN PE=2 SV=1 - [RETN_HUMAN]	12	Ⅰ'-4	1.12	1.13	×
Q16799	Reticulon-1 OS=Homo sapiens GN=RTN1 PE=1 SV=1 - [RTN1_HUMAN]	2	Ⅱ'	×	×	×
O95197	Reticulon-3 OS=Homo sapiens GN=RTN3 PE=1 SV=2 - [RTN3_HUMAN]	12	Ⅰ'-4	1.12	1.13	×
P49788	Retinoic acid receptor responder protein 1 OS=Homo sapiens GN=RARRES1 PE=2 SV=2 - [TIG1_HUMAN]	12	Ⅱ'	×	×	×
Q8NFJ5	Retinoic acid-induced protein 3 OS=Homo sapiens GN=GPRC5A PE=1 SV=2 - [RAI3_HUMAN]	123	Ⅰ"-2	1.12	N.E	N.E
P02753	Retinol-binding protein 4 OS=Homo sapiens GN=RBP4 PE=1 SV=3 - [RET4_HUMAN]	3	Ⅱ'	×	×	×
P52565	Rho GDP-dissociation inhibitor 1 OS=Homo sapiens GN=ARHGDIA PE=1 SV=3 - [GDIR1_HUMAN]	123	Ⅰ'-4	1.12	1.13	N.E
P52566	Rho GDP-dissociation inhibitor 2 OS=Homo sapiens GN=ARHGDIB PE=1 SV=3 - [GDIR2_HUMAN]	123	Ⅰ'-4	1.12	1.13	N.E
Q07960	Rho GTPase-activating protein 1 OS=Homo sapiens GN=ARHGAP1 PE=1 SV=1 - [RHG01_HUMAN]	1	Ⅱ'	×	×	×
Q8N392	Rho GTPase-activating protein 18 OS=Homo sapiens GN=ARHGAP18 PE=1 SV=3 - [RHG18_HUMAN]	2	Ⅱ'	×	×	×
Q8N264	Rho GTPase-activating protein 24 OS=Homo sapiens GN=ARHGAP24 PE=1 SV=2 - [RHG24_HUMAN]	1	Ⅱ'	×	×	×
Q96PE2	Rho guanine nucleotide exchange factor 17 OS=Homo sapiens GN=ARHGEF17 PE=1 SV=1 - [ARHGH_HUMAN]	1	Ⅱ'	×	×	×
Q13464	Rho-associated protein kinase 1 OS=Homo sapiens GN=ROCK1 PE=1 SV=1 - [ROCK1_HUMAN]	1	Ⅰ"-2	1.12	×	×
P08134	Rho-related GTP-binding protein RhoC OS=Homo sapiens GN=RHOC PE=1 SV=1 - [RHOC_HUMAN]	123	Ⅰ"-7	1.16	N.E	N.E
P84095	Rho-related GTP-binding protein RhoG OS=Homo sapiens GN=RHOG PE=1 SV=1 - [RHOG_HUMAN]	123	ⅠA-2	1.12	1.13	1.09
O75792	Ribonuclease H2 subunit A OS=Homo sapiens GN=RNASEH2A PE=1 SV=2 - [RNH2A_HUMAN]	2	Ⅱ'	×	×	×
P13489	Ribonuclease inhibitor OS=Homo sapiens GN=RNH1 PE=1 SV=2 - [RINI_HUMAN]	123	Ⅰ"-2	1.12	N.E	N.E
O75818	Ribonuclease P protein subunit p40 OS=Homo sapiens GN=RPP40 PE=1 SV=3 - [RPP40_HUMAN]	3	Ⅱ'	×	×	×
Q9UK32	Ribosomal protein S6 kinase alpha-6 OS=Homo sapiens GN=RPS6KA6 PE=1 SV=1 - [KS6A6_HUMAN]	2	Ⅱ'	×	×	×
Q9P2E9	Ribosome-binding protein 1 OS=Homo sapiens GN=RRBP1 PE=1 SV=4 - [RRBP1_HUMAN]	3	Ⅱ'	×	×	×
Q9C0B0	RING finger protein unkempt homolog OS=Homo sapiens GN=UNK PE=1 SV=2 - [UNK_HUMAN]	1	Ⅱ'	×	×	×
P21817	Ryanodine receptor 1 OS=Homo sapiens GN=RYR1 PE=1 SV=3 - [RYR1_HUMAN]	1	Ⅱ'	×	×	×
Q92736	Ryanodine receptor 2 OS=Homo sapiens GN=RYR2 PE=1 SV=3 - [RYR2_HUMAN]	2	Ⅱ'	×	×	×
P63208	S-phase kinase-associated protein 1 OS=Homo sapiens GN=SKP1 PE=1 SV=2 - [SKP1_HUMAN]	2	Ⅱ'	×	×	×
Q9NSC2	Sal-like protein 1 OS=Homo sapiens GN=SALL1 PE=1 SV=2 - [SALL1_HUMAN]	3	Ⅱ'	×	×	×
P02810	Salivary acidic proline-rich phosphoprotein 1/2 OS=Homo sapiens GN=PRH1 PE=1 SV=2 - [PRPC_HUMAN]	3	Ⅱ'	×	×	×
Q8WTV0	Scavenger receptor class B member 1 OS=Homo sapiens GN=SCARB1 PE=1 SV=1 - [SCRB1_HUMAN]	2	Ⅱ'	×	×	×
Q4G0T1	Scavenger receptor cysteine-rich domain-containing protein SCART1 OS=Homo sapiens PE=1 SV=2 - [SRCRM_HUMAN]	3	Ⅱ'	×	×	×
Q8N474	Secreted frizzled-related protein 1 OS=Homo sapiens GN=SFRP1 PE=1 SV=1 - [SFRP1_HUMAN]	123	ⅠA-2	1.12	1.13	1.09
Q13103	Secreted phosphoprotein 24 OS=Homo sapiens GN=SPP2 PE=1 SV=1 - [SPP24_HUMAN]	2	Ⅱ'	×	×	×
Q96QR1	Secretoglobin family 3A member 1 OS=Homo sapiens GN=SCGB3A1 PE=1 SV=2 - [SG3A1_HUMAN]	13	Ⅰ'-3	1.12	×	1.09
P49908	Selenoprotein P OS=Homo sapiens GN=SEPP1 PE=1 SV=3 - [SEPP1_HUMAN]	12	Ⅱ'	×	×	×
P04279	Semenogelin-1 OS=Homo sapiens GN=SEMG1 PE=1 SV=2 - [SEMG1_HUMAN]	1	Ⅱ'	×	×	×
Q92743	Serine protease HTRA1 OS=Homo sapiens GN=HTRA1 PE=1 SV=1 - [HTRA1_HUMAN]	123	Ⅰ'-5	N.E	1.13	1.09
Q9NQ38	Serine protease inhibitor Kazal-type 5 OS=Homo sapiens GN=SPINK5 PE=1 SV=2 - [ISK5_HUMAN]	1	Ⅱ'	×	×	×
P58062	Serine protease inhibitor Kazal-type 7 OS=Homo sapiens GN=SPINK7 PE=1 SV=1 - [ISK7_HUMAN]	2	Ⅱ'	×	×	×
P84103	Serine/arginine-rich splicing factor 3 OS=Homo sapiens GN=SRSF3 PE=1 SV=1 - [SRSF3_HUMAN]	1	Ⅱ'	×	×	×
O94804	Serine/threonine-protein kinase 10 OS=Homo sapiens GN=STK10 PE=1 SV=1 - [STK10_HUMAN]	1	Ⅱ'	×	×	×
Q9Y6E0	Serine/threonine-protein kinase 24 OS=Homo sapiens GN=STK24 PE=1 SV=1 - [STK24_HUMAN]	123	Ⅰ'-3	1.12	N.E	1.09
Q9P289	Serine/threonine-protein kinase 26 OS=Homo sapiens GN=STK26 PE=1 SV=2 - [STK26_HUMAN]	2	Ⅱ'	×	×	×
Q15139	Serine/threonine-protein kinase D1 OS=Homo sapiens GN=PRKD1 PE=1 SV=2 - [KPCD1_HUMAN]	2	Ⅱ'	×	×	×
P57059	Serine/threonine-protein kinase SIK1 OS=Homo sapiens GN=SIK1 PE=1 SV=2 - [SIK1_HUMAN]	1	Ⅱ'	×	×	×
Q7L7X3	Serine/threonine-protein kinase TAO1 OS=Homo sapiens GN=TAOK1 PE=1 SV=1 - [TAOK1_HUMAN]	3	Ⅱ'	×	×	×
Q9H2K8	Serine/threonine-protein kinase TAO3 OS=Homo sapiens GN=TAOK3 PE=1 SV=2 - [TAOK3_HUMAN]	2	Ⅱ'	×	×	×
P63151	Serine/threonine-protein phosphatase 2A 55 kDa regulatory subunit B alpha isoform OS=Homo sapiens GN=PPP2R2A PE=1 SV=1 - [2ABA_HUMAN]	2	Ⅱ'	×	×	×
P30153	Serine/threonine-protein phosphatase 2A 65 kDa regulatory subunit A alpha isoform OS=Homo sapiens GN=PPP2R1A PE=1 SV=4 - [2AAA_HUMAN]	1	Ⅱ'	×	×	×
P48454	Serine/threonine-protein phosphatase 2B catalytic subunit gamma isoform OS=Homo sapiens GN=PPP3CC PE=1 SV=3 - [PP2BC_HUMAN]	1	Ⅱ'	×	×	×
Q5H9R7	Serine/threonine-protein phosphatase 6 regulatory subunit 3 OS=Homo sapiens GN=PPP6R3 PE=1 SV=2 - [PP6R3_HUMAN]	2	Ⅱ'	×	×	×
P62136	Serine/threonine-protein phosphatase PP1-alpha catalytic subunit OS=Homo sapiens GN=PPP1CA PE=1 SV=1 - [PP1A_HUMAN]	1	Ⅱ'	×	×	×
P36873	Serine/threonine-protein phosphatase PP1-gamma catalytic subunit OS=Homo sapiens GN=PPP1CC PE=1 SV=1 - [PP1G_HUMAN]	1	Ⅱ'	×	×	×
P02787	Serotransferrin OS=Homo sapiens GN=TF PE=1 SV=3 - [TRFE_HUMAN]	123	Ⅰ"-2	1.12	N.E	N.E
Q96P63	Serpin B12 OS=Homo sapiens GN=SERPINB12 PE=1 SV=1 - [SPB12_HUMAN]	12	Ⅱ'	×	×	×
Q9UIV8	Serpin B13 OS=Homo sapiens GN=SERPINB13 PE=1 SV=2 - [SPB13_HUMAN]	12	Ⅰ"-2	1.12	N.E	×
P29508	Serpin B3 OS=Homo sapiens GN=SERPINB3 PE=1 SV=2 - [SPB3_HUMAN]	123	Ⅰ"-2	1.12	N.E	N.E
P36952	Serpin B5 OS=Homo sapiens GN=SERPINB5 PE=1 SV=2 - [SPB5_HUMAN]	12	Ⅰ'-4	1.12	1.13	×
P35237	Serpin B6 OS=Homo sapiens GN=SERPINB6 PE=1 SV=3 - [SPB6_HUMAN]	1	Ⅱ'	×	×	×
P02768	Serum albumin OS=Homo sapiens GN=ALB PE=1 SV=2 - [ALBU_HUMAN]	123	Ⅱ	N.E	N.E	N.E
P0DJI8	Serum amyloid A-1 protein OS=Homo sapiens GN=SAA1 PE=1 SV=1 - [SAA1_HUMAN]	123	ⅠA-2	1.12	1.13	1.09
P0DJI9	Serum amyloid A-2 protein OS=Homo sapiens GN=SAA2 PE=1 SV=1 - [SAA2_HUMAN]	23	Ⅰ'-5	×	1.13	1.09
P35542	Serum amyloid A-4 protein OS=Homo sapiens GN=SAA4 PE=1 SV=2 - [SAA4_HUMAN]	123	Ⅰ"-3	N.E	N.E	1.09
P02743	Serum amyloid P-component OS=Homo sapiens GN=APCS PE=1 SV=2 - [SAMP_HUMAN]	123	Ⅱ'	×	×	×
P27169	Serum paraoxonase/arylesterase 1 OS=Homo sapiens GN=PON1 PE=1 SV=3 - [PON1_HUMAN]	123	Ⅱ'	×	×	×
O75368	SH3 domain-binding glutamic acid-rich-like protein OS=Homo sapiens GN=SH3BGRL PE=1 SV=1 - [SH3L1_HUMAN]	2	Ⅱ'	×	×	×
Q08ET2	Sialic acid-binding Ig-like lectin 14 OS=Homo sapiens GN=SIGLEC14 PE=1 SV=1 - [SIG14_HUMAN]	1	Ⅱ'	×	×	×
O15389	Sialic acid-binding Ig-like lectin 5 OS=Homo sapiens GN=SIGLEC5 PE=1 SV=1 - [SIGL5_HUMAN]	1	Ⅱ'	×	×	×
P61009	Signal peptidase complex subunit 3 OS=Homo sapiens GN=SPCS3 PE=1 SV=1 - [SPCS3_HUMAN]	13	Ⅱ'	×	×	×
O75886	Signal transducing adapter molecule 2 OS=Homo sapiens GN=STAM2 PE=1 SV=1 - [STAM2_HUMAN]	1	Ⅱ'	×	×	×
Q5TFQ8	Signal-regulatory protein beta-1 isoform 3 OS=Homo sapiens GN=SIRPB1 PE=1 SV=1 - [SIRBL_HUMAN]	123	Ⅱ'	×	×	×
Q9ULZ2	Signal-transducing adaptor protein 1 OS=Homo sapiens GN=STAP1 PE=1 SV=1 - [STAP1_HUMAN]	1	Ⅱ'	×	×	×
Q147U7	Single-pass membrane and coiled-coil domain-containing protein 1 OS=Homo sapiens GN=SMCO1 PE=2 SV=2 - [SMCO1_HUMAN]	3	Ⅱ'	×	×	×
O75044	SLIT-ROBO Rho GTPase-activating protein 2 OS=Homo sapiens GN=SRGAP2 PE=1 SV=2 - [SRGP2_HUMAN]	1	Ⅱ'	×	×	×
B2RUZ4	Small integral membrane protein 1 OS=Homo sapiens GN=SMIM1 PE=1 SV=1 - [SMIM1_HUMAN]	23	Ⅰ"-8	×	1.08	N.E
K7EJ46	Small integral membrane protein 22 OS=Homo sapiens GN=SMIM22 PE=2 SV=1 - [SIM22_HUMAN]	1	Ⅱ'	×	×	×
P35326	Small proline-rich protein 2A OS=Homo sapiens GN=SPRR2A PE=2 SV=1 - [SPR2A_HUMAN]	12	Ⅱ'	×	×	×
P35325	Small proline-rich protein 2B OS=Homo sapiens GN=SPRR2B PE=2 SV=1 - [SPR2B_HUMAN]	2	Ⅱ'	×	×	×
P22531	Small proline-rich protein 2E OS=Homo sapiens GN=SPRR2E PE=2 SV=2 - [SPR2E_HUMAN]	12	Ⅱ'	×	×	×
Q9UBC9	Small proline-rich protein 3 OS=Homo sapiens GN=SPRR3 PE=1 SV=2 - [SPRR3_HUMAN]	123	Ⅱ'	×	×	×
Q9UN76	Sodium- and chloride-dependent neutral and basic amino acid transporter B(0+) OS=Homo sapiens GN=SLC6A14 PE=2 SV=1 - [S6A14_HUMAN]	123	Ⅰ'-3	1.12	N.E	1.09
P13866	Sodium/glucose cotransporter 1 OS=Homo sapiens GN=SLC5A1 PE=1 SV=1 - [SC5A1_HUMAN]	2	Ⅱ'	×	×	×
P05023	Sodium/potassium-transporting ATPase subunit alpha-1 OS=Homo sapiens GN=ATP1A1 PE=1 SV=1 - [AT1A1_HUMAN]	1	Ⅱ'	×	×	×
P05026	Sodium/potassium-transporting ATPase subunit beta-1 OS=Homo sapiens GN=ATP1B1 PE=1 SV=1 - [AT1B1_HUMAN]	1	Ⅱ'	×	×	×
A1L4H1	Soluble scavenger receptor cysteine-rich domain-containing protein SSC5D OS=Homo sapiens GN=SSC5D PE=2 SV=3 - [SRCRL_HUMAN]	12	Ⅱ'	×	×	×
Q13183	Solute carrier family 13 member 2 OS=Homo sapiens GN=SLC13A2 PE=2 SV=1 - [S13A2_HUMAN]	123	Ⅰ"-2	1.12	N.E	N.E
P11168	Solute carrier family 2, facilitated glucose transporter member 2 OS=Homo sapiens GN=SLC2A2 PE=1 SV=1 - [GTR2_HUMAN]	12	Ⅱ'	×	×	×
P11169	Solute carrier family 2, facilitated glucose transporter member 3 OS=Homo sapiens GN=SLC2A3 PE=1 SV=1 - [GTR3_HUMAN]	12	Ⅰ"-2	1.12	N.E	×
Q7LBE3	Solute carrier family 26 member 9 OS=Homo sapiens GN=SLC26A9 PE=1 SV=1 - [S26A9_HUMAN]	23	Ⅱ'	×	×	×
Q5BKX6	Solute carrier family 45 member 4 OS=Homo sapiens GN=SLC45A4 PE=1 SV=2 - [S45A4_HUMAN]	3	Ⅱ'	×	×	×
Q9BX66	Sorbin and SH3 domain-containing protein 1 OS=Homo sapiens GN=SORBS1 PE=1 SV=3 - [SRBS1_HUMAN]	2	Ⅱ'	×	×	×
Q92673	Sortilin-related receptor OS=Homo sapiens GN=SORL1 PE=1 SV=2 - [SORL_HUMAN]	1	Ⅱ'	×	×	×
Q96RF0	Sorting nexin-18 OS=Homo sapiens GN=SNX18 PE=1 SV=2 - [SNX18_HUMAN]	123	Ⅰ"-1	N.E	1.1	N.E
Q7Z614	Sorting nexin-20 OS=Homo sapiens GN=SNX20 PE=1 SV=1 - [SNX20_HUMAN]	3	Ⅱ'	×	×	×
O60493	Sorting nexin-3 OS=Homo sapiens GN=SNX3 PE=1 SV=3 - [SNX3_HUMAN]	1	Ⅱ'	×	×	×
Q14515	SPARC-like protein 1 OS=Homo sapiens GN=SPARCL1 PE=1 SV=2 - [SPRL1_HUMAN]	123	Ⅰ"-2	1.12	N.E	N.E
Q13813	Spectrin alpha chain, non-erythrocytic 1 OS=Homo sapiens GN=SPTAN1 PE=1 SV=3 - [SPTN1_HUMAN]	1	Ⅰ"-2	1.12	×	×
Q01082	Spectrin beta chain, non-erythrocytic 1 OS=Homo sapiens GN=SPTBN1 PE=1 SV=2 - [SPTB2_HUMAN]	13	Ⅰ"-2	1.12	×	N.E
Q5MJ09	Sperm protein associated with the nucleus on the X chromosome N3 OS=Homo sapiens GN=SPANXN3 PE=2 SV=1 - [SPXN3_HUMAN]	2	Ⅱ'	×	×	×
Q9H2G2	STE20-like serine/threonine-protein kinase OS=Homo sapiens GN=SLK PE=1 SV=1 - [SLK_HUMAN]	12	Ⅰ'-9	1.12	1.08	×
P49675	Steroidogenic acute regulatory protein, mitochondrial OS=Homo sapiens GN=STAR PE=1 SV=2 - [STAR_HUMAN]	3	Ⅱ'	×	×	×
P02814	Submaxillary gland androgen-regulated protein 3B OS=Homo sapiens GN=SMR3B PE=1 SV=2 - [SMR3B_HUMAN]	123	Ⅰ"-2	1.12	N.E	N.E
P51649	Succinate-semialdehyde dehydrogenase, mitochondrial OS=Homo sapiens GN=ALDH5A1 PE=1 SV=2 - [SSDH_HUMAN]	1	Ⅱ'	×	×	×
Q8TED4	Sugar phosphate exchanger 2 OS=Homo sapiens GN=SLC37A2 PE=2 SV=2 - [SPX2_HUMAN]	123	Ⅰ"-2	1.12	N.E	N.E
O00391	Sulfhydryl oxidase 1 OS=Homo sapiens GN=QSOX1 PE=1 SV=3 - [QSOX1_HUMAN]	123	Ⅰ'-3	1.12	N.E	1.09
P50225	Sulfotransferase 1A1 OS=Homo sapiens GN=SULT1A1 PE=1 SV=3 - [ST1A1_HUMAN]	1	Ⅱ'	×	×	×
O00204	Sulfotransferase family cytosolic 2B member 1 OS=Homo sapiens GN=SULT2B1 PE=1 SV=2 - [ST2B1_HUMAN]	12	Ⅱ'	×	×	×
P00441	Superoxide dismutase [Cu-Zn] OS=Homo sapiens GN=SOD1 PE=1 SV=2 - [SODC_HUMAN]	23	Ⅱ'	×	×	×
P04179	Superoxide dismutase [Mn], mitochondrial OS=Homo sapiens GN=SOD2 PE=1 SV=2 - [SODM_HUMAN]	12	Ⅱ'	×	×	×
Q6UWP8	Suprabasin OS=Homo sapiens GN=SBSN PE=2 SV=2 - [SBSN_HUMAN]	123	Ⅰ'-10	N.E	1.13	1.16
Q99536	Synaptic vesicle membrane protein VAT-1 homolog OS=Homo sapiens GN=VAT1 PE=1 SV=2 - [VAT1_HUMAN]	12	Ⅰ'-4	1.12	1.13	×
O15498	Synaptobrevin homolog YKT6 OS=Homo sapiens GN=YKT6 PE=1 SV=1 - [YKT6_HUMAN]	1	Ⅱ'	×	×	×
Q15431	Synaptonemal complex protein 1 OS=Homo sapiens GN=SYCP1 PE=1 SV=2 - [SYCP1_HUMAN]	1	Ⅱ'	×	×	×
O00161	Synaptosomal-associated protein 23 OS=Homo sapiens GN=SNAP23 PE=1 SV=1 - [SNP23_HUMAN]	123	Ⅰ"-2	1.12	N.E	N.E
O15061	Synemin OS=Homo sapiens GN=SYNM PE=1 SV=2 - [SYNEM_HUMAN]	13	Ⅱ'	×	×	×
Q13277	Syntaxin-3 OS=Homo sapiens GN=STX3 PE=1 SV=3 - [STX3_HUMAN]	123	ⅠA-2	1.12	1.13	1.09
O15400	Syntaxin-7 OS=Homo sapiens GN=STX7 PE=1 SV=4 - [STX7_HUMAN]	1	Ⅰ"-2	1.12	×	×
Q15833	Syntaxin-binding protein 2 OS=Homo sapiens GN=STXBP2 PE=1 SV=2 - [STXB2_HUMAN]	123	Ⅰ'-3	1.12	N.E	1.09
O00560	Syntenin-1 OS=Homo sapiens GN=SDCBP PE=1 SV=1 - [SDCB1_HUMAN]	123	Ⅰ'-1	1.12	1.1	N.E
Q9H190	Syntenin-2 OS=Homo sapiens GN=SDCBP2 PE=2 SV=2 - [SDCB2_HUMAN]	123	Ⅱ'	×	×	×
P17987	T-complex protein 1 subunit alpha OS=Homo sapiens GN=TCP1 PE=1 SV=1 - [TCPA_HUMAN]	1	Ⅱ'	×	×	×
P78371	T-complex protein 1 subunit beta OS=Homo sapiens GN=CCT2 PE=1 SV=4 - [TCPB_HUMAN]	1	Ⅱ'	×	×	×
P50991	T-complex protein 1 subunit delta OS=Homo sapiens GN=CCT4 PE=1 SV=4 - [TCPD_HUMAN]	1	Ⅰ"-2	1.12	×	×
Q99832	T-complex protein 1 subunit eta OS=Homo sapiens GN=CCT7 PE=1 SV=2 - [TCPH_HUMAN]	1	Ⅱ'	×	×	×
P49368	T-complex protein 1 subunit gamma OS=Homo sapiens GN=CCT3 PE=1 SV=4 - [TCPG_HUMAN]	1	Ⅱ'	×	×	×
P50990	T-complex protein 1 subunit theta OS=Homo sapiens GN=CCT8 PE=1 SV=4 - [TCPQ_HUMAN]	1	Ⅱ'	×	×	×
Q9Y490	Talin-1 OS=Homo sapiens GN=TLN1 PE=1 SV=3 - [TLN1_HUMAN]	1	Ⅰ"-2	1.12	×	×
Q9Y4G6	Talin-2 OS=Homo sapiens GN=TLN2 PE=1 SV=4 - [TLN2_HUMAN]	2	Ⅱ'	×	×	×
O60784	Target of Myb protein 1 OS=Homo sapiens GN=TOM1 PE=1 SV=2 - [TOM1_HUMAN]	3	Ⅱ'	×	×	×
Q9BXI6	TBC1 domain family member 10A OS=Homo sapiens GN=TBC1D10A PE=1 SV=1 - [TB10A_HUMAN]	23	Ⅱ'	×	×	×
P24821	Tenascin OS=Homo sapiens GN=TNC PE=1 SV=3 - [TENA_HUMAN]	12	Ⅱ'	×	×	×
Q6N022	Teneurin-4 OS=Homo sapiens GN=TENM4 PE=1 SV=2 - [TEN4_HUMAN]	2	Ⅱ'	×	×	×
Q92563	Testican-2 OS=Homo sapiens GN=SPOCK2 PE=1 SV=1 - [TICN2_HUMAN]	3	Ⅱ'	×	×	×
Q9UGI8	Testin OS=Homo sapiens GN=TES PE=1 SV=1 - [TES_HUMAN]	1	Ⅱ'	×	×	×
Q96PF2	Testis-specific serine/threonine-protein kinase 2 OS=Homo sapiens GN=TSSK2 PE=1 SV=2 - [TSSK2_HUMAN]	1	Ⅱ'	×	×	×
O60635	Tetraspanin-1 OS=Homo sapiens GN=TSPAN1 PE=1 SV=2 - [TSN1_HUMAN]	123	ⅠA-1	1.12	1.1	1.09
Q8NG11	Tetraspanin-14 OS=Homo sapiens GN=TSPAN14 PE=1 SV=1 - [TSN14_HUMAN]	12	Ⅰ'-4	1.12	1.13	×
O60637	Tetraspanin-3 OS=Homo sapiens GN=TSPAN3 PE=2 SV=1 - [TSN3_HUMAN]	3	Ⅰ"-3	×	×	1.09
O43657	Tetraspanin-6 OS=Homo sapiens GN=TSPAN6 PE=1 SV=1 - [TSN6_HUMAN]	123	Ⅰ'-1	1.12	1.1	N.E
P19075	Tetraspanin-8 OS=Homo sapiens GN=TSPAN8 PE=1 SV=1 - [TSN8_HUMAN]	3	Ⅱ'	×	×	×
Q8N6N2	Tetratricopeptide repeat protein 9B OS=Homo sapiens GN=TTC9B PE=2 SV=1 - [TTC9B_HUMAN]	2	Ⅱ'	×	×	×
Q8NBS9	Thioredoxin domain-containing protein 5 OS=Homo sapiens GN=TXNDC5 PE=1 SV=2 - [TXND5_HUMAN]	3	Ⅱ'	×	×	×
P10599	Thioredoxin OS=Homo sapiens GN=TXN PE=1 SV=3 - [THIO_HUMAN]	123	Ⅰ'-11	1.12	N.E	1.16
P30048	Thioredoxin-dependent peroxide reductase, mitochondrial OS=Homo sapiens GN=PRDX3 PE=1 SV=3 - [PRDX3_HUMAN]	1	Ⅱ'	×	×	×
P07996	Thrombospondin-1 OS=Homo sapiens GN=THBS1 PE=1 SV=2 - [TSP1_HUMAN]	123	ⅠA-2	1.12	1.13	1.09
P05543	Thyroxine-binding globulin OS=Homo sapiens GN=SERPINA7 PE=1 SV=2 - [THBG_HUMAN]	23	Ⅱ'	×	×	×
P13726	Tissue factor OS=Homo sapiens GN=F3 PE=1 SV=1 - [TF_HUMAN]	23	Ⅰ"-3	×	N.E	1.09
Q8WZ42	Titin OS=Homo sapiens GN=TTN PE=1 SV=4 - [TITIN_HUMAN]	1	Ⅱ'	×	×	×
Q9H0E2	Toll-interacting protein OS=Homo sapiens GN=TOLLIP PE=1 SV=1 - [TOLIP_HUMAN]	123	ⅠA-2	1.12	1.13	1.09
O75674	TOM1-like protein 1 OS=Homo sapiens GN=TOM1L1 PE=1 SV=2 - [TM1L1_HUMAN]	23	Ⅰ'-2	×	1.1	1.09
Q5JU69	Torsin-2A OS=Homo sapiens GN=TOR2A PE=2 SV=1 - [TOR2A_HUMAN]	1	Ⅱ'	×	×	×
Q9UKE5	TRAF2 and NCK-interacting protein kinase OS=Homo sapiens GN=TNIK PE=1 SV=1 - [TNIK_HUMAN]	2	Ⅱ'	×	×	×
Q9UPV9	Trafficking kinesin-binding protein 1 OS=Homo sapiens GN=TRAK1 PE=1 SV=1 - [TRAK1_HUMAN]	3	Ⅰ"-6	×	×	1.16
P20061	Transcobalamin-1 OS=Homo sapiens GN=TCN1 PE=1 SV=2 - [TCO1_HUMAN]	123	Ⅰ'-4	1.12	1.13	N.E
P52655	Transcription initiation factor IIA subunit 1 OS=Homo sapiens GN=GTF2A1 PE=1 SV=1 - [TF2AA_HUMAN]	1	Ⅱ'	×	×	×
Q9Y4A5	Transformation/transcription domain-associated protein OS=Homo sapiens GN=TRRAP PE=1 SV=3 - [TRRAP_HUMAN]	1	Ⅱ'	×	×	×
Q15582	Transforming growth factor-beta-induced protein ig-h3 OS=Homo sapiens GN=TGFBI PE=1 SV=1 - [BGH3_HUMAN]	1	Ⅰ"-2	1.12	×	×
P61586	Transforming protein RhoA OS=Homo sapiens GN=RHOA PE=1 SV=1 - [RHOA_HUMAN]	123	Ⅰ'-3	1.12	N.E	1.09
Q01995	Transgelin OS=Homo sapiens GN=TAGLN PE=1 SV=4 - [TAGL_HUMAN]	2	Ⅱ'	×	×	×
P37802	Transgelin-2 OS=Homo sapiens GN=TAGLN2 PE=1 SV=3 - [TAGL2_HUMAN]	123	Ⅰ"-4	N.E	1.13	N.E
P55072	Transitional endoplasmic reticulum ATPase OS=Homo sapiens GN=VCP PE=1 SV=4 - [TERA_HUMAN]	1	Ⅰ"-2	1.12	×	×
P29401	Transketolase OS=Homo sapiens GN=TKT PE=1 SV=3 - [TKT_HUMAN]	12	Ⅰ'-4	1.12	1.13	×
P49770	Translation initiation factor eIF-2B subunit beta OS=Homo sapiens GN=EIF2B2 PE=1 SV=3 - [EI2BB_HUMAN]	2	Ⅱ'	×	×	×
P13693	Translationally-controlled tumor protein OS=Homo sapiens GN=TPT1 PE=1 SV=1 - [TCTP_HUMAN]	12	Ⅱ'	×	×	×
P51571	Translocon-associated protein subunit delta OS=Homo sapiens GN=SSR4 PE=1 SV=1 - [SSRD_HUMAN]	2	Ⅱ'	×	×	×
P30408	Transmembrane 4 L6 family member 1 OS=Homo sapiens GN=TM4SF1 PE=1 SV=1 - [T4S1_HUMAN]	123	Ⅰ"-2	1.12	N.E	N.E
Q6UXY8	Transmembrane channel-like protein 5 OS=Homo sapiens GN=TMC5 PE=2 SV=3 - [TMC5_HUMAN]	12	Ⅰ"-1	N.E	1.1	×
P49755	Transmembrane emp24 domain-containing protein 10 OS=Homo sapiens GN=TMED10 PE=1 SV=2 - [TMEDA_HUMAN]	12	Ⅱ'	×	×	×
Q15363	Transmembrane emp24 domain-containing protein 2 OS=Homo sapiens GN=TMED2 PE=1 SV=1 - [TMED2_HUMAN]	1	Ⅰ"-2	1.12	×	×
Q9Y3A6	Transmembrane emp24 domain-containing protein 5 OS=Homo sapiens GN=TMED5 PE=1 SV=1 - [TMED5_HUMAN]	1	Ⅱ'	×	×	×
Q9BVK6	Transmembrane emp24 domain-containing protein 9 OS=Homo sapiens GN=TMED9 PE=1 SV=2 - [TMED9_HUMAN]	1	Ⅱ'	×	×	×
Q86T26	Transmembrane protease serine 11B OS=Homo sapiens GN=TMPRSS11B PE=2 SV=3 - [TM11B_HUMAN]	12	Ⅰ"-2	1.12	N.E	×
O60235	Transmembrane protease serine 11D OS=Homo sapiens GN=TMPRSS11D PE=1 SV=1 - [TM11D_HUMAN]	12	Ⅱ'	×	×	×
Q9UL52	Transmembrane protease serine 11E OS=Homo sapiens GN=TMPRSS11E PE=1 SV=2 - [TM11E_HUMAN]	2	Ⅱ'	×	×	×
O15393	Transmembrane protease serine 2 OS=Homo sapiens GN=TMPRSS2 PE=1 SV=3 - [TMPS2_HUMAN]	123	Ⅰ'-2	N.E	1.1	1.09
Q96B42	Transmembrane protein 18 OS=Homo sapiens GN=TMEM18 PE=1 SV=2 - [TMM18_HUMAN]	1	Ⅱ'	×	×	×
Q66K66	Transmembrane protein 198 OS=Homo sapiens GN=TMEM198 PE=1 SV=1 - [TM198_HUMAN]	3	Ⅱ'	×	×	×
Q9HCN3	Transmembrane protein 8A OS=Homo sapiens GN=TMEM8A PE=1 SV=3 - [TMM8A_HUMAN]	2	Ⅱ'	×	×	×
P02766	Transthyretin OS=Homo sapiens GN=TTR PE=1 SV=1 - [TTHY_HUMAN]	3	Ⅱ'	×	×	×
P04155	Trefoil factor 1 OS=Homo sapiens GN=TFF1 PE=1 SV=1 - [TFF1_HUMAN]	123	Ⅰ"-1	N.E	1.1	N.E
Q07654	Trefoil factor 3 OS=Homo sapiens GN=TFF3 PE=1 SV=1 - [TFF3_HUMAN]	123	Ⅰ'-1	1.12	1.1	N.E
Q07283	Trichohyalin OS=Homo sapiens GN=TCHH PE=1 SV=2 - [TRHY_HUMAN]	1	Ⅰ"-2	1.12	×	×
Q9HCJ0	Trinucleotide repeat-containing gene 6C protein OS=Homo sapiens GN=TNRC6C PE=1 SV=3 - [TNR6C_HUMAN]	2	Ⅱ'	×	×	×
P60174	Triosephosphate isomerase OS=Homo sapiens GN=TPI1 PE=1 SV=3 - [TPIS_HUMAN]	123	ⅠA-2	1.12	1.13	1.09
Q14134	Tripartite motif-containing protein 29 OS=Homo sapiens GN=TRIM29 PE=1 SV=2 - [TRI29_HUMAN]	2	Ⅱ'	×	×	×
Q9C030	Tripartite motif-containing protein 6 OS=Homo sapiens GN=TRIM6 PE=1 SV=1 - [TRIM6_HUMAN]	2	Ⅱ'	×	×	×
P06753	Tropomyosin alpha-3 chain OS=Homo sapiens GN=TPM3 PE=1 SV=2 - [TPM3_HUMAN]	12	Ⅰ'-4	1.12	1.13	×
P67936	Tropomyosin alpha-4 chain OS=Homo sapiens GN=TPM4 PE=1 SV=3 - [TPM4_HUMAN]	12	Ⅱ'	×	×	×
P07477	Trypsin-1 OS=Homo sapiens GN=PRSS1 PE=1 SV=1 - [TRY1_HUMAN]	123	Ⅰ"-4	N.E	1.13	N.E
P68363	Tubulin alpha-1B chain OS=Homo sapiens GN=TUBA1B PE=1 SV=1 - [TBA1B_HUMAN]	23	Ⅱ'	×	×	×
Q9BQE3	Tubulin alpha-1C chain OS=Homo sapiens GN=TUBA1C PE=1 SV=1 - [TBA1C_HUMAN]	123	Ⅰ"-2	1.12	N.E	N.E
P68366	Tubulin alpha-4A chain OS=Homo sapiens GN=TUBA4A PE=1 SV=1 - [TBA4A_HUMAN]	12	Ⅰ"-2	1.12	N.E	×
P07437	Tubulin beta chain OS=Homo sapiens GN=TUBB PE=1 SV=2 - [TBB5_HUMAN]	123	Ⅰ'-4	1.12	1.13	N.E
Q13885	Tubulin beta-2A chain OS=Homo sapiens GN=TUBB2A PE=1 SV=1 - [TBB2A_HUMAN]	2	Ⅱ'	×	×	×
P68371	Tubulin beta-4B chain OS=Homo sapiens GN=TUBB4B PE=1 SV=1 - [TBB4B_HUMAN]	123	Ⅰ"-2	1.12	N.E	N.E
Q9BUF5	Tubulin beta-6 chain OS=Homo sapiens GN=TUBB6 PE=1 SV=1 - [TBB6_HUMAN]	1	Ⅱ'	×	×	×
A6NNZ2	Tubulin beta-8 chain-like protein LOC260334 OS=Homo sapiens PE=1 SV=1 - [TBB8L_HUMAN]	3	Ⅱ'	×	×	×
P50591	Tumor necrosis factor ligand superfamily member 10 OS=Homo sapiens GN=TNFSF10 PE=1 SV=1 - [TNF10_HUMAN]	13	Ⅱ'	×	×	×
Q99816	Tumor susceptibility gene 101 protein OS=Homo sapiens GN=TSG101 PE=1 SV=2 - [TS101_HUMAN]	123	Ⅰ'-1	1.12	1.1	N.E
P09758	Tumor-associated calcium signal transducer 2 OS=Homo sapiens GN=TACSTD2 PE=1 SV=3 - [TACD2_HUMAN]	123	ⅠA-2	1.12	1.13	1.09
Q15672	Twist-related protein 1 OS=Homo sapiens GN=TWIST1 PE=1 SV=1 - [TWST1_HUMAN]	2	Ⅱ'	×	×	×
Q8TAI1	TYMS opposite strand protein OS=Homo sapiens GN=TYMSOS PE=5 SV=2 - [TYMOS_HUMAN]	3	Ⅱ'	×	×	×
O43914	TYRO protein tyrosine kinase-binding protein OS=Homo sapiens GN=TYROBP PE=1 SV=1 - [TYOBP_HUMAN]	1	Ⅰ"-2	1.12	×	×
P09769	Tyrosine-protein kinase Fgr OS=Homo sapiens GN=FGR PE=1 SV=2 - [FGR_HUMAN]	1	Ⅰ"-2	1.12	×	×
P08631	Tyrosine-protein kinase HCK OS=Homo sapiens GN=HCK PE=1 SV=5 - [HCK_HUMAN]	1	Ⅱ'	×	×	×
P07948	Tyrosine-protein kinase Lyn OS=Homo sapiens GN=LYN PE=1 SV=3 - [LYN_HUMAN]	123	Ⅰ'-4	1.12	1.13	N.E
Q9H3Y6	Tyrosine-protein kinase Srms OS=Homo sapiens GN=SRMS PE=1 SV=1 - [SRMS_HUMAN]	2	Ⅱ'	×	×	×
P07947	Tyrosine-protein kinase Yes OS=Homo sapiens GN=YES1 PE=1 SV=3 - [YES_HUMAN]	13	Ⅱ'	×	×	×
P29350	Tyrosine-protein phosphatase non-receptor type 6 OS=Homo sapiens GN=PTPN6 PE=1 SV=1 - [PTN6_HUMAN]	1	Ⅱ'	×	×	×
P78324	Tyrosine-protein phosphatase non-receptor type substrate 1 OS=Homo sapiens GN=SIRPA PE=1 SV=2 - [SHPS1_HUMAN]	12	Ⅰ"-2	1.12	N.E	×
C9J7I0	UBAP1-MVB12-associated (UMA)-domain containing protein 1 OS=Homo sapiens GN=UMAD1 PE=3 SV=1 - [UMAD1_HUMAN]	123	Ⅰ"-1	N.E	1.1	N.E
A6NCW0	Ubiquitin carboxyl-terminal hydrolase 17-like protein 3 OS=Homo sapiens GN=USP17L3 PE=3 SV=1 - [U17L3_HUMAN]	3	Ⅱ'	×	×	×
Q9HBJ7	Ubiquitin carboxyl-terminal hydrolase 29 OS=Homo sapiens GN=USP29 PE=2 SV=1 - [UBP29_HUMAN]	3	Ⅱ'	×	×	×
Q93009	Ubiquitin carboxyl-terminal hydrolase 7 OS=Homo sapiens GN=USP7 PE=1 SV=2 - [UBP7_HUMAN]	2	Ⅱ'	×	×	×
O95155	Ubiquitin conjugation factor E4 B OS=Homo sapiens GN=UBE4B PE=1 SV=1 - [UBE4B_HUMAN]	2	Ⅱ'	×	×	×
Q8NBM4	Ubiquitin-associated domain-containing protein 2 OS=Homo sapiens GN=UBAC2 PE=2 SV=1 - [UBAC2_HUMAN]	1	Ⅱ'	×	×	×
P68036	Ubiquitin-conjugating enzyme E2 L3 OS=Homo sapiens GN=UBE2L3 PE=1 SV=1 - [UB2L3_HUMAN]	1	Ⅰ"-2	1.12	×	×
P61088	Ubiquitin-conjugating enzyme E2 N OS=Homo sapiens GN=UBE2N PE=1 SV=1 - [UBE2N_HUMAN]	123	Ⅰ'-4	1.12	1.13	N.E
Q13404	Ubiquitin-conjugating enzyme E2 variant 1 OS=Homo sapiens GN=UBE2V1 PE=1 SV=2 - [UB2V1_HUMAN]	2	Ⅱ'	×	×	×
P22314	Ubiquitin-like modifier-activating enzyme 1 OS=Homo sapiens GN=UBA1 PE=1 SV=3 - [UBA1_HUMAN]	1	Ⅱ'	×	×	×
O95164	Ubiquitin-like protein 3 OS=Homo sapiens GN=UBL3 PE=1 SV=1 - [UBL3_HUMAN]	12	Ⅱ'	×	×	×
P30085	UMP-CMP kinase OS=Homo sapiens GN=CMPK1 PE=1 SV=3 - [KCY_HUMAN]	23	Ⅱ'	×	×	×
Q9H943	Uncharacterized protein C10orf68 OS=Homo sapiens GN=C10orf68 PE=2 SV=2 - [CJ068_HUMAN]	1	Ⅱ'	×	×	×
Q96A22	Uncharacterized protein C11orf52 OS=Homo sapiens GN=C11orf52 PE=2 SV=2 - [CK052_HUMAN]	1	Ⅱ'	×	×	×
Q86XI8	Uncharacterized protein C19orf68 OS=Homo sapiens GN=C19orf68 PE=1 SV=2 - [CS068_HUMAN]	12	Ⅰ"-7	1.16	N.E	×
Q68DN1	Uncharacterized protein C2orf16 OS=Homo sapiens GN=C2orf16 PE=2 SV=3 - [CB016_HUMAN]	2	Ⅱ'	×	×	×
Q08AI8	Uncharacterized protein C2orf54 OS=Homo sapiens GN=C2orf54 PE=2 SV=2 - [CB054_HUMAN]	2	Ⅱ'	×	×	×
Q8IY42	Uncharacterized protein C4orf19 OS=Homo sapiens GN=C4orf19 PE=1 SV=1 - [CD019_HUMAN]	23	Ⅱ'	×	×	×
Q2LD37	Uncharacterized protein KIAA1109 OS=Homo sapiens GN=KIAA1109 PE=1 SV=2 - [K1109_HUMAN]	2	Ⅱ'	×	×	×
Q5HYC2	Uncharacterized protein KIAA2026 OS=Homo sapiens GN=KIAA2026 PE=2 SV=2 - [K2026_HUMAN]	1	Ⅱ'	×	×	×
O00159	Unconventional myosin-Ic OS=Homo sapiens GN=MYO1C PE=1 SV=4 - [MYO1C_HUMAN]	23	Ⅱ'	×	×	×
O00160	Unconventional myosin-If OS=Homo sapiens GN=MYO1F PE=1 SV=3 - [MYO1F_HUMAN]	1	Ⅰ"-2	1.12	×	×
B0I1T2	Unconventional myosin-Ig OS=Homo sapiens GN=MYO1G PE=1 SV=2 - [MYO1G_HUMAN]	1	Ⅱ'	×	×	×
Q9Y4I1	Unconventional myosin-Va OS=Homo sapiens GN=MYO5A PE=1 SV=2 - [MYO5A_HUMAN]	3	Ⅱ'	×	×	×
Q9ULV0	Unconventional myosin-Vb OS=Homo sapiens GN=MYO5B PE=1 SV=3 - [MYO5B_HUMAN]	13	Ⅱ'	×	×	×
Q9Y6X6	Unconventional myosin-XVI OS=Homo sapiens GN=MYO16 PE=2 SV=3 - [MYO16_HUMAN]	3	Ⅱ'	×	×	×
Q92614	Unconventional myosin-XVIIIa OS=Homo sapiens GN=MYO18A PE=1 SV=3 - [MY18A_HUMAN]	1	Ⅱ'	×	×	×
Q6P5S2	UPF0762 protein C6orf58 OS=Homo sapiens GN=C6orf58 PE=1 SV=2 - [CF058_HUMAN]	123	Ⅱ'	×	×	×
Q03405	Urokinase plasminogen activator surface receptor OS=Homo sapiens GN=PLAUR PE=1 SV=1 - [UPAR_HUMAN]	1	Ⅱ'	×	×	×
O75631	Uroplakin-3a OS=Homo sapiens GN=UPK3A PE=1 SV=3 - [UPK3A_HUMAN]	1	Ⅱ'	×	×	×
Q16851	UTP--glucose-1-phosphate uridylyltransferase OS=Homo sapiens GN=UGP2 PE=1 SV=5 - [UGPA_HUMAN]	1	Ⅱ'	×	×	×
P46939	Utrophin OS=Homo sapiens GN=UTRN PE=1 SV=2 - [UTRO_HUMAN]	12	Ⅰ"-4	N.E	1.13	×
Q9BZF9	Uveal autoantigen with coiled-coil domains and ankyrin repeats OS=Homo sapiens GN=UACA PE=1 SV=2 - [UACA_HUMAN]	12	Ⅱ'	×	×	×
Q86VR7	V-set and immunoglobulin domain-containing protein 10-like OS=Homo sapiens GN=VSIG10L PE=2 SV=2 - [VS10L_HUMAN]	12	Ⅱ'	×	×	×
Q5VU13	V-set and immunoglobulin domain-containing protein 8 OS=Homo sapiens GN=VSIG8 PE=2 SV=1 - [VSIG8_HUMAN]	2	Ⅱ'	×	×	×
P38606	V-type proton ATPase catalytic subunit A OS=Homo sapiens GN=ATP6V1A PE=1 SV=2 - [VATA_HUMAN]	123	Ⅱ'	×	×	×
P15313	V-type proton ATPase subunit B, kidney isoform OS=Homo sapiens GN=ATP6V1B1 PE=1 SV=3 - [VATB1_HUMAN]	23	Ⅰ"-8	×	1.08	N.E
Q8NEY4	V-type proton ATPase subunit C 2 OS=Homo sapiens GN=ATP6V1C2 PE=1 SV=2 - [VATC2_HUMAN]	2	Ⅰ"-8	×	1.08	×
P61421	V-type proton ATPase subunit d 1 OS=Homo sapiens GN=ATP6V0D1 PE=1 SV=1 - [VA0D1_HUMAN]	2	Ⅱ'	×	×	×
Q9Y5K8	V-type proton ATPase subunit D OS=Homo sapiens GN=ATP6V1D PE=1 SV=1 - [VATD_HUMAN]	2	Ⅱ'	×	×	×
P36543	V-type proton ATPase subunit E 1 OS=Homo sapiens GN=ATP6V1E1 PE=1 SV=1 - [VATE1_HUMAN]	123	ⅠA-2	1.12	1.13	1.09
Q16864	V-type proton ATPase subunit F OS=Homo sapiens GN=ATP6V1F PE=1 SV=2 - [VATF_HUMAN]	123	Ⅱ'	×	×	×
O75348	V-type proton ATPase subunit G 1 OS=Homo sapiens GN=ATP6V1G1 PE=1 SV=3 - [VATG1_HUMAN]	123	Ⅰ'-3	1.12	N.E	1.09
Q9UI12	V-type proton ATPase subunit H OS=Homo sapiens GN=ATP6V1H PE=1 SV=1 - [VATH_HUMAN]	23	Ⅱ'	×	×	×
Q15904	V-type proton ATPase subunit S1 OS=Homo sapiens GN=ATP6AP1 PE=1 SV=2 - [VAS1_HUMAN]	12	Ⅱ'	×	×	×
Q9UK41	Vacuolar protein sorting-associated protein 28 homolog OS=Homo sapiens GN=VPS28 PE=1 SV=1 - [VPS28_HUMAN]	123	Ⅰ"-1	N.E	1.1	N.E
Q96QK1	Vacuolar protein sorting-associated protein 35 OS=Homo sapiens GN=VPS35 PE=1 SV=2 - [VPS35_HUMAN]	1	Ⅰ"-2	1.12	×	×
Q9H9H4	Vacuolar protein sorting-associated protein 37B OS=Homo sapiens GN=VPS37B PE=1 SV=1 - [VP37B_HUMAN]	123	Ⅰ'-1	1.12	1.1	N.E
A5D8V6	Vacuolar protein sorting-associated protein 37C OS=Homo sapiens GN=VPS37C PE=1 SV=2 - [VP37C_HUMAN]	12	Ⅰ'-14	1.1	1.1	×
O75351	Vacuolar protein sorting-associated protein 4B OS=Homo sapiens GN=VPS4B PE=1 SV=2 - [VPS4B_HUMAN]	13	Ⅰ"-2	1.12	×	N.E
Q9NP79	Vacuolar protein sorting-associated protein VTA1 homolog OS=Homo sapiens GN=VTA1 PE=1 SV=1 - [VTA1_HUMAN]	2	Ⅱ'	×	×	×
Q9BRG1	Vacuolar protein-sorting-associated protein 25 OS=Homo sapiens GN=VPS25 PE=1 SV=1 - [VPS25_HUMAN]	12	Ⅱ'	×	×	×
Q96H20	Vacuolar-sorting protein SNF8 OS=Homo sapiens GN=SNF8 PE=1 SV=1 - [SNF8_HUMAN]	2	Ⅱ'	×	×	×
P19320	Vascular cell adhesion protein 1 OS=Homo sapiens GN=VCAM1 PE=1 SV=1 - [VCAM1_HUMAN]	1	Ⅱ'	×	×	×
O95498	Vascular non-inflammatory molecule 2 OS=Homo sapiens GN=VNN2 PE=1 SV=3 - [VNN2_HUMAN]	12	Ⅰ'-4	1.12	1.13	×
P50552	Vasodilator-stimulated phosphoprotein OS=Homo sapiens GN=VASP PE=1 SV=3 - [VASP_HUMAN]	12	Ⅰ"-2	1.12	N.E	×
Q15836	Vesicle-associated membrane protein 3 OS=Homo sapiens GN=VAMP3 PE=1 SV=3 - [VAMP3_HUMAN]	1	Ⅰ"-2	1.12	×	×
Q9BV40	Vesicle-associated membrane protein 8 OS=Homo sapiens GN=VAMP8 PE=1 SV=1 - [VAMP8_HUMAN]	123	ⅠA-2	1.12	1.13	1.09
Q12907	Vesicular integral-membrane protein VIP36 OS=Homo sapiens GN=LMAN2 PE=1 SV=1 - [LMAN2_HUMAN]	1	Ⅱ'	×	×	×
P08670	Vimentin OS=Homo sapiens GN=VIM PE=1 SV=4 - [VIME_HUMAN]	12	Ⅰ"-2	1.12	N.E	×
P18206	Vinculin OS=Homo sapiens GN=VCL PE=1 SV=4 - [VINC_HUMAN]	1	Ⅰ"-2	1.12	×	×
P02774	Vitamin D-binding protein OS=Homo sapiens GN=GC PE=1 SV=1 - [VTDB_HUMAN]	123	Ⅰ"-2	1.12	N.E	N.E
P07225	Vitamin K-dependent protein S OS=Homo sapiens GN=PROS1 PE=1 SV=1 - [PROS_HUMAN]	123	Ⅰ"-8	N.E	1.08	N.E
P04004	Vitronectin OS=Homo sapiens GN=VTN PE=1 SV=1 - [VTNC_HUMAN]	12	Ⅰ'-4	1.12	1.13	×
P45880	Voltage-dependent anion-selective channel protein 2 OS=Homo sapiens GN=VDAC2 PE=1 SV=2 - [VDAC2_HUMAN]	2	Ⅱ'	×	×	×
Q15878	Voltage-dependent R-type calcium channel subunit alpha-1E OS=Homo sapiens GN=CACNA1E PE=1 SV=3 - [CAC1E_HUMAN]	2	Ⅱ'	×	×	×
Q96D96	Voltage-gated hydrogen channel 1 OS=Homo sapiens GN=HVCN1 PE=1 SV=1 - [HVCN1_HUMAN]	1	Ⅱ'	×	×	×
Q14722	Voltage-gated potassium channel subunit beta-1 OS=Homo sapiens GN=KCNAB1 PE=2 SV=1 - [KCAB1_HUMAN]	13	Ⅱ'	×	×	×
Q6PCB0	von Willebrand factor A domain-containing protein 1 OS=Homo sapiens GN=VWA1 PE=1 SV=1 - [VWA1_HUMAN]	23	Ⅱ'	×	×	×
Q5GFL6	von Willebrand factor A domain-containing protein 2 OS=Homo sapiens GN=VWA2 PE=1 SV=1 - [VWA2_HUMAN]	1	Ⅱ'	×	×	×
Q502W6	von Willebrand factor A domain-containing protein 3B OS=Homo sapiens GN=VWA3B PE=2 SV=3 - [VWA3B_HUMAN]	1	Ⅱ'	×	×	×
P04275	von Willebrand factor OS=Homo sapiens GN=VWF PE=1 SV=4 - [VWF_HUMAN]	123	Ⅰ"-3	N.E	N.E	1.09
Q14508	WAP four-disulfide core domain protein 2 OS=Homo sapiens GN=WFDC2 PE=1 SV=2 - [WFDC2_HUMAN]	123	Ⅰ"-14	N.E	1.05	N.E
O75083	WD repeat-containing protein 1 OS=Homo sapiens GN=WDR1 PE=1 SV=4 - [WDR1_HUMAN]	23	Ⅱ'	×	×	×
Q9HAD4	WD repeat-containing protein 41 OS=Homo sapiens GN=WDR41 PE=2 SV=3 - [WDR41_HUMAN]	2	Ⅱ'	×	×	×
A4D1P6	WD repeat-containing protein 91 OS=Homo sapiens GN=WDR91 PE=1 SV=2 - [WDR91_HUMAN]	2	Ⅱ'	×	×	×
Q969T9	WW domain-binding protein 2 OS=Homo sapiens GN=WBP2 PE=1 SV=1 - [WBP2_HUMAN]	12	Ⅱ'	×	×	×
Q9HD64	X antigen family member 1 OS=Homo sapiens GN=XAGE1A PE=2 SV=3 - [XAGE1_HUMAN]	13	Ⅱ'	×	×	×
P12956	X-ray repair cross-complementing protein 6 OS=Homo sapiens GN=XRCC6 PE=1 SV=2 - [XRCC6_HUMAN]	1	Ⅱ'	×	×	×
Q5SVQ8	Zinc finger and BTB domain-containing protein 41 OS=Homo sapiens GN=ZBTB41 PE=1 SV=1 - [ZBT41_HUMAN]	3	Ⅱ'	×	×	×
Q9UBW7	Zinc finger MYM-type protein 2 OS=Homo sapiens GN=ZMYM2 PE=1 SV=1 - [ZMYM2_HUMAN]	2	Ⅱ'	×	×	×
O14709	Zinc finger protein 197 OS=Homo sapiens GN=ZNF197 PE=2 SV=1 - [ZN197_HUMAN]	2	Ⅱ'	×	×	×
Q9UK13	Zinc finger protein 221 OS=Homo sapiens GN=ZNF221 PE=2 SV=3 - [ZN221_HUMAN]	1	Ⅱ'	×	×	×
Q86WZ6	Zinc finger protein 227 OS=Homo sapiens GN=ZNF227 PE=2 SV=1 - [ZN227_HUMAN]	1	Ⅱ'	×	×	×
Q9Y2P7	Zinc finger protein 256 OS=Homo sapiens GN=ZNF256 PE=1 SV=2 - [ZN256_HUMAN]	3	Ⅰ"-6	×	×	1.16
Q5MCW4	Zinc finger protein 569 OS=Homo sapiens GN=ZNF569 PE=1 SV=1 - [ZN569_HUMAN]	3	Ⅱ'	×	×	×
Q8IYY4	Zinc finger protein DZIP1L OS=Homo sapiens GN=DZIP1L PE=2 SV=2 - [DZI1L_HUMAN]	1	Ⅱ'	×	×	×
Q9Y2L8	Zinc finger protein with KRAB and SCAN domains 5 OS=Homo sapiens GN=ZKSCAN5 PE=1 SV=1 - [ZKSC5_HUMAN]	3	Ⅱ'	×	×	×
P25311	Zinc-alpha-2-glycoprotein OS=Homo sapiens GN=AZGP1 PE=1 SV=2 - [ZA2G_HUMAN]	123	Ⅱ	N.E	N.E	N.E
Q96DA0	Zymogen granule protein 16 homolog B OS=Homo sapiens GN=ZG16B PE=1 SV=3 - [ZG16B_HUMAN]	123	ⅠA-2	1.12	1.13	1.09
Q15942	Zyxin OS=Homo sapiens GN=ZYX PE=1 SV=1 - [ZYX_HUMAN]	1	Ⅱ'	×	×	×
