# Supplementary material for: Specimen-specific drift of densities defines distinct subclasses of extracellular vesicles from human whole saliva
Source: PLoS One. 2021 Apr 8;16(4):e0249526. doi: 10.1371/journal.pone.0249526 (PMC8032098; doi:10.1371/journal.pone.0249526)
Supplement: S2 Dataset — (ZIP) [file pone.0249526.s006.zip]

Archive with 4 entries (3 files):
- S2_Dataset/
- S2_Dataset/S2_Dataset (Specimen1).xlsx
- S2_Dataset/S2_Dataset (Specimen2).xlsx
- S2_Dataset/S2_Dataset (Specimen3).xlsx
