# Supplementary material for: Specimen-specific drift of densities defines distinct subclasses of extracellular vesicles from human whole saliva
Source: PLoS One. 2021 Apr 8;16(4):e0249526. doi: 10.1371/journal.pone.0249526 (PMC8032098; doi:10.1371/journal.pone.0249526)
Supplement: S2 Dataset — (ZIP) [file pone.0249526.s006.zip › S2_Dataset/S2_Dataset (Specimen1).xlsx]

## Sheet: Fr4 (Upward)
Accession	Description	Sum(Coverage)	Sum(# Proteins)	Sum(# Unique Peptides)	Sum(# Peptides)	Sum(# PSMs)	Area	# Peptides A10	# Peptides A6	# PSM A10	# PSM A6	Coverage A10	Coverage A6	Score A10	Score A6	# AAs	MW [kDa]	calc. pI
P63104	14-3-3 protein zeta/delta OS=Homo sapiens GN=YWHAZ PE=1 SV=1 - [1433Z_HUMAN]	0.098	7	2	2	2	70040	2		2		0.098	0	5.51		245	27.7	4.79
P01009	Alpha-1-antitrypsin OS=Homo sapiens GN=SERPINA1 PE=1 SV=3 - [A1AT_HUMAN]	0.1053	1	3	3	7	694900	3	3	4	3	0.1053	0.1053	9.84	103.09	418	46.7	5.59
P01023	Alpha-2-macroglobulin OS=Homo sapiens GN=A2M PE=1 SV=3 - [A2MG_HUMAN]	0.0468	2	6	6	10	994000	6	4	6	4	0.0468	0.0292	15.99	133.94	1474	163.2	6.46
P01011	Alpha-1-antichymotrypsin OS=Homo sapiens GN=SERPINA3 PE=1 SV=2 - [AACT_HUMAN]	0.0946	1	3	3	10	1399000	3	3	5	5	0.0946	0.0946	17.3	214.11	423	47.6	5.52
P60709	Actin, cytoplasmic 1 OS=Homo sapiens GN=ACTB PE=1 SV=1 - [ACTB_HUMAN]	0.128	12	4	4	9	243800	4	3	5	4	0.128	0.0987	13.51	131.65	375	41.7	5.48
P43652	Afamin OS=Homo sapiens GN=AFM PE=1 SV=1 - [AFAM_HUMAN]	0.0551	1	2	2	3	170400	2	1	2	1	0.0551	0.0284	5.43	13.8	599	69	5.9
P02768	Serum albumin OS=Homo sapiens GN=ALB PE=1 SV=2 - [ALBU_HUMAN]	0.289	1	20	20	63	112200000	20	16	35	28	0.289	0.2414	99.74	967.76	609	69.3	6.28
P35858	Insulin-like growth factor-binding protein complex acid labile subunit OS=Homo sapiens GN=IGFALS PE=1 SV=1 - [ALS_HUMAN]	0.0231	1	1	1	1	678700	1		1		0.0231	0	2.63		605	66	6.79
P01019	Angiotensinogen OS=Homo sapiens GN=AGT PE=1 SV=1 - [ANGT_HUMAN]	0.0515	1	2	2	4	420400	2	2	2	2	0.0515	0.0515	7.54	111.58	485	53.1	6.32
P01008	Antithrombin-III OS=Homo sapiens GN=SERPINC1 PE=1 SV=1 - [ANT3_HUMAN]	0.0453	1	2	2	2	2189000	1	1	1	1	0.0259	0.0194	2.38	27.53	464	52.6	6.71
P02647	Apolipoprotein A-I OS=Homo sapiens GN=APOA1 PE=1 SV=1 - [APOA1_HUMAN]	0.2547	1	6	6	10	1289000	6	4	6	4	0.2547	0.1723	16.08	139.56	267	30.8	5.76
P06727	Apolipoprotein A-IV OS=Homo sapiens GN=APOA4 PE=1 SV=3 - [APOA4_HUMAN]	0.0732	1	3	3	5	256000	3	2	3	2	0.0732	0.0505	8.11	95.55	396	45.4	5.38
P08519	Apolipoprotein(a) OS=Homo sapiens GN=LPA PE=1 SV=1 - [APOA_HUMAN]	0.0756	1	4	4	9	278100	3	4	4	5	0.0734	0.0756	10.01	156.72	4548	501	5.88
P04114	Apolipoprotein B-100 OS=Homo sapiens GN=APOB PE=1 SV=2 - [APOB_HUMAN]	0.1639	1	62	62	134	5705000	61	51	73	61	0.1624	0.1346	200.16	1799.29	4563	515.3	7.05
P02656	Apolipoprotein C-III OS=Homo sapiens GN=APOC3 PE=1 SV=1 - [APOC3_HUMAN]	0.1616	1	1	1	4	1343000	1	1	2	2	0.1616	0.1616	7.97	115.62	99	10.8	5.41
P55056	Apolipoprotein C-IV OS=Homo sapiens GN=APOC4 PE=1 SV=1 - [APOC4_HUMAN]	0.0709	1	1	1	1	898000	1		1		0.0709	0	2.3		127	14.5	8.92
P05090	Apolipoprotein D OS=Homo sapiens GN=APOD PE=1 SV=1 - [APOD_HUMAN]	0.0582	1	1	1	2	647700	1	1	1	1	0.0582	0.0582	2.97	27.86	189	21.3	5.15
P02649	Apolipoprotein E OS=Homo sapiens GN=APOE PE=1 SV=1 - [APOE_HUMAN]	0.2587	1	7	7	15	3149000	7	6	8	7	0.2587	0.2303	25.24	252.61	317	36.1	5.73
P02749	Beta-2-glycoprotein 1 OS=Homo sapiens GN=APOH PE=1 SV=3 - [APOH_HUMAN]	0.0261	1	1	1	2	318700	1	1	1	1	0.0261	0.0261	2.73	55.19	345	38.3	7.97
P84085	ADP-ribosylation factor 5 OS=Homo sapiens GN=ARF5 PE=1 SV=2 - [ARF5_HUMAN]	0.0556	3	1	1	2	81400	1	1	1	1	0.0556	0.0556	2.73	40.52	180	20.5	6.79
P43251	Biotinidase OS=Homo sapiens GN=BTD PE=1 SV=2 - [BTD_HUMAN]	0.0239	1	1	1	1	148500	1		1		0.0239	0	2.01		543	61.1	6.25
P02746	Complement C1q subcomponent subunit B OS=Homo sapiens GN=C1QB PE=1 SV=3 - [C1QB_HUMAN]	0.0553	1	1	1	2	560100	1	1	1	1	0.0553	0.0553	2.88	57.94	253	26.7	8.63
P09871	Complement C1s subcomponent OS=Homo sapiens GN=C1S PE=1 SV=1 - [C1S_HUMAN]	0.0116	2	1	1	1	194300		1		1	0	0.0116		51.17	688	76.6	4.96
P04003	C4b-binding protein alpha chain OS=Homo sapiens GN=C4BPA PE=1 SV=2 - [C4BPA_HUMAN]	0.0704	1	3	3	7	557500	3	3	4	3	0.0704	0.0704	8.78	133.83	597	67	7.3
P31944	Caspase-14 OS=Homo sapiens GN=CASP14 PE=1 SV=2 - [CASPE_HUMAN]	0.0455	1	1	1	2	73080	1	1	1	1	0.0455	0.0455	2.91	27.82	242	27.7	5.58
P15169	Carboxypeptidase N catalytic chain OS=Homo sapiens GN=CPN1 PE=1 SV=1 - [CBPN_HUMAN]	0.0197	1	1	1	2	551300	1	1	1	1	0.0197	0.0197	3.49	57.65	458	52.3	7.34
Q494V2	Coiled-coil domain-containing protein 37 OS=Homo sapiens GN=CCDC37 PE=2 SV=1 - [CCD37_HUMAN]	0.0115	1	1	1	1	2640000	1		1		0.0115	0	2.23		611	71.1	7.11
P13987	CD59 glycoprotein OS=Homo sapiens GN=CD59 PE=1 SV=1 - [CD59_HUMAN]	0.0938	1	1	1	4	2373000	1	1	2	2	0.0938	0.0938	6.36	87.99	128	14.2	6.48
P00751	Complement factor B OS=Homo sapiens GN=CFB PE=1 SV=2 - [CFAB_HUMAN]	0.0118	1	1	1	2	2762000	1	1	1	1	0.0118	0.0118	2.35	34.28	764	85.5	7.06
P08603	Complement factor H OS=Homo sapiens GN=CFH PE=1 SV=4 - [CFAH_HUMAN]	0.0195	2	2	2	4	303800	2	1	3	1	0.0195	0.0089	7.48	43.74	1231	139	6.61
P05156	Complement factor I OS=Homo sapiens GN=CFI PE=1 SV=2 - [CFAI_HUMAN]	0.0137	1	1	1	2	862300	1	1	1	1	0.0137	0.0137	1.96	36.33	583	65.7	7.5
P56746	Claudin-15 OS=Homo sapiens GN=CLDN15 PE=1 SV=1 - [CLD15_HUMAN]	0.0482	1	1	1	1	1415000	1		1		0.0482	0	2.38		228	24.3	5.9
P10909	Clusterin OS=Homo sapiens GN=CLU PE=1 SV=1 - [CLUS_HUMAN]	0.1314	1	5	5	9	982100	5	2	6	3	0.1314	0.0624	15.17	79.83	449	52.5	6.27
P01024	Complement C3 OS=Homo sapiens GN=C3 PE=1 SV=2 - [CO3_HUMAN]	0.098	1	15	15	30	3757000	14	12	17	13	0.0932	0.0824	48.29	395.96	1663	187	6.4
P0C0L4	Complement C4-A OS=Homo sapiens GN=C4A PE=1 SV=2 - [CO4A_HUMAN]	0.0522	2	9	9	17	4364000	9	7	10	7	0.0522	0.0464	26.7	308.21	1744	192.7	7.08
P01031	Complement C5 OS=Homo sapiens GN=C5 PE=1 SV=4 - [CO5_HUMAN]	0.0078	1	1	1	2	245900	1	1	1	1	0.0078	0.0078	3.06	36.36	1676	188.2	6.52
P10643	Complement component C7 OS=Homo sapiens GN=C7 PE=1 SV=2 - [CO7_HUMAN]	0.0119	1	1	1	2	232200	1	1	1	1	0.0119	0.0119	2.14	51.54	843	93.5	6.48
P07358	Complement component C8 beta chain OS=Homo sapiens GN=C8B PE=1 SV=3 - [CO8B_HUMAN]	0.0254	1	1	1	4	908100	1	1	2	2	0.0254	0.0254	5.76	85.5	591	67	8.13
P07360	Complement component C8 gamma chain OS=Homo sapiens GN=C8G PE=1 SV=3 - [CO8G_HUMAN]	0.0743	1	1	1	2	711700	1	1	1	1	0.0743	0.0743	3.31	42.88	202	22.3	8.31
P02748	Complement component C9 OS=Homo sapiens GN=C9 PE=1 SV=2 - [CO9_HUMAN]	0.0215	1	1	1	4	134600	1	1	2	2	0.0215	0.0215	7	88.39	559	63.1	5.59
P81605	Dermcidin OS=Homo sapiens GN=DCD PE=1 SV=2 - [DCD_HUMAN]	0.2	1	2	2	3	410800	1	2	1	2	0.1	0.2	3.09	71.82	110	11.3	6.54
P59665	Neutrophil defensin 1 OS=Homo sapiens GN=DEFA1 PE=1 SV=1 - [DEF1_HUMAN]	0.0957	2	1	1	2	88370	1	1	1	1	0.0957	0.0957	1.97	28.81	94	10.2	6.99
Q07507	Dermatopontin OS=Homo sapiens GN=DPT PE=2 SV=2 - [DERM_HUMAN]	0.0398	1	1	1	2	390300	1	1	1	1	0.0398	0.0398	2.12	40.09	201	24	4.82
Q9UGM3	Deleted in malignant brain tumors 1 protein OS=Homo sapiens GN=DMBT1 PE=1 SV=2 - [DMBT1_HUMAN]	0.0696	1	1	1	2	678200	1	1	1	1	0.0696	0.0696	3.38	85.73	2413	260.6	5.44
Q02413	Desmoglein-1 OS=Homo sapiens GN=DSG1 PE=1 SV=2 - [DSG1_HUMAN]	0.0133	1	1	1	2	100600	1	1	1	1	0.0133	0.0133	2.96	61.08	1049	113.7	5.03
P15311	Ezrin OS=Homo sapiens GN=EZR PE=1 SV=4 - [EZRI_HUMAN]	0.0137	2	1	1	2	276300	1	1	1	1	0.0137	0.0137	2.68	51.78	586	69.4	6.27
P00748	Coagulation factor XII OS=Homo sapiens GN=F12 PE=1 SV=3 - [FA12_HUMAN]	0.0146	1	1	1	2	1275000	1	1	1	1	0.0146	0.0146	2.61	51.16	615	67.7	7.74
P12259	Coagulation factor V OS=Homo sapiens GN=F5 PE=1 SV=4 - [FA5_HUMAN]	0.0148	1	3	3	6	318200	3	3	3	3	0.0148	0.0148	9.13	103.36	2224	251.5	6.05
P23142	Fibulin-1 OS=Homo sapiens GN=FBLN1 PE=1 SV=4 - [FBLN1_HUMAN]	0.037	1	2	2	3	1290000	2	1	2	1	0.037	0.0199	5.62	39.37	703	77.2	5.22
Q9Y6R7	IgGFc-binding protein OS=Homo sapiens GN=FCGBP PE=1 SV=3 - [FCGBP_HUMAN]	0.0089	1	1	1	2	335000	1	1	1	1	0.0089	0.0089	2.99	44.8	5405	571.6	5.34
P02771	Alpha-fetoprotein OS=Homo sapiens GN=AFP PE=1 SV=1 - [FETA_HUMAN]	0.0296	1	2	2	3	17540000	2	1	2	1	0.0296	0.0164	5.32	57.4	609	68.6	5.68
P02765	Alpha-2-HS-glycoprotein OS=Homo sapiens GN=AHSG PE=1 SV=1 - [FETUA_HUMAN]	0.0327	1	1	1	2	86640	1	1	1	1	0.0327	0.0327	2.44	41.72	367	39.3	5.72
Q5D862	Filaggrin-2 OS=Homo sapiens GN=FLG2 PE=1 SV=1 - [FILA2_HUMAN]	0.005	1	1	1	2	46330	1	1	1	1	0.005	0.005	2.29	36.44	2391	247.9	8.31
P02751	Fibronectin OS=Homo sapiens GN=FN1 PE=1 SV=4 - [FINC_HUMAN]	0.0109	1	2	2	4	532200	2	2	2	2	0.0109	0.0109	6.26	101.19	2386	262.5	5.71
P06396	Gelsolin OS=Homo sapiens GN=GSN PE=1 SV=1 - [GELS_HUMAN]	0.0588	1	4	4	6	280600	4	2	4	2	0.0588	0.0384	10.04	89.21	782	85.6	6.28
Q96MM7	Heparan-sulfate 6-O-sulfotransferase 2 OS=Homo sapiens GN=HS6ST2 PE=2 SV=2 - [H6ST2_HUMAN]	0.0198	1	1	1	1	802400	1		1		0.0198	0	2.26		605	69.1	9.73
P69905	Hemoglobin subunit alpha OS=Homo sapiens GN=HBA1 PE=1 SV=2 - [HBA_HUMAN]	0.4296	1	5	5	12	3890000	4	5	6	6	0.3169	0.4296	15.95	128.27	142	15.2	8.68
P68871	Hemoglobin subunit beta OS=Homo sapiens GN=HBB PE=1 SV=2 - [HBB_HUMAN]	0.2789	1	2	3	5	5109000	3	2	3	2	0.2789	0.1497	6.25	86	147	16	7.28
P02042	Hemoglobin subunit delta OS=Homo sapiens GN=HBD PE=1 SV=2 - [HBD_HUMAN]	0.1497	1	1	2	4	3573000	2	2	2	2	0.1497	0.1497	3.18	80.02	147	16	8.05
P05546	Heparin cofactor 2 OS=Homo sapiens GN=SERPIND1 PE=1 SV=3 - [HEP2_HUMAN]	0.018	1	1	1	2	400100	1	1	1	1	0.018	0.018	3	44.38	499	57	6.9
Q86YZ3	Hornerin OS=Homo sapiens GN=HRNR PE=1 SV=2 - [HORN_HUMAN]	0.0168	1	1	1	4	9913	1	1	2	2	0.0168	0.0168	3.73	60.92	2850	282.2	10.04
P04196	Histidine-rich glycoprotein OS=Homo sapiens GN=HRG PE=1 SV=1 - [HRG_HUMAN]	0.0267	1	1	1	4	159800	1	1	2	2	0.0267	0.0267	4.37	20.1	525	59.5	7.5
P01824	Ig heavy chain V-II region WAH OS=Homo sapiens PE=1 SV=1 - [HV206_HUMAN]	0.0698	1	1	1	1	283700		1		1	0	0.0698		51.26	129	14.1	8.46
P01765	Ig heavy chain V-III region TIL OS=Homo sapiens PE=1 SV=1 - [HV304_HUMAN]	0.1652	4	1	1	2	262400	1	1	1	1	0.1652	0.1652	3.94	49.76	115	12.3	9.13
P01777	Ig heavy chain V-III region TEI OS=Homo sapiens PE=1 SV=1 - [HV316_HUMAN]	0.1597	2	1	1	4	1050000	1	1	2	2	0.1597	0.1597	9.32	125.87	119	12.8	8.5
P05155	Plasma protease C1 inhibitor OS=Homo sapiens GN=SERPING1 PE=1 SV=2 - [IC1_HUMAN]	0.02	1	1	1	2	1767000	1	1	1	1	0.02	0.02	2.9	61.77	500	55.1	6.55
P01877	Ig alpha-2 chain C region OS=Homo sapiens GN=IGHA2 PE=1 SV=3 - [IGHA2_HUMAN]	0.05	2	1	1	3	1294000	1	1	1	2	0.05	0.05	1.91	51.65	340	36.5	6.1
P01857	Ig gamma-1 chain C region OS=Homo sapiens GN=IGHG1 PE=1 SV=1 - [IGHG1_HUMAN]	0.1242	2	2	3	5	598100	3	2	3	2	0.1242	0.0727	7.03	48.89	330	36.1	8.19
P01859	Ig gamma-2 chain C region OS=Homo sapiens GN=IGHG2 PE=1 SV=2 - [IGHG2_HUMAN]	0.0736	2	1	2	4	737100	2	2	2	2	0.0736	0.0736	6.02	71.96	326	35.9	7.59
P01871	Ig mu chain C region OS=Homo sapiens GN=IGHM PE=1 SV=3 - [IGHM_HUMAN]	0.1925	2	7	7	16	9426000	7	6	8	8	0.1925	0.1637	22.1	246.5	452	49.3	6.77
P01591	Immunoglobulin J chain OS=Homo sapiens GN=IGJ PE=1 SV=4 - [IGJ_HUMAN]	0.0755	1	1	1	2	59050	1	1	1	1	0.0755	0.0755	2.04	40.69	159	18.1	5.24
P01834	Ig kappa chain C region OS=Homo sapiens GN=IGKC PE=1 SV=1 - [IGKC_HUMAN]	0.5189	1	3	3	23	4391000	3	3	14	9	0.5189	0.5189	41.76	228	106	11.6	5.87
P05154	Plasma serine protease inhibitor OS=Homo sapiens GN=SERPINA5 PE=1 SV=3 - [IPSP_HUMAN]	0.0296	1	1	1	2	192700	1	1	1	1	0.0296	0.0296	2.57	38.69	406	45.6	9.26
P08514	Integrin alpha-IIb OS=Homo sapiens GN=ITGA2B PE=1 SV=3 - [ITA2B_HUMAN]	0.0087	1	1	1	1	158600	1		1		0.0087	0	2.67		1039	113.3	5.38
P19827	Inter-alpha-trypsin inhibitor heavy chain H1 OS=Homo sapiens GN=ITIH1 PE=1 SV=3 - [ITIH1_HUMAN]	0.0757	1	6	6	11	1897000	6	4	7	4	0.0757	0.056	21.52	206.93	911	101.3	6.79
P19823	Inter-alpha-trypsin inhibitor heavy chain H2 OS=Homo sapiens GN=ITIH2 PE=1 SV=2 - [ITIH2_HUMAN]	0.0973	1	7	7	12	1884000	6	5	7	5	0.0867	0.0655	16.18	87.17	946	106.4	6.86
Q14624	Inter-alpha-trypsin inhibitor heavy chain H4 OS=Homo sapiens GN=ITIH4 PE=1 SV=4 - [ITIH4_HUMAN]	0.0505	1	4	4	9	880300	4	4	4	5	0.0505	0.0505	11.48	162.79	930	103.3	6.98
P13645	Keratin, type I cytoskeletal 10 OS=Homo sapiens GN=KRT10 PE=1 SV=6 - [K1C10_HUMAN]	0.2414	14	12	14	35	7320000	14	12	19	16	0.2414	0.226	56.92	611.67	584	58.8	5.21
P02533	Keratin, type I cytoskeletal 14 OS=Homo sapiens GN=KRT14 PE=1 SV=4 - [K1C14_HUMAN]	0.3559	16	4	15	40	4629000	15	13	21	19	0.3559	0.3178	54.07	603.54	472	51.5	5.16
P08779	Keratin, type I cytoskeletal 16 OS=Homo sapiens GN=KRT16 PE=1 SV=4 - [K1C16_HUMAN]	0.4355	16	10	18	44	4629000	18	17	23	21	0.4355	0.4207	67.81	677.97	473	51.2	5.05
Q04695	Keratin, type I cytoskeletal 17 OS=Homo sapiens GN=KRT17 PE=1 SV=2 - [K1C17_HUMAN]	0.2269	11	4	10	24	2918000	10	8	13	11	0.2269	0.1852	33.93	410.44	432	48.1	5.02
P35527	Keratin, type I cytoskeletal 9 OS=Homo sapiens GN=KRT9 PE=1 SV=3 - [K1C9_HUMAN]	0.3708	1	16	16	45	15370000	16	14	26	19	0.3708	0.3307	71.24	685.39	623	62	5.24
P35908	Keratin, type II cytoskeletal 2 epidermal OS=Homo sapiens GN=KRT2 PE=1 SV=2 - [K22E_HUMAN]	0.3427	14	12	19	38	12750000	17	15	20	18	0.3286	0.2739	52.02	576.91	639	65.4	8
P04264	Keratin, type II cytoskeletal 1 OS=Homo sapiens GN=KRT1 PE=1 SV=6 - [K2C1_HUMAN]	0.3991	1	19	22	62	20920000	21	20	33	29	0.3866	0.3711	97.18	1108.42	644	66	8.12
P13647	Keratin, type II cytoskeletal 5 OS=Homo sapiens GN=KRT5 PE=1 SV=3 - [K2C5_HUMAN]	0.1847	10	6	11	21	1073000	11	10	11	10	0.1847	0.1729	27	252.08	590	62.3	7.74
P02538	Keratin, type II cytoskeletal 6A OS=Homo sapiens GN=KRT6A PE=1 SV=3 - [K2C6A_HUMAN]	0.2376	11	1	12	26	1090000	12	10	14	12	0.2376	0.2074	37.72	311.21	564	60	8
P48668	Keratin, type II cytoskeletal 6C OS=Homo sapiens GN=KRT6C PE=1 SV=3 - [K2C6C_HUMAN]	0.2376	11	1	12	27	1090000	12	11	14	13	0.2376	0.2252	37.33	356.31	564	60	8
P06870	Kallikrein-1 OS=Homo sapiens GN=KLK1 PE=1 SV=2 - [KLK1_HUMAN]	0.0496	1	1	1	2	1311000	1	1	1	1	0.0496	0.0496	2.72	24.16	262	28.9	4.83
P01042	Kininogen-1 OS=Homo sapiens GN=KNG1 PE=1 SV=2 - [KNG1_HUMAN]	0.0264	1	2	2	4	1734000	2	2	2	2	0.0264	0.0264	4.47	52.8	644	71.9	6.81
P14618	Pyruvate kinase isozymes M1/M2 OS=Homo sapiens GN=PKM PE=1 SV=4 - [KPYM_HUMAN]	0.0151	1	1	1	1	361100		1		1	0	0.0151		41.05	531	57.9	7.84
P01597	Ig kappa chain V-I region DEE OS=Homo sapiens PE=1 SV=1 - [KV105_HUMAN]	0.1667	11	2	2	3	365300	1	1	1	2	0.1667	0.1667	3.6	116.85	108	11.7	9.36
P01598	Ig kappa chain V-I region EU OS=Homo sapiens PE=1 SV=1 - [KV106_HUMAN]	0.1019	2	1	1	2	182400	1	1	1	1	0.1019	0.1019	2.81	42.17	108	11.8	8.44
P01617	Ig kappa chain V-II region TEW OS=Homo sapiens PE=1 SV=1 - [KV204_HUMAN]	0.115	5	1	1	2	6052000	1	1	1	1	0.115	0.115	3.44	71.65	113	12.3	6
P01620	Ig kappa chain V-III region SIE OS=Homo sapiens PE=1 SV=1 - [KV302_HUMAN]	0.1651	5	1	1	2	399200	1	1	1	1	0.1651	0.1651	4.54	58.22	109	11.8	8.48
P01625	Ig kappa chain V-IV region Len OS=Homo sapiens PE=1 SV=2 - [KV402_HUMAN]	0.1579	1	1	1	2	0	1	1	1	1	0.1579	0.1579	3.52	40.03	114	12.6	7.93
P0CG05	Ig lambda-2 chain C regions OS=Homo sapiens GN=IGLC2 PE=1 SV=1 - [LAC2_HUMAN]	0.4151	6	3	3	9	71530	3	3	6	3	0.4151	0.4151	13.2	59.41	106	11.3	7.24
Q08380	Galectin-3-binding protein OS=Homo sapiens GN=LGALS3BP PE=1 SV=1 - [LG3BP_HUMAN]	0.0444	1	2	2	7	274700	2	2	4	3	0.0444	0.0444	10.2	97.86	585	65.3	5.27
P04208	Ig lambda chain V-I region WAH OS=Homo sapiens PE=1 SV=1 - [LV106_HUMAN]	0.1193	2	1	1	2	728000	1	1	1	1	0.1193	0.1193	3.24	53.25	109	11.7	6.54
P80748	Ig lambda chain V-III region LOI OS=Homo sapiens PE=1 SV=1 - [LV302_HUMAN]	0.1441	1	1	1	3	339500	1	1	2	1	0.1441	0.1441	5.97	51.3	111	11.9	5.08
P61626	Lysozyme C OS=Homo sapiens GN=LYZ PE=1 SV=1 - [LYSC_HUMAN]	0.0811	1	1	1	2	116300	1	1	1	1	0.0811	0.0811	2.38	42.91	148	16.5	9.16
P15941	Mucin-1 OS=Homo sapiens GN=MUC1 PE=1 SV=3 - [MUC1_HUMAN]	0.0088	1	1	1	2	236500	1	1	1	1	0.0088	0.0088	3.15	38.63	1255	122	7.47
O14745	Na(+)/H(+) exchange regulatory cofactor NHE-RF1 OS=Homo sapiens GN=SLC9A3R1 PE=1 SV=4 - [NHRF1_HUMAN]	0.0391	1	1	1	2	225000	1	1	1	1	0.0391	0.0391	2.85	30.58	358	38.8	5.77
P36955	Pigment epithelium-derived factor OS=Homo sapiens GN=SERPINF1 PE=1 SV=4 - [PEDF_HUMAN]	0.0837	1	3	3	6	447500	3	3	3	3	0.0837	0.0837	8.59	124.46	418	46.3	6.38
P12273	Prolactin-inducible protein OS=Homo sapiens GN=PIP PE=1 SV=1 - [PIP_HUMAN]	0.1781	1	2	2	3	2121000	2	1	2	1	0.1781	0.0753	5.79	41.04	146	16.6	8.05
P02776	Platelet factor 4 OS=Homo sapiens GN=PF4 PE=1 SV=2 - [PLF4_HUMAN]	0.0891	2	1	1	1	1141000	1		1		0.0891	0	3.11		101	10.8	8.62
P00747	Plasminogen OS=Homo sapiens GN=PLG PE=1 SV=2 - [PLMN_HUMAN]	0.021	1	2	2	3	659500	2	1	2	1	0.021	0.0123	3.88	28.64	810	90.5	7.24
P62937	Peptidyl-prolyl cis-trans isomerase A OS=Homo sapiens GN=PPIA PE=1 SV=2 - [PPIA_HUMAN]	0.0545	1	1	1	2	143700	1	1	1	1	0.0545	0.0545	2.78	42.02	165	18	7.81
P32119	Peroxiredoxin-2 OS=Homo sapiens GN=PRDX2 PE=1 SV=5 - [PRDX2_HUMAN]	0.0556	2	1	1	2	443700	1	1	1	1	0.0556	0.0556	2.83	45.98	198	21.9	5.97
P07225	Vitamin K-dependent protein S OS=Homo sapiens GN=PROS1 PE=1 SV=1 - [PROS_HUMAN]	0.0266	1	2	2	4	313400	2	2	2	2	0.0266	0.0266	4.78	68.67	676	75.1	5.67
P06703	Protein S100-A6 OS=Homo sapiens GN=S100A6 PE=1 SV=1 - [S10A6_HUMAN]	0.0889	1	1	1	1	172200		1		1	0	0.0889		63.38	90	10.2	5.48
P05109	Protein S100-A8 OS=Homo sapiens GN=S100A8 PE=1 SV=1 - [S10A8_HUMAN]	0.1183	1	1	1	2	243700	1	1	1	1	0.1183	0.1183	2.78	59.07	93	10.8	7.03
P24821	Tenascin OS=Homo sapiens GN=TNC PE=1 SV=3 - [TENA_HUMAN]	0.005	1	1	1	2	269600	1	1	1	1	0.005	0.005	2.34	52.89	2201	240.7	4.89
P10599	Thioredoxin OS=Homo sapiens GN=TXN PE=1 SV=3 - [THIO_HUMAN]	0.1238	1	1	1	2	510800	1	1	1	1	0.1238	0.1238	3.27	73.46	105	11.7	4.92
P02787	Serotransferrin OS=Homo sapiens GN=TF PE=1 SV=3 - [TRFE_HUMAN]	0.0401	1	3	3	5	458800	3	2	3	2	0.0401	0.0287	8.17	80.75	698	77	7.12
P02788	Lactotransferrin OS=Homo sapiens GN=LTF PE=1 SV=6 - [TRFL_HUMAN]	0.0141	1	1	1	2	191800	1	1	1	1	0.0141	0.0141	2.33	61.14	710	78.1	8.12
P07477	Trypsin-1 OS=Homo sapiens GN=PRSS1 PE=1 SV=1 - [TRY1_HUMAN]	0.0405	1	1	1	39	400900000	1	1	28	11	0.0405	0.0405	71.84	388.89	247	26.5	6.51
P07996	Thrombospondin-1 OS=Homo sapiens GN=THBS1 PE=1 SV=2 - [TSP1_HUMAN]	0.0197	1	2	2	5	232700	2	2	3	2	0.0197	0.0197	8.46	60.49	1170	129.3	4.94
P0CG48	Polyubiquitin-C OS=Homo sapiens GN=UBC PE=1 SV=3 - [UBC_HUMAN]	0.2102	4	1	1	2	302600	1	1	1	1	0.2102	0.2102	2.72	25.4	685	77	7.66
P02774	Vitamin D-binding protein OS=Homo sapiens GN=GC PE=1 SV=1 - [VTDB_HUMAN]	0.0443	1	2	2	3	440200	2	1	2	1	0.0443	0.0295	5.17	25.93	474	52.9	5.54
P04275	von Willebrand factor OS=Homo sapiens GN=VWF PE=1 SV=4 - [VWF_HUMAN]	0.0999	1	24	24	57	6753000	24	20	33	24	0.0999	0.0871	90.81	670.25	2813	309.1	5.48
P25311	Zinc-alpha-2-glycoprotein OS=Homo sapiens GN=AZGP1 PE=1 SV=2 - [ZA2G_HUMAN]	0.255	1	6	6	7	1395000	6	1	6	1	0.255	0.0403	13.01	67.57	298	34.2	6.05
Q96DA0	Zymogen granule protein 16 homolog B OS=Homo sapiens GN=ZG16B PE=1 SV=3 - [ZG16B_HUMAN]	0.1779	1	2	2	7	842500	2	2	5	2	0.1779	0.1779	10.97	22.66	208	22.7	7.39
P01764	Ig heavy chain V-III region 23 OS=Homo sapiens GN=IGHV3-23 PE=1 SV=2 - [HV303_HUMAN]	0.094	3	1	1	1	501800		1		1		0.094		29.3	117	12.6	8.28
Q8N157	Jouberin OS=Homo sapiens GN=AHI1 PE=1 SV=1 - [AHI1_HUMAN]	0.0117	1	1	1	1	0	1		1		0.0117		2.64		1196	137	7.12
Q96JG6	Coiled-coil domain-containing protein 132 OS=Homo sapiens GN=CCDC132 PE=1 SV=3 - [CC132_HUMAN]	0.027	1	1	1	1	0	1		1		0.027		0		964	111.1	6.2
P01037	Cystatin-SN OS=Homo sapiens GN=CST1 PE=1 SV=3 - [CYTN_HUMAN]	0.1277	1	1	1	1	145100	1		1		0.1277		2.1		141	16.4	7.21
P01036	Cystatin-S OS=Homo sapiens GN=CST4 PE=1 SV=3 - [CYTS_HUMAN]	0.0567	2	1	1	1	132700	1		1		0.0567		2.08		141	16.2	5.02
Q9UBS3	DnaJ homolog subfamily B member 9 OS=Homo sapiens GN=DNAJB9 PE=1 SV=1 - [DNJB9_HUMAN]	0.0987	1	1	1	1	1665000	1		1		0.0987		0		223	25.5	8.27
Q86UA1	Pre-mRNA-processing factor 39 OS=Homo sapiens GN=PRPF39 PE=1 SV=3 - [PRP39_HUMAN]	0.0284	1	1	1	1	0	1		1		0.0284		2.72		669	78.4	5.4

## Sheet: Fr5 (Upward)
Accession	Description	Sum(Coverage)	Sum(# Proteins)	Sum(# Unique Peptides)	Sum(# Peptides)	Sum(# PSMs)	Area	# Peptides A10	# Peptides A6	# PSM A10	# PSM A6	Coverage A10	Coverage A6	Score A10	Score A6	# AAs	MW [kDa]	calc. pI
P31946	14-3-3 protein beta/alpha OS=Homo sapiens GN=YWHAB PE=1 SV=3 - [1433B_HUMAN]	0.0976	3	1	2	9	171300	2	2	5	4	0.0976	0.0976	6.86	104.91	246	28.1	4.83
P62258	14-3-3 protein epsilon OS=Homo sapiens GN=YWHAE PE=1 SV=1 - [1433E_HUMAN]	0.1294	3	2	3	8	161900	3	1	5	3	0.1294	0.0392	11.63	104.91	255	29.2	4.74
P61981	14-3-3 protein gamma OS=Homo sapiens GN=YWHAG PE=1 SV=2 - [1433G_HUMAN]	0.0972	3	1	2	8	124500	2	2	4	4	0.0972	0.0972	9.58	115.73	247	28.3	4.89
P31947	14-3-3 protein sigma OS=Homo sapiens GN=SFN PE=1 SV=1 - [1433S_HUMAN]	0.0766	3	1	2	8	73470	2	2	4	4	0.0766	0.0766	9.47	132.33	248	27.8	4.74
P63104	14-3-3 protein zeta/delta OS=Homo sapiens GN=YWHAZ PE=1 SV=1 - [1433Z_HUMAN]	0.0898	3	1	2	8	201700	2	2	4	4	0.0898	0.0898	9.63	141.35	245	27.7	4.79
P02763	Alpha-1-acid glycoprotein 1 OS=Homo sapiens GN=ORM1 PE=1 SV=1 - [A1AG1_HUMAN]	0.0448	1	1	1	2	252200	1	1	1	1	0.0448	0.0448	0	26.33	201	23.5	5.02
P01009	Alpha-1-antitrypsin OS=Homo sapiens GN=SERPINA1 PE=1 SV=3 - [A1AT_HUMAN]	0.1053	1	3	3	6	779000	3	3	3	3	0.1053	0.1053	10.59	133.3	418	46.7	5.59
P02750	Leucine-rich alpha-2-glycoprotein OS=Homo sapiens GN=LRG1 PE=1 SV=2 - [A2GL_HUMAN]	0.0202	1	1	1	2	147700	1	1	1	1	0.0202	0.0202	2.27	42.23	347	38.2	6.95
P01023	Alpha-2-macroglobulin OS=Homo sapiens GN=A2M PE=1 SV=3 - [A2MG_HUMAN]	0.0577	2	7	7	17	706600	7	6	9	8	0.0577	0.0488	25.48	218.8	1474	163.2	6.46
P01011	Alpha-1-antichymotrypsin OS=Homo sapiens GN=SERPINA3 PE=1 SV=2 - [AACT_HUMAN]	0.1584	1	6	6	11	1383000	4	6	5	6	0.1182	0.1584	16.52	220.81	423	47.6	5.52
P60709	Actin, cytoplasmic 1 OS=Homo sapiens GN=ACTB PE=1 SV=1 - [ACTB_HUMAN]	0.2533	8	2	8	23	4002000	8	8	12	11	0.2533	0.2533	30.83	270.35	375	41.7	5.48
P63267	Actin, gamma-enteric smooth muscle OS=Homo sapiens GN=ACTG2 PE=1 SV=1 - [ACTH_HUMAN]	0.2207	10	1	7	19	1654000	7	6	10	9	0.2207	0.1782	21.57	200.14	376	41.8	5.48
Q15847	Adipogenesis regulatory factor OS=Homo sapiens GN=ADIRF PE=1 SV=1 - [ADIRF_HUMAN]	0.1842	1	1	1	2	110100	1	1	1	1	0.1842	0.1842	2.41	42.07	76	7.8	5.31
P43652	Afamin OS=Homo sapiens GN=AFM PE=1 SV=1 - [AFAM_HUMAN]	0.0167	1	1	1	1	598500		1		1	0	0.0167		27.99	599	69	5.9
P02768	Serum albumin OS=Homo sapiens GN=ALB PE=1 SV=2 - [ALBU_HUMAN]	0.5123	1	35	35	138	66350000	31	35	68	70	0.4745	0.5123	185.22	1777.87	609	69.3	6.28
P04075	Fructose-bisphosphate aldolase A OS=Homo sapiens GN=ALDOA PE=1 SV=2 - [ALDOA_HUMAN]	0.0385	1	1	1	2	218600	1	1	1	1	0.0385	0.0385	2.18	21.46	364	39.4	8.09
P35858	Insulin-like growth factor-binding protein complex acid labile subunit OS=Homo sapiens GN=IGFALS PE=1 SV=1 - [ALS_HUMAN]	0.0231	1	1	1	2	621900	1	1	1	1	0.0231	0.0231	3.64	35.95	605	66	6.79
P02760	Protein AMBP OS=Homo sapiens GN=AMBP PE=1 SV=1 - [AMBP_HUMAN]	0.0227	1	1	1	2	1645000	1	1	1	1	0.0227	0.0227	2.17	47.52	352	39	6.25
P15144	Aminopeptidase N OS=Homo sapiens GN=ANPEP PE=1 SV=4 - [AMPN_HUMAN]	0.061	1	5	5	15	325000	5	4	8	7	0.061	0.0517	21.21	204.81	967	109.5	5.48
P04745	Alpha-amylase 1 OS=Homo sapiens GN=AMY1A PE=1 SV=2 - [AMY1_HUMAN]	0.2446	3	10	10	25	7050000	9	10	12	13	0.229	0.2446	34.41	377.98	511	57.7	6.93
P01019	Angiotensinogen OS=Homo sapiens GN=AGT PE=1 SV=1 - [ANGT_HUMAN]	0.0515	1	2	2	4	319000	2	2	2	2	0.0515	0.0515	5.89	111.28	485	53.1	6.32
P01008	Antithrombin-III OS=Homo sapiens GN=SERPINC1 PE=1 SV=1 - [ANT3_HUMAN]	0.125	1	6	6	13	2069000	6	5	7	6	0.125	0.1099	17.01	91.11	464	52.6	6.71
P04083	Annexin A1 OS=Homo sapiens GN=ANXA1 PE=1 SV=2 - [ANXA1_HUMAN]	0.1474	1	3	3	7	532900	3	2	4	3	0.1474	0.078	12.64	149.23	346	38.7	7.02
P12429	Annexin A3 OS=Homo sapiens GN=ANXA3 PE=1 SV=3 - [ANXA3_HUMAN]	0.2539	1	7	7	13	696800	7	6	7	6	0.2539	0.2043	18.73	211.79	323	36.4	5.92
P08758	Annexin A5 OS=Homo sapiens GN=ANXA5 PE=1 SV=2 - [ANXA5_HUMAN]	0.0563	1	2	2	4	100600	2	2	2	2	0.0563	0.0563	4.75	54	320	35.9	5.05
P08133	Annexin A6 OS=Homo sapiens GN=ANXA6 PE=1 SV=3 - [ANXA6_HUMAN]	0.0149	1	1	1	2	89020	1	1	1	1	0.0149	0.0149	2.78	46.09	673	75.8	5.6
P02647	Apolipoprotein A-I OS=Homo sapiens GN=APOA1 PE=1 SV=1 - [APOA1_HUMAN]	0.1835	1	4	4	9	690700	3	4	4	5	0.1423	0.1835	10.19	93.15	267	30.8	5.76
P02652	Apolipoprotein A-II OS=Homo sapiens GN=APOA2 PE=1 SV=1 - [APOA2_HUMAN]	0.09	1	1	1	2	91320	1	1	1	1	0.09	0.09	2.53	46.15	100	11.2	6.62
P06727	Apolipoprotein A-IV OS=Homo sapiens GN=APOA4 PE=1 SV=3 - [APOA4_HUMAN]	0.0732	1	3	3	5	540100	2	3	2	3	0.0505	0.0732	6.03	125.78	396	45.4	5.38
P08519	Apolipoprotein(a) OS=Homo sapiens GN=LPA PE=1 SV=1 - [APOA_HUMAN]	0.0682	1	1	1	2	308000	1	1	1	1	0.0682	0.0682	2.94	72.07	4548	501	5.88
P04114	Apolipoprotein B-100 OS=Homo sapiens GN=APOB PE=1 SV=2 - [APOB_HUMAN]	0.2117	2	83	83	188	8616000	76	77	94	94	0.199	0.1955	260	2641.27	4563	515.3	7.05
P02655	Apolipoprotein C-II OS=Homo sapiens GN=APOC2 PE=1 SV=1 - [APOC2_HUMAN]	0.1782	1	2	2	4	3893000	2	2	2	2	0.1782	0.1782	5.24	68.65	101	11.3	4.72
P02656	Apolipoprotein C-III OS=Homo sapiens GN=APOC3 PE=1 SV=1 - [APOC3_HUMAN]	0.2727	1	2	2	6	6865000	2	2	3	3	0.2727	0.2727	10.3	175.63	99	10.8	5.41
P55056	Apolipoprotein C-IV OS=Homo sapiens GN=APOC4 PE=1 SV=1 - [APOC4_HUMAN]	0.1811	1	3	3	8	3518000	3	3	4	4	0.1811	0.1811	11.56	107.43	127	14.5	8.92
P05090	Apolipoprotein D OS=Homo sapiens GN=APOD PE=1 SV=1 - [APOD_HUMAN]	0.164	1	3	3	6	781400	3	3	3	3	0.164	0.164	7.67	68.27	189	21.3	5.15
P02649	Apolipoprotein E OS=Homo sapiens GN=APOE PE=1 SV=1 - [APOE_HUMAN]	0.3596	1	10	10	28	12750000	10	10	14	14	0.3596	0.3596	43.32	397.77	317	36.1	5.73
P02749	Beta-2-glycoprotein 1 OS=Homo sapiens GN=APOH PE=1 SV=3 - [APOH_HUMAN]	0.0261	1	1	1	2	203300	1	1	1	1	0.0261	0.0261	2.57	38.03	345	38.3	7.97
P18085	ADP-ribosylation factor 4 OS=Homo sapiens GN=ARF4 PE=1 SV=3 - [ARF4_HUMAN]	0.0611	4	1	1	2	312300	1	1	1	1	0.0611	0.0611	2.08	44.51	180	20.5	7.14
A6NMY6	Putative annexin A2-like protein OS=Homo sapiens GN=ANXA2P2 PE=5 SV=2 - [AXA2L_HUMAN]	0.0619	2	2	2	4	205900	2	2	2	2	0.0619	0.0619	5.4	56.42	339	38.6	6.95
P80723	Brain acid soluble protein 1 OS=Homo sapiens GN=BASP1 PE=1 SV=2 - [BASP1_HUMAN]	0.1278	1	1	1	2	601500	1	1	1	1	0.1278	0.1278	3.26	36.83	227	22.7	4.63
Q96DR5	BPI fold-containing family A member 2 OS=Homo sapiens GN=BPIFA2 PE=1 SV=2 - [BPIA2_HUMAN]	0.1084	1	3	3	5	753400	3	2	3	2	0.1084	0.0763	7.08	56.9	249	27	5.59
Q8TDL5	BPI fold-containing family B member 1 OS=Homo sapiens GN=BPIFB1 PE=2 SV=1 - [BPIB1_HUMAN]	0.0455	1	2	2	3	142900	2	1	2	1	0.0455	0.0269	4.65	53.68	484	52.4	7.23
P02746	Complement C1q subcomponent subunit B OS=Homo sapiens GN=C1QB PE=1 SV=3 - [C1QB_HUMAN]	0.0553	1	1	1	4	669700	1	1	2	2	0.0553	0.0553	6.47	95.74	253	26.7	8.63
P02747	Complement C1q subcomponent subunit C OS=Homo sapiens GN=C1QC PE=1 SV=3 - [C1QC_HUMAN]	0.049	1	1	1	2	1200000	1	1	1	1	0.049	0.049	3.31	74.71	245	25.8	8.41
P09871	Complement C1s subcomponent OS=Homo sapiens GN=C1S PE=1 SV=1 - [C1S_HUMAN]	0.016	1	1	1	2	901400	1	1	1	1	0.016	0.016	3.29	60.72	688	76.6	4.96
P04003	C4b-binding protein alpha chain OS=Homo sapiens GN=C4BPA PE=1 SV=2 - [C4BPA_HUMAN]	0.0117	1	1	1	1	155300	1		1		0.0117	0	2.19		597	67	7.3
P23280	Carbonic anhydrase 6 OS=Homo sapiens GN=CA6 PE=1 SV=3 - [CAH6_HUMAN]	0.1006	1	3	3	17	5481000	3	3	9	8	0.1006	0.1006	27.17	316.44	308	35.3	7.02
P27482	Calmodulin-like protein 3 OS=Homo sapiens GN=CALML3 PE=1 SV=2 - [CALL3_HUMAN]	0.1879	1	2	2	4	235900	2	2	2	2	0.1879	0.1879	7.06	100.12	149	16.9	4.42
P62158	Calmodulin OS=Homo sapiens GN=CALM1 PE=1 SV=2 - [CALM_HUMAN]	0.1812	1	3	3	6	315700	3	3	3	3	0.1812	0.1812	5.12	69.72	149	16.8	4.22
P31944	Caspase-14 OS=Homo sapiens GN=CASP14 PE=1 SV=2 - [CASPE_HUMAN]	0.1488	1	3	3	6	630300	3	3	3	3	0.1488	0.1488	7.58	108.85	242	27.7	5.58
P04040	Catalase OS=Homo sapiens GN=CAT PE=1 SV=3 - [CATA_HUMAN]	0.0285	1	1	1	2	132500	1	1	1	1	0.0285	0.0285	2.89	73.6	527	59.7	7.39
P07339	Cathepsin D OS=Homo sapiens GN=CTSD PE=1 SV=1 - [CATD_HUMAN]	0.0631	1	2	2	6	145500	2	2	3	3	0.0631	0.0631	7.88	46.86	412	44.5	6.54
P52907	F-actin-capping protein subunit alpha-1 OS=Homo sapiens GN=CAPZA1 PE=1 SV=3 - [CAZA1_HUMAN]	0.0559	1	1	1	2	153000	1	1	1	1	0.0559	0.0559	3.18	43.13	286	32.9	5.69
P15169	Carboxypeptidase N catalytic chain OS=Homo sapiens GN=CPN1 PE=1 SV=1 - [CBPN_HUMAN]	0.0197	1	1	1	2	482800	1	1	1	1	0.0197	0.0197	3.38	65	458	52.3	7.34
Q494V2	Coiled-coil domain-containing protein 37 OS=Homo sapiens GN=CCDC37 PE=2 SV=1 - [CCD37_HUMAN]	0.0115	1	1	1	2	506500	1	1	1	1	0.0115	0.0115	2.31	40.78	611	71.1	7.11
P13987	CD59 glycoprotein OS=Homo sapiens GN=CD59 PE=1 SV=1 - [CD59_HUMAN]	0.0938	1	1	1	4	16690000	1	1	2	2	0.0938	0.0938	6.24	95.67	128	14.2	6.48
P08962	CD63 antigen OS=Homo sapiens GN=CD63 PE=1 SV=2 - [CD63_HUMAN]	0.042	1	1	1	4	1052000	1	1	2	2	0.042	0.042	4.55	95.81	238	25.6	7.81
Q15517	Corneodesmosin OS=Homo sapiens GN=CDSN PE=1 SV=3 - [CDSN_HUMAN]	0.034	1	1	1	2	2191000	1	1	1	1	0.034	0.034	3.7	41.75	529	51.5	8.35
P00450	Ceruloplasmin OS=Homo sapiens GN=CP PE=1 SV=1 - [CERU_HUMAN]	0.0094	1	1	1	2	712200	1	1	1	1	0.0094	0.0094	2.36	42.37	1065	122.1	5.72
Q6P5S2	UPF0762 protein C6orf58 OS=Homo sapiens GN=C6orf58 PE=1 SV=2 - [CF058_HUMAN]	0.0576	1	2	2	4	2243000	2	2	2	2	0.0576	0.0576	5.01	61.76	330	37.9	6.15
P00751	Complement factor B OS=Homo sapiens GN=CFB PE=1 SV=2 - [CFAB_HUMAN]	0.0366	1	3	3	4	1132000	2	2	2	2	0.0262	0.0223	3.97	34.24	764	85.5	7.06
P08603	Complement factor H OS=Homo sapiens GN=CFH PE=1 SV=4 - [CFAH_HUMAN]	0.0195	2	2	2	4	313300	2	2	2	2	0.0195	0.0195	4.71	51.2	1231	139	6.61
P05156	Complement factor I OS=Homo sapiens GN=CFI PE=1 SV=2 - [CFAI_HUMAN]	0.0137	1	1	1	2	1409000	1	1	1	1	0.0137	0.0137	2.35	29.25	583	65.7	7.5
Q9H444	Charged multivesicular body protein 4b OS=Homo sapiens GN=CHMP4B PE=1 SV=1 - [CHM4B_HUMAN]	0.0625	1	1	1	2	354600	1	1	1	1	0.0625	0.0625	3.5	69.4	224	24.9	4.82
Q99828	Calcium and integrin-binding protein 1 OS=Homo sapiens GN=CIB1 PE=1 SV=4 - [CIB1_HUMAN]	0.0628	1	1	1	4	0	1	1	2	2	0.0628	0.0628	5.38	64.61	191	21.7	4.78
O00299	Chloride intracellular channel protein 1 OS=Homo sapiens GN=CLIC1 PE=1 SV=4 - [CLIC1_HUMAN]	0.0498	1	1	1	2	169600	1	1	1	1	0.0498	0.0498	2.82	22.16	241	26.9	5.17
P10909	Clusterin OS=Homo sapiens GN=CLU PE=1 SV=1 - [CLUS_HUMAN]	0.0935	1	4	4	12	976400	4	4	6	6	0.0935	0.0935	15.59	143.47	449	52.5	6.27
P01024	Complement C3 OS=Homo sapiens GN=C3 PE=1 SV=2 - [CO3_HUMAN]	0.0619	1	8	8	13	1649000	5	8	5	8	0.0439	0.0619	17.7	240.24	1663	187	6.4
P0C0L4	Complement C4-A OS=Homo sapiens GN=C4A PE=1 SV=2 - [CO4A_HUMAN]	0.0688	2	12	12	28	8190000	11	11	14	14	0.0636	0.0642	38.31	487.24	1744	192.7	7.08
P07358	Complement component C8 beta chain OS=Homo sapiens GN=C8B PE=1 SV=3 - [CO8B_HUMAN]	0.0254	1	1	1	4	671300	1	1	2	2	0.0254	0.0254	6.14	60.1	591	67	8.13
P07360	Complement component C8 gamma chain OS=Homo sapiens GN=C8G PE=1 SV=3 - [CO8G_HUMAN]	0.0743	1	1	1	2	1171000	1	1	1	1	0.0743	0.0743	4.19	77.91	202	22.3	8.31
P23528	Cofilin-1 OS=Homo sapiens GN=CFL1 PE=1 SV=3 - [COF1_HUMAN]	0.0663	2	1	1	2	195300	1	1	1	1	0.0663	0.0663	1.95	20.13	166	18.5	8.09
P54108	Cysteine-rich secretory protein 3 OS=Homo sapiens GN=CRISP3 PE=1 SV=1 - [CRIS3_HUMAN]	0.0367	1	1	1	2	416500	1	1	1	1	0.0367	0.0367	2.92	42.61	245	27.6	7.8
P01040	Cystatin-A OS=Homo sapiens GN=CSTA PE=1 SV=1 - [CYTA_HUMAN]	0.1224	1	1	1	2	216300	1	1	1	1	0.1224	0.1224	2.48	40.59	98	11	5.5
P04080	Cystatin-B OS=Homo sapiens GN=CSTB PE=1 SV=2 - [CYTB_HUMAN]	0.2449	1	2	2	4	948800	2	2	2	2	0.2449	0.2449	6.51	90	98	11.1	7.56
P01034	Cystatin-C OS=Homo sapiens GN=CST3 PE=1 SV=1 - [CYTC_HUMAN]	0.0753	1	1	1	1	207900		1		1	0	0.0753		53.29	146	15.8	8.75
P28325	Cystatin-D OS=Homo sapiens GN=CST5 PE=1 SV=1 - [CYTD_HUMAN]	0.2042	1	2	2	6	1261000	2	2	3	3	0.2042	0.2042	8.61	88.28	142	16.1	7.17
P01037	Cystatin-SN OS=Homo sapiens GN=CST1 PE=1 SV=3 - [CYTN_HUMAN]	0.3333	1	1	3	13	10280000	3	3	7	6	0.3333	0.3333	15.77	78.17	141	16.4	7.21
P01036	Cystatin-S OS=Homo sapiens GN=CST4 PE=1 SV=3 - [CYTS_HUMAN]	0.3901	2	2	4	13	10690000	4	4	7	6	0.3901	0.3901	15.26	124.46	141	16.2	5.02
P08174	Complement decay-accelerating factor OS=Homo sapiens GN=CD55 PE=1 SV=4 - [DAF_HUMAN]	0.0919	1	3	3	5	242200	2	3	2	3	0.0735	0.0919	4.43	62.01	381	41.4	7.59
P81605	Dermcidin OS=Homo sapiens GN=DCD PE=1 SV=2 - [DCD_HUMAN]	0.2	1	2	2	4	3166000	2	2	2	2	0.2	0.2	5.44	85.25	110	11.3	6.54
P59665	Neutrophil defensin 1 OS=Homo sapiens GN=DEFA1 PE=1 SV=1 - [DEF1_HUMAN]	0.0957	2	1	1	4	3064000	1	1	2	2	0.0957	0.0957	4.7	47.18	94	10.2	6.99
P15924	Desmoplakin OS=Homo sapiens GN=DSP PE=1 SV=3 - [DESP_HUMAN]	0.0212	1	6	6	10	552800	4	6	4	6	0.0157	0.0212	9.3	114.95	2871	331.6	6.81
Q9UGM3	Deleted in malignant brain tumors 1 protein OS=Homo sapiens GN=DMBT1 PE=1 SV=2 - [DMBT1_HUMAN]	0.2516	1	9	9	21	12300000	8	9	10	11	0.2478	0.2516	32.53	356.54	2413	260.6	5.44
Q6E0U4	Dermokine OS=Homo sapiens GN=DMKN PE=1 SV=3 - [DMKN_HUMAN]	0.0357	1	1	1	4	172300	1	1	2	2	0.0357	0.0357	4.94	38.91	476	47.1	7.28
Q08554	Desmocollin-1 OS=Homo sapiens GN=DSC1 PE=1 SV=2 - [DSC1_HUMAN]	0.0727	1	5	5	16	2246000	5	5	8	8	0.0727	0.0727	21.31	158.8	894	99.9	5.43
Q02413	Desmoglein-1 OS=Homo sapiens GN=DSG1 PE=1 SV=2 - [DSG1_HUMAN]	0.123	1	9	9	27	1227000	9	8	14	13	0.123	0.1077	36.57	428.79	1049	113.7	5.03
P49411	Elongation factor Tu, mitochondrial OS=Homo sapiens GN=TUFM PE=1 SV=2 - [EFTU_HUMAN]	0.0155	1	1	1	1	93410		1		1	0	0.0155		31.85	452	49.5	7.61
P06733	Alpha-enolase OS=Homo sapiens GN=ENO1 PE=1 SV=2 - [ENOA_HUMAN]	0.1797	2	6	6	16	954100	6	6	8	8	0.1797	0.1797	22.1	226.16	434	47.1	7.39
O14638	Ectonucleotide pyrophosphatase/phosphodiesterase family member 3 OS=Homo sapiens GN=ENPP3 PE=1 SV=2 - [ENPP3_HUMAN]	0.0331	1	2	2	3	327200	2	1	2	1	0.0331	0.0171	4.62	32.8	875	100.1	6.57
P15311	Ezrin OS=Homo sapiens GN=EZR PE=1 SV=4 - [EZRI_HUMAN]	0.215	3	11	14	36	1877000	12	14	17	19	0.1826	0.215	42.75	346.42	586	69.4	6.27
P12259	Coagulation factor V OS=Homo sapiens GN=F5 PE=1 SV=4 - [FA5_HUMAN]	0.0045	1	1	1	2	169500	1	1	1	1	0.0045	0.0045	2.29	35.6	2224	251.5	6.05
Q01469	Fatty acid-binding protein, epidermal OS=Homo sapiens GN=FABP5 PE=1 SV=3 - [FABP5_HUMAN]	0.1037	1	1	1	2	103400	1	1	1	1	0.1037	0.1037	3.31	29.73	135	15.2	7.01
P23142	Fibulin-1 OS=Homo sapiens GN=FBLN1 PE=1 SV=4 - [FBLN1_HUMAN]	0.01	1	1	1	1	425600		1		1	0	0.01		39.28	703	77.2	5.22
O75636	Ficolin-3 OS=Homo sapiens GN=FCN3 PE=1 SV=2 - [FCN3_HUMAN]	0.0301	1	1	1	1	734100		1		1	0	0.0301		37.07	299	32.9	6.67
P02771	Alpha-fetoprotein OS=Homo sapiens GN=AFP PE=1 SV=1 - [FETA_HUMAN]	0.0296	1	2	2	3	8010000	1	2	1	2	0.0164	0.0296	2.82	73.11	609	68.6	5.68
Q5D862	Filaggrin-2 OS=Homo sapiens GN=FLG2 PE=1 SV=1 - [FILA2_HUMAN]	0.013	1	2	2	3	160700	1	2	1	2	0.0079	0.013	2.18	46.73	2391	247.9	8.31
P02751	Fibronectin OS=Homo sapiens GN=FN1 PE=1 SV=4 - [FINC_HUMAN]	0.0729	1	11	11	23	3025000	11	9	13	10	0.0729	0.0574	34.44	279.43	2386	262.5	5.71
P62942	Peptidyl-prolyl cis-trans isomerase FKBP1A OS=Homo sapiens GN=FKBP1A PE=1 SV=2 - [FKB1A_HUMAN]	0.1204	1	1	1	1	87010		1		1		0.1204		26.3	108	11.9	8.16
P04406	Glyceraldehyde-3-phosphate dehydrogenase OS=Homo sapiens GN=GAPDH PE=1 SV=3 - [G3P_HUMAN]	0.0866	1	2	2	6	467400	2	2	3	3	0.0866	0.0866	7.58	106.14	335	36	8.46
P62879	Guanine nucleotide-binding protein G(I)/G(S)/G(T) subunit beta-2 OS=Homo sapiens GN=GNB2 PE=1 SV=3 - [GBB2_HUMAN]	0.1206	4	3	3	6	230300	3	3	3	3	0.1206	0.1206	8.59	126.05	340	37.3	6
P52565	Rho GDP-dissociation inhibitor 1 OS=Homo sapiens GN=ARHGDIA PE=1 SV=3 - [GDIR1_HUMAN]	0.0735	1	1	1	2	191700	1	1	1	1	0.0735	0.0735	2.28	24.97	204	23.2	5.11
P06396	Gelsolin OS=Homo sapiens GN=GSN PE=1 SV=1 - [GELS_HUMAN]	0.0614	1	4	4	6	391000	2	4	2	4	0.0384	0.0614	5.8	102.28	782	85.6	6.28
O75223	Gamma-glutamylcyclotransferase OS=Homo sapiens GN=GGCT PE=1 SV=1 - [GGCT_HUMAN]	0.0691	1	1	1	2	386400	1	1	1	1	0.0691	0.0691	2.62	41.17	188	21	5.14
P04899	Guanine nucleotide-binding protein G(i) subunit alpha-2 OS=Homo sapiens GN=GNAI2 PE=1 SV=3 - [GNAI2_HUMAN]	0.1042	12	3	3	8	449400	3	3	4	4	0.1042	0.1042	10.16	68.05	355	40.4	5.54
Q9NQ84	G-protein coupled receptor family C group 5 member C OS=Homo sapiens GN=GPRC5C PE=1 SV=2 - [GPC5C_HUMAN]	0.1247	1	4	4	10	1107000	4	4	5	5	0.1247	0.1247	14.87	200.85	441	48.2	8.43
P69905	Hemoglobin subunit alpha OS=Homo sapiens GN=HBA1 PE=1 SV=2 - [HBA_HUMAN]	0.3662	1	4	4	16	2338000	4	4	8	8	0.3662	0.3662	22.2	155.87	142	15.2	8.68
P68871	Hemoglobin subunit beta OS=Homo sapiens GN=HBB PE=1 SV=2 - [HBB_HUMAN]	0.6327	5	8	8	19	4186000	6	8	9	10	0.517	0.6327	19.39	251.87	147	16	7.28
P02790	Hemopexin OS=Homo sapiens GN=HPX PE=1 SV=2 - [HEMO_HUMAN]	0.0541	1	2	2	4	181600	2	2	2	2	0.0541	0.0541	4.46	38.06	462	51.6	7.02
P05546	Heparin cofactor 2 OS=Homo sapiens GN=SERPIND1 PE=1 SV=3 - [HEP2_HUMAN]	0.018	1	1	1	2	411200	1	1	1	1	0.018	0.018	2.9	43.64	499	57	6.9
Q86YZ3	Hornerin OS=Homo sapiens GN=HRNR PE=1 SV=2 - [HORN_HUMAN]	0.0246	1	2	2	7	532000	2	2	4	3	0.0246	0.0246	4.57	95.3	2850	282.2	10.04
P08107	Heat shock 70 kDa protein 1A/1B OS=Homo sapiens GN=HSPA1A PE=1 SV=5 - [HSP71_HUMAN]	0.1373	4	6	8	13	676400	6	7	6	7	0.1061	0.1217	15.32	158.68	641	70	5.66
P11142	Heat shock cognate 71 kDa protein OS=Homo sapiens GN=HSPA8 PE=1 SV=1 - [HSP7C_HUMAN]	0.1099	3	4	6	15	709800	6	5	8	7	0.1099	0.096	22.6	223.55	646	70.9	5.52
P01824	Ig heavy chain V-II region WAH OS=Homo sapiens PE=1 SV=1 - [HV206_HUMAN]	0.0698	1	1	1	2	222100	1	1	1	1	0.0698	0.0698	2	50.03	129	14.1	8.46
P01765	Ig heavy chain V-III region TIL OS=Homo sapiens PE=1 SV=1 - [HV304_HUMAN]	0.1652	4	1	1	2	297500	1	1	1	1	0.1652	0.1652	3.5	28.4	115	12.3	9.13
P01777	Ig heavy chain V-III region TEI OS=Homo sapiens PE=1 SV=1 - [HV316_HUMAN]	0.1597	2	1	1	4	1161000	1	1	2	2	0.1597	0.1597	4.36	70.53	119	12.8	8.5
P05155	Plasma protease C1 inhibitor OS=Homo sapiens GN=SERPING1 PE=1 SV=2 - [IC1_HUMAN]	0.02	1	1	1	2	1386000	1	1	1	1	0.02	0.02	2.85	43.96	500	55.1	6.55
P01876	Ig alpha-1 chain C region OS=Homo sapiens GN=IGHA1 PE=1 SV=2 - [IGHA1_HUMAN]	0.204	2	6	6	14	2270000	5	6	6	8	0.1785	0.204	14.73	173.29	353	37.6	6.51
P01857	Ig gamma-1 chain C region OS=Homo sapiens GN=IGHG1 PE=1 SV=1 - [IGHG1_HUMAN]	0.0727	2	1	2	4	799000	2	2	2	2	0.0727	0.0727	5.93	74.22	330	36.1	8.19
P01859	Ig gamma-2 chain C region OS=Homo sapiens GN=IGHG2 PE=1 SV=2 - [IGHG2_HUMAN]	0.0736	2	1	2	4	618200	2	2	2	2	0.0736	0.0736	5.62	91.62	326	35.9	7.59
P01871	Ig mu chain C region OS=Homo sapiens GN=IGHM PE=1 SV=3 - [IGHM_HUMAN]	0.1925	2	7	7	23	5764000	7	7	11	12	0.1925	0.1925	29.97	347.62	452	49.3	6.77
P01834	Ig kappa chain C region OS=Homo sapiens GN=IGKC PE=1 SV=1 - [IGKC_HUMAN]	0.6509	1	4	4	32	2903000	4	4	17	15	0.6509	0.6509	54.68	307.74	106	11.6	5.87
B9A064	Immunoglobulin lambda-like polypeptide 5 OS=Homo sapiens GN=IGLL5 PE=2 SV=2 - [IGLL5_HUMAN]	0.1776	2	1	3	10	477300	3	3	5	5	0.1776	0.1776	16.19	177.7	214	23	8.84
P05154	Plasma serine protease inhibitor OS=Homo sapiens GN=SERPINA5 PE=1 SV=3 - [IPSP_HUMAN]	0.0296	1	1	1	2	212000	1	1	1	1	0.0296	0.0296	2.91	51.15	406	45.6	9.26
P53990	IST1 homolog OS=Homo sapiens GN=IST1 PE=1 SV=1 - [IST1_HUMAN]	0.0275	1	1	1	2	72870	1	1	1	1	0.0275	0.0275	2.65	38.55	364	39.7	5.35
P19827	Inter-alpha-trypsin inhibitor heavy chain H1 OS=Homo sapiens GN=ITIH1 PE=1 SV=3 - [ITIH1_HUMAN]	0.0768	1	6	6	13	2215000	5	6	6	7	0.0692	0.0768	17.99	220.85	911	101.3	6.79
P19823	Inter-alpha-trypsin inhibitor heavy chain H2 OS=Homo sapiens GN=ITIH2 PE=1 SV=2 - [ITIH2_HUMAN]	0.0539	1	4	4	8	1948000	4	4	4	4	0.0539	0.0539	10.11	79.67	946	106.4	6.86
Q14624	Inter-alpha-trypsin inhibitor heavy chain H4 OS=Homo sapiens GN=ITIH4 PE=1 SV=4 - [ITIH4_HUMAN]	0.0914	1	8	8	18	1363000	8	8	9	9	0.0914	0.0914	24.25	257.87	930	103.3	6.98
P13645	Keratin, type I cytoskeletal 10 OS=Homo sapiens GN=KRT10 PE=1 SV=6 - [K1C10_HUMAN]	0.3373	10	15	17	67	28440000	16	17	33	34	0.3253	0.3373	104.57	1127.78	584	58.8	5.21
P02533	Keratin, type I cytoskeletal 14 OS=Homo sapiens GN=KRT14 PE=1 SV=4 - [K1C14_HUMAN]	0.4619	9	8	20	55	11970000	19	19	28	27	0.447	0.4576	67.51	822.8	472	51.5	5.16
P08779	Keratin, type I cytoskeletal 16 OS=Homo sapiens GN=KRT16 PE=1 SV=4 - [K1C16_HUMAN]	0.5032	9	11	20	42	11970000	19	19	21	21	0.4884	0.463	58.16	696.97	473	51.2	5.05
Q04695	Keratin, type I cytoskeletal 17 OS=Homo sapiens GN=KRT17 PE=1 SV=2 - [K1C17_HUMAN]	0.287	7	6	13	35	8530000	12	12	17	18	0.2708	0.2639	39.7	529.3	432	48.1	5.02
P35527	Keratin, type I cytoskeletal 9 OS=Homo sapiens GN=KRT9 PE=1 SV=3 - [K1C9_HUMAN]	0.3772	1	17	17	113	86340000	16	17	56	57	0.3628	0.3772	156.85	1654	623	62	5.24
P35908	Keratin, type II cytoskeletal 2 epidermal OS=Homo sapiens GN=KRT2 PE=1 SV=2 - [K22E_HUMAN]	0.3881	4	16	23	76	53940000	23	23	38	38	0.3881	0.3881	109.21	1103.42	639	65.4	8
P04264	Keratin, type II cytoskeletal 1 OS=Homo sapiens GN=KRT1 PE=1 SV=6 - [K2C1_HUMAN]	0.5062	5	23	30	154	88500000	30	29	78	76	0.5062	0.4457	228.71	2460.98	644	66	8.12
P13647	Keratin, type II cytoskeletal 5 OS=Homo sapiens GN=KRT5 PE=1 SV=3 - [K2C5_HUMAN]	0.3	3	11	20	58	5409000	18	20	28	30	0.2695	0.3	76.67	749.17	590	62.3	7.74
P02538	Keratin, type II cytoskeletal 6A OS=Homo sapiens GN=KRT6A PE=1 SV=3 - [K2C6A_HUMAN]	0.305	3	1	19	46	4627000	16	19	22	24	0.2535	0.305	58.89	565.66	564	60	8
P48668	Keratin, type II cytoskeletal 6C OS=Homo sapiens GN=KRT6C PE=1 SV=3 - [K2C6C_HUMAN]	0.305	3	1	19	46	4627000	16	19	22	24	0.2535	0.305	58.23	557.54	564	60	8
Q7RTS7	Keratin, type II cytoskeletal 74 OS=Homo sapiens GN=KRT74 PE=1 SV=2 - [K2C74_HUMAN]	0.0378	4	1	2	4	1974000	2	2	2	2	0.0378	0.0378	6.38	56.19	529	57.8	7.71
Q8N1N4	Keratin, type II cytoskeletal 78 OS=Homo sapiens GN=KRT78 PE=2 SV=2 - [K2C78_HUMAN]	0.1308	2	5	6	12	1523000	6	6	6	6	0.1308	0.1308	18.3	228.55	520	56.8	6.02
Q6KB66	Keratin, type II cytoskeletal 80 OS=Homo sapiens GN=KRT80 PE=1 SV=2 - [K2C80_HUMAN]	0.0553	3	1	2	6	205600	2	2	3	3	0.0553	0.0553	9.27	103.23	452	50.5	5.67
P29622	Kallistatin OS=Homo sapiens GN=SERPINA4 PE=1 SV=3 - [KAIN_HUMAN]	0.0211	1	1	1	2	243200	1	1	1	1	0.0211	0.0211	2	40.91	427	48.5	7.75
P06870	Kallikrein-1 OS=Homo sapiens GN=KLK1 PE=1 SV=2 - [KLK1_HUMAN]	0.1603	1	3	3	5	1819000	2	3	2	3	0.1031	0.1603	5.05	50.18	262	28.9	4.83
P01042	Kininogen-1 OS=Homo sapiens GN=KNG1 PE=1 SV=2 - [KNG1_HUMAN]	0.014	1	1	1	2	3311000	1	1	1	1	0.014	0.014	2.37	57.19	644	71.9	6.81
P14618	Pyruvate kinase isozymes M1/M2 OS=Homo sapiens GN=PKM PE=1 SV=4 - [KPYM_HUMAN]	0.0358	1	2	2	4	394700	2	2	2	2	0.0358	0.0358	5.6	66.59	531	57.9	7.84
O43790	Keratin, type II cuticular Hb6 OS=Homo sapiens GN=KRT86 PE=1 SV=1 - [KRT86_HUMAN]	0.0514	5	4	4	6	323200	4	2	4	2	0.0514	0.037	10.31	54.44	486	53.5	5.66
Q14525	Keratin, type I cuticular Ha3-II OS=Homo sapiens GN=KRT33B PE=2 SV=3 - [KT33B_HUMAN]	0.0866	10	3	4	6	4756000	2	4	2	4	0.0421	0.0866	4.73	66.44	404	46.2	4.84
P01597	Ig kappa chain V-I region DEE OS=Homo sapiens PE=1 SV=1 - [KV105_HUMAN]	0.1667	11	2	2	5	503300	1	1	2	3	0.1667	0.1667	8	144.26	108	11.7	9.36
P01598	Ig kappa chain V-I region EU OS=Homo sapiens PE=1 SV=1 - [KV106_HUMAN]	0.1019	2	1	1	2	116900	1	1	1	1	0.1019	0.1019	2.69	47.47	108	11.8	8.44
P01617	Ig kappa chain V-II region TEW OS=Homo sapiens PE=1 SV=1 - [KV204_HUMAN]	0.115	5	1	1	2	3516000	1	1	1	1	0.115	0.115	3.43	82.79	113	12.3	6
P01620	Ig kappa chain V-III region SIE OS=Homo sapiens PE=1 SV=1 - [KV302_HUMAN]	0.3119	6	2	2	3	578500	2	1	2	1	0.3119	0.1468	7.68	83.28	109	11.8	8.48
P01625	Ig kappa chain V-IV region Len OS=Homo sapiens PE=1 SV=2 - [KV402_HUMAN]	0.1579	1	1	1	2	591800	1	1	1	1	0.1579	0.1579	4.12	70.74	114	12.6	7.93
P0CF74	Ig lambda-6 chain C region OS=Homo sapiens GN=IGLC6 PE=4 SV=1 - [LAC6_HUMAN]	0.4623	5	1	3	19	1127000	3	3	10	9	0.4623	0.4623	28.68	204.13	106	11.3	7.24
P13473	Lysosome-associated membrane glycoprotein 2 OS=Homo sapiens GN=LAMP2 PE=1 SV=2 - [LAMP2_HUMAN]	0.0195	1	1	1	1	235200	1		1		0.0195	0	2.42		410	44.9	5.63
P31025	Lipocalin-1 OS=Homo sapiens GN=LCN1 PE=1 SV=1 - [LCN1_HUMAN]	0.0625	1	1	1	2	347300	1	1	1	1	0.0625	0.0625	2.19	34.51	176	19.2	5.58
P17931	Galectin-3 OS=Homo sapiens GN=LGALS3 PE=1 SV=5 - [LEG3_HUMAN]	0.088	1	2	2	4	546800	2	2	2	2	0.088	0.088	2.82	26.37	250	26.1	8.56
P01700	Ig lambda chain V-I region HA OS=Homo sapiens PE=1 SV=1 - [LV102_HUMAN]	0.1875	2	2	2	3	263900	1	2	1	2	0.1161	0.1875	2.65	50.89	112	11.9	8.91
P80748	Ig lambda chain V-III region LOI OS=Homo sapiens PE=1 SV=1 - [LV302_HUMAN]	0.1441	1	1	1	2	561100	1	1	1	1	0.1441	0.1441	2.97	33.11	111	11.9	5.08
P61626	Lysozyme C OS=Homo sapiens GN=LYZ PE=1 SV=1 - [LYSC_HUMAN]	0.1284	1	2	2	5	418900	1	2	2	3	0.0811	0.1284	5.75	84.8	148	16.5	9.16
P40925	Malate dehydrogenase, cytoplasmic OS=Homo sapiens GN=MDH1 PE=1 SV=4 - [MDHC_HUMAN]	0.0659	1	2	2	4	165200	2	2	2	2	0.0659	0.0659	5.1	46.26	334	36.4	7.36
P26038	Moesin OS=Homo sapiens GN=MSN PE=1 SV=3 - [MOES_HUMAN]	0.0659	2	2	5	11	1380000	4	5	5	6	0.052	0.0659	12.08	102.1	577	67.8	6.4
P15941	Mucin-1 OS=Homo sapiens GN=MUC1 PE=1 SV=3 - [MUC1_HUMAN]	0.0534	1	5	5	13	2469000	5	4	8	5	0.0534	0.0446	16.96	114.3	1255	122	7.47
Q99102	Mucin-4 OS=Homo sapiens GN=MUC4 PE=1 SV=4 - [MUC4_HUMAN]	0.018	1	3	3	7	542900	3	3	4	3	0.018	0.018	9.05	59.54	2169	231.4	6.27
Q9HC84	Mucin-5B OS=Homo sapiens GN=MUC5B PE=1 SV=3 - [MUC5B_HUMAN]	0.0524	1	16	16	47	20030000	16	15	24	23	0.0524	0.0505	68.96	633.91	5762	596	6.64
Q8TAX7	Mucin-7 OS=Homo sapiens GN=MUC7 PE=1 SV=2 - [MUC7_HUMAN]	0.0212	1	1	1	3	4294000	1	1	1	2	0.0212	0.0212	1.98	44.5	377	39.1	8.78
Q9ULV0	Unconventional myosin-Vb OS=Homo sapiens GN=MYO5B PE=1 SV=3 - [MYO5B_HUMAN]	0.0038	2	1	1	1	338900		1		1	0	0.0038		38.1	1848	213.5	7.2
P80188	Neutrophil gelatinase-associated lipocalin OS=Homo sapiens GN=LCN2 PE=1 SV=2 - [NGAL_HUMAN]	0.0758	1	1	1	2	506300	1	1	1	1	0.0758	0.0758	3.42	47.07	198	22.6	8.91
O14745	Na(+)/H(+) exchange regulatory cofactor NHE-RF1 OS=Homo sapiens GN=SLC9A3R1 PE=1 SV=4 - [NHRF1_HUMAN]	0.2654	1	6	6	14	2382000	6	6	7	7	0.2654	0.2654	18.33	201.81	358	38.8	5.77
Q8WUM4	Programmed cell death 6-interacting protein OS=Homo sapiens GN=PDCD6IP PE=1 SV=1 - [PDC6I_HUMAN]	0.0726	1	6	6	10	311600	4	6	4	6	0.053	0.0726	11.58	173.08	868	96	6.52
P07237	Protein disulfide-isomerase OS=Homo sapiens GN=P4HB PE=1 SV=3 - [PDIA1_HUMAN]	0.0551	1	2	2	5	113100	2	1	3	2	0.0551	0.0315	11.24	72.62	508	57.1	4.87
P30086	Phosphatidylethanolamine-binding protein 1 OS=Homo sapiens GN=PEBP1 PE=1 SV=3 - [PEBP1_HUMAN]	0.1818	1	2	2	6	348700	2	2	3	3	0.1818	0.1818	11.1	149.47	187	21	7.53
P36955	Pigment epithelium-derived factor OS=Homo sapiens GN=SERPINF1 PE=1 SV=4 - [PEDF_HUMAN]	0.0287	1	1	1	2	328800	1	1	1	1	0.0287	0.0287	3.11	76.99	418	46.3	6.38
P00558	Phosphoglycerate kinase 1 OS=Homo sapiens GN=PGK1 PE=1 SV=3 - [PGK1_HUMAN]	0.0264	1	1	1	2	45370	1	1	1	1	0.0264	0.0264	2.48	33.81	417	44.6	8.1
P01833	Polymeric immunoglobulin receptor OS=Homo sapiens GN=PIGR PE=1 SV=4 - [PIGR_HUMAN]	0.2212	1	13	13	39	9581000	12	12	20	19	0.2094	0.1976	62.47	493.69	764	83.2	5.74
P12273	Prolactin-inducible protein OS=Homo sapiens GN=PIP PE=1 SV=1 - [PIP_HUMAN]	0.5685	1	7	7	34	32190000	7	7	17	17	0.5685	0.5685	47.01	324.52	146	16.6	8.05
P00747	Plasminogen OS=Homo sapiens GN=PLG PE=1 SV=2 - [PLMN_HUMAN]	0.0123	1	1	1	2	428000	1	1	1	1	0.0123	0.0123	2.22	25.77	810	90.5	7.24
P13796	Plastin-2 OS=Homo sapiens GN=LCP1 PE=1 SV=6 - [PLSL_HUMAN]	0.0367	1	2	2	5	251700	2	2	3	2	0.0367	0.0367	7.71	57.25	627	70.2	5.43
P55058	Phospholipid transfer protein OS=Homo sapiens GN=PLTP PE=1 SV=1 - [PLTP_HUMAN]	0.0467	1	2	2	4	183600	2	2	2	2	0.0467	0.0467	5.47	67.31	493	54.7	7.01
P62937	Peptidyl-prolyl cis-trans isomerase A OS=Homo sapiens GN=PPIA PE=1 SV=2 - [PPIA_HUMAN]	0.1758	1	3	3	6	537100	3	3	3	3	0.1758	0.1758	7.51	100.88	165	18	7.81
Q06830	Peroxiredoxin-1 OS=Homo sapiens GN=PRDX1 PE=1 SV=1 - [PRDX1_HUMAN]	0.0955	1	1	2	4	1130000	2	2	2	2	0.0955	0.0955	4.72	41.86	199	22.1	8.13
P32119	Peroxiredoxin-2 OS=Homo sapiens GN=PRDX2 PE=1 SV=5 - [PRDX2_HUMAN]	0.1364	1	2	3	5	855400	2	3	2	3	0.101	0.1364	5.18	87.25	198	21.9	5.97
P30041	Peroxiredoxin-6 OS=Homo sapiens GN=PRDX6 PE=1 SV=3 - [PRDX6_HUMAN]	0.0402	1	1	1	2	213100	1	1	1	1	0.0402	0.0402	2.32	47.57	224	25	6.38
O43490	Prominin-1 OS=Homo sapiens GN=PROM1 PE=1 SV=1 - [PROM1_HUMAN]	0.0647	1	4	4	11	454100	4	4	6	5	0.0647	0.0647	13.92	107.46	865	97.1	7.27
Q8N271	Prominin-2 OS=Homo sapiens GN=PROM2 PE=1 SV=1 - [PROM2_HUMAN]	0.0108	1	1	1	2	181800	1	1	1	1	0.0108	0.0108	2.86	37.64	834	91.8	6.15
P07225	Vitamin K-dependent protein S OS=Homo sapiens GN=PROS1 PE=1 SV=1 - [PROS_HUMAN]	0.0118	1	1	1	2	234900	1	1	1	1	0.0118	0.0118	2.21	44.83	676	75.1	5.67
Q16651	Prostasin OS=Homo sapiens GN=PRSS8 PE=1 SV=1 - [PRSS8_HUMAN]	0.0204	1	1	1	2	117500	1	1	1	1	0.0204	0.0204	2.15	52.5	343	36.4	5.85
O00391	Sulfhydryl oxidase 1 OS=Homo sapiens GN=QSOX1 PE=1 SV=3 - [QSOX1_HUMAN]	0.0174	1	1	1	2	0	1	1	1	1	0.0174	0.0174	2.63	35.2	747	82.5	8.92
Q8NFJ5	Retinoic acid-induced protein 3 OS=Homo sapiens GN=GPRC5A PE=1 SV=2 - [RAI3_HUMAN]	0.0364	1	1	1	2	303100	1	1	1	1	0.0364	0.0364	3.21	49.23	357	40.2	8.15
A6NIZ1	Ras-related protein Rap-1b-like protein OS=Homo sapiens PE=2 SV=1 - [RP1BL_HUMAN]	0.0543	3	1	1	1	337200		1		1	0	0.0543		26.65	184	20.9	5.48
P25815	Protein S100-P OS=Homo sapiens GN=S100P PE=1 SV=2 - [S100P_HUMAN]	0.1368	1	1	1	2	137300	1	1	1	1	0.1368	0.1368	2.81	27	95	10.4	4.88
P06703	Protein S100-A6 OS=Homo sapiens GN=S100A6 PE=1 SV=1 - [S10A6_HUMAN]	0.1667	1	2	2	3	1256000	1	2	1	2	0.0889	0.1667	2.96	74.69	90	10.2	5.48
P31151	Protein S100-A7 OS=Homo sapiens GN=S100A7 PE=1 SV=4 - [S10A7_HUMAN]	0.1089	1	1	1	2	190500	1	1	1	1	0.1089	0.1089	2.37	37.4	101	11.5	6.77
P05109	Protein S100-A8 OS=Homo sapiens GN=S100A8 PE=1 SV=1 - [S10A8_HUMAN]	0.3978	1	4	4	7	2208000	4	3	4	3	0.3978	0.3226	11.15	96.95	93	10.8	7.03
P06702	Protein S100-A9 OS=Homo sapiens GN=S100A9 PE=1 SV=1 - [S10A9_HUMAN]	0.3158	1	3	3	14	3537000	3	3	7	7	0.3158	0.3158	23.49	176.76	114	13.2	6.13
P31949	Protein S100-A11 OS=Homo sapiens GN=S100A11 PE=1 SV=2 - [S10AB_HUMAN]	0.0857	1	1	1	1	217100		1		1	0	0.0857		33.57	105	11.7	7.12
Q9HCY8	Protein S100-A14 OS=Homo sapiens GN=S100A14 PE=1 SV=1 - [S10AE_HUMAN]	0.25	1	2	2	4	306600	2	2	2	2	0.25	0.25	6.53	107.04	104	11.7	5.24
P35542	Serum amyloid A-4 protein OS=Homo sapiens GN=SAA4 PE=1 SV=2 - [SAA4_HUMAN]	0.0615	1	1	1	2	6350000	1	1	1	1	0.0615	0.0615	2.23	29.28	130	14.7	9.07
P02743	Serum amyloid P-component OS=Homo sapiens GN=APCS PE=1 SV=2 - [SAMP_HUMAN]	0.0359	1	1	1	2	337800	1	1	1	1	0.0359	0.0359	1.8	32.27	223	25.4	6.54
Q6UWP8	Suprabasin OS=Homo sapiens GN=SBSN PE=2 SV=2 - [SBSN_HUMAN]	0.1831	1	3	3	7	211300	3	3	3	4	0.1831	0.1831	7.47	75.07	590	60.5	7.01
O00560	Syntenin-1 OS=Homo sapiens GN=SDCBP PE=1 SV=1 - [SDCB1_HUMAN]	0.0369	1	1	1	2	347400	1	1	1	1	0.0369	0.0369	2.47	26.04	298	32.4	7.53
O00161	Synaptosomal-associated protein 23 OS=Homo sapiens GN=SNAP23 PE=1 SV=1 - [SNP23_HUMAN]	0.0474	1	1	1	2	148100	1	1	1	1	0.0474	0.0474	2.45	28.8	211	23.3	5.01
Q96P63	Serpin B12 OS=Homo sapiens GN=SERPINB12 PE=1 SV=1 - [SPB12_HUMAN]	0.0395	1	1	1	1	183600	1		1		0.0395	0	2.76		405	46.2	5.53
P29508	Serpin B3 OS=Homo sapiens GN=SERPINB3 PE=1 SV=2 - [SPB3_HUMAN]	0.0308	2	1	1	2	224300	1	1	1	1	0.0308	0.0308	2.64	45.25	390	44.5	6.81
Q9Y6E0	Serine/threonine-protein kinase 24 OS=Homo sapiens GN=STK24 PE=1 SV=1 - [STK24_HUMAN]	0.0339	1	1	1	4	113200	1	1	2	2	0.0339	0.0339	9.21	101.33	443	49.3	5.69
P27105	Erythrocyte band 7 integral membrane protein OS=Homo sapiens GN=STOM PE=1 SV=3 - [STOM_HUMAN]	0.1354	1	3	3	6	131600	3	3	3	3	0.1354	0.1354	9.08	99.35	288	31.7	7.88
P30408	Transmembrane 4 L6 family member 1 OS=Homo sapiens GN=TM4SF1 PE=1 SV=1 - [T4S1_HUMAN]	0.0446	1	1	1	2	75880	1	1	1	1	0.0446	0.0446	2.02	26.71	202	21.6	4.98
P20061	Transcobalamin-1 OS=Homo sapiens GN=TCN1 PE=1 SV=2 - [TCO1_HUMAN]	0.0185	1	1	1	2	509200	1	1	1	1	0.0185	0.0185	2.31	45.68	433	48.2	5.03
Q08188	Protein-glutamine gamma-glutamyltransferase E OS=Homo sapiens GN=TGM3 PE=1 SV=4 - [TGM3_HUMAN]	0.013	1	1	1	2	107300	1	1	1	1	0.013	0.013	2.28	38.59	693	76.6	5.86
P10599	Thioredoxin OS=Homo sapiens GN=TXN PE=1 SV=3 - [THIO_HUMAN]	0.3143	1	3	3	6	1163000	3	3	3	3	0.3143	0.3143	8.67	108.33	105	11.7	4.92
P00734	Prothrombin OS=Homo sapiens GN=F2 PE=1 SV=2 - [THRB_HUMAN]	0.0289	1	2	2	3	269500	1	2	1	2	0.0193	0.0289	2.78	57.14	622	70	5.9
P02787	Serotransferrin OS=Homo sapiens GN=TF PE=1 SV=3 - [TRFE_HUMAN]	0.1476	1	9	9	19	370400	8	9	9	10	0.1361	0.1476	24.76	279.96	698	77	7.12
P02788	Lactotransferrin OS=Homo sapiens GN=LTF PE=1 SV=6 - [TRFL_HUMAN]	0.1268	1	7	7	13	496100	6	7	6	7	0.1099	0.1268	18.52	227.72	710	78.1	8.12
P07477	Trypsin-1 OS=Homo sapiens GN=PRSS1 PE=1 SV=1 - [TRY1_HUMAN]	0.0405	1	1	1	75	551200000	1	1	37	38	0.0405	0.0405	98.36	735.28	247	26.5	6.51
O60635	Tetraspanin-1 OS=Homo sapiens GN=TSPAN1 PE=1 SV=2 - [TSN1_HUMAN]	0.0539	1	1	1	4	91170	1	1	2	2	0.0539	0.0539	6.09	64.69	241	26.3	5.25
P07996	Thrombospondin-1 OS=Homo sapiens GN=THBS1 PE=1 SV=2 - [TSP1_HUMAN]	0.0197	1	2	2	4	222200	2	2	2	2	0.0197	0.0197	6.01	44.89	1170	129.3	4.94
P0CG48	Polyubiquitin-C OS=Homo sapiens GN=UBC PE=1 SV=3 - [UBC_HUMAN]	0.2102	4	1	1	2	2050000	1	1	1	1	0.2102	0.2102	2.99	30.74	685	77	7.66
O75348	V-type proton ATPase subunit G 1 OS=Homo sapiens GN=ATP6V1G1 PE=1 SV=3 - [VATG1_HUMAN]	0.0932	1	1	1	2	190900	1	1	1	1	0.0932	0.0932	2.96	41.73	118	13.7	8.79
Q9H9H4	Vacuolar protein sorting-associated protein 37B OS=Homo sapiens GN=VPS37B PE=1 SV=1 - [VP37B_HUMAN]	0.0386	1	1	1	2	32890	1	1	1	1	0.0386	0.0386	2.77	23.39	285	31.3	7.34
P02774	Vitamin D-binding protein OS=Homo sapiens GN=GC PE=1 SV=1 - [VTDB_HUMAN]	0.0654	1	3	3	5	417400	2	3	2	3	0.0506	0.0654	2.67	46.26	474	52.9	5.54
P04004	Vitronectin OS=Homo sapiens GN=VTN PE=1 SV=1 - [VTNC_HUMAN]	0.0251	1	1	1	2	397500	1	1	1	1	0.0251	0.0251	2.15	26.66	478	54.3	5.8
P04275	von Willebrand factor OS=Homo sapiens GN=VWF PE=1 SV=4 - [VWF_HUMAN]	0.0811	1	20	20	51	3871000	19	20	25	26	0.0757	0.0811	60.13	553.26	2813	309.1	5.48
P25311	Zinc-alpha-2-glycoprotein OS=Homo sapiens GN=AZGP1 PE=1 SV=2 - [ZA2G_HUMAN]	0.2617	1	8	8	18	5356000	7	7	10	8	0.2617	0.2047	25.53	162.26	298	34.2	6.05
Q96DA0	Zymogen granule protein 16 homolog B OS=Homo sapiens GN=ZG16B PE=1 SV=3 - [ZG16B_HUMAN]	0.2596	1	4	4	16	21600000	4	4	8	8	0.2596	0.2596	25.88	240.58	208	22.7	7.39
Q9UK55	Protein Z-dependent protease inhibitor OS=Homo sapiens GN=SERPINA10 PE=1 SV=1 - [ZPI_HUMAN]	0.018	1	1	1	1	191300		1		1	0	0.018		25.26	444	50.7	8.27
Q5FYB0	Arylsulfatase J OS=Homo sapiens GN=ARSJ PE=2 SV=1 - [ARSJ_HUMAN]	0.0317	1	1	1	1	0	1		1		0.0317		2.41		599	67.2	9.01
P30740	Leukocyte elastase inhibitor OS=Homo sapiens GN=SERPINB1 PE=1 SV=1 - [ILEU_HUMAN]	0.0501	1	1	1	1	303300	1		1		0.0501		0		379	42.7	6.28
P07195	L-lactate dehydrogenase B chain OS=Homo sapiens GN=LDHB PE=1 SV=2 - [LDHB_HUMAN]	0.0479	1	1	1	1	129400	1		1		0.0479		2.82		334	36.6	6.05
Q32ZL2	Lipid phosphate phosphatase-related protein type 5 OS=Homo sapiens GN=LPPR5 PE=2 SV=2 - [LPPR5_HUMAN]	0.0654	1	1	1	1	0	1		1		0.0654		0		321	35.4	7.02
Q7Z3B1	Neuronal growth regulator 1 OS=Homo sapiens GN=NEGR1 PE=1 SV=3 - [NEGR1_HUMAN]	0.0621	1	1	1	1	79020	1		1		0.0621		0		354	38.7	6.21
P07737	Profilin-1 OS=Homo sapiens GN=PFN1 PE=1 SV=2 - [PROF1_HUMAN]	0.1	1	1	1	1	0	1		1		0.1		2.89		140	15	8.27
P07602	Prosaposin OS=Homo sapiens GN=PSAP PE=1 SV=2 - [SAP_HUMAN]	0.0172	1	1	1	1	12610	1		1		0.0172		0		524	58.1	5.17
P60174	Triosephosphate isomerase OS=Homo sapiens GN=TPI1 PE=1 SV=3 - [TPIS_HUMAN]	0.0455	1	1	1	1	232900	1		1		0.0455		0		286	30.8	5.92

## Sheet: Fr6 (Upward)
Accession	Description	Sum(Coverage)	Sum(# Proteins)	Sum(# Unique Peptides)	Sum(# Peptides)	Sum(# PSMs)	Area	# Peptides A10	# Peptides A6	# PSM A10	# PSM A6	Coverage A10	Coverage A6	Score A10	Score A6	# AAs	MW [kDa]	calc. pI
P31946	14-3-3 protein beta/alpha OS=Homo sapiens GN=YWHAB PE=1 SV=3 - [1433B_HUMAN]	0.1748	2	2	3	12	477700	3	3	6	6	0.1748	0.1748	11.36	134.42	246	28.1	4.83
P62258	14-3-3 protein epsilon OS=Homo sapiens GN=YWHAE PE=1 SV=1 - [1433E_HUMAN]	0.1294	2	2	3	8	459900	1	3	3	5	0.0392	0.1294	8.38	115.02	255	29.2	4.74
Q04917	14-3-3 protein eta OS=Homo sapiens GN=YWHAH PE=1 SV=4 - [1433F_HUMAN]	0.0813	2	1	2	7	485900	1	2	3	4	0.0407	0.0813	8.38	108.77	246	28.2	4.84
P31947	14-3-3 protein sigma OS=Homo sapiens GN=SFN PE=1 SV=1 - [1433S_HUMAN]	0.0766	2	1	2	8	500200	2	2	4	4	0.0766	0.0766	10.53	107.11	248	27.8	4.74
P27348	14-3-3 protein theta OS=Homo sapiens GN=YWHAQ PE=1 SV=1 - [1433T_HUMAN]	0.098	2	1	2	8	499900	2	2	4	4	0.098	0.098	10.86	109.45	245	27.7	4.78
P63104	14-3-3 protein zeta/delta OS=Homo sapiens GN=YWHAZ PE=1 SV=1 - [1433Z_HUMAN]	0.1633	2	2	3	14	494100	3	3	7	7	0.1633	0.1633	24.17	225.51	245	27.7	4.79
P52209	6-phosphogluconate dehydrogenase, decarboxylating OS=Homo sapiens GN=PGD PE=1 SV=3 - [6PGD_HUMAN]	0.0994	1	5	5	10	838200	5	5	5	5	0.0994	0.0994	13.1	125.25	483	53.1	7.23
P01009	Alpha-1-antitrypsin OS=Homo sapiens GN=SERPINA1 PE=1 SV=3 - [A1AT_HUMAN]	0.1411	1	5	5	11	2131000	4	4	6	5	0.122	0.1244	19.46	189.78	418	46.7	5.59
P04217	Alpha-1B-glycoprotein OS=Homo sapiens GN=A1BG PE=1 SV=4 - [A1BG_HUMAN]	0.0242	1	1	1	2	95770	1	1	1	1	0.0242	0.0242	2.44	25.42	495	54.2	5.86
P01023	Alpha-2-macroglobulin OS=Homo sapiens GN=A2M PE=1 SV=3 - [A2MG_HUMAN]	0.0638	2	8	8	15	1032000	8	7	8	7	0.0638	0.055	22.9	249.06	1474	163.2	6.46
A8K2U0	Alpha-2-macroglobulin-like protein 1 OS=Homo sapiens GN=A2ML1 PE=1 SV=3 - [A2ML1_HUMAN]	0.0371	1	5	5	10	314600	5	5	5	5	0.0371	0.0371	14.45	147.55	1454	161	5.73
P01011	Alpha-1-antichymotrypsin OS=Homo sapiens GN=SERPINA3 PE=1 SV=2 - [AACT_HUMAN]	0.1584	1	6	6	15	2534000	5	6	7	8	0.1395	0.1584	22.85	282.88	423	47.6	5.52
P07108	Acyl-CoA-binding protein OS=Homo sapiens GN=DBI PE=1 SV=2 - [ACBP_HUMAN]	0.3218	1	2	2	4	519700	2	2	2	2	0.3218	0.3218	2.21	26.55	87	10	6.57
P60709	Actin, cytoplasmic 1 OS=Homo sapiens GN=ACTB PE=1 SV=1 - [ACTB_HUMAN]	0.3467	8	4	10	38	8134000	10	10	18	20	0.3467	0.3467	49.95	401.1	375	41.7	5.48
P63267	Actin, gamma-enteric smooth muscle OS=Homo sapiens GN=ACTG2 PE=1 SV=1 - [ACTH_HUMAN]	0.2207	5	1	7	31	7022000	7	7	15	16	0.2207	0.2207	40.32	277.02	376	41.8	5.48
P12814	Alpha-actinin-1 OS=Homo sapiens GN=ACTN1 PE=1 SV=2 - [ACTN1_HUMAN]	0.2141	3	7	17	39	1290000	17	14	20	19	0.2141	0.1726	47.59	439.81	892	103	5.41
O43707	Alpha-actinin-4 OS=Homo sapiens GN=ACTN4 PE=1 SV=2 - [ACTN4_HUMAN]	0.1383	3	2	12	27	1186000	12	12	13	14	0.1383	0.1383	33.33	286.97	911	104.8	5.44
P43652	Afamin OS=Homo sapiens GN=AFM PE=1 SV=1 - [AFAM_HUMAN]	0.0634	1	3	3	4	366200	1	3	1	3	0.0267	0.0634	3.46	45.84	599	69	5.9
P02768	Serum albumin OS=Homo sapiens GN=ALB PE=1 SV=2 - [ALBU_HUMAN]	0.5928	1	37	37	159	75080000	34	35	84	75	0.5534	0.5796	215.86	1950.68	609	69.3	6.28
P04075	Fructose-bisphosphate aldolase A OS=Homo sapiens GN=ALDOA PE=1 SV=2 - [ALDOA_HUMAN]	0.1484	1	4	4	8	521300	4	4	4	4	0.1484	0.1484	10.32	62.9	364	39.4	8.09
P02760	Protein AMBP OS=Homo sapiens GN=AMBP PE=1 SV=1 - [AMBP_HUMAN]	0.0227	1	1	1	2	555000	1	1	1	1	0.0227	0.0227	2.06	33.49	352	39	6.25
P15144	Aminopeptidase N OS=Homo sapiens GN=ANPEP PE=1 SV=4 - [AMPN_HUMAN]	0.1262	1	11	11	20	863800	10	10	10	10	0.1189	0.1148	26.55	234.59	967	109.5	5.48
P04745	Alpha-amylase 1 OS=Homo sapiens GN=AMY1A PE=1 SV=2 - [AMY1_HUMAN]	0.454	3	18	18	108	77880000	18	18	54	54	0.454	0.454	144.12	1509.97	511	57.7	6.93
P01019	Angiotensinogen OS=Homo sapiens GN=AGT PE=1 SV=1 - [ANGT_HUMAN]	0.0247	1	1	1	2	586500	1	1	1	1	0.0247	0.0247	3.84	96.99	485	53.1	6.32
P01008	Antithrombin-III OS=Homo sapiens GN=SERPINC1 PE=1 SV=1 - [ANT3_HUMAN]	0.0948	1	5	5	9	2159000	4	5	4	5	0.0905	0.0948	11.48	130.8	464	52.6	6.71
P50995	Annexin A11 OS=Homo sapiens GN=ANXA11 PE=1 SV=1 - [ANX11_HUMAN]	0.0475	1	2	2	3	420600	2	1	2	1	0.0475	0.0218	5.36	47.61	505	54.4	7.65
P04083	Annexin A1 OS=Homo sapiens GN=ANXA1 PE=1 SV=2 - [ANXA1_HUMAN]	0.315	1	8	8	14	1525000	8	6	8	6	0.315	0.2486	23.97	267.22	346	38.7	7.02
P12429	Annexin A3 OS=Homo sapiens GN=ANXA3 PE=1 SV=3 - [ANXA3_HUMAN]	0.2848	1	8	8	26	2130000	8	8	13	13	0.2848	0.2848	35.25	395.1	323	36.4	5.92
P08758	Annexin A5 OS=Homo sapiens GN=ANXA5 PE=1 SV=2 - [ANXA5_HUMAN]	0.0938	1	3	3	7	331500	2	3	3	4	0.0563	0.0938	7.77	105.97	320	35.9	5.05
P08133	Annexin A6 OS=Homo sapiens GN=ANXA6 PE=1 SV=3 - [ANXA6_HUMAN]	0.0371	1	2	2	4	376400	2	2	2	2	0.0371	0.0371	5.38	77.42	673	75.8	5.6
P02647	Apolipoprotein A-I OS=Homo sapiens GN=APOA1 PE=1 SV=1 - [APOA1_HUMAN]	0.5281	1	13	13	56	7994000	13	13	29	27	0.5281	0.5281	77.08	690.81	267	30.8	5.76
P02652	Apolipoprotein A-II OS=Homo sapiens GN=APOA2 PE=1 SV=1 - [APOA2_HUMAN]	0.09	1	1	1	2	341300	1	1	1	1	0.09	0.09	2.87	46.75	100	11.2	6.62
P06727	Apolipoprotein A-IV OS=Homo sapiens GN=APOA4 PE=1 SV=3 - [APOA4_HUMAN]	0.0732	1	3	3	6	272300	3	3	3	3	0.0732	0.0732	6.46	82.93	396	45.4	5.38
P08519	Apolipoprotein(a) OS=Homo sapiens GN=LPA PE=1 SV=1 - [APOA_HUMAN]	0.0031	1	1	1	4	99690	1	1	2	2	0.0031	0.0031	5.57	48.53	4548	501	5.88
P04114	Apolipoprotein B-100 OS=Homo sapiens GN=APOB PE=1 SV=2 - [APOB_HUMAN]	0.1216	1	47	47	102	3412000	45	44	52	50	0.1186	0.1148	151.54	1555.02	4563	515.3	7.05
P02654	Apolipoprotein C-I OS=Homo sapiens GN=APOC1 PE=1 SV=1 - [APOC1_HUMAN]	0.2169	1	2	2	2	870800		2		2	0	0.2169		41.72	83	9.3	8.47
P05090	Apolipoprotein D OS=Homo sapiens GN=APOD PE=1 SV=1 - [APOD_HUMAN]	0.0952	1	2	2	4	132100	2	2	2	2	0.0952	0.0952	5.25	66.13	189	21.3	5.15
P02649	Apolipoprotein E OS=Homo sapiens GN=APOE PE=1 SV=1 - [APOE_HUMAN]	0.2271	1	7	7	15	1762000	7	7	7	8	0.2271	0.2271	22.85	280.67	317	36.1	5.73
P55064	Aquaporin-5 OS=Homo sapiens GN=AQP5 PE=1 SV=1 - [AQP5_HUMAN]	0.0377	1	1	1	2	1733000	1	1	1	1	0.0377	0.0377	2.64	38.11	265	28.3	8.62
P18085	ADP-ribosylation factor 4 OS=Homo sapiens GN=ARF4 PE=1 SV=3 - [ARF4_HUMAN]	0.0611	4	1	1	2	713100	1	1	1	1	0.0611	0.0611	2.75	41.65	180	20.5	7.14
P61160	Actin-related protein 2 OS=Homo sapiens GN=ACTR2 PE=1 SV=1 - [ARP2_HUMAN]	0.0914	1	3	3	6	274300	3	3	3	3	0.0914	0.0914	7.61	65.1	394	44.7	6.74
O15144	Actin-related protein 2/3 complex subunit 2 OS=Homo sapiens GN=ARPC2 PE=1 SV=1 - [ARPC2_HUMAN]	0.03	1	1	1	2	286300	1	1	1	1	0.03	0.03	2.66	35.99	300	34.3	7.36
Q92485	Acid sphingomyelinase-like phosphodiesterase 3b OS=Homo sapiens GN=SMPDL3B PE=2 SV=2 - [ASM3B_HUMAN]	0.0352	1	1	1	2	383900	1	1	1	1	0.0352	0.0352	3.24	45.39	455	50.8	5.64
A6NMY6	Putative annexin A2-like protein OS=Homo sapiens GN=ANXA2P2 PE=5 SV=2 - [AXA2L_HUMAN]	0.0885	2	3	3	6	222200	3	3	3	3	0.0885	0.0885	7.98	79.62	339	38.6	6.95
P61769	Beta-2-microglobulin OS=Homo sapiens GN=B2M PE=1 SV=1 - [B2MG_HUMAN]	0.1681	1	2	2	3	181900	1	2	1	2	0.084	0.1681	2.73	36.99	119	13.7	6.52
P80723	Brain acid soluble protein 1 OS=Homo sapiens GN=BASP1 PE=1 SV=2 - [BASP1_HUMAN]	0.1278	1	1	1	2	714600	1	1	1	1	0.1278	0.1278	2.84	26.19	227	22.7	4.63
Q96DR5	BPI fold-containing family A member 2 OS=Homo sapiens GN=BPIFA2 PE=1 SV=2 - [BPIA2_HUMAN]	0.0683	1	2	2	4	3464000	2	2	2	2	0.0683	0.0683	5.53	90.29	249	27	5.59
Q8TDL5	BPI fold-containing family B member 1 OS=Homo sapiens GN=BPIFB1 PE=2 SV=1 - [BPIB1_HUMAN]	0.2934	1	11	11	44	18170000	11	11	22	22	0.2934	0.2934	61.5	606.69	484	52.4	7.23
Q8N4F0	BPI fold-containing family B member 2 OS=Homo sapiens GN=BPIFB2 PE=1 SV=2 - [BPIB2_HUMAN]	0.1026	1	4	4	14	445200	4	4	7	7	0.1026	0.1026	16.79	94.37	458	49.1	8.72
P17213	Bactericidal permeability-increasing protein OS=Homo sapiens GN=BPI PE=1 SV=4 - [BPI_HUMAN]	0.0534	1	2	2	4	407800	2	2	2	2	0.0534	0.0534	7.65	88.56	487	53.9	9.38
Q07021	Complement component 1 Q subcomponent-binding protein, mitochondrial OS=Homo sapiens GN=C1QBP PE=1 SV=1 - [C1QBP_HUMAN]	0.0461	1	1	1	2	159400	1	1	1	1	0.0461	0.0461	2.52	38.67	282	31.3	4.84
P02746	Complement C1q subcomponent subunit B OS=Homo sapiens GN=C1QB PE=1 SV=3 - [C1QB_HUMAN]	0.0553	1	1	1	2	708800	1	1	1	1	0.0553	0.0553	3.1	84.97	253	26.7	8.63
Q9BXJ4	Complement C1q tumor necrosis factor-related protein 3 OS=Homo sapiens GN=C1QTNF3 PE=2 SV=1 - [C1QT3_HUMAN]	0.0366	1	1	1	2	207500	1	1	1	1	0.0366	0.0366	2.24	30.22	246	27	6.52
P09871	Complement C1s subcomponent OS=Homo sapiens GN=C1S PE=1 SV=1 - [C1S_HUMAN]	0.0116	2	1	1	1	72860		1		1		0.0116		35.98	688	76.6	4.96
P00918	Carbonic anhydrase 2 OS=Homo sapiens GN=CA2 PE=1 SV=2 - [CAH2_HUMAN]	0.0346	1	1	1	2	253100	1	1	1	1	0.0346	0.0346	2.49	30.55	260	29.2	7.4
P23280	Carbonic anhydrase 6 OS=Homo sapiens GN=CA6 PE=1 SV=3 - [CAH6_HUMAN]	0.1688	1	5	5	30	26260000	5	5	14	16	0.1688	0.1688	43.71	517.11	308	35.3	7.02
P27482	Calmodulin-like protein 3 OS=Homo sapiens GN=CALML3 PE=1 SV=2 - [CALL3_HUMAN]	0.0738	1	1	1	2	194000	1	1	1	1	0.0738	0.0738	2.11	49.89	149	16.9	4.42
P62158	Calmodulin OS=Homo sapiens GN=CALM1 PE=1 SV=2 - [CALM_HUMAN]	0.0738	1	1	1	1	23560		1		1	0	0.0738		23.75	149	16.8	4.22
P49913	Cathelicidin antimicrobial peptide OS=Homo sapiens GN=CAMP PE=1 SV=1 - [CAMP_HUMAN]	0.2471	1	5	5	10	890900	4	5	4	6	0.2412	0.2471	11.7	152.5	170	19.3	9.41
Q01518	Adenylyl cyclase-associated protein 1 OS=Homo sapiens GN=CAP1 PE=1 SV=5 - [CAP1_HUMAN]	0.1116	2	4	4	10	392400	4	3	6	4	0.1116	0.0989	12.46	89.45	475	51.9	8.06
P47756	F-actin-capping protein subunit beta OS=Homo sapiens GN=CAPZB PE=1 SV=4 - [CAPZB_HUMAN]	0.065	1	2	2	4	358400	2	2	2	2	0.065	0.065	4.78	44.77	277	31.3	5.59
P31944	Caspase-14 OS=Homo sapiens GN=CASP14 PE=1 SV=2 - [CASPE_HUMAN]	0.0455	1	1	1	2	320400	1	1	1	1	0.0455	0.0455	3.66	54.35	242	27.7	5.58
P07339	Cathepsin D OS=Homo sapiens GN=CTSD PE=1 SV=1 - [CATD_HUMAN]	0.0267	1	1	1	2	184000	1	1	1	1	0.0267	0.0267	2.77	49.79	412	44.5	6.54
P52907	F-actin-capping protein subunit alpha-1 OS=Homo sapiens GN=CAPZA1 PE=1 SV=3 - [CAZA1_HUMAN]	0.0559	1	1	1	2	213800	1	1	1	1	0.0559	0.0559	3.52	30.13	286	32.9	5.69
P15169	Carboxypeptidase N catalytic chain OS=Homo sapiens GN=CPN1 PE=1 SV=1 - [CBPN_HUMAN]	0.0197	1	1	1	2	315200	1	1	1	1	0.0197	0.0197	3.13	48.1	458	52.3	7.34
P08571	Monocyte differentiation antigen CD14 OS=Homo sapiens GN=CD14 PE=1 SV=2 - [CD14_HUMAN]	0.096	1	2	2	4	539400	2	1	3	1	0.096	0.048	7.05	26.17	375	40.1	6.23
P16070	CD44 antigen OS=Homo sapiens GN=CD44 PE=1 SV=3 - [CD44_HUMAN]	0.0175	1	1	1	2	101800	1	1	1	1	0.0175	0.0175	2.65	68.78	742	81.5	5.33
P13987	CD59 glycoprotein OS=Homo sapiens GN=CD59 PE=1 SV=1 - [CD59_HUMAN]	0.1719	1	2	2	7	18900000	2	2	4	3	0.1719	0.1719	8.84	121.02	128	14.2	6.48
P08962	CD63 antigen OS=Homo sapiens GN=CD63 PE=1 SV=2 - [CD63_HUMAN]	0.1092	2	4	4	14	2204000	4	4	7	7	0.1092	0.1092	14.5	232.38	238	25.6	7.81
P60033	CD81 antigen OS=Homo sapiens GN=CD81 PE=1 SV=1 - [CD81_HUMAN]	0.1864	1	3	3	8	738200	2	3	4	4	0.1525	0.1864	11.09	84.08	236	25.8	5.29
P27701	CD82 antigen OS=Homo sapiens GN=CD82 PE=1 SV=1 - [CD82_HUMAN]	0.0824	1	2	2	4	284900	2	2	2	2	0.0824	0.0824	4.87	108.44	267	29.6	5.24
P21926	CD9 antigen OS=Homo sapiens GN=CD9 PE=1 SV=4 - [CD9_HUMAN]	0.0439	1	2	2	4	3596000	2	2	2	2	0.0439	0.0439	5.15	65.3	228	25.4	7.15
P13688	Carcinoembryonic antigen-related cell adhesion molecule 1 OS=Homo sapiens GN=CEACAM1 PE=1 SV=2 - [CEAM1_HUMAN]	0.0798	1	2	3	11	1158000	3	3	7	4	0.0798	0.0798	14.07	76.48	526	57.5	5.97
P06731	Carcinoembryonic antigen-related cell adhesion molecule 5 OS=Homo sapiens GN=CEACAM5 PE=1 SV=3 - [CEAM5_HUMAN]	0.0313	1	1	2	4	1059000	2	2	2	2	0.0313	0.0313	5.92	91.19	702	76.7	5.92
P40199	Carcinoembryonic antigen-related cell adhesion molecule 6 OS=Homo sapiens GN=CEACAM6 PE=1 SV=3 - [CEAM6_HUMAN]	0.061	1	1	1	2	555900	1	1	1	1	0.061	0.061	2.11	20.5	344	37.2	5.82
P31997	Carcinoembryonic antigen-related cell adhesion molecule 8 OS=Homo sapiens GN=CEACAM8 PE=1 SV=2 - [CEAM8_HUMAN]	0.0659	1	1	2	6	1485000	2	2	4	2	0.0659	0.0659	10.28	71.4	349	38.1	7.39
P00450	Ceruloplasmin OS=Homo sapiens GN=CP PE=1 SV=1 - [CERU_HUMAN]	0.0986	1	7	7	14	796300	5	7	6	8	0.0592	0.0986	17.18	150.64	1065	122.1	5.72
Q6P5S2	UPF0762 protein C6orf58 OS=Homo sapiens GN=C6orf58 PE=1 SV=2 - [CF058_HUMAN]	0.1212	1	4	4	8	5161000	4	4	4	4	0.1212	0.1212	9.09	77.37	330	37.9	6.15
P00751	Complement factor B OS=Homo sapiens GN=CFB PE=1 SV=2 - [CFAB_HUMAN]	0.0353	1	3	3	5	506000	2	3	2	3	0.0262	0.0353	4.8	67.71	764	85.5	7.06
P05156	Complement factor I OS=Homo sapiens GN=CFI PE=1 SV=2 - [CFAI_HUMAN]	0.0137	1	1	1	2	1199000	1	1	1	1	0.0137	0.0137	2.38	38.48	583	65.7	7.5
Q9BZP6	Acidic mammalian chitinase OS=Homo sapiens GN=CHIA PE=1 SV=1 - [CHIA_HUMAN]	0.0168	1	1	1	1	81130	1		1		0.0168	0	1.97		476	52.2	5.85
Q9H444	Charged multivesicular body protein 4b OS=Homo sapiens GN=CHMP4B PE=1 SV=1 - [CHM4B_HUMAN]	0.0625	1	1	1	2	227600	1	1	1	1	0.0625	0.0625	3.33	44.79	224	24.9	4.82
Q99828	Calcium and integrin-binding protein 1 OS=Homo sapiens GN=CIB1 PE=1 SV=4 - [CIB1_HUMAN]	0.1414	1	2	2	3	180000	2	1	2	1	0.1414	0.0628	4.5	68.55	191	21.7	4.78
P10909	Clusterin OS=Homo sapiens GN=CLU PE=1 SV=1 - [CLUS_HUMAN]	0.2183	1	7	7	18	2200000	7	7	9	9	0.2183	0.2183	22.21	197.8	449	52.5	6.27
P01024	Complement C3 OS=Homo sapiens GN=C3 PE=1 SV=2 - [CO3_HUMAN]	0.1503	1	20	20	45	2712000	19	18	23	22	0.1449	0.1347	64.01	490.06	1663	187	6.4
P0C0L4	Complement C4-A OS=Homo sapiens GN=C4A PE=1 SV=2 - [CO4A_HUMAN]	0.0717	2	10	10	26	4307000	10	9	14	12	0.0717	0.0665	33.03	333.67	1744	192.7	7.08
P07358	Complement component C8 beta chain OS=Homo sapiens GN=C8B PE=1 SV=3 - [CO8B_HUMAN]	0.0254	1	1	1	2	1145000	1	1	1	1	0.0254	0.0254	3.71	74.6	591	67	8.13
P07360	Complement component C8 gamma chain OS=Homo sapiens GN=C8G PE=1 SV=3 - [CO8G_HUMAN]	0.0743	1	1	1	2	1032000	1	1	1	1	0.0743	0.0743	3.91	45.01	202	22.3	8.31
P02748	Complement component C9 OS=Homo sapiens GN=C9 PE=1 SV=2 - [CO9_HUMAN]	0.0215	1	1	1	2	236700	1	1	1	1	0.0215	0.0215	3.8	64.39	559	63.1	5.59
P23528	Cofilin-1 OS=Homo sapiens GN=CFL1 PE=1 SV=3 - [COF1_HUMAN]	0.0663	2	1	1	2	678700	1	1	1	1	0.0663	0.0663	2.68	42.52	166	18.5	8.09
P31146	Coronin-1A OS=Homo sapiens GN=CORO1A PE=1 SV=4 - [COR1A_HUMAN]	0.0738	1	3	3	5	268400	2	3	2	3	0.0564	0.0738	5.15	46.44	461	51	6.68
O75131	Copine-3 OS=Homo sapiens GN=CPNE3 PE=1 SV=1 - [CPNE3_HUMAN]	0.0168	8	1	1	2	136500	1	1	1	1	0.0168	0.0168	2.9	36.34	537	60.1	5.85
P54108	Cysteine-rich secretory protein 3 OS=Homo sapiens GN=CRISP3 PE=1 SV=1 - [CRIS3_HUMAN]	0.0694	1	2	2	4	424400	2	2	2	2	0.0694	0.0694	5.76	62.31	245	27.6	7.8
Q9UBG3	Cornulin OS=Homo sapiens GN=CRNN PE=1 SV=1 - [CRNN_HUMAN]	0.1293	1	5	5	10	2846000	4	4	5	5	0.1131	0.0808	6.23	112.13	495	53.5	6.1
P04080	Cystatin-B OS=Homo sapiens GN=CSTB PE=1 SV=2 - [CYTB_HUMAN]	0.3367	1	3	3	9	3193000	2	3	4	5	0.2449	0.3367	11.82	123.03	98	11.1	7.56
P01034	Cystatin-C OS=Homo sapiens GN=CST3 PE=1 SV=1 - [CYTC_HUMAN]	0.1849	1	2	2	3	259100	2	1	2	1	0.1849	0.1096	4.71	31.45	146	15.8	8.75
P28325	Cystatin-D OS=Homo sapiens GN=CST5 PE=1 SV=1 - [CYTD_HUMAN]	0.2042	1	2	2	6	2741000	2	2	3	3	0.2042	0.2042	9.9	120.08	142	16.1	7.17
P01037	Cystatin-SN OS=Homo sapiens GN=CST1 PE=1 SV=3 - [CYTN_HUMAN]	0.3333	1	1	3	17	10940000	3	3	9	8	0.3333	0.3333	21.81	135.03	141	16.4	7.21
P01036	Cystatin-S OS=Homo sapiens GN=CST4 PE=1 SV=3 - [CYTS_HUMAN]	0.4397	1	1	5	14	10790000	5	4	8	6	0.4397	0.3121	18.76	99.97	141	16.2	5.02
P09228	Cystatin-SA OS=Homo sapiens GN=CST2 PE=1 SV=1 - [CYTT_HUMAN]	0.3404	1	1	4	12	9890000	4	4	6	6	0.3404	0.3404	14.21	131.05	141	16.4	4.93
P08174	Complement decay-accelerating factor OS=Homo sapiens GN=CD55 PE=1 SV=4 - [DAF_HUMAN]	0.1444	1	5	5	14	1980000	4	5	6	8	0.126	0.1444	14.9	169.4	381	41.4	7.59
P81605	Dermcidin OS=Homo sapiens GN=DCD PE=1 SV=2 - [DCD_HUMAN]	0.2	1	2	2	4	792800	2	2	2	2	0.2	0.2	5.28	80.08	110	11.3	6.54
P59665	Neutrophil defensin 1 OS=Homo sapiens GN=DEFA1 PE=1 SV=1 - [DEF1_HUMAN]	0.1915	2	2	2	4	17180000	2	2	2	2	0.1915	0.1915	5.19	57.44	94	10.2	6.99
P15924	Desmoplakin OS=Homo sapiens GN=DSP PE=1 SV=3 - [DESP_HUMAN]	0.0052	1	1	1	2	0	1	1	1	1	0.0052	0.0052	2.56	0	2871	331.6	6.81
Q9UGM3	Deleted in malignant brain tumors 1 protein OS=Homo sapiens GN=DMBT1 PE=1 SV=2 - [DMBT1_HUMAN]	0.2748	1	14	14	55	38840000	14	14	28	27	0.2748	0.2748	86.72	1042.24	2413	260.6	5.44
P27487	Dipeptidyl peptidase 4 OS=Homo sapiens GN=DPP4 PE=1 SV=2 - [DPP4_HUMAN]	0.2311	1	15	15	35	4339000	13	15	16	19	0.2023	0.2311	39.2	290.92	766	88.2	6.04
Q08554	Desmocollin-1 OS=Homo sapiens GN=DSC1 PE=1 SV=2 - [DSC1_HUMAN]	0.0425	1	3	3	8	762300	3	3	4	4	0.0425	0.0425	11.68	101.42	894	99.9	5.43
Q02413	Desmoglein-1 OS=Homo sapiens GN=DSG1 PE=1 SV=2 - [DSG1_HUMAN]	0.0486	1	4	4	17	430900	4	3	9	8	0.0486	0.0362	28.19	339.29	1049	113.7	5.03
P32926	Desmoglein-3 OS=Homo sapiens GN=DSG3 PE=1 SV=2 - [DSG3_HUMAN]	0.023	1	2	2	4	299400	2	2	2	2	0.023	0.023	6.26	69.9	999	107.5	5
P68104	Elongation factor 1-alpha 1 OS=Homo sapiens GN=EEF1A1 PE=1 SV=1 - [EF1A1_HUMAN]	0.0476	3	2	2	4	150600	2	2	2	2	0.0476	0.0476	4.96	35.66	462	50.1	9.01
P06733	Alpha-enolase OS=Homo sapiens GN=ENO1 PE=1 SV=2 - [ENOA_HUMAN]	0.2258	3	7	7	16	1706000	7	7	8	8	0.2258	0.2258	25.01	229.29	434	47.1	7.39
O14638	Ectonucleotide pyrophosphatase/phosphodiesterase family member 3 OS=Homo sapiens GN=ENPP3 PE=1 SV=2 - [ENPP3_HUMAN]	0.0411	1	3	3	5	471700	2	3	2	3	0.0331	0.0411	5.9	64.93	875	100.1	6.57
O75355	Ectonucleoside triphosphate diphosphohydrolase 3 OS=Homo sapiens GN=ENTPD3 PE=1 SV=2 - [ENTP3_HUMAN]	0.0302	1	1	1	4	131700	1	1	2	2	0.0302	0.0302	5.99	78.24	529	59.1	6.42
P15311	Ezrin OS=Homo sapiens GN=EZR PE=1 SV=4 - [EZRI_HUMAN]	0.1399	2	6	9	22	1622000	9	9	11	11	0.1399	0.1399	28.9	277.57	586	69.4	6.27
P30273	High affinity immunoglobulin epsilon receptor subunit gamma OS=Homo sapiens GN=FCER1G PE=1 SV=1 - [FCERG_HUMAN]	0.1279	1	1	1	2	69050	1	1	1	1	0.1279	0.1279	2.41	37.33	86	9.7	7.12
Q9Y6R7	IgGFc-binding protein OS=Homo sapiens GN=FCGBP PE=1 SV=3 - [FCGBP_HUMAN]	0.0873	1	19	19	43	1987000	18	16	22	21	0.0855	0.0735	44.35	401.85	5405	571.6	5.34
P02771	Alpha-fetoprotein OS=Homo sapiens GN=AFP PE=1 SV=1 - [FETA_HUMAN]	0.0296	1	2	2	3	5250000	2	1	2	1	0.0296	0.0164	5.64	64.57	609	68.6	5.68
P02675	Fibrinogen beta chain OS=Homo sapiens GN=FGB PE=1 SV=2 - [FIBB_HUMAN]	0.1731	1	6	6	11	300700	6	5	6	5	0.1731	0.1466	10.16	117.57	491	55.9	8.27
P02679	Fibrinogen gamma chain OS=Homo sapiens GN=FGG PE=1 SV=3 - [FIBG_HUMAN]	0.1126	1	5	5	10	452100	5	5	5	5	0.1126	0.1126	14.06	117.8	453	51.5	5.62
Q5D862	Filaggrin-2 OS=Homo sapiens GN=FLG2 PE=1 SV=1 - [FILA2_HUMAN]	0.0096	1	2	2	4	68380	2	2	2	2	0.0096	0.0096	5.21	66.13	2391	247.9	8.31
P02751	Fibronectin OS=Homo sapiens GN=FN1 PE=1 SV=4 - [FINC_HUMAN]	0.0184	1	3	3	6	1046000	3	3	3	3	0.0184	0.0184	11.42	171.34	2386	262.5	5.71
P62942	Peptidyl-prolyl cis-trans isomerase FKBP1A OS=Homo sapiens GN=FKBP1A PE=1 SV=2 - [FKB1A_HUMAN]	0.1204	1	1	1	1	116500		1		1	0	0.1204		27.68	108	11.9	8.16
P15328	Folate receptor alpha OS=Homo sapiens GN=FOLR1 PE=1 SV=3 - [FOLR1_HUMAN]	0.0428	1	1	1	4	346200	1	1	2	2	0.0428	0.0428	4.42	54.55	257	29.8	7.97
P04406	Glyceraldehyde-3-phosphate dehydrogenase OS=Homo sapiens GN=GAPDH PE=1 SV=3 - [G3P_HUMAN]	0.1701	1	4	4	7	1023000	4	3	4	3	0.1701	0.1284	10.91	110.48	335	36	8.46
P06744	Glucose-6-phosphate isomerase OS=Homo sapiens GN=GPI PE=1 SV=4 - [G6PI_HUMAN]	0.043	1	2	2	3	275000	1	2	1	2	0.0269	0.043	3.54	89.22	558	63.1	8.32
Q9H4G4	Golgi-associated plant pathogenesis-related protein 1 OS=Homo sapiens GN=GLIPR2 PE=1 SV=3 - [GAPR1_HUMAN]	0.1688	1	2	2	4	266100	2	2	2	2	0.1688	0.1688	6.89	155	154	17.2	9.41
P62873	Guanine nucleotide-binding protein G(I)/G(S)/G(T) subunit beta-1 OS=Homo sapiens GN=GNB1 PE=1 SV=3 - [GBB1_HUMAN]	0.1206	3	2	3	11	338700	3	3	6	5	0.1206	0.1206	15.6	127.33	340	37.4	6
P62879	Guanine nucleotide-binding protein G(I)/G(S)/G(T) subunit beta-2 OS=Homo sapiens GN=GNB2 PE=1 SV=3 - [GBB2_HUMAN]	0.0853	3	1	2	8	382200	2	2	4	4	0.0853	0.0853	9.43	95.71	340	37.3	6
O60262	Guanine nucleotide-binding protein G(I)/G(S)/G(O) subunit gamma-7 OS=Homo sapiens GN=GNG7 PE=1 SV=1 - [GBG7_HUMAN]	0.2353	1	1	1	2	283300	1	1	1	1	0.2353	0.2353	3.04	24.49	68	7.5	8.51
P50395	Rab GDP dissociation inhibitor beta OS=Homo sapiens GN=GDI2 PE=1 SV=2 - [GDIB_HUMAN]	0.018	2	1	1	2	118300	1	1	1	1	0.018	0.018	2.06	25.19	445	50.6	6.47
P52566	Rho GDP-dissociation inhibitor 2 OS=Homo sapiens GN=ARHGDIB PE=1 SV=3 - [GDIR2_HUMAN]	0.0348	1	1	1	2	16350	1	1	1	1	0.0348	0.0348	2.14	23.1	201	23	5.21
P06396	Gelsolin OS=Homo sapiens GN=GSN PE=1 SV=1 - [GELS_HUMAN]	0.1483	1	10	10	20	1024000	9	8	11	9	0.1394	0.1279	28.26	197.24	782	85.6	6.28
P19440	Gamma-glutamyltranspeptidase 1 OS=Homo sapiens GN=GGT1 PE=1 SV=2 - [GGT1_HUMAN]	0.0475	3	2	2	4	344800	2	2	2	2	0.0475	0.0475	6.89	89.87	569	61.4	7.12
P04899	Guanine nucleotide-binding protein G(i) subunit alpha-2 OS=Homo sapiens GN=GNAI2 PE=1 SV=3 - [GNAI2_HUMAN]	0.1634	10	4	5	9	1029000	5	4	5	4	0.1634	0.1268	14.45	106.8	355	40.4	5.54
P63092	Guanine nucleotide-binding protein G(s) subunit alpha isoforms short OS=Homo sapiens GN=GNAS PE=1 SV=1 - [GNAS2_HUMAN]	0.1117	6	3	4	8	1342000	4	4	4	4	0.1117	0.1117	10.38	136.32	394	45.6	5.82
Q9NZH0	G-protein coupled receptor family C group 5 member B OS=Homo sapiens GN=GPRC5B PE=2 SV=2 - [GPC5B_HUMAN]	0.129	1	3	3	17	3170000	3	3	9	8	0.129	0.129	15.85	142.35	403	44.8	8.24
Q9NQ84	G-protein coupled receptor family C group 5 member C OS=Homo sapiens GN=GPRC5C PE=1 SV=2 - [GPC5C_HUMAN]	0.1837	1	6	6	17	2121000	6	6	9	8	0.1837	0.1837	24.73	299.63	441	48.2	8.43
Q8IZP9	G-protein coupled receptor 64 OS=Homo sapiens GN=GPR64 PE=1 SV=2 - [GPR64_HUMAN]	0.0197	1	2	2	4	223800	2	2	2	2	0.0197	0.0197	5.24	54.06	1017	111.5	7.55
P28676	Grancalcin OS=Homo sapiens GN=GCA PE=1 SV=2 - [GRAN_HUMAN]	0.0323	1	1	1	2	247500	1	1	1	1	0.0323	0.0323	1.79	29.98	217	24	5.21
P11021	78 kDa glucose-regulated protein OS=Homo sapiens GN=HSPA5 PE=1 SV=2 - [GRP78_HUMAN]	0.0428	1	1	2	4	334800	2	2	2	2	0.0428	0.0428	6.3	85.97	654	72.3	5.16
P09211	Glutathione S-transferase P OS=Homo sapiens GN=GSTP1 PE=1 SV=2 - [GSTP1_HUMAN]	0.0857	1	1	1	2	153100	1	1	1	1	0.0857	0.0857	4.64	40	210	23.3	5.64
P11168	Solute carrier family 2, facilitated glucose transporter member 2 OS=Homo sapiens GN=SLC2A2 PE=1 SV=1 - [GTR2_HUMAN]	0.0115	3	1	1	1	11670	1		1		0.0115	0	1.71		524	57.5	7.97
P0C0S5	Histone H2A.Z OS=Homo sapiens GN=H2AFZ PE=1 SV=2 - [H2AZ_HUMAN]	0.0703	15	1	1	2	860200	1	1	1	1	0.0703	0.0703	2.51	34.02	128	13.5	10.58
O60814	Histone H2B type 1-K OS=Homo sapiens GN=HIST1H2BK PE=1 SV=3 - [H2B1K_HUMAN]	0.0714	15	1	1	1	1688000	1		1		0.0714	0	2.34		126	13.9	10.32
Q6NXT2	Histone H3.3C OS=Homo sapiens GN=H3F3C PE=1 SV=3 - [H3C_HUMAN]	0.0519	5	1	1	2	906000	1	1	1	1	0.0519	0.0519	2.19	67.34	135	15.2	11.11
P62805	Histone H4 OS=Homo sapiens GN=HIST1H4A PE=1 SV=2 - [H4_HUMAN]	0.1748	1	2	2	4	889300	2	2	2	2	0.1748	0.1748	5.46	74.19	103	11.4	11.36
Q96MM7	Heparan-sulfate 6-O-sulfotransferase 2 OS=Homo sapiens GN=HS6ST2 PE=2 SV=2 - [H6ST2_HUMAN]	0.0198	1	1	1	1	476000		1		1	0	0.0198		27.17	605	69.1	9.73
P69905	Hemoglobin subunit alpha OS=Homo sapiens GN=HBA1 PE=1 SV=2 - [HBA_HUMAN]	0.4296	1	5	5	20	4477000	5	5	10	10	0.4296	0.4296	22.64	217.82	142	15.2	8.68
P68871	Hemoglobin subunit beta OS=Homo sapiens GN=HBB PE=1 SV=2 - [HBB_HUMAN]	0.7687	5	9	9	31	5845000	9	9	15	16	0.7687	0.7687	38.04	336.54	147	16	7.28
P02790	Hemopexin OS=Homo sapiens GN=HPX PE=1 SV=2 - [HEMO_HUMAN]	0.0455	1	2	2	4	2988000	2	2	2	2	0.0455	0.0455	2.26	21.68	462	51.6	7.02
P05546	Heparin cofactor 2 OS=Homo sapiens GN=SERPIND1 PE=1 SV=3 - [HEP2_HUMAN]	0.018	1	1	1	2	261100	1	1	1	1	0.018	0.018	2.79	50.38	499	57	6.9
Q04756	Hepatocyte growth factor activator OS=Homo sapiens GN=HGFAC PE=1 SV=1 - [HGFA_HUMAN]	0.0183	1	1	1	2	118000	1	1	1	1	0.0183	0.0183	2.76	46.06	655	70.6	7.24
Q86YZ3	Hornerin OS=Homo sapiens GN=HRNR PE=1 SV=2 - [HORN_HUMAN]	0.0168	1	1	1	2	26900	1	1	1	1	0.0168	0.0168	0	25.68	2850	282.2	10.04
P00738	Haptoglobin OS=Homo sapiens GN=HP PE=1 SV=1 - [HPT_HUMAN]	0.1158	2	4	4	8	441200	4	4	4	4	0.1158	0.1158	10.97	115.51	406	45.2	6.58
Q14568	Putative heat shock protein HSP 90-alpha A2 OS=Homo sapiens GN=HSP90AA2 PE=1 SV=2 - [HS902_HUMAN]	0.0612	4	2	2	4	151200	2	2	2	2	0.0612	0.0612	5.47	57.79	343	39.3	4.65
P08107	Heat shock 70 kDa protein 1A/1B OS=Homo sapiens GN=HSPA1A PE=1 SV=5 - [HSP71_HUMAN]	0.1498	3	6	8	18	983200	8	8	9	9	0.1498	0.1498	22.89	283.22	641	70	5.66
P54652	Heat shock-related 70 kDa protein 2 OS=Homo sapiens GN=HSPA2 PE=1 SV=1 - [HSP72_HUMAN]	0.0923	2	3	5	12	933100	5	5	6	6	0.0923	0.0923	15.38	233.05	639	70	5.74
P01743	Ig heavy chain V-I region HG3 OS=Homo sapiens PE=4 SV=1 - [HV102_HUMAN]	0.1282	1	1	1	2	55340	1	1	1	1	0.1282	0.1282	2.34	20.59	117	12.9	8.92
P01763	Ig heavy chain V-III region WEA OS=Homo sapiens PE=1 SV=1 - [HV302_HUMAN]	0.2632	2	1	2	4	686200	2	2	2	2	0.2632	0.2632	6.6	83.69	114	12.2	8.5
P01765	Ig heavy chain V-III region TIL OS=Homo sapiens PE=1 SV=1 - [HV304_HUMAN]	0.2609	6	2	2	8	2757000	2	2	4	4	0.2609	0.2609	12.54	143.96	115	12.3	9.13
P01766	Ig heavy chain V-III region BRO OS=Homo sapiens PE=1 SV=1 - [HV305_HUMAN]	0.25	3	1	2	10	8409000	2	2	5	5	0.25	0.25	18.79	197.07	120	13.2	6.57
P01767	Ig heavy chain V-III region BUT OS=Homo sapiens PE=1 SV=1 - [HV306_HUMAN]	0.3565	2	2	3	6	310400	2	3	3	3	0.2609	0.3565	9.25	91.77	115	12.4	9.25
P01781	Ig heavy chain V-III region GAL OS=Homo sapiens PE=1 SV=1 - [HV320_HUMAN]	0.0776	1	1	1	2	1426000	1	1	1	1	0.0776	0.0776	2.69	65.25	116	12.7	8.48
P52790	Hexokinase-3 OS=Homo sapiens GN=HK3 PE=1 SV=2 - [HXK3_HUMAN]	0.0249	1	2	2	4	140700	2	2	2	2	0.0249	0.0249	5.04	43.49	923	99	5.4
P05155	Plasma protease C1 inhibitor OS=Homo sapiens GN=SERPING1 PE=1 SV=2 - [IC1_HUMAN]	0.02	1	1	1	2	1274000	1	1	1	1	0.02	0.02	2.51	44.2	500	55.1	6.55
P01876	Ig alpha-1 chain C region OS=Homo sapiens GN=IGHA1 PE=1 SV=2 - [IGHA1_HUMAN]	0.4249	1	5	10	34	32310000	10	9	19	15	0.4249	0.4051	41.85	307.41	353	37.6	6.51
P01877	Ig alpha-2 chain C region OS=Homo sapiens GN=IGHA2 PE=1 SV=3 - [IGHA2_HUMAN]	0.3853	1	3	8	38	38010000	8	7	22	16	0.3853	0.3647	49.17	386.74	340	36.5	6.1
P01857	Ig gamma-1 chain C region OS=Homo sapiens GN=IGHG1 PE=1 SV=1 - [IGHG1_HUMAN]	0.4394	1	6	9	26	21690000	8	9	12	14	0.3606	0.4394	35.84	346.33	330	36.1	8.19
P01859	Ig gamma-2 chain C region OS=Homo sapiens GN=IGHG2 PE=1 SV=2 - [IGHG2_HUMAN]	0.1871	1	2	4	11	7194000	4	4	6	5	0.1871	0.1871	14.9	127.58	326	35.9	7.59
P01860	Ig gamma-3 chain C region OS=Homo sapiens GN=IGHG3 PE=1 SV=2 - [IGHG3_HUMAN]	0.2095	1	3	6	15	9833000	6	6	8	7	0.2095	0.2095	21.01	224.57	377	41.3	7.9
P01871	Ig mu chain C region OS=Homo sapiens GN=IGHM PE=1 SV=3 - [IGHM_HUMAN]	0.3142	2	12	12	59	34280000	11	12	28	31	0.2965	0.3142	71.19	822	452	49.3	6.77
P01591	Immunoglobulin J chain OS=Homo sapiens GN=IGJ PE=1 SV=4 - [IGJ_HUMAN]	0.2327	1	3	3	6	5153000	3	3	3	3	0.2327	0.2327	7.68	131.15	159	18.1	5.24
P01834	Ig kappa chain C region OS=Homo sapiens GN=IGKC PE=1 SV=1 - [IGKC_HUMAN]	0.8019	1	5	5	60	25010000	5	5	30	30	0.8019	0.8019	94.4	720.66	106	11.6	5.87
B9A064	Immunoglobulin lambda-like polypeptide 5 OS=Homo sapiens GN=IGLL5 PE=2 SV=2 - [IGLL5_HUMAN]	0.2664	2	2	4	33	10720000	4	3	16	17	0.2664	0.229	46.81	322.89	214	23	8.84
P30740	Leukocyte elastase inhibitor OS=Homo sapiens GN=SERPINB1 PE=1 SV=1 - [ILEU_HUMAN]	0.1082	1	3	3	6	649200	3	3	3	3	0.1082	0.1082	6.62	98.74	379	42.7	6.28
P05154	Plasma serine protease inhibitor OS=Homo sapiens GN=SERPINA5 PE=1 SV=3 - [IPSP_HUMAN]	0.0296	1	1	1	2	173400	1	1	1	1	0.0296	0.0296	2.54	50.86	406	45.6	9.26
P53990	IST1 homolog OS=Homo sapiens GN=IST1 PE=1 SV=1 - [IST1_HUMAN]	0.0522	1	1	1	1	922100		1		1	0	0.0522		23.42	364	39.7	5.35
P11215	Integrin alpha-M OS=Homo sapiens GN=ITGAM PE=1 SV=2 - [ITAM_HUMAN]	0.0868	1	8	8	16	491400	8	8	8	8	0.0868	0.0868	22.93	214.42	1152	127.1	7.23
P05107	Integrin beta-2 OS=Homo sapiens GN=ITGB2 PE=1 SV=2 - [ITB2_HUMAN]	0.1612	1	9	9	22	1125000	9	8	12	10	0.1612	0.1287	34.43	312.89	769	84.7	6.95
P19827	Inter-alpha-trypsin inhibitor heavy chain H1 OS=Homo sapiens GN=ITIH1 PE=1 SV=3 - [ITIH1_HUMAN]	0.067	1	5	5	12	1337000	5	5	6	6	0.067	0.067	21.12	272.11	911	101.3	6.79
P19823	Inter-alpha-trypsin inhibitor heavy chain H2 OS=Homo sapiens GN=ITIH2 PE=1 SV=2 - [ITIH2_HUMAN]	0.0856	1	6	6	10	1236000	5	5	5	5	0.074	0.074	9.68	92.37	946	106.4	6.86
Q14624	Inter-alpha-trypsin inhibitor heavy chain H4 OS=Homo sapiens GN=ITIH4 PE=1 SV=4 - [ITIH4_HUMAN]	0.1011	1	9	9	16	2809000	8	8	8	8	0.0903	0.0914	19.35	242.51	930	103.3	6.98
P13645	Keratin, type I cytoskeletal 10 OS=Homo sapiens GN=KRT10 PE=1 SV=6 - [K1C10_HUMAN]	0.3493	7	16	19	60	25630000	18	18	30	30	0.3373	0.3373	96.64	1076.65	584	58.8	5.21
P13646	Keratin, type I cytoskeletal 13 OS=Homo sapiens GN=KRT13 PE=1 SV=4 - [K1C13_HUMAN]	0.1245	5	2	6	12	13410000	6	6	6	6	0.1245	0.1245	17.69	203.61	458	49.6	4.96
P02533	Keratin, type I cytoskeletal 14 OS=Homo sapiens GN=KRT14 PE=1 SV=4 - [K1C14_HUMAN]	0.428	4	6	19	54	12660000	19	18	28	26	0.428	0.4131	79.16	894.13	472	51.5	5.16
P08779	Keratin, type I cytoskeletal 16 OS=Homo sapiens GN=KRT16 PE=1 SV=4 - [K1C16_HUMAN]	0.4757	4	10	19	49	12660000	19	18	25	24	0.4757	0.4609	73.28	845.87	473	51.2	5.05
Q04695	Keratin, type I cytoskeletal 17 OS=Homo sapiens GN=KRT17 PE=1 SV=2 - [K1C17_HUMAN]	0.3102	3	6	14	35	12090000	14	13	18	17	0.3102	0.294	47.35	537.36	432	48.1	5.02
P08727	Keratin, type I cytoskeletal 19 OS=Homo sapiens GN=KRT19 PE=1 SV=4 - [K1C19_HUMAN]	0.165	4	1	7	19	12090000	7	6	10	9	0.165	0.1475	27.98	282.52	400	44.1	5.14
P35527	Keratin, type I cytoskeletal 9 OS=Homo sapiens GN=KRT9 PE=1 SV=3 - [K1C9_HUMAN]	0.5425	2	23	24	120	52020000	23	20	64	56	0.5409	0.4639	134.88	1433.46	623	62	5.24
P35908	Keratin, type II cytoskeletal 2 epidermal OS=Homo sapiens GN=KRT2 PE=1 SV=2 - [K22E_HUMAN]	0.3709	4	15	23	63	37940000	20	23	30	33	0.3318	0.3709	93.44	1004.12	639	65.4	8
P04264	Keratin, type II cytoskeletal 1 OS=Homo sapiens GN=KRT1 PE=1 SV=6 - [K2C1_HUMAN]	0.4425	5	19	27	119	61700000	27	27	60	59	0.4425	0.4425	175.91	2048.39	644	66	8.12
P19013	Keratin, type II cytoskeletal 4 OS=Homo sapiens GN=KRT4 PE=1 SV=4 - [K2C4_HUMAN]	0.0543	4	1	3	6	832900	3	3	3	3	0.0543	0.0543	9.56	100.72	534	57.2	6.61
P13647	Keratin, type II cytoskeletal 5 OS=Homo sapiens GN=KRT5 PE=1 SV=3 - [K2C5_HUMAN]	0.3458	2	13	23	59	10260000	21	22	30	29	0.3288	0.3203	74.55	868.82	590	62.3	7.74
P02538	Keratin, type II cytoskeletal 6A OS=Homo sapiens GN=KRT6A PE=1 SV=3 - [K2C6A_HUMAN]	0.3528	3	1	22	48	9568000	20	20	24	24	0.3351	0.3103	68.67	854.88	564	60	8
P04259	Keratin, type II cytoskeletal 6B OS=Homo sapiens GN=KRT6B PE=1 SV=5 - [K2C6B_HUMAN]	0.3404	2	1	22	51	20510000	21	20	26	25	0.3387	0.2979	70.79	850.68	564	60	8
P48668	Keratin, type II cytoskeletal 6C OS=Homo sapiens GN=KRT6C PE=1 SV=3 - [K2C6C_HUMAN]	0.3972	3	1	24	52	9568000	22	22	26	26	0.3794	0.3546	73.42	899.97	564	60	8
Q7RTS7	Keratin, type II cytoskeletal 74 OS=Homo sapiens GN=KRT74 PE=1 SV=2 - [K2C74_HUMAN]	0.0397	5	1	3	5	1036000	2	3	2	3	0.0378	0.0397	6.67	98.68	529	57.8	7.71
Q8N1N4	Keratin, type II cytoskeletal 78 OS=Homo sapiens GN=KRT78 PE=2 SV=2 - [K2C78_HUMAN]	0.0788	1	3	4	8	958400	4	4	4	4	0.0788	0.0788	11.02	154.89	520	56.8	6.02
P29622	Kallistatin OS=Homo sapiens GN=SERPINA4 PE=1 SV=3 - [KAIN_HUMAN]	0.0211	1	1	1	2	242400	1	1	1	1	0.0211	0.0211	2.15	37.26	427	48.5	7.75
P06870	Kallikrein-1 OS=Homo sapiens GN=KLK1 PE=1 SV=2 - [KLK1_HUMAN]	0.1031	1	2	2	4	1170000	2	2	2	2	0.1031	0.1031	3.24	47.42	262	28.9	4.83
P01042	Kininogen-1 OS=Homo sapiens GN=KNG1 PE=1 SV=2 - [KNG1_HUMAN]	0.014	1	1	1	2	3022000	1	1	1	1	0.014	0.014	2.23	53.67	644	71.9	6.81
P14618	Pyruvate kinase isozymes M1/M2 OS=Homo sapiens GN=PKM PE=1 SV=4 - [KPYM_HUMAN]	0.1356	1	6	6	11	1240000	5	6	5	6	0.1205	0.1356	15.65	194.38	531	57.9	7.84
Q9BYT5	Keratin-associated protein 2-2 OS=Homo sapiens GN=KRTAP2-2 PE=2 SV=3 - [KRA22_HUMAN]	0.0813	3	1	1	3	2281000	1	1	1	2	0.0813	0.0813	2.87	36.81	123	12.9	7.81
Q92764	Keratin, type I cuticular Ha5 OS=Homo sapiens GN=KRT35 PE=2 SV=5 - [KRT35_HUMAN]	0.1253	2	5	6	9	1851000	4	5	4	5	0.0901	0.1033	11.71	118.29	455	50.3	4.91
O76013	Keratin, type I cuticular Ha6 OS=Homo sapiens GN=KRT36 PE=1 SV=1 - [KRT36_HUMAN]	0.0857	2	3	4	9	2843000	4	4	5	4	0.0857	0.0857	9.55	129.74	467	52.2	4.94
Q9NSB4	Keratin, type II cuticular Hb2 OS=Homo sapiens GN=KRT82 PE=1 SV=3 - [KRT82_HUMAN]	0.037	1	1	2	4	1624000	2	2	2	2	0.037	0.037	5.21	72.87	513	56.6	6.74
P78385	Keratin, type II cuticular Hb3 OS=Homo sapiens GN=KRT83 PE=1 SV=2 - [KRT83_HUMAN]	0.1501	4	3	9	20	3020000	9	9	10	10	0.1501	0.1501	25	216.7	493	54.2	5.64
P78386	Keratin, type II cuticular Hb5 OS=Homo sapiens GN=KRT85 PE=1 SV=1 - [KRT85_HUMAN]	0.1164	2	1	7	16	1105000	7	7	8	8	0.1164	0.1164	19.26	177.31	507	55.8	6.55
Q14525	Keratin, type I cuticular Ha3-II OS=Homo sapiens GN=KRT33B PE=2 SV=3 - [KT33B_HUMAN]	0.1584	2	4	7	15	4209000	7	7	8	7	0.1584	0.1584	20.31	167.22	404	46.2	4.84
P01597	Ig kappa chain V-I region DEE OS=Homo sapiens PE=1 SV=1 - [KV105_HUMAN]	0.1667	11	2	2	7	8685000	1	2	2	5	0.1667	0.1667	7.89	220.59	108	11.7	9.36
P01598	Ig kappa chain V-I region EU OS=Homo sapiens PE=1 SV=1 - [KV106_HUMAN]	0.2685	3	2	2	8	3655000	2	2	4	4	0.2685	0.2685	15.39	231.66	108	11.8	8.44
P01611	Ig kappa chain V-I region Wes OS=Homo sapiens PE=1 SV=1 - [KV119_HUMAN]	0.1667	1	1	1	3	1557000	1	1	1	2	0.1667	0.1667	5.33	89.43	108	11.6	7.28
P04430	Ig kappa chain V-I region BAN OS=Homo sapiens PE=1 SV=1 - [KV122_HUMAN]	0.1667	1	1	1	2	317700	1	1	1	1	0.1667	0.1667	3.83	76.28	108	11.8	8.44
P01615	Ig kappa chain V-II region FR OS=Homo sapiens PE=1 SV=1 - [KV202_HUMAN]	0.115	1	1	1	1	299700	1		1		0.115	0	1.97		113	12.7	7.94
P01617	Ig kappa chain V-II region TEW OS=Homo sapiens PE=1 SV=1 - [KV204_HUMAN]	0.115	5	1	1	2	18730000	1	1	1	1	0.115	0.115	3.16	84.02	113	12.3	6
P01620	Ig kappa chain V-III region SIE OS=Homo sapiens PE=1 SV=1 - [KV302_HUMAN]	0.3945	7	3	3	10	3945000	3	3	5	5	0.3945	0.3945	17.26	212.01	109	11.8	8.48
P01625	Ig kappa chain V-IV region Len OS=Homo sapiens PE=1 SV=2 - [KV402_HUMAN]	0.1579	1	1	1	6	571300	1	1	3	3	0.1579	0.1579	11.43	124.28	114	12.6	7.93
P0CF74	Ig lambda-6 chain C region OS=Homo sapiens GN=IGLC6 PE=4 SV=1 - [LAC6_HUMAN]	0.4623	4	1	3	42	13700000	3	3	20	22	0.4623	0.4623	57.49	414.69	106	11.3	7.24
P13473	Lysosome-associated membrane glycoprotein 2 OS=Homo sapiens GN=LAMP2 PE=1 SV=2 - [LAMP2_HUMAN]	0.0195	1	1	1	2	698100	1	1	1	1	0.0195	0.0195	2.4	44.3	410	44.9	5.63
P18428	Lipopolysaccharide-binding protein OS=Homo sapiens GN=LBP PE=1 SV=3 - [LBP_HUMAN]	0.0457	1	2	2	3	165200	1	2	1	2	0.0229	0.0457	2.3	31.71	481	53.3	6.7
P31025	Lipocalin-1 OS=Homo sapiens GN=LCN1 PE=1 SV=1 - [LCN1_HUMAN]	0.0625	1	1	1	2	455600	1	1	1	1	0.0625	0.0625	2.58	43.78	176	19.2	5.58
P00338	L-lactate dehydrogenase A chain OS=Homo sapiens GN=LDHA PE=1 SV=2 - [LDHA_HUMAN]	0.1175	1	4	4	7	413600	4	3	4	3	0.1175	0.0873	9.94	82.74	332	36.7	8.27
P07195	L-lactate dehydrogenase B chain OS=Homo sapiens GN=LDHB PE=1 SV=2 - [LDHB_HUMAN]	0.0479	1	1	1	2	257000	1	1	1	1	0.0479	0.0479	2.85	30.97	334	36.6	6.05
P17931	Galectin-3 OS=Homo sapiens GN=LGALS3 PE=1 SV=5 - [LEG3_HUMAN]	0.116	1	3	3	6	1046000	3	3	3	3	0.116	0.116	5.45	46.14	250	26.1	8.56
Q969X1	Protein lifeguard 3 OS=Homo sapiens GN=TMBIM1 PE=1 SV=2 - [LFG3_HUMAN]	0.045	1	1	1	2	422500	1	1	1	1	0.045	0.045	3.26	66.09	311	34.6	7.72
Q08380	Galectin-3-binding protein OS=Homo sapiens GN=LGALS3BP PE=1 SV=1 - [LG3BP_HUMAN]	0.212	1	10	10	43	4265000	10	10	22	21	0.212	0.212	49	384.93	585	65.3	5.27
P02545	Prelamin-A/C OS=Homo sapiens GN=LMNA PE=1 SV=1 - [LMNA_HUMAN]	0.012	3	1	1	2	147500	1	1	1	1	0.012	0.012	1.6	17.96	664	74.1	7.02
P04211	Ig lambda chain V region 4A OS=Homo sapiens PE=4 SV=1 - [LV001_HUMAN]	0.0769	1	1	1	2	601000	1	1	1	1	0.0769	0.0769	2.21	34.84	117	12.4	7.03
P01714	Ig lambda chain V-III region SH OS=Homo sapiens PE=1 SV=1 - [LV301_HUMAN]	0.25	1	2	2	4	402400	2	2	2	2	0.25	0.25	5.73	73.4	108	11.4	6.52
P80748	Ig lambda chain V-III region LOI OS=Homo sapiens PE=1 SV=1 - [LV302_HUMAN]	0.1441	1	1	1	2	1666000	1	1	1	1	0.1441	0.1441	3.96	85.16	111	11.9	5.08
P01717	Ig lambda chain V-IV region Hil OS=Homo sapiens PE=1 SV=1 - [LV403_HUMAN]	0.1776	1	1	1	4	1699000	1	1	2	2	0.1776	0.1776	6.9	62.35	107	11.5	6.51
P61626	Lysozyme C OS=Homo sapiens GN=LYZ PE=1 SV=1 - [LYSC_HUMAN]	0.1824	1	3	3	6	922200	3	3	3	3	0.1824	0.1824	7.36	104.47	148	16.5	9.16
P14174	Macrophage migration inhibitory factor OS=Homo sapiens GN=MIF PE=1 SV=4 - [MIF_HUMAN]	0.0783	1	1	1	2	106800	1	1	1	1	0.0783	0.0783	2.53	37.82	115	12.5	7.88
P19105	Myosin regulatory light chain 12A OS=Homo sapiens GN=MYL12A PE=1 SV=2 - [ML12A_HUMAN]	0.0643	2	1	1	2	152200	1	1	1	1	0.0643	0.0643	2.54	52.54	171	19.8	4.81
P14780	Matrix metalloproteinase-9 OS=Homo sapiens GN=MMP9 PE=1 SV=3 - [MMP9_HUMAN]	0.0495	1	3	3	5	246300	3	2	3	2	0.0495	0.0269	7.1	38.78	707	78.4	6.06
P26038	Moesin OS=Homo sapiens GN=MSN PE=1 SV=3 - [MOES_HUMAN]	0.149	1	6	9	20	992500	8	8	10	10	0.1334	0.1334	24.9	229.17	577	67.8	6.4
P15941	Mucin-1 OS=Homo sapiens GN=MUC1 PE=1 SV=3 - [MUC1_HUMAN]	0.0446	1	4	4	9	3036000	4	4	5	4	0.0446	0.0446	11.98	105.93	1255	122	7.47
Q99102	Mucin-4 OS=Homo sapiens GN=MUC4 PE=1 SV=4 - [MUC4_HUMAN]	0.0143	1	2	2	6	806900	2	2	3	3	0.0143	0.0143	4.83	56.86	2169	231.4	6.27
Q9HC84	Mucin-5B OS=Homo sapiens GN=MUC5B PE=1 SV=3 - [MUC5B_HUMAN]	0.1512	4	59	59	396	160400000	56	59	196	200	0.1456	0.1512	578.92	5741.26	5762	596	6.64
Q8TAX7	Mucin-7 OS=Homo sapiens GN=MUC7 PE=1 SV=2 - [MUC7_HUMAN]	0.0716	1	3	3	15	13430000	3	3	7	8	0.0716	0.0716	14.99	160.76	377	39.1	8.78
P35579	Myosin-9 OS=Homo sapiens GN=MYH9 PE=1 SV=4 - [MYH9_HUMAN]	0.049	4	8	8	15	450500	7	8	7	8	0.0434	0.049	18.09	284.97	1960	226.4	5.6
P60660	Myosin light polypeptide 6 OS=Homo sapiens GN=MYL6 PE=1 SV=2 - [MYL6_HUMAN]	0.1391	2	2	2	4	330400	2	2	2	2	0.1391	0.1391	4.72	81.17	151	16.9	4.65
Q9ULV0	Unconventional myosin-Vb OS=Homo sapiens GN=MYO5B PE=1 SV=3 - [MYO5B_HUMAN]	0.0038	2	1	1	2	207800	1	1	1	1	0.0038	0.0038	1.71	33.88	1848	213.5	7.2
Q8IVL1	Neuron navigator 2 OS=Homo sapiens GN=NAV2 PE=1 SV=3 - [NAV2_HUMAN]	0.0024	2	1	1	1	1708000	1		1		0.0024	0	1.6		2488	268	9.03
P15531	Nucleoside diphosphate kinase A OS=Homo sapiens GN=NME1 PE=1 SV=1 - [NDKA_HUMAN]	0.2237	3	3	3	6	324700	3	3	3	3	0.2237	0.2237	6.52	56.67	152	17.1	6.19
P80188	Neutrophil gelatinase-associated lipocalin OS=Homo sapiens GN=LCN2 PE=1 SV=2 - [NGAL_HUMAN]	0.1616	1	2	2	4	772000	2	2	2	2	0.1616	0.1616	6.6	92.17	198	22.6	8.91
O14745	Na(+)/H(+) exchange regulatory cofactor NHE-RF1 OS=Homo sapiens GN=SLC9A3R1 PE=1 SV=4 - [NHRF1_HUMAN]	0.2151	1	5	5	12	1626000	5	5	6	6	0.2151	0.2151	16.63	178.1	358	38.8	5.77
Q15599	Na(+)/H(+) exchange regulatory cofactor NHE-RF2 OS=Homo sapiens GN=SLC9A3R2 PE=1 SV=2 - [NHRF2_HUMAN]	0.0653	1	2	2	3	99770	1	2	1	2	0.0386	0.0653	2.88	41.46	337	37.4	7.93
P80303	Nucleobindin-2 OS=Homo sapiens GN=NUCB2 PE=1 SV=2 - [NUCB2_HUMAN]	0.0714	1	3	3	6	306200	3	3	3	3	0.0714	0.0714	7.01	50.01	420	50.2	5.12
Q8WUM4	Programmed cell death 6-interacting protein OS=Homo sapiens GN=PDCD6IP PE=1 SV=1 - [PDC6I_HUMAN]	0.2604	1	22	22	45	2569000	20	20	22	23	0.2362	0.2373	59.61	611.97	868	96	6.52
O75340	Programmed cell death protein 6 OS=Homo sapiens GN=PDCD6 PE=1 SV=1 - [PDCD6_HUMAN]	0.0576	1	1	1	2	518200	1	1	1	1	0.0576	0.0576	2.33	21.32	191	21.9	5.4
P07237	Protein disulfide-isomerase OS=Homo sapiens GN=P4HB PE=1 SV=3 - [PDIA1_HUMAN]	0.1496	1	7	7	14	620600	6	6	7	7	0.1299	0.1339	18.75	169.97	508	57.1	4.87
P30086	Phosphatidylethanolamine-binding protein 1 OS=Homo sapiens GN=PEBP1 PE=1 SV=3 - [PEBP1_HUMAN]	0.3048	1	4	4	7	380500	3	4	3	4	0.262	0.3048	10.75	144.73	187	21	7.53
P36955	Pigment epithelium-derived factor OS=Homo sapiens GN=SERPINF1 PE=1 SV=4 - [PEDF_HUMAN]	0.0287	1	1	1	2	337500	1	1	1	1	0.0287	0.0287	2.71	66.65	418	46.3	6.38
P22079	Lactoperoxidase OS=Homo sapiens GN=LPO PE=1 SV=2 - [PERL_HUMAN]	0.0393	1	2	2	3	336300	2	1	2	1	0.0393	0.0183	4.68	27.64	712	80.2	8.62
P05164	Myeloperoxidase OS=Homo sapiens GN=MPO PE=1 SV=1 - [PERM_HUMAN]	0.0765	1	5	5	9	906200	5	4	5	4	0.0765	0.0591	13.55	162.22	745	83.8	8.97
P18669	Phosphoglycerate mutase 1 OS=Homo sapiens GN=PGAM1 PE=1 SV=2 - [PGAM1_HUMAN]	0.063	1	1	1	1	83960		1		1	0	0.063		21.51	254	28.8	7.18
P00558	Phosphoglycerate kinase 1 OS=Homo sapiens GN=PGK1 PE=1 SV=3 - [PGK1_HUMAN]	0.0408	1	1	1	2	48910	1	1	1	1	0.0408	0.0408	2.33	29.96	417	44.6	8.1
P01833	Polymeric immunoglobulin receptor OS=Homo sapiens GN=PIGR PE=1 SV=4 - [PIGR_HUMAN]	0.3128	1	21	21	72	33610000	21	17	40	32	0.3128	0.2788	117.05	1045.07	764	83.2	5.74
P12273	Prolactin-inducible protein OS=Homo sapiens GN=PIP PE=1 SV=1 - [PIP_HUMAN]	0.5685	1	7	7	68	78740000	7	7	33	35	0.5685	0.5685	93.33	856.37	146	16.6	8.05
P00747	Plasminogen OS=Homo sapiens GN=PLG PE=1 SV=2 - [PLMN_HUMAN]	0.021	1	2	2	3	2314000	1	2	1	2	0.0123	0.021	2.09	39.82	810	90.5	7.24
O15162	Phospholipid scramblase 1 OS=Homo sapiens GN=PLSCR1 PE=1 SV=1 - [PLS1_HUMAN]	0.0409	1	1	1	2	75900	1	1	1	1	0.0409	0.0409	3.73	33.23	318	35	4.94
P13796	Plastin-2 OS=Homo sapiens GN=LCP1 PE=1 SV=6 - [PLSL_HUMAN]	0.2089	3	11	11	23	1280000	10	11	11	12	0.1946	0.2089	31.03	320.86	627	70.2	5.43
P55058	Phospholipid transfer protein OS=Homo sapiens GN=PLTP PE=1 SV=1 - [PLTP_HUMAN]	0.0243	1	1	1	2	475700	1	1	1	1	0.0243	0.0243	4.01	66.13	493	54.7	7.01
P62937	Peptidyl-prolyl cis-trans isomerase A OS=Homo sapiens GN=PPIA PE=1 SV=2 - [PPIA_HUMAN]	0.1879	1	3	3	6	580400	3	3	3	3	0.1879	0.1879	7.75	116.43	165	18	7.81
Q06830	Peroxiredoxin-1 OS=Homo sapiens GN=PRDX1 PE=1 SV=1 - [PRDX1_HUMAN]	0.2965	1	4	5	10	1236000	5	5	5	5	0.2965	0.2965	12.64	132.07	199	22.1	8.13
P32119	Peroxiredoxin-2 OS=Homo sapiens GN=PRDX2 PE=1 SV=5 - [PRDX2_HUMAN]	0.2374	1	3	4	8	1122000	4	4	4	4	0.2374	0.2374	10.93	137.1	198	21.9	5.97
P30044	Peroxiredoxin-5, mitochondrial OS=Homo sapiens GN=PRDX5 PE=1 SV=4 - [PRDX5_HUMAN]	0.0374	1	1	1	2	242000	1	1	1	1	0.0374	0.0374	2.4	53.85	214	22.1	8.7
P30041	Peroxiredoxin-6 OS=Homo sapiens GN=PRDX6 PE=1 SV=3 - [PRDX6_HUMAN]	0.125	1	3	3	6	374200	3	3	3	3	0.125	0.125	7.53	54.76	224	25	6.38
P07737	Profilin-1 OS=Homo sapiens GN=PFN1 PE=1 SV=2 - [PROF1_HUMAN]	0.3071	1	4	4	7	407800	3	4	3	4	0.25	0.3071	4.98	51.12	140	15	8.27
O43490	Prominin-1 OS=Homo sapiens GN=PROM1 PE=1 SV=1 - [PROM1_HUMAN]	0.2555	1	15	15	60	7052000	15	14	33	27	0.2555	0.2347	77.75	590.08	865	97.1	7.27
Q8N271	Prominin-2 OS=Homo sapiens GN=PROM2 PE=1 SV=1 - [PROM2_HUMAN]	0.0552	1	4	4	8	311000	4	4	4	4	0.0552	0.0552	11.97	106.27	834	91.8	6.15
P07225	Vitamin K-dependent protein S OS=Homo sapiens GN=PROS1 PE=1 SV=1 - [PROS_HUMAN]	0.0118	1	1	1	2	156200	1	1	1	1	0.0118	0.0118	2.42	40.54	676	75.1	5.67
Q16651	Prostasin OS=Homo sapiens GN=PRSS8 PE=1 SV=1 - [PRSS8_HUMAN]	0.0408	1	1	1	2	554700	1	1	1	1	0.0408	0.0408	2.36	26.51	343	36.4	5.85
P28072	Proteasome subunit beta type-6 OS=Homo sapiens GN=PSMB6 PE=1 SV=4 - [PSB6_HUMAN]	0.046	1	1	1	2	0	1	1	1	1	0.046	0.046	2.82	39.25	239	25.3	4.92
Q12913	Receptor-type tyrosine-protein phosphatase eta OS=Homo sapiens GN=PTPRJ PE=1 SV=3 - [PTPRJ_HUMAN]	0.009	1	1	1	2	183200	1	1	1	1	0.009	0.009	3.23	28.5	1337	145.9	5.58
O00391	Sulfhydryl oxidase 1 OS=Homo sapiens GN=QSOX1 PE=1 SV=3 - [QSOX1_HUMAN]	0.0321	1	2	2	3	392200	1	2	1	2	0.0174	0.0321	2.44	49.41	747	82.5	8.92
P61026	Ras-related protein Rab-10 OS=Homo sapiens GN=RAB10 PE=1 SV=1 - [RAB10_HUMAN]	0.115	24	2	2	3	361600	2	1	2	1	0.115	0.055	2.44	36.99	200	22.5	8.38
P20339	Ras-related protein Rab-5A OS=Homo sapiens GN=RAB5A PE=1 SV=2 - [RAB5A_HUMAN]	0.0512	3	1	1	2	453000	1	1	1	1	0.0512	0.0512	3	48.4	215	23.6	8.15
P51149	Ras-related protein Rab-7a OS=Homo sapiens GN=RAB7A PE=1 SV=1 - [RAB7A_HUMAN]	0.1159	1	2	2	6	233500	2	2	4	2	0.1159	0.1159	10.36	37.72	207	23.5	6.7
P15153	Ras-related C3 botulinum toxin substrate 2 OS=Homo sapiens GN=RAC2 PE=1 SV=1 - [RAC2_HUMAN]	0.0938	3	2	2	3	915500	1	2	1	2	0.0521	0.0938	2.93	58.41	192	21.4	7.61
P35241	Radixin OS=Homo sapiens GN=RDX PE=1 SV=1 - [RADI_HUMAN]	0.0686	1	1	4	10	930200	4	4	5	5	0.0686	0.0686	14.56	124.86	583	68.5	6.37
Q8NFJ5	Retinoic acid-induced protein 3 OS=Homo sapiens GN=GPRC5A PE=1 SV=2 - [RAI3_HUMAN]	0.056	1	2	2	3	279700	1	2	1	2	0.0364	0.056	3.28	91.28	357	40.2	8.15
P11233	Ras-related protein Ral-A OS=Homo sapiens GN=RALA PE=1 SV=1 - [RALA_HUMAN]	0.0728	1	1	1	1	239000		1		1	0	0.0728		22.3	206	23.6	7.11
P61224	Ras-related protein Rap-1b OS=Homo sapiens GN=RAP1B PE=1 SV=1 - [RAP1B_HUMAN]	0.1141	3	2	2	4	565200	2	2	2	2	0.1141	0.1141	2.5	77.91	184	20.8	5.78
Q9HD89	Resistin OS=Homo sapiens GN=RETN PE=2 SV=1 - [RETN_HUMAN]	0.3519	1	3	3	6	555200	3	3	3	3	0.3519	0.3519	9.46	154.32	108	11.4	6.86
P08134	Rho-related GTP-binding protein RhoC OS=Homo sapiens GN=RHOC PE=1 SV=1 - [RHOC_HUMAN]	0.1451	3	2	2	4	493400	2	2	2	2	0.1451	0.1451	6.57	75.59	193	22	6.58
O95197	Reticulon-3 OS=Homo sapiens GN=RTN3 PE=1 SV=2 - [RTN3_HUMAN]	0.0107	1	1	1	2	350000	1	1	1	1	0.0107	0.0107	2.57	24.28	1032	112.5	4.96
P25815	Protein S100-P OS=Homo sapiens GN=S100P PE=1 SV=2 - [S100P_HUMAN]	0.1368	1	1	1	2	84170	1	1	1	1	0.1368	0.1368	2.98	51.84	95	10.4	4.88
P26447	Protein S100-A4 OS=Homo sapiens GN=S100A4 PE=1 SV=1 - [S10A4_HUMAN]	0.0891	1	1	1	1	79270	1		1		0.0891	0	1.66		101	11.7	6.11
P06703	Protein S100-A6 OS=Homo sapiens GN=S100A6 PE=1 SV=1 - [S10A6_HUMAN]	0.1667	1	2	2	4	516200	2	2	2	2	0.1667	0.1667	2.35	71.1	90	10.2	5.48
P05109	Protein S100-A8 OS=Homo sapiens GN=S100A8 PE=1 SV=1 - [S10A8_HUMAN]	0.4731	1	5	5	11	15960000	5	4	6	5	0.4731	0.3978	12.9	160.51	93	10.8	7.03
P06702	Protein S100-A9 OS=Homo sapiens GN=S100A9 PE=1 SV=1 - [S10A9_HUMAN]	0.5702	1	5	5	18	16540000	3	5	8	10	0.3158	0.5702	30.3	282.15	114	13.2	6.13
P31949	Protein S100-A11 OS=Homo sapiens GN=S100A11 PE=1 SV=2 - [S10AB_HUMAN]	0.1905	1	2	2	4	249000	2	2	2	2	0.1905	0.1905	5.64	73.05	105	11.7	7.12
Q9HCY8	Protein S100-A14 OS=Homo sapiens GN=S100A14 PE=1 SV=1 - [S10AE_HUMAN]	0.25	1	2	2	4	209600	2	2	2	2	0.25	0.25	6.66	94.37	104	11.7	5.24
Q9UN76	Sodium- and chloride-dependent neutral and basic amino acid transporter B(0+) OS=Homo sapiens GN=SLC6A14 PE=2 SV=1 - [S6A14_HUMAN]	0.0296	1	1	1	3	239900	1	1	2	1	0.0296	0.0296	0	21.27	642	72.1	8.19
P0DJI8	Serum amyloid A-1 protein OS=Homo sapiens GN=SAA1 PE=1 SV=1 - [SAA1_HUMAN]	0.123	1	1	1	2	443900	1	1	1	1	0.123	0.123	3.07	49.29	122	13.5	6.79
P02743	Serum amyloid P-component OS=Homo sapiens GN=APCS PE=1 SV=2 - [SAMP_HUMAN]	0.0942	1	2	2	4	465600	2	2	2	2	0.0942	0.0942	5.51	54.07	223	25.4	6.54
O00560	Syntenin-1 OS=Homo sapiens GN=SDCBP PE=1 SV=1 - [SDCB1_HUMAN]	0.1745	1	3	3	5	1566000	3	2	3	2	0.1745	0.1074	8.57	44.61	298	32.4	7.53
Q01105	Protein SET OS=Homo sapiens GN=SET PE=1 SV=3 - [SET_HUMAN]	0.0345	2	1	1	2	356400	1	1	1	1	0.0345	0.0345	2.59	39.98	290	33.5	4.32
Q9H173	Nucleotide exchange factor SIL1 OS=Homo sapiens GN=SIL1 PE=1 SV=1 - [SIL1_HUMAN]	0.0282	1	1	1	2	164500	1	1	1	1	0.0282	0.0282	4.01	76.85	461	52.1	5.36
P03973	Antileukoproteinase OS=Homo sapiens GN=SLPI PE=1 SV=2 - [SLPI_HUMAN]	0.1894	1	2	2	4	131000	2	2	2	2	0.1894	0.1894	2.52	54.74	132	14.3	8.75
O00161	Synaptosomal-associated protein 23 OS=Homo sapiens GN=SNAP23 PE=1 SV=1 - [SNP23_HUMAN]	0.0474	1	1	1	2	175100	1	1	1	1	0.0474	0.0474	3.03	36.11	211	23.3	5.01
Q96RF0	Sorting nexin-18 OS=Homo sapiens GN=SNX18 PE=1 SV=2 - [SNX18_HUMAN]	0.0159	1	1	1	2	75160	1	1	1	1	0.0159	0.0159	2.03	22.86	628	68.9	5.68
P29508	Serpin B3 OS=Homo sapiens GN=SERPINB3 PE=1 SV=2 - [SPB3_HUMAN]	0.0667	2	2	2	3	195800	1	2	1	2	0.0308	0.0667	3.2	52.74	390	44.5	6.81
Q9Y6E0	Serine/threonine-protein kinase 24 OS=Homo sapiens GN=STK24 PE=1 SV=1 - [STK24_HUMAN]	0.0339	1	1	1	2	184200	1	1	1	1	0.0339	0.0339	3.65	61.67	443	49.3	5.69
P27105	Erythrocyte band 7 integral membrane protein OS=Homo sapiens GN=STOM PE=1 SV=3 - [STOM_HUMAN]	0.2326	1	5	5	10	618600	5	5	5	5	0.2326	0.2326	17.22	175.05	288	31.7	7.88
Q13277	Syntaxin-3 OS=Homo sapiens GN=STX3 PE=1 SV=3 - [STX3_HUMAN]	0.0277	1	1	1	4	69060	1	1	2	2	0.0277	0.0277	3.93	32.51	289	33.1	5.44
Q15431	Synaptonemal complex protein 1 OS=Homo sapiens GN=SYCP1 PE=1 SV=2 - [SYCP1_HUMAN]	0.0133	1	1	1	1	594000	1		1		0.0133	0	2.77		976	114.1	5.96
Q9BQE3	Tubulin alpha-1C chain OS=Homo sapiens GN=TUBA1C PE=1 SV=1 - [TBA1C_HUMAN]	0.0512	7	2	2	3	423500	2	1	2	1	0.0512	0.02	4.97	45.86	449	49.9	5.1
P04155	Trefoil factor 1 OS=Homo sapiens GN=TFF1 PE=1 SV=1 - [TFF1_HUMAN]	0.1071	1	1	1	2	417200	1	1	1	1	0.1071	0.1071	2.9	42.47	84	9.1	4.35
Q07654	Trefoil factor 3 OS=Homo sapiens GN=TFF3 PE=1 SV=1 - [TFF3_HUMAN]	0.25	1	3	3	8	3060000	3	3	4	4	0.25	0.25	10.49	59.9	80	8.6	5.92
Q08188	Protein-glutamine gamma-glutamyltransferase E OS=Homo sapiens GN=TGM3 PE=1 SV=4 - [TGM3_HUMAN]	0.2987	1	17	17	50	4562000	17	16	26	24	0.2987	0.2886	66.16	447.29	693	76.6	5.86
P10599	Thioredoxin OS=Homo sapiens GN=TXN PE=1 SV=3 - [THIO_HUMAN]	0.4	1	4	4	8	2163000	4	4	4	4	0.4	0.4	10.81	151.65	105	11.7	4.92
P00734	Prothrombin OS=Homo sapiens GN=F2 PE=1 SV=2 - [THRB_HUMAN]	0.0289	1	2	2	3	266300	1	2	1	2	0.0193	0.0289	2.54	73.19	622	70	5.9
P01033	Metalloproteinase inhibitor 1 OS=Homo sapiens GN=TIMP1 PE=1 SV=1 - [TIMP1_HUMAN]	0.058	1	1	1	2	181800	1	1	1	1	0.058	0.058	2.37	51.77	207	23.2	8.1
Q8WZ42	Titin OS=Homo sapiens GN=TTN PE=1 SV=4 - [TITIN_HUMAN]	0.0003	1	1	1	1	202600		1		1	0	0.0003		25.56	34350	3813.7	6.35
P29401	Transketolase OS=Homo sapiens GN=TKT PE=1 SV=3 - [TKT_HUMAN]	0.0947	1	3	3	8	817800	3	3	4	4	0.0947	0.0947	12.61	111.67	623	67.8	7.66
P67936	Tropomyosin alpha-4 chain OS=Homo sapiens GN=TPM4 PE=1 SV=3 - [TPM4_HUMAN]	0.0403	4	1	1	2	171700	1	1	1	1	0.0403	0.0403	2.31	36.98	248	28.5	4.69
P02787	Serotransferrin OS=Homo sapiens GN=TF PE=1 SV=3 - [TRFE_HUMAN]	0.298	1	17	17	34	1533000	17	15	18	16	0.298	0.2579	48.23	593.33	698	77	7.12
P02788	Lactotransferrin OS=Homo sapiens GN=LTF PE=1 SV=6 - [TRFL_HUMAN]	0.262	1	14	14	36	2790000	14	14	17	19	0.262	0.262	51.55	590.34	710	78.1	8.12
P08582	Melanotransferrin OS=Homo sapiens GN=MFI2 PE=1 SV=2 - [TRFM_HUMAN]	0.126	1	7	7	17	567700	7	7	9	8	0.126	0.126	21.77	209.92	738	80.2	5.94
Q9BRZ2	E3 ubiquitin-protein ligase TRIM56 OS=Homo sapiens GN=TRIM56 PE=1 SV=3 - [TRI56_HUMAN]	0.0093	1	1	1	2	31060000	1	1	1	1	0.0093	0.0093	2.29	29.75	755	81.4	7.74
P07477	Trypsin-1 OS=Homo sapiens GN=PRSS1 PE=1 SV=1 - [TRY1_HUMAN]	0.0405	1	1	1	52	345600000	1	1	26	26	0.0405	0.0405	67.47	570.3	247	26.5	6.51
Q99816	Tumor susceptibility gene 101 protein OS=Homo sapiens GN=TSG101 PE=1 SV=2 - [TS101_HUMAN]	0.1333	1	4	4	9	750500	4	3	5	4	0.1333	0.1154	12.44	98.16	390	43.9	6.46
O60635	Tetraspanin-1 OS=Homo sapiens GN=TSPAN1 PE=1 SV=2 - [TSN1_HUMAN]	0.0539	1	1	1	4	722500	1	1	2	2	0.0539	0.0539	7.3	149.71	241	26.3	5.25
P07996	Thrombospondin-1 OS=Homo sapiens GN=THBS1 PE=1 SV=2 - [TSP1_HUMAN]	0.088	1	8	8	16	808200	7	7	8	8	0.0778	0.0778	18.73	206.28	1170	129.3	4.94
P0CG48	Polyubiquitin-C OS=Homo sapiens GN=UBC PE=1 SV=3 - [UBC_HUMAN]	0.4073	4	3	3	7	5986000	3	2	4	3	0.4073	0.3285	8	64.61	685	77	7.66
O75348	V-type proton ATPase subunit G 1 OS=Homo sapiens GN=ATP6V1G1 PE=1 SV=3 - [VATG1_HUMAN]	0.0932	1	1	1	2	201900	1	1	1	1	0.0932	0.0932	2.75	39.22	118	13.7	8.79
Q9H9H4	Vacuolar protein sorting-associated protein 37B OS=Homo sapiens GN=VPS37B PE=1 SV=1 - [VP37B_HUMAN]	0.0982	1	2	2	4	353700	2	2	2	2	0.0982	0.0982	5.87	73.88	285	31.3	7.34
A5D8V6	Vacuolar protein sorting-associated protein 37C OS=Homo sapiens GN=VPS37C PE=1 SV=2 - [VP37C_HUMAN]	0.031	1	1	1	2	0	1	1	1	1	0.031	0.031	2.13	22.2	355	38.6	5.21
Q9UK41	Vacuolar protein sorting-associated protein 28 homolog OS=Homo sapiens GN=VPS28 PE=1 SV=1 - [VPS28_HUMAN]	0.1765	1	4	4	8	511900	4	4	4	4	0.1765	0.1765	10.69	131.37	221	25.4	5.54
P02774	Vitamin D-binding protein OS=Homo sapiens GN=GC PE=1 SV=1 - [VTDB_HUMAN]	0.1034	1	4	4	8	817600	4	4	4	4	0.1034	0.1034	12.47	125.37	474	52.9	5.54
P04275	von Willebrand factor OS=Homo sapiens GN=VWF PE=1 SV=4 - [VWF_HUMAN]	0.0995	1	23	23	61	4242000	23	21	33	28	0.0995	0.0867	80.25	764.19	2813	309.1	5.48
P25311	Zinc-alpha-2-glycoprotein OS=Homo sapiens GN=AZGP1 PE=1 SV=2 - [ZA2G_HUMAN]	0.2081	1	5	5	9	889800	5	4	5	4	0.2081	0.1544	10.69	59.84	298	34.2	6.05
Q96DA0	Zymogen granule protein 16 homolog B OS=Homo sapiens GN=ZG16B PE=1 SV=3 - [ZG16B_HUMAN]	0.2596	1	4	4	28	80860000	4	4	15	13	0.2596	0.2596	39.7	306.23	208	22.7	7.39
P35858	Insulin-like growth factor-binding protein complex acid labile subunit OS=Homo sapiens GN=IGFALS PE=1 SV=1 - [ALS_HUMAN]	0.0264	1	1	1	2	48860	1		2		0.0264		2.07		605	66	6.79
P09525	Annexin A4 OS=Homo sapiens GN=ANXA4 PE=1 SV=4 - [ANXA4_HUMAN]	0.0502	1	1	1	1	0	1		1		0.0502		2.1		319	35.9	6.13
P02749	Beta-2-glycoprotein 1 OS=Homo sapiens GN=APOH PE=1 SV=3 - [APOH_HUMAN]	0.0261	1	1	1	1	36720	1		1		0.0261		2.06		345	38.3	7.97
Q9NP55	BPI fold-containing family A member 1 OS=Homo sapiens GN=BPIFA1 PE=1 SV=1 - [BPIA1_HUMAN]	0.0742	1	1	1	1	1033000	1		1		0.0742		2.06		256	26.7	5.76
P04040	Catalase OS=Homo sapiens GN=CAT PE=1 SV=3 - [CATA_HUMAN]	0.0209	1	1	1	1	0	1		1		0.0209		1.85		527	59.7	7.39
P60953	Cell division control protein 42 homolog OS=Homo sapiens GN=CDC42 PE=1 SV=2 - [CDC42_HUMAN]	0.1466	1	2	2	3	26110	2		3		0.1466		2.11		191	21.2	6.55
P08603	Complement factor H OS=Homo sapiens GN=CFH PE=1 SV=4 - [CFAH_HUMAN]	0.0171	1	2	2	2	122300	2		2		0.0171		3.94		1231	139	6.61
Q04609	Glutamate carboxypeptidase 2 OS=Homo sapiens GN=FOLH1 PE=1 SV=1 - [FOLH1_HUMAN]	0.0147	1	1	1	1	27330	1		1		0.0147		0		750	84.3	6.98
P52565	Rho GDP-dissociation inhibitor 1 OS=Homo sapiens GN=ARHGDIA PE=1 SV=3 - [GDIR1_HUMAN]	0.0735	1	1	1	1	344400	1		1		0.0735		2.27		204	23.2	5.11
P04196	Histidine-rich glycoprotein OS=Homo sapiens GN=HRG PE=1 SV=1 - [HRG_HUMAN]	0.0267	1	1	1	3	79970	1		3		0.0267		5.21		525	59.5	7.5
P04792	Heat shock protein beta-1 OS=Homo sapiens GN=HSPB1 PE=1 SV=2 - [HSPB1_HUMAN]	0.078	1	1	1	1	682600	1		1		0.078		0		205	22.8	6.4
Q96EY5	Multivesicular body subunit 12A OS=Homo sapiens GN=MVB12A PE=1 SV=1 - [MB12A_HUMAN]	0.0623	1	1	1	1	162600	1		1		0.0623		3.08		273	28.8	8.91
Q9BUL8	Programmed cell death protein 10 OS=Homo sapiens GN=PDCD10 PE=1 SV=1 - [PDC10_HUMAN]	0.0566	1	1	1	1	160600	1		1		0.0566		2.23		212	24.7	8.19
P24158	Myeloblastin OS=Homo sapiens GN=PRTN3 PE=1 SV=3 - [PRTN3_HUMAN]	0.0938	1	1	1	1	71720	1		1		0.0938		0		256	27.8	8.35
P62491	Ras-related protein Rab-11A OS=Homo sapiens GN=RAB11A PE=1 SV=3 - [RB11A_HUMAN]	0.0417	2	1	1	1	96960	1		1		0.0417		0		216	24.4	6.57
P07602	Prosaposin OS=Homo sapiens GN=PSAP PE=1 SV=2 - [SAP_HUMAN]	0.0172	1	1	1	1	19990	1		1		0.0172		2.22		524	58.1	5.17
O75886	Signal transducing adapter molecule 2 OS=Homo sapiens GN=STAM2 PE=1 SV=1 - [STAM2_HUMAN]	0.0248	1	1	1	1	477700	1		1		0.0248		2.05		525	58.1	5.07

## Sheet: Fr7 (Upward)
Accession	Description	Sum(Coverage)	Sum(# Proteins)	Sum(# Unique Peptides)	Sum(# Peptides)	Sum(# PSMs)	Area	# Peptides A10	# Peptides A6	# PSM A10	# PSM A6	Coverage A10	Coverage A6	Score A10	Score A6	# AAs	MW [kDa]	calc. pI
P31946	14-3-3 protein beta/alpha OS=Homo sapiens GN=YWHAB PE=1 SV=3 - [1433B_HUMAN]	0.435	1	4	9	29	8705000	9	9	14	15	0.435	0.435	36.86	378.39	246	28.1	4.83
P62258	14-3-3 protein epsilon OS=Homo sapiens GN=YWHAE PE=1 SV=1 - [1433E_HUMAN]	0.3608	1	6	8	32	9001000	8	8	16	16	0.3608	0.3608	45.44	466.21	255	29.2	4.74
Q04917	14-3-3 protein eta OS=Homo sapiens GN=YWHAH PE=1 SV=4 - [1433F_HUMAN]	0.2073	1	2	5	22	8149000	5	5	11	11	0.2073	0.2073	30.07	251.02	246	28.2	4.84
P61981	14-3-3 protein gamma OS=Homo sapiens GN=YWHAG PE=1 SV=2 - [1433G_HUMAN]	0.2389	1	2	6	18	8505000	6	6	9	9	0.2389	0.2389	25.49	328.41	247	28.3	4.89
P31947	14-3-3 protein sigma OS=Homo sapiens GN=SFN PE=1 SV=1 - [1433S_HUMAN]	0.1492	1	1	4	14	8464000	4	4	7	7	0.1492	0.1492	19.04	227	248	27.8	4.74
P27348	14-3-3 protein theta OS=Homo sapiens GN=YWHAQ PE=1 SV=1 - [1433T_HUMAN]	0.3551	1	4	8	24	8157000	8	8	13	11	0.3551	0.3551	28.48	270.41	245	27.7	4.78
P63104	14-3-3 protein zeta/delta OS=Homo sapiens GN=YWHAZ PE=1 SV=1 - [1433Z_HUMAN]	0.5347	1	9	12	44	10080000	12	12	22	22	0.5347	0.5347	64.75	750.59	245	27.7	4.79
P05534	HLA class I histocompatibility antigen, A-24 alpha chain OS=Homo sapiens GN=HLA-A PE=1 SV=2 - [1A24_HUMAN]	0.2493	19	4	6	16	2873000	6	6	8	8	0.2493	0.2493	23.45	234.91	365	40.7	6.34
P18464	HLA class I histocompatibility antigen, B-51 alpha chain OS=Homo sapiens GN=HLA-B PE=1 SV=1 - [1B51_HUMAN]	0.2127	41	3	5	14	2841000	5	5	7	7	0.2127	0.2127	21.49	192.76	362	40.5	6.39
Q9TQE0	HLA class II histocompatibility antigen, DRB1-9 beta chain OS=Homo sapiens GN=HLA-DRB1 PE=1 SV=1 - [2B19_HUMAN]	0.0376	1	1	1	2	471400	1	1	1	1	0.0376	0.0376	2.35	42.38	266	29.8	7.77
P08195	4F2 cell-surface antigen heavy chain OS=Homo sapiens GN=SLC3A2 PE=1 SV=3 - [4F2_HUMAN]	0.0333	1	2	2	3	187500	1	2	1	2	0.0222	0.0333	3.17	85.02	630	68	5.01
P52209	6-phosphogluconate dehydrogenase, decarboxylating OS=Homo sapiens GN=PGD PE=1 SV=3 - [6PGD_HUMAN]	0.2754	1	11	11	29	4790000	11	10	15	14	0.2754	0.265	38.46	420.97	483	53.1	7.23
P02763	Alpha-1-acid glycoprotein 1 OS=Homo sapiens GN=ORM1 PE=1 SV=1 - [A1AG1_HUMAN]	0.0697	1	1	1	2	1028000	1	1	1	1	0.0697	0.0697	2.76	53.84	201	23.5	5.02
P01009	Alpha-1-antitrypsin OS=Homo sapiens GN=SERPINA1 PE=1 SV=3 - [A1AT_HUMAN]	0.3206	2	11	11	30	12360000	10	10	15	15	0.3014	0.3038	44.67	405.93	418	46.7	5.59
P08697	Alpha-2-antiplasmin OS=Homo sapiens GN=SERPINF2 PE=1 SV=3 - [A2AP_HUMAN]	0.0224	1	1	1	2	2586000	1	1	1	1	0.0224	0.0224	2.07	34.99	491	54.5	6.29
P01023	Alpha-2-macroglobulin OS=Homo sapiens GN=A2M PE=1 SV=3 - [A2MG_HUMAN]	0.133	2	15	15	36	2915000	14	14	18	18	0.1269	0.1269	45.78	453.04	1474	163.2	6.46
A8K2U0	Alpha-2-macroglobulin-like protein 1 OS=Homo sapiens GN=A2ML1 PE=1 SV=3 - [A2ML1_HUMAN]	0.1891	1	22	22	45	7914000	22	19	24	21	0.1891	0.1582	62.89	619.85	1454	161	5.73
P01011	Alpha-1-antichymotrypsin OS=Homo sapiens GN=SERPINA3 PE=1 SV=2 - [AACT_HUMAN]	0.0638	1	2	2	3	1285000	2	1	2	1	0.0638	0.0449	3.72	90.88	423	47.6	5.52
P17174	Aspartate aminotransferase, cytoplasmic OS=Homo sapiens GN=GOT1 PE=1 SV=3 - [AATC_HUMAN]	0.0339	1	1	1	2	263200	1	1	1	1	0.0339	0.0339	2.42	23.6	413	46.2	7.01
P07108	Acyl-CoA-binding protein OS=Homo sapiens GN=DBI PE=1 SV=2 - [ACBP_HUMAN]	0.5057	1	3	3	8	3696000	3	3	4	4	0.5057	0.5057	6.46	56.47	87	10	6.57
P53396	ATP-citrate synthase OS=Homo sapiens GN=ACLY PE=1 SV=3 - [ACLY_HUMAN]	0.0145	1	1	1	4	155400	1	1	2	2	0.0145	0.0145	4.41	33.06	1101	120.8	7.33
P60709	Actin, cytoplasmic 1 OS=Homo sapiens GN=ACTB PE=1 SV=1 - [ACTB_HUMAN]	0.48	8	7	14	62	47970000	13	14	30	32	0.464	0.48	75.27	894.41	375	41.7	5.48
P68032	Actin, alpha cardiac muscle 1 OS=Homo sapiens GN=ACTC1 PE=1 SV=1 - [ACTC_HUMAN]	0.2493	4	1	8	37	50280000	8	8	18	19	0.2493	0.2493	37.81	487.96	377	42	5.39
P12814	Alpha-actinin-1 OS=Homo sapiens GN=ACTN1 PE=1 SV=2 - [ACTN1_HUMAN]	0.454	3	21	34	102	13700000	32	33	52	50	0.4327	0.4406	132.41	1205.28	892	103	5.41
O43707	Alpha-actinin-4 OS=Homo sapiens GN=ACTN4 PE=1 SV=2 - [ACTN4_HUMAN]	0.3633	1	14	27	74	13360000	26	26	39	35	0.3524	0.348	93.79	877.19	911	104.8	5.44
O14672	Disintegrin and metalloproteinase domain-containing protein 10 OS=Homo sapiens GN=ADAM10 PE=1 SV=1 - [ADA10_HUMAN]	0.0588	1	2	2	4	971600	2	2	2	2	0.0588	0.0588	5.57	50.69	748	84.1	7.77
P40394	Alcohol dehydrogenase class 4 mu/sigma chain OS=Homo sapiens GN=ADH7 PE=1 SV=2 - [ADH7_HUMAN]	0.0233	1	1	1	2	256100	1	1	1	1	0.0233	0.0233	2.35	45.61	386	41.5	7.85
P43353	Aldehyde dehydrogenase family 3 member B1 OS=Homo sapiens GN=ALDH3B1 PE=2 SV=1 - [AL3B1_HUMAN]	0.0556	1	2	2	4	798900	2	2	2	2	0.0556	0.0556	6.46	125.12	468	51.8	7.62
P02768	Serum albumin OS=Homo sapiens GN=ALB PE=1 SV=2 - [ALBU_HUMAN]	0.6355	1	38	38	166	85470000	37	38	84	82	0.624	0.6355	240.07	2048.72	609	69.3	6.28
P04075	Fructose-bisphosphate aldolase A OS=Homo sapiens GN=ALDOA PE=1 SV=2 - [ALDOA_HUMAN]	0.2418	3	8	8	15	2536000	7	8	7	8	0.2115	0.2418	18.94	196.79	364	39.4	8.09
P19021	Peptidyl-glycine alpha-amidating monooxygenase OS=Homo sapiens GN=PAM PE=1 SV=2 - [AMD_HUMAN]	0.0154	1	1	1	2	1646000	1	1	1	1	0.0154	0.0154	4.33	50.04	973	108.3	6.42
P15144	Aminopeptidase N OS=Homo sapiens GN=ANPEP PE=1 SV=4 - [AMPN_HUMAN]	0.1696	1	16	16	35	6070000	15	16	17	18	0.1613	0.1696	44.29	558.73	967	109.5	5.48
P04745	Alpha-amylase 1 OS=Homo sapiens GN=AMY1A PE=1 SV=2 - [AMY1_HUMAN]	0.4423	3	17	17	83	89660000	17	17	42	41	0.4423	0.4423	124.32	1226.09	511	57.7	6.93
Q5XXA6	Anoctamin-1 OS=Homo sapiens GN=ANO1 PE=1 SV=1 - [ANO1_HUMAN]	0.0325	1	2	2	4	809300	2	2	2	2	0.0325	0.0325	6.4	55.33	986	114	8.54
P01008	Antithrombin-III OS=Homo sapiens GN=SERPINC1 PE=1 SV=1 - [ANT3_HUMAN]	0.1185	1	4	4	8	1355000	4	4	4	4	0.1185	0.1185	12.13	173.27	464	52.6	6.71
P50995	Annexin A11 OS=Homo sapiens GN=ANXA11 PE=1 SV=1 - [ANX11_HUMAN]	0.2158	2	9	9	22	3672000	9	9	11	11	0.2158	0.2158	34.42	489.56	505	54.4	7.65
P04083	Annexin A1 OS=Homo sapiens GN=ANXA1 PE=1 SV=2 - [ANXA1_HUMAN]	0.604	1	18	18	88	66780000	18	18	44	44	0.604	0.604	146.22	1719.39	346	38.7	7.02
P07355	Annexin A2 OS=Homo sapiens GN=ANXA2 PE=1 SV=2 - [ANXA2_HUMAN]	0.4218	2	13	13	34	8644000	12	12	17	17	0.4041	0.3687	52.16	524.26	339	38.6	7.75
P12429	Annexin A3 OS=Homo sapiens GN=ANXA3 PE=1 SV=3 - [ANXA3_HUMAN]	0.5387	1	16	16	43	40270000	16	16	22	21	0.5387	0.5387	60.88	799.28	323	36.4	5.92
P09525	Annexin A4 OS=Homo sapiens GN=ANXA4 PE=1 SV=4 - [ANXA4_HUMAN]	0.4013	1	10	11	37	3079000	11	10	19	18	0.4013	0.3605	51.95	611.34	319	35.9	6.13
P08758	Annexin A5 OS=Homo sapiens GN=ANXA5 PE=1 SV=2 - [ANXA5_HUMAN]	0.4531	1	10	11	42	6890000	11	11	21	21	0.4531	0.4531	59.18	800.95	320	35.9	5.05
P08133	Annexin A6 OS=Homo sapiens GN=ANXA6 PE=1 SV=3 - [ANXA6_HUMAN]	0.4606	1	26	26	94	10250000	26	25	48	46	0.4606	0.4502	123.03	1182.21	673	75.8	5.6
P20073	Annexin A7 OS=Homo sapiens GN=ANXA7 PE=1 SV=3 - [ANXA7_HUMAN]	0.0307	1	1	1	2	2127000	1	1	1	1	0.0307	0.0307	2.08	43.77	488	52.7	5.68
P13928	Annexin A8 OS=Homo sapiens GN=ANXA8 PE=1 SV=3 - [ANXA8_HUMAN]	0.0459	4	1	1	2	697600	1	1	1	1	0.0459	0.0459	3.53	95.05	327	36.9	5.78
P63010	AP-2 complex subunit beta OS=Homo sapiens GN=AP2B1 PE=1 SV=1 - [AP2B1_HUMAN]	0.0128	2	1	1	2	581100	1	1	1	1	0.0128	0.0128	3.86	69.04	937	104.5	5.38
Q9HDC9	Adipocyte plasma membrane-associated protein OS=Homo sapiens GN=APMAP PE=1 SV=2 - [APMAP_HUMAN]	0.1274	1	5	5	10	2462000	5	5	5	5	0.1274	0.1274	11.99	113.64	416	46.5	6.16
P02647	Apolipoprotein A-I OS=Homo sapiens GN=APOA1 PE=1 SV=1 - [APOA1_HUMAN]	0.5543	1	14	14	46	54410000	14	14	23	23	0.5543	0.5543	63.98	744.06	267	30.8	5.76
P02652	Apolipoprotein A-II OS=Homo sapiens GN=APOA2 PE=1 SV=1 - [APOA2_HUMAN]	0.19	1	2	2	4	1973000	2	2	2	2	0.19	0.19	5.58	55.72	100	11.2	6.62
P08519	Apolipoprotein(a) OS=Homo sapiens GN=LPA PE=1 SV=1 - [APOA_HUMAN]	0.0783	1	4	4	10	2332000	4	4	5	5	0.0783	0.0783	15.05	180.14	4548	501	5.88
P04114	Apolipoprotein B-100 OS=Homo sapiens GN=APOB PE=1 SV=2 - [APOB_HUMAN]	0.2604	2	96	96	234	12530000	91	94	117	117	0.2514	0.2568	343.2	3424.04	4563	515.3	7.05
P02654	Apolipoprotein C-I OS=Homo sapiens GN=APOC1 PE=1 SV=1 - [APOC1_HUMAN]	0.241	1	3	3	6	4533000	3	3	3	3	0.241	0.241	6.41	51.01	83	9.3	8.47
P02655	Apolipoprotein C-II OS=Homo sapiens GN=APOC2 PE=1 SV=1 - [APOC2_HUMAN]	0.297	1	2	2	12	482300	2	2	6	6	0.297	0.297	13.21	115.63	101	11.3	4.72
P02656	Apolipoprotein C-III OS=Homo sapiens GN=APOC3 PE=1 SV=1 - [APOC3_HUMAN]	0.1616	1	1	1	4	4440000	1	1	2	2	0.1616	0.1616	7.39	120.76	99	10.8	5.41
P55056	Apolipoprotein C-IV OS=Homo sapiens GN=APOC4 PE=1 SV=1 - [APOC4_HUMAN]	0.0709	1	1	1	2	2732000	1	1	1	1	0.0709	0.0709	2.14	34.16	127	14.5	8.92
P05090	Apolipoprotein D OS=Homo sapiens GN=APOD PE=1 SV=1 - [APOD_HUMAN]	0.1429	1	3	3	6	1127000	3	3	3	3	0.1429	0.1429	7.87	79.8	189	21.3	5.15
P02649	Apolipoprotein E OS=Homo sapiens GN=APOE PE=1 SV=1 - [APOE_HUMAN]	0.3155	1	9	9	20	4586000	9	9	10	10	0.3155	0.3155	26.51	359.6	317	36.1	5.73
P02749	Beta-2-glycoprotein 1 OS=Homo sapiens GN=APOH PE=1 SV=3 - [APOH_HUMAN]	0.1101	1	2	2	6	3795000	2	2	3	3	0.1101	0.1101	9.6	121.23	345	38.3	7.97
P55064	Aquaporin-5 OS=Homo sapiens GN=AQP5 PE=1 SV=1 - [AQP5_HUMAN]	0.1245	1	4	4	11	13590000	4	4	6	5	0.1245	0.1245	13.78	122.08	265	28.3	8.62
O15143	Actin-related protein 2/3 complex subunit 1B OS=Homo sapiens GN=ARPC1B PE=1 SV=3 - [ARC1B_HUMAN]	0.0484	1	1	1	2	1286000	1	1	1	1	0.0484	0.0484	2.31	24	372	40.9	8.35
P61204	ADP-ribosylation factor 3 OS=Homo sapiens GN=ARF3 PE=1 SV=2 - [ARF3_HUMAN]	0.4199	3	4	6	14	6615000	6	6	7	7	0.4199	0.4199	20.57	329.23	181	20.6	7.43
P18085	ADP-ribosylation factor 4 OS=Homo sapiens GN=ARF4 PE=1 SV=3 - [ARF4_HUMAN]	0.2167	1	1	3	8	4742000	3	3	4	4	0.2167	0.2167	11.59	160.07	180	20.5	7.14
P62330	ADP-ribosylation factor 6 OS=Homo sapiens GN=ARF6 PE=1 SV=2 - [ARF6_HUMAN]	0.1829	2	3	3	6	1181000	3	3	3	3	0.1829	0.1829	8.57	154.89	175	20.1	8.95
P05089	Arginase-1 OS=Homo sapiens GN=ARG1 PE=1 SV=2 - [ARGI1_HUMAN]	0.0932	1	2	2	4	422400	2	2	2	2	0.0932	0.0932	7.09	79.7	322	34.7	7.21
P61160	Actin-related protein 2 OS=Homo sapiens GN=ACTR2 PE=1 SV=1 - [ARP2_HUMAN]	0.1421	1	5	5	12	1249000	5	5	6	6	0.1421	0.1421	16.11	175.99	394	44.7	6.74
P61158	Actin-related protein 3 OS=Homo sapiens GN=ACTR3 PE=1 SV=3 - [ARP3_HUMAN]	0.1029	1	2	2	6	1899000	2	2	3	3	0.1029	0.1029	7.32	57.79	418	47.3	5.88
O15144	Actin-related protein 2/3 complex subunit 2 OS=Homo sapiens GN=ARPC2 PE=1 SV=1 - [ARPC2_HUMAN]	0.0667	1	2	2	6	1804000	2	2	3	3	0.0667	0.0667	7.11	68.82	300	34.3	7.36
O15145	Actin-related protein 2/3 complex subunit 3 OS=Homo sapiens GN=ARPC3 PE=1 SV=3 - [ARPC3_HUMAN]	0.073	1	1	1	6	711600	1	1	3	3	0.073	0.073	9.33	113.62	178	20.5	8.59
P59998	Actin-related protein 2/3 complex subunit 4 OS=Homo sapiens GN=ARPC4 PE=1 SV=3 - [ARPC4_HUMAN]	0.1488	1	3	3	6	975400	3	3	3	3	0.1488	0.1488	6.26	29.53	168	19.7	8.43
Q92485	Acid sphingomyelinase-like phosphodiesterase 3b OS=Homo sapiens GN=SMPDL3B PE=2 SV=2 - [ASM3B_HUMAN]	0.0615	1	2	2	4	1163000	2	2	2	2	0.0615	0.0615	7.08	125.63	455	50.8	5.64
P61769	Beta-2-microglobulin OS=Homo sapiens GN=B2M PE=1 SV=1 - [B2MG_HUMAN]	0.1681	1	2	2	8	3245000	2	2	4	4	0.1681	0.1681	9.39	83.3	119	13.7	6.52
Q9UQB8	Brain-specific angiogenesis inhibitor 1-associated protein 2 OS=Homo sapiens GN=BAIAP2 PE=1 SV=1 - [BAIP2_HUMAN]	0.0471	1	2	2	4	1371000	2	2	2	2	0.0471	0.0471	6.51	71.21	552	60.8	8.9
P80723	Brain acid soluble protein 1 OS=Homo sapiens GN=BASP1 PE=1 SV=2 - [BASP1_HUMAN]	0.4317	1	6	6	14	6200000	6	6	7	7	0.4317	0.4317	20.39	180.31	227	22.7	4.63
Q15582	Transforming growth factor-beta-induced protein ig-h3 OS=Homo sapiens GN=TGFBI PE=1 SV=1 - [BGH3_HUMAN]	0.0395	1	2	2	4	370100	2	2	2	2	0.0395	0.0395	6.53	98.64	683	74.6	7.71
Q9NP55	BPI fold-containing family A member 1 OS=Homo sapiens GN=BPIFA1 PE=1 SV=1 - [BPIA1_HUMAN]	0.3438	1	6	6	32	18550000	6	6	16	16	0.3438	0.3438	48.65	406.68	256	26.7	5.76
Q96DR5	BPI fold-containing family A member 2 OS=Homo sapiens GN=BPIFA2 PE=1 SV=2 - [BPIA2_HUMAN]	0.4498	1	11	11	26	45970000	11	10	14	12	0.4498	0.4217	39.43	372.45	249	27	5.59
Q8TDL5	BPI fold-containing family B member 1 OS=Homo sapiens GN=BPIFB1 PE=2 SV=1 - [BPIB1_HUMAN]	0.3884	3	15	15	64	75660000	14	15	34	30	0.376	0.3884	87.35	922.79	484	52.4	7.23
Q8N4F0	BPI fold-containing family B member 2 OS=Homo sapiens GN=BPIFB2 PE=1 SV=2 - [BPIB2_HUMAN]	0.2096	1	7	7	20	8970000	7	6	11	9	0.2096	0.1507	26.72	281.68	458	49.1	8.72
P17213	Bactericidal permeability-increasing protein OS=Homo sapiens GN=BPI PE=1 SV=4 - [BPI_HUMAN]	0.2197	3	7	7	14	11960000	7	7	7	7	0.2197	0.2197	22.05	220.2	487	53.9	9.38
Q8WUW1	Protein BRICK1 OS=Homo sapiens GN=BRK1 PE=1 SV=1 - [BRK1_HUMAN]	0.1067	1	1	1	2	276900	1	1	1	1	0.1067	0.1067	2.82	29.13	75	8.7	5.45
Q10588	ADP-ribosyl cyclase 2 OS=Homo sapiens GN=BST1 PE=1 SV=2 - [BST1_HUMAN]	0.1981	1	4	4	9	4900000	4	4	5	4	0.1981	0.1981	11.28	139.31	318	35.7	7.8
Q07021	Complement component 1 Q subcomponent-binding protein, mitochondrial OS=Homo sapiens GN=C1QBP PE=1 SV=1 - [C1QBP_HUMAN]	0.1667	1	4	4	14	2749000	4	4	7	7	0.1667	0.1667	18.19	255.86	282	31.3	4.84
P02746	Complement C1q subcomponent subunit B OS=Homo sapiens GN=C1QB PE=1 SV=3 - [C1QB_HUMAN]	0.0553	1	1	1	2	941400	1	1	1	1	0.0553	0.0553	3.03	73.06	253	26.7	8.63
Q9BXJ4	Complement C1q tumor necrosis factor-related protein 3 OS=Homo sapiens GN=C1QTNF3 PE=2 SV=1 - [C1QT3_HUMAN]	0.1585	1	4	4	10	1460000	4	4	5	5	0.1585	0.1585	12.59	106.6	246	27	6.52
P04003	C4b-binding protein alpha chain OS=Homo sapiens GN=C4BPA PE=1 SV=2 - [C4BPA_HUMAN]	0.2379	1	11	11	26	4415000	11	11	14	12	0.2379	0.2379	35.1	289.03	597	67	7.3
P21730	C5a anaphylatoxin chemotactic receptor 1 OS=Homo sapiens GN=C5AR1 PE=1 SV=2 - [C5AR1_HUMAN]	0.0286	1	1	1	2	1817000	1	1	1	1	0.0286	0.0286	2.33	57.06	350	39.3	9.01
Q9Y376	Calcium-binding protein 39 OS=Homo sapiens GN=CAB39 PE=1 SV=1 - [CAB39_HUMAN]	0.1613	2	5	6	11	2539000	5	6	5	6	0.129	0.1613	7.85	139.42	341	39.8	6.89
P00918	Carbonic anhydrase 2 OS=Homo sapiens GN=CA2 PE=1 SV=2 - [CAH2_HUMAN]	0.2385	1	5	5	15	2851000	4	5	7	8	0.2038	0.2385	20.99	177.65	260	29.2	7.4
P22748	Carbonic anhydrase 4 OS=Homo sapiens GN=CA4 PE=1 SV=2 - [CAH4_HUMAN]	0.109	1	3	3	5	1426000	3	2	3	2	0.109	0.0705	7.13	83.43	312	35	7.83
P23280	Carbonic anhydrase 6 OS=Homo sapiens GN=CA6 PE=1 SV=3 - [CAH6_HUMAN]	0.2597	1	8	8	34	82300000	7	8	18	16	0.2338	0.2597	43.82	581.24	308	35.3	7.02
P27482	Calmodulin-like protein 3 OS=Homo sapiens GN=CALML3 PE=1 SV=2 - [CALL3_HUMAN]	0.302	1	3	3	6	1093000	3	3	3	3	0.302	0.302	10.63	122.77	149	16.9	4.42
P62158	Calmodulin OS=Homo sapiens GN=CALM1 PE=1 SV=2 - [CALM_HUMAN]	0.443	1	5	5	24	10280000	5	5	12	12	0.443	0.443	36.65	296.93	149	16.8	4.22
P27797	Calreticulin OS=Homo sapiens GN=CALR PE=1 SV=1 - [CALR_HUMAN]	0.1751	1	5	5	15	870200	5	4	8	7	0.1751	0.1175	15.19	126.22	417	48.1	4.44
P27824	Calnexin OS=Homo sapiens GN=CANX PE=1 SV=2 - [CALX_HUMAN]	0.1588	1	7	7	16	3323000	7	7	8	8	0.1588	0.1588	23.94	214.09	592	67.5	4.6
P49913	Cathelicidin antimicrobial peptide OS=Homo sapiens GN=CAMP PE=1 SV=1 - [CAMP_HUMAN]	0.3647	1	9	9	28	12660000	9	9	14	14	0.3647	0.3647	34.59	412.05	170	19.3	9.41
P07384	Calpain-1 catalytic subunit OS=Homo sapiens GN=CAPN1 PE=1 SV=1 - [CAN1_HUMAN]	0.0938	1	6	6	12	1683000	6	6	6	6	0.0938	0.0938	14.77	167.98	714	81.8	5.67
Q01518	Adenylyl cyclase-associated protein 1 OS=Homo sapiens GN=CAP1 PE=1 SV=5 - [CAP1_HUMAN]	0.1747	2	7	7	14	2786000	7	7	7	7	0.1747	0.1747	19.49	256.32	475	51.9	8.06
P20160	Azurocidin OS=Homo sapiens GN=AZU1 PE=1 SV=3 - [CAP7_HUMAN]	0.1633	1	2	2	6	5427000	2	2	3	3	0.1633	0.1633	11.2	94.08	251	26.9	9.5
P47756	F-actin-capping protein subunit beta OS=Homo sapiens GN=CAPZB PE=1 SV=4 - [CAPZB_HUMAN]	0.1625	1	4	4	8	2365000	4	4	4	4	0.1625	0.1625	10.44	100.81	277	31.3	5.59
P04040	Catalase OS=Homo sapiens GN=CAT PE=1 SV=3 - [CATA_HUMAN]	0.0645	1	3	3	6	603700	3	3	3	3	0.0645	0.0645	9.19	135.89	527	59.7	7.39
P08311	Cathepsin G OS=Homo sapiens GN=CTSG PE=1 SV=2 - [CATG_HUMAN]	0.4039	1	10	10	26	23620000	9	10	12	14	0.3765	0.4039	34.6	348.61	255	28.8	11.19
P52907	F-actin-capping protein subunit alpha-1 OS=Homo sapiens GN=CAPZA1 PE=1 SV=3 - [CAZA1_HUMAN]	0.3322	1	5	5	9	2835000	5	4	5	4	0.3322	0.2413	12.34	151.27	286	32.9	5.69
Q9NV96	Cell cycle control protein 50A OS=Homo sapiens GN=TMEM30A PE=1 SV=1 - [CC50A_HUMAN]	0.0471	1	1	1	4	0	1	1	2	2	0.0471	0.0471	6.89	67.49	361	40.7	8.59
Q8IYA8	Coiled-coil domain-containing protein 36 OS=Homo sapiens GN=CCDC36 PE=2 SV=2 - [CCD36_HUMAN]	0.0219	1	1	1	2	777000	1	1	1	1	0.0219	0.0219	2.16	0	594	66.3	8.28
Q96A33	Coiled-coil domain-containing protein 47 OS=Homo sapiens GN=CCDC47 PE=1 SV=1 - [CCD47_HUMAN]	0.0145	1	1	1	1	1034000	1		1		0.0145	0	2.17		483	55.8	4.87
Q9NRJ3	C-C motif chemokine 28 OS=Homo sapiens GN=CCL28 PE=1 SV=1 - [CCL28_HUMAN]	0.1181	1	1	1	2	2994000	1	1	1	1	0.1181	0.1181	3.15	39.47	127	14.3	10.2
P08571	Monocyte differentiation antigen CD14 OS=Homo sapiens GN=CD14 PE=1 SV=2 - [CD14_HUMAN]	0.224	1	5	5	10	4214000	5	5	5	5	0.224	0.224	14.85	200.21	375	40.1	6.23
Q8N6Q3	CD177 antigen OS=Homo sapiens GN=CD177 PE=1 SV=2 - [CD177_HUMAN]	0.2403	1	6	6	18	2625000	5	6	9	9	0.222	0.2403	18.78	142.99	437	46.3	6.29
P16070	CD44 antigen OS=Homo sapiens GN=CD44 PE=1 SV=3 - [CD44_HUMAN]	0.0943	1	6	6	14	1917000	6	6	7	7	0.0943	0.0943	19.9	233.54	742	81.5	5.33
Q08722	Leukocyte surface antigen CD47 OS=Homo sapiens GN=CD47 PE=1 SV=1 - [CD47_HUMAN]	0.0867	1	3	3	5	2025000	2	3	2	3	0.0526	0.0867	4.78	55.37	323	35.2	7.21
P13987	CD59 glycoprotein OS=Homo sapiens GN=CD59 PE=1 SV=1 - [CD59_HUMAN]	0.25	1	3	3	10	44350000	3	3	5	5	0.25	0.25	13.24	178.46	128	14.2	6.48
O43866	CD5 antigen-like OS=Homo sapiens GN=CD5L PE=1 SV=1 - [CD5L_HUMAN]	0.1556	1	4	4	11	1673000	4	3	6	5	0.1556	0.1354	18.91	124.72	347	38.1	5.47
P08962	CD63 antigen OS=Homo sapiens GN=CD63 PE=1 SV=2 - [CD63_HUMAN]	0.1345	2	5	5	14	8161000	3	5	6	8	0.0756	0.1345	15.52	240.69	238	25.6	7.81
P60033	CD81 antigen OS=Homo sapiens GN=CD81 PE=1 SV=1 - [CD81_HUMAN]	0.2839	1	4	4	15	11470000	4	4	8	7	0.2839	0.2839	26.18	273.29	236	25.8	5.29
P27701	CD82 antigen OS=Homo sapiens GN=CD82 PE=1 SV=1 - [CD82_HUMAN]	0.1423	1	3	3	10	1791000	3	3	5	5	0.1423	0.1423	14.04	105.64	267	29.6	5.24
P21926	CD9 antigen OS=Homo sapiens GN=CD9 PE=1 SV=4 - [CD9_HUMAN]	0.0746	1	3	3	7	26620000	2	3	3	4	0.0439	0.0746	7.92	110.31	228	25.4	7.15
P60953	Cell division control protein 42 homolog OS=Homo sapiens GN=CDC42 PE=1 SV=2 - [CDC42_HUMAN]	0.2565	3	3	4	21	1242000	4	3	12	9	0.2565	0.199	24.06	176.51	191	21.2	6.55
P32320	Cytidine deaminase OS=Homo sapiens GN=CDA PE=1 SV=2 - [CDD_HUMAN]	0.1164	1	1	1	2	1891000	1	1	1	1	0.1164	0.1164	3.53	57.73	146	16.2	6.92
P13688	Carcinoembryonic antigen-related cell adhesion molecule 1 OS=Homo sapiens GN=CEACAM1 PE=1 SV=2 - [CEAM1_HUMAN]	0.0798	1	2	3	10	14070000	3	3	5	5	0.0798	0.0798	17.06	186.13	526	57.5	5.97
P06731	Carcinoembryonic antigen-related cell adhesion molecule 5 OS=Homo sapiens GN=CEACAM5 PE=1 SV=3 - [CEAM5_HUMAN]	0.0513	1	1	3	6	7683000	3	3	3	3	0.0513	0.0513	9.46	149.51	702	76.7	5.92
P40199	Carcinoembryonic antigen-related cell adhesion molecule 6 OS=Homo sapiens GN=CEACAM6 PE=1 SV=3 - [CEAM6_HUMAN]	0.1017	1	1	2	6	8298000	2	2	3	3	0.1017	0.1017	10.08	82.99	344	37.2	5.82
P31997	Carcinoembryonic antigen-related cell adhesion molecule 8 OS=Homo sapiens GN=CEACAM8 PE=1 SV=2 - [CEAM8_HUMAN]	0.1117	1	2	3	14	15870000	3	3	7	7	0.1117	0.1117	16.09	132.92	349	38.1	7.39
P00450	Ceruloplasmin OS=Homo sapiens GN=CP PE=1 SV=1 - [CERU_HUMAN]	0.092	1	6	6	12	2440000	6	6	6	6	0.092	0.092	13.93	115	1065	122.1	5.72
Q6P5S2	UPF0762 protein C6orf58 OS=Homo sapiens GN=C6orf58 PE=1 SV=2 - [CF058_HUMAN]	0.0576	1	2	2	4	4700000	2	2	2	2	0.0576	0.0576	5.04	74.32	330	37.9	6.15
P08603	Complement factor H OS=Homo sapiens GN=CFH PE=1 SV=4 - [CFAH_HUMAN]	0.0097	1	1	1	2	648400	1	1	1	1	0.0097	0.0097	3	42.94	1231	139	6.61
Q9HD42	Charged multivesicular body protein 1a OS=Homo sapiens GN=CHMP1A PE=1 SV=1 - [CHM1A_HUMAN]	0.0408	1	1	1	2	94630	1	1	1	1	0.0408	0.0408	1.92	28.99	196	21.7	8.06
Q7LBR1	Charged multivesicular body protein 1b OS=Homo sapiens GN=CHMP1B PE=1 SV=1 - [CHM1B_HUMAN]	0.0402	1	1	1	2	1802000	1	1	1	1	0.0402	0.0402	1.88	32.15	199	22.1	8.1
O43633	Charged multivesicular body protein 2a OS=Homo sapiens GN=CHMP2A PE=1 SV=1 - [CHM2A_HUMAN]	0.0856	1	2	2	4	1182000	2	2	2	2	0.0856	0.0856	4.04	87.74	222	25.1	5.97
Q9H444	Charged multivesicular body protein 4b OS=Homo sapiens GN=CHMP4B PE=1 SV=1 - [CHM4B_HUMAN]	0.0446	1	1	1	2	284600	1	1	1	1	0.0446	0.0446	3.23	53.74	224	24.9	4.82
Q99828	Calcium and integrin-binding protein 1 OS=Homo sapiens GN=CIB1 PE=1 SV=4 - [CIB1_HUMAN]	0.4555	1	7	7	17	2084000	6	7	8	9	0.4084	0.4555	22.64	290.39	191	21.7	4.78
Q5QGZ9	C-type lectin domain family 12 member A OS=Homo sapiens GN=CLEC12A PE=1 SV=3 - [CL12A_HUMAN]	0.0604	1	1	1	2	2098000	1	1	1	1	0.0604	0.0604	3.66	33.67	265	30.7	8.6
Q14CN2	Calcium-activated chloride channel regulator 4 OS=Homo sapiens GN=CLCA4 PE=1 SV=2 - [CLCA4_HUMAN]	0.0239	1	2	2	3	844000	2	1	2	1	0.0239	0.0098	3.11	73.21	919	101.2	5.47
O14493	Claudin-4 OS=Homo sapiens GN=CLDN4 PE=1 SV=1 - [CLD4_HUMAN]	0.0766	4	1	1	2	1093000	1	1	1	1	0.0766	0.0766	3.47	46.97	209	22.1	8.05
Q00610	Clathrin heavy chain 1 OS=Homo sapiens GN=CLTC PE=1 SV=5 - [CLH1_HUMAN]	0.1057	2	12	12	22	2556000	11	11	11	11	0.0907	0.0967	31.58	291.06	1675	191.5	5.69
O00299	Chloride intracellular channel protein 1 OS=Homo sapiens GN=CLIC1 PE=1 SV=4 - [CLIC1_HUMAN]	0.3983	1	5	5	12	5032000	5	5	6	6	0.3983	0.3983	18.82	201.25	241	26.9	5.17
Q9Y696	Chloride intracellular channel protein 4 OS=Homo sapiens GN=CLIC4 PE=1 SV=4 - [CLIC4_HUMAN]	0.1502	1	2	2	4	331100	2	2	2	2	0.1502	0.1502	2.88	55.73	253	28.8	5.59
P10909	Clusterin OS=Homo sapiens GN=CLU PE=1 SV=1 - [CLUS_HUMAN]	0.2361	1	8	8	20	11130000	8	8	10	10	0.2361	0.2361	32.8	337.77	449	52.5	6.27
P09543	2',3'-cyclic-nucleotide 3'-phosphodiesterase OS=Homo sapiens GN=CNP PE=1 SV=2 - [CN37_HUMAN]	0.0333	1	1	1	2	1103000	1	1	1	1	0.0333	0.0333	3.53	76.69	421	47.5	9.07
P01024	Complement C3 OS=Homo sapiens GN=C3 PE=1 SV=2 - [CO3_HUMAN]	0.1678	1	21	21	46	5548000	20	20	23	23	0.1612	0.1642	56.33	525.46	1663	187	6.4
P0C0L4	Complement C4-A OS=Homo sapiens GN=C4A PE=1 SV=2 - [CO4A_HUMAN]	0.0602	2	10	10	20	1638000	10	10	10	10	0.0602	0.0602	26.04	340.9	1744	192.7	7.08
P10643	Complement component C7 OS=Homo sapiens GN=C7 PE=1 SV=2 - [CO7_HUMAN]	0.0427	1	2	2	4	941900	2	2	2	2	0.0427	0.0427	4.35	37.26	843	93.5	6.48
P23528	Cofilin-1 OS=Homo sapiens GN=CFL1 PE=1 SV=3 - [COF1_HUMAN]	0.2711	2	4	4	12	6556000	4	4	6	6	0.2711	0.2711	21.43	304.48	166	18.5	8.09
P31146	Coronin-1A OS=Homo sapiens GN=CORO1A PE=1 SV=4 - [COR1A_HUMAN]	0.1497	1	7	7	14	4305000	7	7	7	7	0.1497	0.1497	20.77	190.45	461	51	6.68
P20674	Cytochrome c oxidase subunit 5A, mitochondrial OS=Homo sapiens GN=COX5A PE=1 SV=2 - [COX5A_HUMAN]	0.06	1	1	1	2	664500	1	1	1	1	0.06	0.06	2.61	46.64	150	16.8	6.79
P78329	Leukotriene-B(4) omega-hydroxylase 1 OS=Homo sapiens GN=CYP4F2 PE=1 SV=1 - [CP4F2_HUMAN]	0.0154	2	1	1	2	87830	1	1	1	1	0.0154	0.0154	1.93	27.89	520	59.8	7.08
Q99829	Copine-1 OS=Homo sapiens GN=CPNE1 PE=1 SV=1 - [CPNE1_HUMAN]	0.0168	1	1	1	2	865300	1	1	1	1	0.0168	0.0168	3	54.26	537	59	5.83
O75131	Copine-3 OS=Homo sapiens GN=CPNE3 PE=1 SV=1 - [CPNE3_HUMAN]	0.0577	8	3	3	6	2358000	3	3	3	3	0.0577	0.0577	8.01	81.06	537	60.1	5.85
P04632	Calpain small subunit 1 OS=Homo sapiens GN=CAPNS1 PE=1 SV=1 - [CPNS1_HUMAN]	0.1679	1	4	4	7	680800	3	4	3	4	0.1418	0.1679	8.79	130.99	268	28.3	5.2
P54108	Cysteine-rich secretory protein 3 OS=Homo sapiens GN=CRISP3 PE=1 SV=1 - [CRIS3_HUMAN]	0.0694	1	2	2	4	6113000	2	2	2	2	0.0694	0.0694	6.03	64.95	245	27.6	7.8
Q9UBG3	Cornulin OS=Homo sapiens GN=CRNN PE=1 SV=1 - [CRNN_HUMAN]	0.1576	1	7	7	55	34730000	5	7	25	30	0.1253	0.1576	86.13	769.72	495	53.5	6.1
O75718	Cartilage-associated protein OS=Homo sapiens GN=CRTAP PE=1 SV=1 - [CRTAP_HUMAN]	0.0374	1	1	1	2	145100	1	1	1	1	0.0374	0.0374	1.74	32.22	401	46.5	5.73
P02511	Alpha-crystallin B chain OS=Homo sapiens GN=CRYAB PE=1 SV=2 - [CRYAB_HUMAN]	0.0457	1	1	1	2	361400	1	1	1	1	0.0457	0.0457	1.99	28.52	175	20.1	7.33
Q53GD3	Choline transporter-like protein 4 OS=Homo sapiens GN=SLC44A4 PE=2 SV=2 - [CTL4_HUMAN]	0.0197	1	1	1	7	516000	1	1	4	3	0.0197	0.0197	7.81	51.91	710	79.2	8.59
P14406	Cytochrome c oxidase subunit 7A2, mitochondrial OS=Homo sapiens GN=COX7A2 PE=1 SV=1 - [CX7A2_HUMAN]	0.1566	1	1	1	2	1167000	1	1	1	1	0.1566	0.1566	3.01	70.37	83	9.4	9.76
P13498	Cytochrome b-245 light chain OS=Homo sapiens GN=CYBA PE=1 SV=3 - [CY24A_HUMAN]	0.0513	1	1	1	2	723400	1	1	1	1	0.0513	0.0513	2.88	34.68	195	21	9.54
P04839	Cytochrome b-245 heavy chain OS=Homo sapiens GN=CYBB PE=1 SV=2 - [CY24B_HUMAN]	0.1509	1	7	7	12	5527000	5	7	5	7	0.1246	0.1509	15.41	154.32	570	65.3	8.63
Q53TN4	Cytochrome b reductase 1 OS=Homo sapiens GN=CYBRD1 PE=1 SV=1 - [CYBR1_HUMAN]	0.035	1	1	1	2	362200	1	1	1	1	0.035	0.035	2.8	40.49	286	31.6	8.76
P04080	Cystatin-B OS=Homo sapiens GN=CSTB PE=1 SV=2 - [CYTB_HUMAN]	0.3367	1	3	3	9	26130000	2	3	4	5	0.2449	0.3367	14.19	184.76	98	11.1	7.56
P01034	Cystatin-C OS=Homo sapiens GN=CST3 PE=1 SV=1 - [CYTC_HUMAN]	0.0753	1	1	1	2	3975000	1	1	1	1	0.0753	0.0753	2.65	57.68	146	15.8	8.75
P28325	Cystatin-D OS=Homo sapiens GN=CST5 PE=1 SV=1 - [CYTD_HUMAN]	0.4437	1	4	4	12	9060000	4	4	6	6	0.4437	0.4437	18.11	190.66	142	16.1	7.17
P01037	Cystatin-SN OS=Homo sapiens GN=CST1 PE=1 SV=3 - [CYTN_HUMAN]	0.4397	1	2	4	18	54440000	4	4	10	8	0.4397	0.4397	22.28	198.13	141	16.4	7.21
P01036	Cystatin-S OS=Homo sapiens GN=CST4 PE=1 SV=3 - [CYTS_HUMAN]	0.3901	1	1	4	16	36410000	4	4	9	7	0.3901	0.3901	21.41	241.56	141	16.2	5.02
P09228	Cystatin-SA OS=Homo sapiens GN=CST2 PE=1 SV=1 - [CYTT_HUMAN]	0.2908	1	1	3	12	28610000	3	3	7	5	0.2908	0.2908	14.57	179.5	141	16.4	4.93
P08174	Complement decay-accelerating factor OS=Homo sapiens GN=CD55 PE=1 SV=4 - [DAF_HUMAN]	0.1654	1	6	6	16	10640000	6	6	8	8	0.1654	0.1654	18.5	206.01	381	41.4	7.59
P81605	Dermcidin OS=Homo sapiens GN=DCD PE=1 SV=2 - [DCD_HUMAN]	0.1	1	1	1	2	120300	1	1	1	1	0.1	0.1	2.63	47.04	110	11.3	6.54
P59665	Neutrophil defensin 1 OS=Homo sapiens GN=DEFA1 PE=1 SV=1 - [DEF1_HUMAN]	0.1915	2	2	2	14	144500000	2	2	7	7	0.1915	0.1915	17.61	200.31	94	10.2	6.99
P15924	Desmoplakin OS=Homo sapiens GN=DSP PE=1 SV=3 - [DESP_HUMAN]	0.046	1	10	10	22	1251000	8	10	10	12	0.0404	0.046	29.94	312.52	2871	331.6	6.81
P60981	Destrin OS=Homo sapiens GN=DSTN PE=1 SV=3 - [DEST_HUMAN]	0.1212	1	2	2	4	2414000	2	2	2	2	0.1212	0.1212	4.9	74.5	165	18.5	7.85
Q9UGM3	Deleted in malignant brain tumors 1 protein OS=Homo sapiens GN=DMBT1 PE=1 SV=2 - [DMBT1_HUMAN]	0.3759	1	23	23	110	384300000	22	22	56	54	0.3427	0.3605	174.15	1857.04	2413	260.6	5.44
Q8IXL6	Extracellular serine/threonine protein kinase FAM20C OS=Homo sapiens GN=FAM20C PE=1 SV=2 - [DMP4_HUMAN]	0.0342	2	2	2	4	208400	2	2	2	2	0.0342	0.0342	2.71	46.98	584	66.2	7.74
Q9UBS3	DnaJ homolog subfamily B member 9 OS=Homo sapiens GN=DNAJB9 PE=1 SV=1 - [DNJB9_HUMAN]	0.0628	1	1	1	2	1003000	1	1	1	1	0.0628	0.0628	3.61	89.58	223	25.5	8.27
P27487	Dipeptidyl peptidase 4 OS=Homo sapiens GN=DPP4 PE=1 SV=2 - [DPP4_HUMAN]	0.3107	1	23	23	64	28710000	23	23	32	32	0.3107	0.3107	76.5	819.02	766	88.2	6.04
P01903	HLA class II histocompatibility antigen, DR alpha chain OS=Homo sapiens GN=HLA-DRA PE=1 SV=1 - [DRA_HUMAN]	0.1378	2	3	3	5	1424000	2	3	2	3	0.1142	0.1378	6.25	71.48	254	28.6	5
Q08554	Desmocollin-1 OS=Homo sapiens GN=DSC1 PE=1 SV=2 - [DSC1_HUMAN]	0.0481	1	3	3	6	1053000	3	3	3	3	0.0481	0.0481	7.66	43.56	894	99.9	5.43
Q02413	Desmoglein-1 OS=Homo sapiens GN=DSG1 PE=1 SV=2 - [DSG1_HUMAN]	0.0667	1	4	4	10	7529000	4	4	5	5	0.0667	0.0667	16.17	186.77	1049	113.7	5.03
P32926	Desmoglein-3 OS=Homo sapiens GN=DSG3 PE=1 SV=2 - [DSG3_HUMAN]	0.1151	1	8	8	19	4312000	8	8	10	9	0.1151	0.1151	32.65	339.27	999	107.5	5
Q14204	Cytoplasmic dynein 1 heavy chain 1 OS=Homo sapiens GN=DYNC1H1 PE=1 SV=5 - [DYHC1_HUMAN]	0.0045	1	2	2	4	402800	2	2	2	2	0.0045	0.0045	3.3	60.65	4646	532.1	6.4
P63167	Dynein light chain 1, cytoplasmic OS=Homo sapiens GN=DYNLL1 PE=1 SV=1 - [DYL1_HUMAN]	0.1236	2	1	1	2	624100	1	1	1	1	0.1236	0.1236	2.42	34.94	89	10.4	7.4
O75923	Dysferlin OS=Homo sapiens GN=DYSF PE=1 SV=1 - [DYSF_HUMAN]	0.0255	1	4	4	7	671200	4	3	4	3	0.0255	0.0192	9.35	68.9	2080	237.1	5.64
Q16610	Extracellular matrix protein 1 OS=Homo sapiens GN=ECM1 PE=1 SV=2 - [ECM1_HUMAN]	0.3667	1	16	16	32	7583000	14	15	16	16	0.3407	0.3148	40.26	401.95	540	60.6	6.71
P12724	Eosinophil cationic protein OS=Homo sapiens GN=RNASE3 PE=1 SV=2 - [ECP_HUMAN]	0.075	1	1	1	2	2192000	1	1	1	1	0.075	0.075	4.14	44.53	160	18.4	10.02
P68104	Elongation factor 1-alpha 1 OS=Homo sapiens GN=EEF1A1 PE=1 SV=1 - [EF1A1_HUMAN]	0.1169	3	4	4	8	3221000	4	4	4	4	0.1169	0.1169	9.99	92.95	462	50.1	9.01
P24534	Elongation factor 1-beta OS=Homo sapiens GN=EEF1B2 PE=1 SV=3 - [EF1B_HUMAN]	0.0667	1	1	1	2	2677000	1	1	1	1	0.0667	0.0667	4.87	97.09	225	24.7	4.67
P29692	Elongation factor 1-delta OS=Homo sapiens GN=EEF1D PE=1 SV=5 - [EF1D_HUMAN]	0.0854	1	2	2	4	1240000	2	2	2	2	0.0854	0.0854	7.29	124.95	281	31.1	5.01
P26641	Elongation factor 1-gamma OS=Homo sapiens GN=EEF1G PE=1 SV=3 - [EF1G_HUMAN]	0.0755	1	4	4	8	1042000	4	4	4	4	0.0755	0.0755	11.8	127.36	437	50.1	6.67
Q9BUP0	EF-hand domain-containing protein D1 OS=Homo sapiens GN=EFHD1 PE=1 SV=1 - [EFHD1_HUMAN]	0.0418	2	1	1	2	206400	1	1	1	1	0.0418	0.0418	2.91	39.73	239	26.9	5.39
Q9H4M9	EH domain-containing protein 1 OS=Homo sapiens GN=EHD1 PE=1 SV=2 - [EHD1_HUMAN]	0.2734	2	12	12	23	2870000	12	11	12	11	0.2734	0.2566	29.25	353.11	534	60.6	6.83
Q9H223	EH domain-containing protein 4 OS=Homo sapiens GN=EHD4 PE=1 SV=1 - [EHD4_HUMAN]	0.0222	1	1	1	2	1134000	1	1	1	1	0.0222	0.0222	2.95	46.17	541	61.1	6.76
P08246	Neutrophil elastase OS=Homo sapiens GN=ELANE PE=1 SV=1 - [ELNE_HUMAN]	0.1948	1	4	4	17	3853000	4	4	9	8	0.1948	0.1948	22.99	150.15	267	28.5	9.35
P06733	Alpha-enolase OS=Homo sapiens GN=ENO1 PE=1 SV=2 - [ENOA_HUMAN]	0.2005	3	6	6	14	4087000	6	6	7	7	0.2005	0.2005	28.33	423.51	434	47.1	7.39
P14625	Endoplasmin OS=Homo sapiens GN=HSP90B1 PE=1 SV=1 - [ENPL_HUMAN]	0.0174	1	1	1	2	475600	1	1	1	1	0.0174	0.0174	3.38	76.83	803	92.4	4.84
O14638	Ectonucleotide pyrophosphatase/phosphodiesterase family member 3 OS=Homo sapiens GN=ENPP3 PE=1 SV=2 - [ENPP3_HUMAN]	0.1291	1	8	8	15	2955000	7	8	7	8	0.1211	0.1291	16.71	175.21	875	100.1	6.57
O75355	Ectonucleoside triphosphate diphosphohydrolase 3 OS=Homo sapiens GN=ENTPD3 PE=1 SV=2 - [ENTP3_HUMAN]	0.1172	1	5	5	12	1043000	5	5	6	6	0.1172	0.1172	12.88	159	529	59.1	6.42
Q96HE7	ERO1-like protein alpha OS=Homo sapiens GN=ERO1L PE=1 SV=2 - [ERO1A_HUMAN]	0.0705	1	3	3	6	706000	3	3	3	3	0.0705	0.0705	8.34	81.55	468	54.4	5.68
Q9H6S3	Epidermal growth factor receptor kinase substrate 8-like protein 2 OS=Homo sapiens GN=EPS8L2 PE=1 SV=2 - [ES8L2_HUMAN]	0.0252	1	1	1	2	932100	1	1	1	1	0.0252	0.0252	3.72	71.63	715	80.6	6.84
P34910	Protein EVI2B OS=Homo sapiens GN=EVI2B PE=1 SV=2 - [EVI2B_HUMAN]	0.0714	1	2	2	4	2104000	2	2	2	2	0.0714	0.0714	8.86	166.5	448	48.6	4.83
P15311	Ezrin OS=Homo sapiens GN=EZR PE=1 SV=4 - [EZRI_HUMAN]	0.2679	2	11	18	54	13180000	18	18	27	27	0.2679	0.2679	68.34	726.95	586	69.4	6.27
Q9NUQ9	Protein FAM49B OS=Homo sapiens GN=FAM49B PE=1 SV=1 - [FA49B_HUMAN]	0.0463	1	1	1	2	987500	1	1	1	1	0.0463	0.0463	3.25	50.16	324	36.7	6.06
Q01469	Fatty acid-binding protein, epidermal OS=Homo sapiens GN=FABP5 PE=1 SV=3 - [FABP5_HUMAN]	0.4074	2	4	4	10	1954000	4	4	5	5	0.4074	0.4074	14.87	184.21	135	15.2	7.01
P23142	Fibulin-1 OS=Homo sapiens GN=FBLN1 PE=1 SV=4 - [FBLN1_HUMAN]	0.0171	1	1	1	2	1865000	1	1	1	1	0.0171	0.0171	2.24	24.72	703	77.2	5.22
Q6ZVX7	F-box only protein 50 OS=Homo sapiens GN=NCCRP1 PE=1 SV=1 - [FBX50_HUMAN]	0.0255	1	1	1	2	56270	1	1	1	1	0.0255	0.0255	0	22.89	275	30.8	6.62
O75015	Low affinity immunoglobulin gamma Fc region receptor III-B OS=Homo sapiens GN=FCGR3B PE=1 SV=2 - [FCG3B_HUMAN]	0.0858	2	2	2	4	1154000	2	2	2	2	0.0858	0.0858	2.05	40.55	233	26.2	6.71
Q9Y6R7	IgGFc-binding protein OS=Homo sapiens GN=FCGBP PE=1 SV=3 - [FCGBP_HUMAN]	0.197	1	39	39	102	21900000	38	38	52	50	0.1915	0.1822	146.16	1237.35	5405	571.6	5.34
P02771	Alpha-fetoprotein OS=Homo sapiens GN=AFP PE=1 SV=1 - [FETA_HUMAN]	0.0164	1	1	1	2	4951000	1	1	1	1	0.0164	0.0164	3.28	61.46	609	68.6	5.68
P02765	Alpha-2-HS-glycoprotein OS=Homo sapiens GN=AHSG PE=1 SV=1 - [FETUA_HUMAN]	0.0654	1	2	2	6	2573000	2	2	3	3	0.0654	0.0654	7.49	97.18	367	39.3	5.72
P09769	Tyrosine-protein kinase Fgr OS=Homo sapiens GN=FGR PE=1 SV=2 - [FGR_HUMAN]	0.0643	25	2	3	6	782000	3	3	3	3	0.0643	0.0643	7.97	69.03	529	59.4	5.59
P02671	Fibrinogen alpha chain OS=Homo sapiens GN=FGA PE=1 SV=2 - [FIBA_HUMAN]	0.0878	1	7	7	22	26290000	6	7	11	11	0.0785	0.0878	32.73	323.64	866	94.9	6.01
P02675	Fibrinogen beta chain OS=Homo sapiens GN=FGB PE=1 SV=2 - [FIBB_HUMAN]	0.554	1	19	19	58	17720000	19	15	32	26	0.554	0.4257	89.12	795.75	491	55.9	8.27
P02679	Fibrinogen gamma chain OS=Homo sapiens GN=FGG PE=1 SV=3 - [FIBG_HUMAN]	0.4128	1	14	14	43	24650000	14	14	23	20	0.4128	0.4128	61.35	555.97	453	51.5	5.62
Q5D862	Filaggrin-2 OS=Homo sapiens GN=FLG2 PE=1 SV=1 - [FILA2_HUMAN]	0.0046	1	1	1	2	690300	1	1	1	1	0.0046	0.0046	3.17	73.96	2391	247.9	8.31
P02751	Fibronectin OS=Homo sapiens GN=FN1 PE=1 SV=4 - [FINC_HUMAN]	0.0142	1	2	2	4	1129000	2	2	2	2	0.0142	0.0142	6.58	75.59	2386	262.5	5.71
P21333	Filamin-A OS=Homo sapiens GN=FLNA PE=1 SV=4 - [FLNA_HUMAN]	0.2221	3	40	40	91	8704000	40	38	47	44	0.2221	0.2116	131.19	1220.61	2647	280.6	6.06
O75955	Flotillin-1 OS=Homo sapiens GN=FLOT1 PE=1 SV=3 - [FLOT1_HUMAN]	0.0679	1	2	2	4	533400	2	2	2	2	0.0679	0.0679	6.95	86.56	427	47.3	7.49
O95466	Formin-like protein 1 OS=Homo sapiens GN=FMNL1 PE=1 SV=3 - [FMNL_HUMAN]	0.0127	1	1	1	2	785700	1	1	1	1	0.0127	0.0127	2.57	27.5	1100	121.8	5.72
Q04609	Glutamate carboxypeptidase 2 OS=Homo sapiens GN=FOLH1 PE=1 SV=1 - [FOLH1_HUMAN]	0.0453	3	3	3	5	513600	2	3	2	3	0.0373	0.0453	6.31	109.33	750	84.3	6.98
P15328	Folate receptor alpha OS=Homo sapiens GN=FOLR1 PE=1 SV=3 - [FOLR1_HUMAN]	0.2023	1	4	4	10	3113000	4	4	5	5	0.2023	0.2023	11.4	107.99	257	29.8	7.97
P02794	Ferritin heavy chain OS=Homo sapiens GN=FTH1 PE=1 SV=2 - [FRIH_HUMAN]	0.3607	1	6	6	13	1179000	6	5	7	6	0.3607	0.3005	15.06	164.34	183	21.2	5.55
P02792	Ferritin light chain OS=Homo sapiens GN=FTL PE=1 SV=2 - [FRIL_HUMAN]	0.2629	1	4	4	8	1502000	4	4	4	4	0.2629	0.2629	9.98	93.54	175	20	5.78
P04406	Glyceraldehyde-3-phosphate dehydrogenase OS=Homo sapiens GN=GAPDH PE=1 SV=3 - [G3P_HUMAN]	0.3045	1	6	6	14	8371000	6	5	8	6	0.3045	0.2418	19.72	256.74	335	36	8.46
P11413	Glucose-6-phosphate 1-dehydrogenase OS=Homo sapiens GN=G6PD PE=1 SV=4 - [G6PD_HUMAN]	0.0932	1	5	5	12	2066000	5	5	6	6	0.0932	0.0932	15.81	105.32	515	59.2	6.84
P06744	Glucose-6-phosphate isomerase OS=Homo sapiens GN=GPI PE=1 SV=4 - [G6PI_HUMAN]	0.1004	1	4	4	10	1739000	4	4	5	5	0.1004	0.1004	11.51	184.63	558	63.1	8.32
Q14697	Neutral alpha-glucosidase AB OS=Homo sapiens GN=GANAB PE=1 SV=3 - [GANAB_HUMAN]	0.1081	1	9	9	16	4061000	7	9	7	9	0.0943	0.1081	21.34	290.96	944	106.8	6.14
Q9H4G4	Golgi-associated plant pathogenesis-related protein 1 OS=Homo sapiens GN=GLIPR2 PE=1 SV=3 - [GAPR1_HUMAN]	0.3701	1	5	5	8	3908000	4	4	4	4	0.3312	0.3182	13.36	274.02	154	17.2	9.41
P62873	Guanine nucleotide-binding protein G(I)/G(S)/G(T) subunit beta-1 OS=Homo sapiens GN=GNB1 PE=1 SV=3 - [GBB1_HUMAN]	0.3294	3	3	8	24	6202000	8	8	12	12	0.3294	0.3294	31.68	341.91	340	37.4	6
P62879	Guanine nucleotide-binding protein G(I)/G(S)/G(T) subunit beta-2 OS=Homo sapiens GN=GNB2 PE=1 SV=3 - [GBB2_HUMAN]	0.2353	3	2	7	20	6856000	7	7	10	10	0.2353	0.2353	22.96	272.28	340	37.3	6
P50151	Guanine nucleotide-binding protein G(I)/G(S)/G(O) subunit gamma-10 OS=Homo sapiens GN=GNG10 PE=1 SV=1 - [GBG10_HUMAN]	0.2206	1	1	1	2	2058000	1	1	1	1	0.2206	0.2206	2.89	41.32	68	7.2	7.85
Q9UBI6	Guanine nucleotide-binding protein G(I)/G(S)/G(O) subunit gamma-12 OS=Homo sapiens GN=GNG12 PE=1 SV=3 - [GBG12_HUMAN]	0.5139	1	3	3	6	3806000	3	3	3	3	0.5139	0.5139	5.57	82.37	72	8	8.97
P59768	Guanine nucleotide-binding protein G(I)/G(S)/G(O) subunit gamma-2 OS=Homo sapiens GN=GNG2 PE=1 SV=2 - [GBG2_HUMAN]	0.2254	1	1	1	2	5494000	1	1	1	1	0.2254	0.2254	3.19	38.73	71	7.8	7.99
O60262	Guanine nucleotide-binding protein G(I)/G(S)/G(O) subunit gamma-7 OS=Homo sapiens GN=GNG7 PE=1 SV=1 - [GBG7_HUMAN]	0.3382	1	2	2	4	2314000	2	2	2	2	0.3382	0.3382	4.61	61.66	68	7.5	8.51
P50395	Rab GDP dissociation inhibitor beta OS=Homo sapiens GN=GDI2 PE=1 SV=2 - [GDIB_HUMAN]	0.209	2	7	7	16	1796000	7	7	8	8	0.209	0.209	16.71	197.99	445	50.6	6.47
P52565	Rho GDP-dissociation inhibitor 1 OS=Homo sapiens GN=ARHGDIA PE=1 SV=3 - [GDIR1_HUMAN]	0.1863	1	3	3	6	1196000	3	3	3	3	0.1863	0.1863	7.73	68.88	204	23.2	5.11
P52566	Rho GDP-dissociation inhibitor 2 OS=Homo sapiens GN=ARHGDIB PE=1 SV=3 - [GDIR2_HUMAN]	0.1891	1	3	3	5	911800	3	2	3	2	0.1891	0.1194	6.11	67.46	201	23	5.21
P06396	Gelsolin OS=Homo sapiens GN=GSN PE=1 SV=1 - [GELS_HUMAN]	0.1458	1	8	8	17	4370000	8	8	9	8	0.1458	0.1458	27.43	288.8	782	85.6	6.28
P19440	Gamma-glutamyltranspeptidase 1 OS=Homo sapiens GN=GGT1 PE=1 SV=2 - [GGT1_HUMAN]	0.1002	3	5	5	10	1958000	5	5	5	5	0.1002	0.1002	14.79	167.09	569	61.4	7.12
P15104	Glutamine synthetase OS=Homo sapiens GN=GLUL PE=1 SV=4 - [GLNA_HUMAN]	0.0214	1	1	1	2	31320	1	1	1	1	0.0214	0.0214	2.28	31.54	373	42	6.89
P29992	Guanine nucleotide-binding protein subunit alpha-11 OS=Homo sapiens GN=GNA11 PE=1 SV=2 - [GNA11_HUMAN]	0.0724	1	1	2	4	674500	2	2	2	2	0.0724	0.0724	4.78	55.62	359	42.1	5.69
Q14344	Guanine nucleotide-binding protein subunit alpha-13 OS=Homo sapiens GN=GNA13 PE=1 SV=2 - [GNA13_HUMAN]	0.0557	2	1	2	4	14930000	2	2	2	2	0.0557	0.0557	5.25	63.26	377	44	8
O95837	Guanine nucleotide-binding protein subunit alpha-14 OS=Homo sapiens GN=GNA14 PE=2 SV=1 - [GNA14_HUMAN]	0.0366	1	1	1	2	39200	1	1	1	1	0.0366	0.0366	2.17	39.54	355	41.5	6.07
P04899	Guanine nucleotide-binding protein G(i) subunit alpha-2 OS=Homo sapiens GN=GNAI2 PE=1 SV=3 - [GNAI2_HUMAN]	0.3831	7	6	11	26	14320000	11	11	13	13	0.3831	0.3831	41.68	477.26	355	40.4	5.54
P08754	Guanine nucleotide-binding protein G(k) subunit alpha OS=Homo sapiens GN=GNAI3 PE=1 SV=3 - [GNAI3_HUMAN]	0.2288	7	2	7	16	13160000	7	7	8	8	0.2288	0.2288	23.18	254.45	354	40.5	5.69
P50148	Guanine nucleotide-binding protein G(q) subunit alpha OS=Homo sapiens GN=GNAQ PE=1 SV=4 - [GNAQ_HUMAN]	0.1309	1	3	4	7	762000	4	3	4	3	0.1309	0.1086	8.34	50.4	359	42.1	5.68
P63092	Guanine nucleotide-binding protein G(s) subunit alpha isoforms short OS=Homo sapiens GN=GNAS PE=1 SV=1 - [GNAS2_HUMAN]	0.3249	4	9	10	22	18160000	10	10	11	11	0.3249	0.3249	31.93	318.18	394	45.6	5.82
P55259	Pancreatic secretory granule membrane major glycoprotein GP2 OS=Homo sapiens GN=GP2 PE=2 SV=3 - [GP2_HUMAN]	0.0223	1	1	1	2	422500	1	1	1	1	0.0223	0.0223	3.34	47.24	537	59.4	5.24
Q9NZH0	G-protein coupled receptor family C group 5 member B OS=Homo sapiens GN=GPRC5B PE=2 SV=2 - [GPC5B_HUMAN]	0.129	1	3	3	15	19520000	3	3	8	7	0.129	0.129	19.57	176.58	403	44.8	8.24
Q9NQ84	G-protein coupled receptor family C group 5 member C OS=Homo sapiens GN=GPRC5C PE=1 SV=2 - [GPC5C_HUMAN]	0.1746	1	6	6	14	3407000	6	6	7	7	0.1746	0.1746	21.01	266.65	441	48.2	8.43
Q8IZP9	G-protein coupled receptor 64 OS=Homo sapiens GN=GPR64 PE=1 SV=2 - [GPR64_HUMAN]	0.0708	1	6	6	12	1798000	6	5	7	5	0.0708	0.056	14.61	99.53	1017	111.5	7.55
P22352	Glutathione peroxidase 3 OS=Homo sapiens GN=GPX3 PE=1 SV=2 - [GPX3_HUMAN]	0.0531	1	1	1	2	587800	1	1	1	1	0.0531	0.0531	2.73	33.2	226	25.5	8.13
P28676	Grancalcin OS=Homo sapiens GN=GCA PE=1 SV=2 - [GRAN_HUMAN]	0.2581	1	5	5	12	6539000	5	5	6	6	0.2581	0.2581	11.82	137.25	217	24	5.21
P62993	Growth factor receptor-bound protein 2 OS=Homo sapiens GN=GRB2 PE=1 SV=1 - [GRB2_HUMAN]	0.0415	1	1	1	2	275300	1	1	1	1	0.0415	0.0415	2.25	26.94	217	25.2	6.32
P11021	78 kDa glucose-regulated protein OS=Homo sapiens GN=HSPA5 PE=1 SV=2 - [GRP78_HUMAN]	0.1009	1	4	5	9	2168000	5	4	5	4	0.1009	0.0856	12.98	160.59	654	72.3	5.16
P00390	Glutathione reductase, mitochondrial OS=Homo sapiens GN=GSR PE=1 SV=2 - [GSHR_HUMAN]	0.0632	1	2	2	4	1066000	2	2	2	2	0.0632	0.0632	6.36	91.85	522	56.2	8.5
P78417	Glutathione S-transferase omega-1 OS=Homo sapiens GN=GSTO1 PE=1 SV=2 - [GSTO1_HUMAN]	0.0373	1	1	1	2	429200	1	1	1	1	0.0373	0.0373	2.36	32.62	241	27.5	6.6
P09211	Glutathione S-transferase P OS=Homo sapiens GN=GSTP1 PE=1 SV=2 - [GSTP1_HUMAN]	0.5619	1	8	8	31	5441000	7	8	15	16	0.5143	0.5619	48.06	420.92	210	23.3	5.64
P11168	Solute carrier family 2, facilitated glucose transporter member 2 OS=Homo sapiens GN=SLC2A2 PE=1 SV=1 - [GTR2_HUMAN]	0.0115	3	1	1	1	595200	1		1		0.0115	0	1.83		524	57.5	7.97
P11169	Solute carrier family 2, facilitated glucose transporter member 3 OS=Homo sapiens GN=SLC2A3 PE=1 SV=1 - [GTR3_HUMAN]	0.0706	2	3	3	6	1036000	3	3	3	3	0.0706	0.0706	9.15	151.19	496	53.9	7.2
Q8IUE6	Histone H2A type 2-B OS=Homo sapiens GN=HIST2H2AB PE=1 SV=3 - [H2A2B_HUMAN]	0.1231	1	1	2	4	26510000	2	2	2	2	0.1231	0.1231	5.11	56.21	130	14	10.89
O75367	Core histone macro-H2A.1 OS=Homo sapiens GN=H2AFY PE=1 SV=4 - [H2AY_HUMAN]	0.0457	2	1	1	2	832500	1	1	1	1	0.0457	0.0457	2.47	21.52	372	39.6	9.79
P0C0S5	Histone H2A.Z OS=Homo sapiens GN=H2AFZ PE=1 SV=2 - [H2AZ_HUMAN]	0.2031	14	2	3	6	26670000	3	3	3	3	0.2031	0.2031	8.13	88.46	128	13.5	10.58
O60814	Histone H2B type 1-K OS=Homo sapiens GN=HIST1H2BK PE=1 SV=3 - [H2B1K_HUMAN]	0.246	15	3	3	30	49210000	3	3	15	15	0.246	0.246	48.23	739.66	126	13.9	10.32
Q6NXT2	Histone H3.3C OS=Homo sapiens GN=H3F3C PE=1 SV=3 - [H3C_HUMAN]	0.0519	5	1	1	3	97000000	1	1	1	2	0.0519	0.0519	2.14	69.15	135	15.2	11.11
P62805	Histone H4 OS=Homo sapiens GN=HIST1H4A PE=1 SV=2 - [H4_HUMAN]	0.5146	1	6	6	22	111300000	6	6	11	11	0.5146	0.5146	28.81	377.36	103	11.4	11.36
P69905	Hemoglobin subunit alpha OS=Homo sapiens GN=HBA1 PE=1 SV=2 - [HBA_HUMAN]	0.6338	1	6	6	33	19310000	6	6	18	15	0.6338	0.6338	33.49	303.47	142	15.2	8.68
P68871	Hemoglobin subunit beta OS=Homo sapiens GN=HBB PE=1 SV=2 - [HBB_HUMAN]	0.8571	4	6	11	32	42140000	10	11	16	16	0.8027	0.8571	48.48	523.94	147	16	7.28
P02042	Hemoglobin subunit delta OS=Homo sapiens GN=HBD PE=1 SV=2 - [HBD_HUMAN]	0.3878	4	1	6	12	31840000	5	5	6	6	0.3333	0.2993	16.34	165.83	147	16	8.05
P02790	Hemopexin OS=Homo sapiens GN=HPX PE=1 SV=2 - [HEMO_HUMAN]	0.0325	1	1	1	2	0	1	1	1	1	0.0325	0.0325	2.54	60.03	462	51.6	7.02
P05546	Heparin cofactor 2 OS=Homo sapiens GN=SERPIND1 PE=1 SV=3 - [HEP2_HUMAN]	0.018	1	1	1	2	453100	1	1	1	1	0.018	0.018	1.75	21.75	499	57	6.9
P15515	Histatin-1 OS=Homo sapiens GN=HTN1 PE=1 SV=2 - [HIS1_HUMAN]	0.2807	1	1	1	2	3684000	1	1	1	1	0.2807	0.2807	3.88	25.68	57	7	9.13
P61978	Heterogeneous nuclear ribonucleoprotein K OS=Homo sapiens GN=HNRNPK PE=1 SV=1 - [HNRPK_HUMAN]	0.0194	1	1	1	2	596200	1	1	1	1	0.0194	0.0194	2.47	35.17	463	50.9	5.54
Q86YZ3	Hornerin OS=Homo sapiens GN=HRNR PE=1 SV=2 - [HORN_HUMAN]	0.0312	1	3	3	7	306200	3	3	4	3	0.0312	0.0312	7.85	99.34	2850	282.2	10.04
P37235	Hippocalcin-like protein 1 OS=Homo sapiens GN=HPCAL1 PE=1 SV=3 - [HPCL1_HUMAN]	0.0415	3	1	1	2	611200	1	1	1	1	0.0415	0.0415	2.57	34.57	193	22.3	5.35
P00738	Haptoglobin OS=Homo sapiens GN=HP PE=1 SV=1 - [HPT_HUMAN]	0.4557	2	17	17	41	14990000	17	15	22	19	0.4557	0.4236	57.26	535.1	406	45.2	6.58
P04196	Histidine-rich glycoprotein OS=Homo sapiens GN=HRG PE=1 SV=1 - [HRG_HUMAN]	0.0895	1	4	4	8	737400	4	4	4	4	0.0895	0.0895	12.78	141.52	525	59.5	7.5
P07900	Heat shock protein HSP 90-alpha OS=Homo sapiens GN=HSP90AA1 PE=1 SV=5 - [HS90A_HUMAN]	0.0642	3	2	4	7	1675000	3	4	3	4	0.0505	0.0642	8.32	61.33	732	84.6	5.02
P08238	Heat shock protein HSP 90-beta OS=Homo sapiens GN=HSP90AB1 PE=1 SV=4 - [HS90B_HUMAN]	0.0511	3	1	3	6	1391000	3	3	3	3	0.0511	0.0511	8.39	113.13	724	83.2	5.03
P08107	Heat shock 70 kDa protein 1A/1B OS=Homo sapiens GN=HSPA1A PE=1 SV=5 - [HSP71_HUMAN]	0.3385	3	14	16	35	6063000	15	15	18	17	0.3276	0.3167	41.76	508.23	641	70	5.66
P11142	Heat shock cognate 71 kDa protein OS=Homo sapiens GN=HSPA8 PE=1 SV=1 - [HSP7C_HUMAN]	0.2678	2	11	13	33	5683000	13	12	17	16	0.2678	0.2461	37.89	482.53	646	70.9	5.52
P04792	Heat shock protein beta-1 OS=Homo sapiens GN=HSPB1 PE=1 SV=2 - [HSPB1_HUMAN]	0.1707	1	3	3	8	4176000	3	2	5	3	0.1707	0.1268	10.44	122.11	205	22.8	6.4
Q9P2D3	HEAT repeat-containing protein 5B OS=Homo sapiens GN=HEATR5B PE=1 SV=2 - [HTR5B_HUMAN]	0.0058	1	1	1	2	7597000	1	1	1	1	0.0058	0.0058	0	44.21	2071	224.2	7.17
P01743	Ig heavy chain V-I region HG3 OS=Homo sapiens PE=4 SV=1 - [HV102_HUMAN]	0.094	1	1	1	2	1438000	1	1	1	1	0.094	0.094	2.55	60.05	117	12.9	8.92
P23083	Ig heavy chain V-I region V35 OS=Homo sapiens PE=1 SV=1 - [HV103_HUMAN]	0.2137	1	2	2	4	5328000	2	2	2	2	0.2137	0.2137	2.67	86.42	117	13	9.55
P01814	Ig heavy chain V-II region OU OS=Homo sapiens PE=1 SV=1 - [HV201_HUMAN]	0.0556	2	1	1	2	3148000	1	1	1	1	0.0556	0.0556	2.13	47.61	126	14.3	9.83
P01825	Ig heavy chain V-II region NEWM OS=Homo sapiens PE=1 SV=1 - [HV207_HUMAN]	0.1368	2	1	1	2	1457000	1	1	1	1	0.1368	0.1368	2.7	80.33	117	12.8	7.08
P01763	Ig heavy chain V-III region WEA OS=Homo sapiens PE=1 SV=1 - [HV302_HUMAN]	0.2632	1	1	2	10	10280000	2	2	5	5	0.2632	0.2632	17.83	129.09	114	12.2	8.5
P01765	Ig heavy chain V-III region TIL OS=Homo sapiens PE=1 SV=1 - [HV304_HUMAN]	0.2609	6	2	2	15	35080000	2	2	9	6	0.2609	0.2609	29.41	278.28	115	12.3	9.13
P01766	Ig heavy chain V-III region BRO OS=Homo sapiens PE=1 SV=1 - [HV305_HUMAN]	0.25	2	1	2	14	120300000	2	2	7	7	0.25	0.25	32.44	402.53	120	13.2	6.57
P01767	Ig heavy chain V-III region BUT OS=Homo sapiens PE=1 SV=1 - [HV306_HUMAN]	0.3565	1	2	3	10	4627000	3	3	5	5	0.3565	0.3565	17.21	214.5	115	12.4	9.25
P01768	Ig heavy chain V-III region CAM OS=Homo sapiens PE=1 SV=1 - [HV307_HUMAN]	0.2213	1	1	2	2	5105000		2		2		0.2213		85.8	122	13.7	9.63
P01780	Ig heavy chain V-III region JON OS=Homo sapiens PE=1 SV=1 - [HV319_HUMAN]	0.1652	1	1	1	4	6066000	1	1	2	2	0.1652	0.1652	4.54	25.01	115	12.6	9.29
P01781	Ig heavy chain V-III region GAL OS=Homo sapiens PE=1 SV=1 - [HV320_HUMAN]	0.3103	2	3	3	8	8768000	3	3	4	4	0.3103	0.3103	9.54	144.01	116	12.7	8.48
P52790	Hexokinase-3 OS=Homo sapiens GN=HK3 PE=1 SV=2 - [HXK3_HUMAN]	0.0249	1	2	2	4	733500	2	2	2	2	0.0249	0.0249	5.96	105.6	923	99	5.4
Q9Y4L1	Hypoxia up-regulated protein 1 OS=Homo sapiens GN=HYOU1 PE=1 SV=1 - [HYOU1_HUMAN]	0.038	1	3	3	8	821500	3	3	4	4	0.038	0.038	12.3	193.47	999	111.3	5.22
P05155	Plasma protease C1 inhibitor OS=Homo sapiens GN=SERPING1 PE=1 SV=2 - [IC1_HUMAN]	0.02	1	1	1	2	672700	1	1	1	1	0.02	0.02	2.6	36.68	500	55.1	6.55
P32942	Intercellular adhesion molecule 3 OS=Homo sapiens GN=ICAM3 PE=1 SV=2 - [ICAM3_HUMAN]	0.0494	1	2	2	4	1414000	2	2	2	2	0.0494	0.0494	5.03	98.45	547	59.5	5.43
P48735	Isocitrate dehydrogenase [NADP], mitochondrial OS=Homo sapiens GN=IDH2 PE=1 SV=2 - [IDHP_HUMAN]	0.0199	1	1	1	2	493200	1	1	1	1	0.0199	0.0199	2.47	40.2	452	50.9	8.69
P01563	Interferon alpha-2 OS=Homo sapiens GN=IFNA2 PE=1 SV=1 - [IFNA2_HUMAN]	0.1064	1	1	1	2	3892000	1	1	1	1	0.1064	0.1064	2.49	16.26	188	21.5	6.76
P01876	Ig alpha-1 chain C region OS=Homo sapiens GN=IGHA1 PE=1 SV=2 - [IGHA1_HUMAN]	0.6232	1	8	15	102	397100000	12	15	51	51	0.5779	0.6232	147.33	1269.67	353	37.6	6.51
P01877	Ig alpha-2 chain C region OS=Homo sapiens GN=IGHA2 PE=1 SV=3 - [IGHA2_HUMAN]	0.5176	1	4	11	91	410300000	9	11	49	42	0.4706	0.5176	129.27	1093.77	340	36.5	6.1
P01857	Ig gamma-1 chain C region OS=Homo sapiens GN=IGHG1 PE=1 SV=1 - [IGHG1_HUMAN]	0.5091	1	6	11	29	50830000	10	10	16	13	0.4879	0.4758	40.69	341.91	330	36.1	8.19
P01859	Ig gamma-2 chain C region OS=Homo sapiens GN=IGHG2 PE=1 SV=2 - [IGHG2_HUMAN]	0.2577	1	3	6	14	32440000	5	5	7	7	0.2362	0.2239	21.87	184.37	326	35.9	7.59
P01860	Ig gamma-3 chain C region OS=Homo sapiens GN=IGHG3 PE=1 SV=2 - [IGHG3_HUMAN]	0.3263	1	4	9	18	29970000	8	8	9	9	0.3077	0.2971	24.1	257.96	377	41.3	7.9
P01871	Ig mu chain C region OS=Homo sapiens GN=IGHM PE=1 SV=3 - [IGHM_HUMAN]	0.3142	2	12	12	105	341600000	11	12	51	54	0.2965	0.3142	131.39	1544.57	452	49.3	6.77
P01591	Immunoglobulin J chain OS=Homo sapiens GN=IGJ PE=1 SV=4 - [IGJ_HUMAN]	0.5535	1	6	6	31	89790000	5	5	16	15	0.5031	0.5094	41.16	405.12	159	18.1	5.24
P01834	Ig kappa chain C region OS=Homo sapiens GN=IGKC PE=1 SV=1 - [IGKC_HUMAN]	0.8019	1	6	6	149	300800000	6	6	82	67	0.8019	0.8019	236.24	1718.13	106	11.6	5.87
B9A064	Immunoglobulin lambda-like polypeptide 5 OS=Homo sapiens GN=IGLL5 PE=2 SV=2 - [IGLL5_HUMAN]	0.2664	2	2	4	48	118100000	4	4	24	24	0.2664	0.2664	79.46	730.14	214	23	8.84
Q969P0	Immunoglobulin superfamily member 8 OS=Homo sapiens GN=IGSF8 PE=1 SV=1 - [IGSF8_HUMAN]	0.0228	1	1	1	2	1334000	1	1	1	1	0.0228	0.0228	0	25.32	613	65	8
P18510	Interleukin-1 receptor antagonist protein OS=Homo sapiens GN=IL1RN PE=1 SV=1 - [IL1RA_HUMAN]	0.1469	1	2	2	4	1067000	2	2	2	2	0.1469	0.1469	7.52	94.37	177	20	6.19
P30740	Leukocyte elastase inhibitor OS=Homo sapiens GN=SERPINB1 PE=1 SV=1 - [ILEU_HUMAN]	0.3536	1	12	12	35	10710000	12	12	17	18	0.3536	0.3536	54.32	613.3	379	42.7	6.28
P46940	Ras GTPase-activating-like protein IQGAP1 OS=Homo sapiens GN=IQGAP1 PE=1 SV=1 - [IQGA1_HUMAN]	0.1424	1	15	15	55	2684000	15	14	28	27	0.1424	0.1273	84.72	1053.57	1657	189.1	6.48
P53990	IST1 homolog OS=Homo sapiens GN=IST1 PE=1 SV=1 - [IST1_HUMAN]	0.0687	1	2	2	6	85420	2	2	3	3	0.0687	0.0687	5.19	41.99	364	39.7	5.35
P11215	Integrin alpha-M OS=Homo sapiens GN=ITGAM PE=1 SV=2 - [ITAM_HUMAN]	0.2335	3	24	24	59	11120000	24	23	30	29	0.2335	0.2274	82.46	967.67	1152	127.1	7.23
P05107	Integrin beta-2 OS=Homo sapiens GN=ITGB2 PE=1 SV=2 - [ITB2_HUMAN]	0.3901	3	24	24	55	28680000	24	23	28	27	0.3901	0.3771	83.81	890.2	769	84.7	6.95
P19827	Inter-alpha-trypsin inhibitor heavy chain H1 OS=Homo sapiens GN=ITIH1 PE=1 SV=3 - [ITIH1_HUMAN]	0.022	1	2	2	3	258600	2	1	2	1	0.022	0.011	2.36	42.9	911	101.3	6.79
Q14624	Inter-alpha-trypsin inhibitor heavy chain H4 OS=Homo sapiens GN=ITIH4 PE=1 SV=4 - [ITIH4_HUMAN]	0.0559	1	5	5	10	1667000	5	5	5	5	0.0559	0.0559	13.84	173.92	930	103.3	6.98
A6NJ16	Putative V-set and immunoglobulin domain-containing-like protein IGHV4OR15-8 OS=Homo sapiens GN=IGHV4OR15-8 PE=5 SV=2 - [IV4F8_HUMAN]	0.0488	1	1	1	1	6865000		1		1	0	0.0488		31.73	123	13.6	9.6
P13645	Keratin, type I cytoskeletal 10 OS=Homo sapiens GN=KRT10 PE=1 SV=6 - [K1C10_HUMAN]	0.363	6	16	19	57	69990000	18	19	28	29	0.351	0.363	91.06	1115.25	584	58.8	5.21
P13646	Keratin, type I cytoskeletal 13 OS=Homo sapiens GN=KRT13 PE=1 SV=4 - [K1C13_HUMAN]	0.4476	10	16	22	107	126200000	20	20	55	52	0.417	0.4192	149.2	1294.79	458	49.6	4.96
P02533	Keratin, type I cytoskeletal 14 OS=Homo sapiens GN=KRT14 PE=1 SV=4 - [K1C14_HUMAN]	0.5212	3	8	22	70	70830000	21	22	35	35	0.5064	0.5212	101.12	1166.41	472	51.5	5.16
P08779	Keratin, type I cytoskeletal 16 OS=Homo sapiens GN=KRT16 PE=1 SV=4 - [K1C16_HUMAN]	0.5328	3	12	22	55	70830000	21	22	27	28	0.518	0.5328	85.31	1054.92	473	51.2	5.05
Q04695	Keratin, type I cytoskeletal 17 OS=Homo sapiens GN=KRT17 PE=1 SV=2 - [K1C17_HUMAN]	0.2245	2	2	11	35	46740000	10	11	17	18	0.2083	0.2245	48.35	518.49	432	48.1	5.02
P08727	Keratin, type I cytoskeletal 19 OS=Homo sapiens GN=KRT19 PE=1 SV=4 - [K1C19_HUMAN]	0.2625	2	2	10	31	48480000	9	10	15	16	0.245	0.2625	44.23	452.74	400	44.1	5.14
P35527	Keratin, type I cytoskeletal 9 OS=Homo sapiens GN=KRT9 PE=1 SV=3 - [K1C9_HUMAN]	0.61	1	29	30	153	95260000	28	30	80	73	0.6003	0.61	206.51	1914.59	623	62	5.24
P35908	Keratin, type II cytoskeletal 2 epidermal OS=Homo sapiens GN=KRT2 PE=1 SV=2 - [K22E_HUMAN]	0.4444	2	17	26	64	68250000	26	26	32	32	0.4444	0.4444	89.75	1101.82	639	65.4	8
P04264	Keratin, type II cytoskeletal 1 OS=Homo sapiens GN=KRT1 PE=1 SV=6 - [K2C1_HUMAN]	0.5264	5	22	30	135	105700000	28	30	68	67	0.5047	0.5264	210.05	2210.03	644	66	8.12
P12035	Keratin, type II cytoskeletal 3 OS=Homo sapiens GN=KRT3 PE=1 SV=3 - [K2C3_HUMAN]	0.121	8	1	12	33	28650000	11	12	16	17	0.1115	0.121	44.13	459.33	628	64.4	6.48
P19013	Keratin, type II cytoskeletal 4 OS=Homo sapiens GN=KRT4 PE=1 SV=4 - [K2C4_HUMAN]	0.4569	2	25	31	98	81250000	31	31	50	48	0.4569	0.4569	154.99	1666.99	534	57.2	6.61
P13647	Keratin, type II cytoskeletal 5 OS=Homo sapiens GN=KRT5 PE=1 SV=3 - [K2C5_HUMAN]	0.3712	6	13	25	95	36820000	25	25	47	48	0.3712	0.3712	134.99	1416.83	590	62.3	7.74
P02538	Keratin, type II cytoskeletal 6A OS=Homo sapiens GN=KRT6A PE=1 SV=3 - [K2C6A_HUMAN]	0.422	7	1	29	95	57950000	29	29	47	48	0.422	0.422	138.08	1425.06	564	60	8
P04259	Keratin, type II cytoskeletal 6B OS=Homo sapiens GN=KRT6B PE=1 SV=5 - [K2C6B_HUMAN]	0.422	6	1	29	95	70030000	29	29	47	48	0.422	0.422	137.79	1402.42	564	60	8
P48668	Keratin, type II cytoskeletal 6C OS=Homo sapiens GN=KRT6C PE=1 SV=3 - [K2C6C_HUMAN]	0.422	7	1	29	95	56790000	29	29	47	48	0.422	0.422	137.56	1351.88	564	60	8
Q14CN4	Keratin, type II cytoskeletal 72 OS=Homo sapiens GN=KRT72 PE=1 SV=2 - [K2C72_HUMAN]	0.0431	1	1	3	6	1630000	3	3	3	3	0.0431	0.0431	8.94	132.36	511	55.8	6.89
Q8N1N4	Keratin, type II cytoskeletal 78 OS=Homo sapiens GN=KRT78 PE=2 SV=2 - [K2C78_HUMAN]	0.2808	6	11	14	30	5414000	14	14	15	15	0.2808	0.2808	43.99	496.02	520	56.8	6.02
P33176	Kinesin-1 heavy chain OS=Homo sapiens GN=KIF5B PE=1 SV=1 - [KINH_HUMAN]	0.0187	1	1	1	2	1299000	1	1	1	1	0.0187	0.0187	3.51	45.42	963	109.6	6.51
O43240	Kallikrein-10 OS=Homo sapiens GN=KLK10 PE=1 SV=3 - [KLK10_HUMAN]	0.1051	1	2	2	4	967100	2	2	2	2	0.1051	0.1051	7.69	91.58	276	30.2	8.59
P14618	Pyruvate kinase isozymes M1/M2 OS=Homo sapiens GN=PKM PE=1 SV=4 - [KPYM_HUMAN]	0.4463	1	17	17	41	6868000	17	15	21	20	0.4463	0.4011	56.13	544.07	531	57.9	7.84
P01598	Ig kappa chain V-I region EU OS=Homo sapiens PE=1 SV=1 - [KV106_HUMAN]	0.2685	2	1	2	6	14970000	2	2	3	3	0.2685	0.2685	10.68	151.52	108	11.8	8.44
P01605	Ig kappa chain V-I region Lay OS=Homo sapiens PE=1 SV=1 - [KV113_HUMAN]	0.25	3	1	2	4	6600000	2	2	2	2	0.25	0.25	5.21	54.25	108	11.8	7.96
P01608	Ig kappa chain V-I region Roy OS=Homo sapiens PE=1 SV=1 - [KV116_HUMAN]	0.2407	10	2	2	8	39830000	2	2	4	4	0.2407	0.2407	13.23	180.74	108	11.8	5.36
P01611	Ig kappa chain V-I region Wes OS=Homo sapiens PE=1 SV=1 - [KV119_HUMAN]	0.1667	1	1	1	4	14030000	1	1	2	2	0.1667	0.1667	7.89	94.18	108	11.6	7.28
P01612	Ig kappa chain V-I region Mev OS=Homo sapiens PE=1 SV=1 - [KV120_HUMAN]	0.1651	1	1	1	4	1340000	1	1	2	2	0.1651	0.1651	5.5	89.55	109	11.9	6.57
P01613	Ig kappa chain V-I region Ni OS=Homo sapiens PE=1 SV=1 - [KV121_HUMAN]	0.3036	1	2	2	6	4124000	2	2	3	3	0.3036	0.3036	12.55	183.62	112	12.2	5.36
P04430	Ig kappa chain V-I region BAN OS=Homo sapiens PE=1 SV=1 - [KV122_HUMAN]	0.1667	1	1	1	2	4497000	1	1	1	1	0.1667	0.1667	3.81	107.45	108	11.8	8.44
P01615	Ig kappa chain V-II region FR OS=Homo sapiens PE=1 SV=1 - [KV202_HUMAN]	0.115	1	1	1	1	7402000		1		1	0	0.115		30.99	113	12.7	7.94
P01617	Ig kappa chain V-II region TEW OS=Homo sapiens PE=1 SV=1 - [KV204_HUMAN]	0.3274	5	2	2	16	111700000	2	2	8	8	0.3274	0.3274	22.41	304.82	113	12.3	6
P01619	Ig kappa chain V-III region B6 OS=Homo sapiens PE=1 SV=1 - [KV301_HUMAN]	0.1667	1	1	2	9	131100000		2		9	0	0.1667		255.09	108	11.6	9.25
P01620	Ig kappa chain V-III region SIE OS=Homo sapiens PE=1 SV=1 - [KV302_HUMAN]	0.3945	5	1	3	19	58900000	3	3	10	9	0.3945	0.3945	36.83	308.13	109	11.8	8.48
P04206	Ig kappa chain V-III region GOL OS=Homo sapiens PE=1 SV=1 - [KV307_HUMAN]	0.4862	2	1	3	19	56880000	3	3	10	9	0.4862	0.4862	37.21	285.71	109	11.8	9.25
P04207	Ig kappa chain V-III region CLL OS=Homo sapiens PE=1 SV=2 - [KV308_HUMAN]	0.1938	3	1	2	4	6331000	2	2	2	2	0.1938	0.1938	5.18	48.52	129	14.3	8.51
P04433	Ig kappa chain V-III region VG (Fragment) OS=Homo sapiens PE=1 SV=1 - [KV309_HUMAN]	0.0783	1	1	1	2	40980000	1	1	1	1	0.0783	0.0783	2.04	46.2	115	12.6	4.96
P06311	Ig kappa chain V-III region IARC/BL41 OS=Homo sapiens PE=1 SV=1 - [KV311_HUMAN]	0.1172	1	1	1	2	670900	1	1	1	1	0.1172	0.1172	2.81	69.39	128	14.1	6.61
P06312	Ig kappa chain V-IV region (Fragment) OS=Homo sapiens GN=IGKV4-1 PE=4 SV=1 - [KV401_HUMAN]	0.2231	4	1	2	3	972400	2	1	2	1	0.2231	0.0992	5.5	65.28	121	13.4	5.25
P01625	Ig kappa chain V-IV region Len OS=Homo sapiens PE=1 SV=2 - [KV402_HUMAN]	0.2895	2	1	2	11	17340000	2	1	6	5	0.2895	0.1579	18.89	179.85	114	12.6	7.93
P0CG05	Ig lambda-2 chain C regions OS=Homo sapiens GN=IGLC2 PE=1 SV=1 - [LAC2_HUMAN]	0.5566	4	2	4	48	149000000	4	4	24	24	0.5566	0.5566	81.03	852.34	106	11.3	7.24
P13473	Lysosome-associated membrane glycoprotein 2 OS=Homo sapiens GN=LAMP2 PE=1 SV=2 - [LAMP2_HUMAN]	0.0707	1	3	3	6	1368000	3	3	3	3	0.0707	0.0707	7.51	120.8	410	44.9	5.63
P31025	Lipocalin-1 OS=Homo sapiens GN=LCN1 PE=1 SV=1 - [LCN1_HUMAN]	0.0625	1	1	1	2	2989000	1	1	1	1	0.0625	0.0625	2.56	60.47	176	19.2	5.58
P00338	L-lactate dehydrogenase A chain OS=Homo sapiens GN=LDHA PE=1 SV=2 - [LDHA_HUMAN]	0.1536	1	4	4	12	1192000	4	4	6	6	0.1536	0.1536	16.62	142.69	332	36.7	8.27
P17931	Galectin-3 OS=Homo sapiens GN=LGALS3 PE=1 SV=5 - [LEG3_HUMAN]	0.144	1	4	4	8	3376000	4	4	4	4	0.144	0.144	6.47	69.34	250	26.1	8.56
P47929	Galectin-7 OS=Homo sapiens GN=LGALS7 PE=1 SV=2 - [LEG7_HUMAN]	0.2647	1	2	2	4	1371000	2	2	2	2	0.2647	0.2647	6.31	86.71	136	15.1	7.62
P16150	Leukosialin OS=Homo sapiens GN=SPN PE=1 SV=1 - [LEUK_HUMAN]	0.02	1	1	1	2	0	1	1	1	1	0.02	0.02	2.49	44.09	400	40.3	5.1
Q969X1	Protein lifeguard 3 OS=Homo sapiens GN=TMBIM1 PE=1 SV=2 - [LFG3_HUMAN]	0.045	1	1	1	2	3958000	1	1	1	1	0.045	0.045	3.14	76.48	311	34.6	7.72
Q08380	Galectin-3-binding protein OS=Homo sapiens GN=LGALS3BP PE=1 SV=1 - [LG3BP_HUMAN]	0.3692	1	17	17	67	90480000	17	16	35	32	0.3692	0.3556	101.88	1097.06	585	65.3	5.27
Q99732	Lipopolysaccharide-induced tumor necrosis factor-alpha factor OS=Homo sapiens GN=LITAF PE=1 SV=2 - [LITAF_HUMAN]	0.0435	1	1	1	2	895600	1	1	1	1	0.0435	0.0435	2.23	35.17	161	17.1	6.44
P20700	Lamin-B1 OS=Homo sapiens GN=LMNB1 PE=1 SV=2 - [LMNB1_HUMAN]	0.0819	1	4	4	8	1033000	4	4	4	4	0.0819	0.0819	11.96	147.33	586	66.4	5.16
P09917	Arachidonate 5-lipoxygenase OS=Homo sapiens GN=ALOX5 PE=1 SV=2 - [LOX5_HUMAN]	0.0223	1	1	1	2	883500	1	1	1	1	0.0223	0.0223	3.62	35.85	674	77.9	5.77
Q2I0M4	Leucine-rich repeat-containing protein 26 OS=Homo sapiens GN=LRRC26 PE=1 SV=2 - [LRC26_HUMAN]	0.0539	1	1	1	2	1582000	1	1	1	1	0.0539	0.0539	3.57	27.42	334	34.8	9.17
P33241	Lymphocyte-specific protein 1 OS=Homo sapiens GN=LSP1 PE=1 SV=1 - [LSP1_HUMAN]	0.0796	1	1	1	3	4655000	1	1	2	1	0.0796	0.0796	6.25	37.73	339	37.2	4.74
Q9UHA4	Ragulator complex protein LAMTOR3 OS=Homo sapiens GN=LAMTOR3 PE=1 SV=1 - [LTOR3_HUMAN]	0.0806	1	1	1	2	650500	1	1	1	1	0.0806	0.0806	2.09	33.49	124	13.6	7.34
P04211	Ig lambda chain V region 4A OS=Homo sapiens PE=4 SV=1 - [LV001_HUMAN]	0.0598	1	1	1	2	1967000	1	1	1	1	0.0598	0.0598	2.07	44.45	117	12.4	7.03
P01699	Ig lambda chain V-I region VOR OS=Homo sapiens PE=1 SV=1 - [LV101_HUMAN]	0.0811	1	1	1	1	6162000		1		1	0	0.0811		27.18	111	11.5	5.29
P01700	Ig lambda chain V-I region HA OS=Homo sapiens PE=1 SV=1 - [LV102_HUMAN]	0.1875	4	1	2	4	4917000	2	2	2	2	0.1875	0.1875	5.98	86.54	112	11.9	8.91
P01702	Ig lambda chain V-I region NIG-64 OS=Homo sapiens PE=1 SV=1 - [LV104_HUMAN]	0.0721	2	1	1	2	7623000	1	1	1	1	0.0721	0.0721	2.16	27.09	111	11.4	4.89
P01707	Ig lambda chain V-II region TRO OS=Homo sapiens PE=1 SV=1 - [LV204_HUMAN]	0.1441	3	1	2	3	970400	2	1	2	1	0.1441	0.0721	4.59	35.65	111	11.6	8.29
P01714	Ig lambda chain V-III region SH OS=Homo sapiens PE=1 SV=1 - [LV301_HUMAN]	0.1667	1	1	1	4	11010000	1	1	2	2	0.1667	0.1667	6.99	123.68	108	11.4	6.52
P80748	Ig lambda chain V-III region LOI OS=Homo sapiens PE=1 SV=1 - [LV302_HUMAN]	0.2162	1	2	2	4	5179000	2	2	2	2	0.2162	0.2162	6.72	128.83	111	11.9	5.08
P01715	Ig lambda chain V-IV region Bau OS=Homo sapiens PE=1 SV=1 - [LV401_HUMAN]	0.0755	2	1	1	2	838200	1	1	1	1	0.0755	0.0755	2.81	33.45	106	11.3	5.24
P01717	Ig lambda chain V-IV region Hil OS=Homo sapiens PE=1 SV=1 - [LV403_HUMAN]	0.1776	1	1	1	4	20880000	1	1	2	2	0.1776	0.1776	6.65	65.42	107	11.5	6.51
P06318	Ig lambda chain V-VI region WLT OS=Homo sapiens PE=1 SV=1 - [LV604_HUMAN]	0.1802	2	1	1	2	2154000	1	1	1	1	0.1802	0.1802	4.67	97.46	111	12	4.78
O95867	Lymphocyte antigen 6 complex locus protein G6c OS=Homo sapiens GN=LY6G6C PE=1 SV=1 - [LY66C_HUMAN]	0.072	1	1	1	2	2038000	1	1	1	1	0.072	0.072	2.25	26.31	125	13.8	8.15
Q14210	Lymphocyte antigen 6D OS=Homo sapiens GN=LY6D PE=1 SV=1 - [LY6D_HUMAN]	0.1484	1	2	2	3	349000	1	2	1	2	0.0781	0.1484	0	33.44	128	13.3	8.21
P07948	Tyrosine-protein kinase Lyn OS=Homo sapiens GN=LYN PE=1 SV=3 - [LYN_HUMAN]	0.0801	26	3	4	7	816600	4	3	4	3	0.0801	0.0586	8.57	139.55	512	58.5	7.11
P61626	Lysozyme C OS=Homo sapiens GN=LYZ PE=1 SV=1 - [LYSC_HUMAN]	0.6014	1	8	8	16	16880000	8	7	8	8	0.6014	0.5608	14.18	260.5	148	16.5	9.16
Q8N5G2	Macoilin OS=Homo sapiens GN=TMEM57 PE=1 SV=1 - [MACOI_HUMAN]	0.0105	1	1	1	2	3937000	1	1	1	1	0.0105	0.0105	2.22	27.76	664	76.1	9.07
Q7Z304	MAM domain-containing protein 2 OS=Homo sapiens GN=MAMDC2 PE=2 SV=3 - [MAMC2_HUMAN]	0.016	1	1	1	2	355400	1	1	1	1	0.016	0.016	2.72	39.39	686	77.5	5.16
Q8IX19	Mast cell-expressed membrane protein 1 OS=Homo sapiens GN=MCEMP1 PE=1 SV=1 - [MCEM1_HUMAN]	0.1551	1	3	3	6	2787000	3	3	3	3	0.1551	0.1551	8.37	110.72	187	21.2	8.87
P40925	Malate dehydrogenase, cytoplasmic OS=Homo sapiens GN=MDH1 PE=1 SV=4 - [MDHC_HUMAN]	0.0659	1	2	2	4	837300	2	2	2	2	0.0659	0.0659	4.77	43.92	334	36.4	7.36
Q08431	Lactadherin OS=Homo sapiens GN=MFGE8 PE=1 SV=2 - [MFGM_HUMAN]	0.0465	1	2	2	4	417100	2	2	2	2	0.0465	0.0465	4.91	51.84	387	43.1	8.15
O43451	Maltase-glucoamylase, intestinal OS=Homo sapiens GN=MGAM PE=1 SV=5 - [MGA_HUMAN]	0.0447	2	7	7	14	1910000	7	7	7	7	0.0447	0.0447	17.93	189.98	1857	209.7	5.5
P08493	Matrix Gla protein OS=Homo sapiens GN=MGP PE=1 SV=2 - [MGP_HUMAN]	0.1068	1	1	1	2	1389000	1	1	1	1	0.1068	0.1068	1.75	28.87	103	12.3	9.67
P14174	Macrophage migration inhibitory factor OS=Homo sapiens GN=MIF PE=1 SV=4 - [MIF_HUMAN]	0.0783	1	1	1	2	2096000	1	1	1	1	0.0783	0.0783	2.2	49.01	115	12.5	7.88
P19105	Myosin regulatory light chain 12A OS=Homo sapiens GN=MYL12A PE=1 SV=2 - [ML12A_HUMAN]	0.5088	3	7	7	29	19430000	7	7	15	14	0.5088	0.5088	36.23	393.21	171	19.8	4.81
Q8NB16	Mixed lineage kinase domain-like protein OS=Homo sapiens GN=MLKL PE=1 SV=1 - [MLKL_HUMAN]	0.0149	1	1	1	1	1865000		1		1		0.0149		0	471	54.4	8.82
P14780	Matrix metalloproteinase-9 OS=Homo sapiens GN=MMP9 PE=1 SV=3 - [MMP9_HUMAN]	0.1556	1	10	10	19	2442000	9	10	9	10	0.1457	0.1556	25.62	245.33	707	78.4	6.06
Q7L9L4	MOB kinase activator 1B OS=Homo sapiens GN=MOB1B PE=1 SV=3 - [MOB1B_HUMAN]	0.0509	2	1	1	2	823500	1	1	1	1	0.0509	0.0509	2.7	55.58	216	25.1	6.73
P26038	Moesin OS=Homo sapiens GN=MSN PE=1 SV=3 - [MOES_HUMAN]	0.3345	1	13	20	55	13180000	20	20	28	27	0.3345	0.3345	68.8	733.93	577	67.8	6.4
P15941	Mucin-1 OS=Homo sapiens GN=MUC1 PE=1 SV=3 - [MUC1_HUMAN]	0.0359	1	3	3	15	8893000	3	3	8	7	0.0359	0.0359	17.84	140.93	1255	122	7.47
Q9HC84	Mucin-5B OS=Homo sapiens GN=MUC5B PE=1 SV=3 - [MUC5B_HUMAN]	0.1687	4	59	59	233	120800000	56	59	119	114	0.1647	0.1687	339.65	3527.38	5762	596	6.64
Q8TAX7	Mucin-7 OS=Homo sapiens GN=MUC7 PE=1 SV=2 - [MUC7_HUMAN]	0.1273	1	6	6	26	50130000	5	6	12	14	0.1273	0.1273	31.92	276.76	377	39.1	8.78
Q14764	Major vault protein OS=Homo sapiens GN=MVP PE=1 SV=4 - [MVP_HUMAN]	0.0314	1	2	2	4	2075000	2	2	2	2	0.0314	0.0314	7.03	66.48	893	99.3	5.48
Q92614	Unconventional myosin-XVIIIa OS=Homo sapiens GN=MYO18A PE=1 SV=3 - [MY18A_HUMAN]	0.0068	1	1	1	2	523000	1	1	1	1	0.0068	0.0068	0	20.04	2054	233	6.3
P35579	Myosin-9 OS=Homo sapiens GN=MYH9 PE=1 SV=4 - [MYH9_HUMAN]	0.4454	13	95	95	396	84060000	92	91	200	196	0.4357	0.4296	623.41	6752.99	1960	226.4	5.6
P60660	Myosin light polypeptide 6 OS=Homo sapiens GN=MYL6 PE=1 SV=2 - [MYL6_HUMAN]	0.457	4	6	6	30	11610000	6	6	15	15	0.457	0.457	41.92	325.79	151	16.9	4.65
Q9UJ70	N-acetyl-D-glucosamine kinase OS=Homo sapiens GN=NAGK PE=1 SV=4 - [NAGK_HUMAN]	0.0581	1	1	1	2	901800	1	1	1	1	0.0581	0.0581	2.31	24.31	344	37.4	6.24
P43490	Nicotinamide phosphoribosyltransferase OS=Homo sapiens GN=NAMPT PE=1 SV=1 - [NAMPT_HUMAN]	0.0428	1	1	1	1	2044000		1		1	0	0.0428		21.83	491	55.5	7.15
P49321	Nuclear autoantigenic sperm protein OS=Homo sapiens GN=NASP PE=1 SV=2 - [NASP_HUMAN]	0.0089	1	1	1	1	1050000		1		1	0	0.0089		18.58	788	85.2	4.3
Q8IVL1	Neuron navigator 2 OS=Homo sapiens GN=NAV2 PE=1 SV=3 - [NAV2_HUMAN]	0.0024	2	1	1	1	1956000		1		1	0	0.0024		37.01	2488	268	9.03
A8MVU1	Putative neutrophil cytosol factor 1C OS=Homo sapiens GN=NCF1C PE=5 SV=1 - [NCF1C_HUMAN]	0.0874	3	3	3	6	1309000	3	3	3	3	0.0874	0.0874	7.88	91.49	366	41.8	8.84
P19878	Neutrophil cytosol factor 2 OS=Homo sapiens GN=NCF2 PE=1 SV=2 - [NCF2_HUMAN]	0.019	1	1	1	2	943000	1	1	1	1	0.019	0.019	2.79	39.03	526	59.7	6.16
Q15080	Neutrophil cytosol factor 4 OS=Homo sapiens GN=NCF4 PE=1 SV=2 - [NCF4_HUMAN]	0.0354	1	1	1	2	1103000	1	1	1	1	0.0354	0.0354	2.54	50.61	339	39	6.83
Q5T1S8	Noncompact myelin-associated protein OS=Homo sapiens GN=NCMAP PE=2 SV=1 - [NCMAP_HUMAN]	0.3431	1	1	1	2	1473000	1	1	1	1	0.3431	0.3431	3.23	44.02	102	11.1	9.86
P15531	Nucleoside diphosphate kinase A OS=Homo sapiens GN=NME1 PE=1 SV=1 - [NDKA_HUMAN]	0.2237	3	3	3	6	2052000	3	3	3	3	0.2237	0.2237	7.89	89.63	152	17.1	6.19
P08473	Neprilysin OS=Homo sapiens GN=MME PE=1 SV=2 - [NEP_HUMAN]	0.068	1	4	4	8	1143000	4	4	4	4	0.068	0.068	11.05	179.86	750	85.5	5.73
P80188	Neutrophil gelatinase-associated lipocalin OS=Homo sapiens GN=LCN2 PE=1 SV=2 - [NGAL_HUMAN]	0.3131	1	4	4	24	12580000	4	4	13	11	0.3131	0.3131	37.56	216.44	198	22.6	8.91
O14745	Na(+)/H(+) exchange regulatory cofactor NHE-RF1 OS=Homo sapiens GN=SLC9A3R1 PE=1 SV=4 - [NHRF1_HUMAN]	0.1564	1	4	4	8	8185000	4	4	4	4	0.1564	0.1564	10.6	152.88	358	38.8	5.77
Q15599	Na(+)/H(+) exchange regulatory cofactor NHE-RF2 OS=Homo sapiens GN=SLC9A3R2 PE=1 SV=2 - [NHRF2_HUMAN]	0.1039	1	3	3	6	935400	3	3	3	3	0.1039	0.1039	9.27	126.87	337	37.4	7.93
Q96TA1	Niban-like protein 1 OS=Homo sapiens GN=FAM129B PE=1 SV=3 - [NIBL1_HUMAN]	0.0147	1	1	1	2	287700	1	1	1	1	0.0147	0.0147	2.87	53.39	746	84.1	6.19
Q92542	Nicastrin OS=Homo sapiens GN=NCSTN PE=1 SV=2 - [NICA_HUMAN]	0.0169	1	1	1	2	568200	1	1	1	1	0.0169	0.0169	3.91	65.6	709	78.4	5.99
Q8IVI9	Nostrin OS=Homo sapiens GN=NOSTRIN PE=1 SV=2 - [NOSTN_HUMAN]	0.0613	1	2	2	4	1272000	2	2	2	2	0.0613	0.0613	3.63	30.55	506	57.6	8.97
P06748	Nucleophosmin OS=Homo sapiens GN=NPM1 PE=1 SV=2 - [NPM_HUMAN]	0.1361	1	3	3	7	85710	3	3	4	3	0.1361	0.1361	9.17	94.52	294	32.6	4.78
P80303	Nucleobindin-2 OS=Homo sapiens GN=NUCB2 PE=1 SV=2 - [NUCB2_HUMAN]	0.219	2	8	8	15	2768000	8	7	8	7	0.219	0.2024	20.77	156.29	420	50.2	5.12
O75665	Oral-facial-digital syndrome 1 protein OS=Homo sapiens GN=OFD1 PE=1 SV=1 - [OFD1_HUMAN]	0.0069	1	1	1	2	2745000	1	1	1	1	0.0069	0.0069	1.98	34.89	1012	116.6	6.1
Q6UX06	Olfactomedin-4 OS=Homo sapiens GN=OLFM4 PE=1 SV=1 - [OLFM4_HUMAN]	0.051	1	2	2	4	3306000	2	2	2	2	0.051	0.051	6.35	95.34	510	57.2	5.69
Q9UKS6	Protein kinase C and casein kinase substrate in neurons protein 3 OS=Homo sapiens GN=PACSIN3 PE=1 SV=2 - [PACN3_HUMAN]	0.0873	1	3	3	8	777200	3	3	4	4	0.0873	0.0873	9.45	146.84	424	48.5	6.18
Q99497	Protein DJ-1 OS=Homo sapiens GN=PARK7 PE=1 SV=2 - [PARK7_HUMAN]	0.0794	1	1	1	2	715700	1	1	1	1	0.0794	0.0794	2.66	44.99	189	19.9	6.79
Q9BUL8	Programmed cell death protein 10 OS=Homo sapiens GN=PDCD10 PE=1 SV=1 - [PDC10_HUMAN]	0.1132	1	1	1	2	3725000	1	1	1	1	0.1132	0.1132	2.45	22.53	212	24.7	8.19
Q8WUM4	Programmed cell death 6-interacting protein OS=Homo sapiens GN=PDCD6IP PE=1 SV=1 - [PDC6I_HUMAN]	0.3813	1	30	30	71	15780000	29	29	37	34	0.3733	0.3733	96.85	948.67	868	96	6.52
O75340	Programmed cell death protein 6 OS=Homo sapiens GN=PDCD6 PE=1 SV=1 - [PDCD6_HUMAN]	0.0576	1	1	1	2	3442000	1	1	1	1	0.0576	0.0576	3.17	41.35	191	21.9	5.4
Q9NRA1	Platelet-derived growth factor C OS=Homo sapiens GN=PDGFC PE=1 SV=2 - [PDGFC_HUMAN]	0.0522	1	1	1	2	979600	1	1	1	1	0.0522	0.0522	2.76	27.86	345	39	6.14
P07237	Protein disulfide-isomerase OS=Homo sapiens GN=P4HB PE=1 SV=3 - [PDIA1_HUMAN]	0.252	1	11	11	21	2419000	10	11	10	11	0.2323	0.252	23.91	262.26	508	57.1	4.87
P30101	Protein disulfide-isomerase A3 OS=Homo sapiens GN=PDIA3 PE=1 SV=4 - [PDIA3_HUMAN]	0.0535	1	2	2	4	1379000	2	2	2	2	0.0535	0.0535	8.26	127.93	505	56.7	6.35
P30086	Phosphatidylethanolamine-binding protein 1 OS=Homo sapiens GN=PEBP1 PE=1 SV=3 - [PEBP1_HUMAN]	0.2781	1	4	4	10	3040000	4	4	5	5	0.2781	0.2781	16.25	184.82	187	21	7.53
O60437	Periplakin OS=Homo sapiens GN=PPL PE=1 SV=4 - [PEPL_HUMAN]	0.0063	1	1	1	2	1335000	1	1	1	1	0.0063	0.0063	3.31	74.09	1756	204.6	5.6
P22079	Lactoperoxidase OS=Homo sapiens GN=LPO PE=1 SV=2 - [PERL_HUMAN]	0.1404	1	9	9	28	3557000	8	9	14	14	0.1194	0.1404	24.92	202.07	712	80.2	8.62
P05164	Myeloperoxidase OS=Homo sapiens GN=MPO PE=1 SV=1 - [PERM_HUMAN]	0.4309	2	26	26	109	99050000	23	26	54	55	0.3987	0.4309	141.14	1334.71	745	83.8	8.97
P18669	Phosphoglycerate mutase 1 OS=Homo sapiens GN=PGAM1 PE=1 SV=2 - [PGAM1_HUMAN]	0.189	3	3	3	6	1593000	3	3	3	3	0.189	0.189	6.31	84.62	254	28.8	7.18
P00558	Phosphoglycerate kinase 1 OS=Homo sapiens GN=PGK1 PE=1 SV=3 - [PGK1_HUMAN]	0.2494	2	7	7	15	2628000	7	6	8	7	0.2494	0.2062	23.53	295.77	417	44.6	8.1
O75594	Peptidoglycan recognition protein 1 OS=Homo sapiens GN=PGLYRP1 PE=1 SV=1 - [PGRP1_HUMAN]	0.1939	1	2	2	4	6404000	2	2	2	2	0.1939	0.1939	5.46	56.2	196	21.7	8.59
Q13492	Phosphatidylinositol-binding clathrin assembly protein OS=Homo sapiens GN=PICALM PE=1 SV=2 - [PICAL_HUMAN]	0.0184	2	1	1	2	261300	1	1	1	1	0.0184	0.0184	3.95	58.91	652	70.7	7.9
P01833	Polymeric immunoglobulin receptor OS=Homo sapiens GN=PIGR PE=1 SV=4 - [PIGR_HUMAN]	0.4725	1	29	29	134	252200000	28	28	68	66	0.4647	0.4332	201.48	2054.97	764	83.2	5.74
P12273	Prolactin-inducible protein OS=Homo sapiens GN=PIP PE=1 SV=1 - [PIP_HUMAN]	0.5685	1	7	7	46	190200000	7	7	24	22	0.5685	0.5685	66.51	686.18	146	16.6	8.05
P14923	Junction plakoglobin OS=Homo sapiens GN=JUP PE=1 SV=3 - [PLAK_HUMAN]	0.0174	2	1	1	2	772000	1	1	1	1	0.0174	0.0174	4.11	77.15	745	81.7	6.14
Q6P4A8	Phospholipase B-like 1 OS=Homo sapiens GN=PLBD1 PE=1 SV=2 - [PLBL1_HUMAN]	0.0181	1	1	1	2	784600	1	1	1	1	0.0181	0.0181	3.46	46.06	553	63.2	9.06
P08567	Pleckstrin OS=Homo sapiens GN=PLEK PE=1 SV=3 - [PLEK_HUMAN]	0.0771	1	2	2	4	1736000	2	2	2	2	0.0771	0.0771	5.11	52.5	350	40.1	8.28
P00747	Plasminogen OS=Homo sapiens GN=PLG PE=1 SV=2 - [PLMN_HUMAN]	0.1716	1	9	9	22	4210000	9	9	11	11	0.1716	0.1716	27.86	167.08	810	90.5	7.24
Q02809	Procollagen-lysine,2-oxoglutarate 5-dioxygenase 1 OS=Homo sapiens GN=PLOD1 PE=1 SV=2 - [PLOD1_HUMAN]	0.0949	1	5	5	9	1197000	4	5	4	5	0.077	0.0949	13.1	173.15	727	83.5	6.95
O15162	Phospholipid scramblase 1 OS=Homo sapiens GN=PLSCR1 PE=1 SV=1 - [PLS1_HUMAN]	0.0409	1	1	1	2	1485000	1	1	1	1	0.0409	0.0409	3.97	82.05	318	35	4.94
P13796	Plastin-2 OS=Homo sapiens GN=LCP1 PE=1 SV=6 - [PLSL_HUMAN]	0.3812	2	17	20	58	14510000	20	20	29	29	0.3812	0.3812	88.75	965.08	627	70.2	5.43
P13797	Plastin-3 OS=Homo sapiens GN=PLS3 PE=1 SV=4 - [PLST_HUMAN]	0.0746	2	2	5	10	8680000	5	5	5	5	0.0746	0.0746	10.95	136.67	630	70.8	5.6
P55058	Phospholipid transfer protein OS=Homo sapiens GN=PLTP PE=1 SV=1 - [PLTP_HUMAN]	0.0629	1	3	3	8	907400	3	3	4	4	0.0629	0.0629	10.87	127.11	493	54.7	7.01
P36873	Serine/threonine-protein phosphatase PP1-gamma catalytic subunit OS=Homo sapiens GN=PPP1CC PE=1 SV=1 - [PP1G_HUMAN]	0.0526	3	1	1	2	38600	1	1	1	1	0.0526	0.0526	2.18	20.42	323	37	6.54
P15309	Prostatic acid phosphatase OS=Homo sapiens GN=ACPP PE=1 SV=3 - [PPAP_HUMAN]	0.044	1	2	2	3	377000	2	1	2	1	0.044	0.0259	1.88	29.06	386	44.5	6.24
P05186	Alkaline phosphatase, tissue-nonspecific isozyme OS=Homo sapiens GN=ALPL PE=1 SV=4 - [PPBT_HUMAN]	0.0229	1	1	1	2	16170	1	1	1	1	0.0229	0.0229	2.08	20.92	524	57.3	6.67
P62937	Peptidyl-prolyl cis-trans isomerase A OS=Homo sapiens GN=PPIA PE=1 SV=2 - [PPIA_HUMAN]	0.3455	2	6	6	13	5401000	6	6	7	6	0.3455	0.3455	18.94	215.8	165	18	7.81
P23284	Peptidyl-prolyl cis-trans isomerase B OS=Homo sapiens GN=PPIB PE=1 SV=2 - [PPIB_HUMAN]	0.0926	1	2	2	3	176900	1	2	1	2	0.0602	0.0926	2.96	52.79	216	23.7	9.41
Q06830	Peroxiredoxin-1 OS=Homo sapiens GN=PRDX1 PE=1 SV=1 - [PRDX1_HUMAN]	0.4523	1	5	8	18	5876000	8	8	9	9	0.4523	0.4523	17.22	186.8	199	22.1	8.13
P32119	Peroxiredoxin-2 OS=Homo sapiens GN=PRDX2 PE=1 SV=5 - [PRDX2_HUMAN]	0.2172	1	3	4	13	3220000	4	3	7	6	0.2172	0.1768	17.12	122.51	198	21.9	5.97
Q13162	Peroxiredoxin-4 OS=Homo sapiens GN=PRDX4 PE=1 SV=1 - [PRDX4_HUMAN]	0.0959	1	1	3	6	2035000	3	3	3	3	0.0959	0.0959	5.4	68.29	271	30.5	6.29
P30044	Peroxiredoxin-5, mitochondrial OS=Homo sapiens GN=PRDX5 PE=1 SV=4 - [PRDX5_HUMAN]	0.0888	1	2	2	4	1763000	2	2	2	2	0.0888	0.0888	5.08	64.78	214	22.1	8.7
P30041	Peroxiredoxin-6 OS=Homo sapiens GN=PRDX6 PE=1 SV=3 - [PRDX6_HUMAN]	0.3348	1	6	6	11	3253000	5	5	5	6	0.2411	0.2589	10.94	210.8	224	25	6.38
P07737	Profilin-1 OS=Homo sapiens GN=PFN1 PE=1 SV=2 - [PROF1_HUMAN]	0.4643	1	5	5	15	6908000	5	5	8	7	0.4643	0.4643	20.52	307.96	140	15	8.27
O43490	Prominin-1 OS=Homo sapiens GN=PROM1 PE=1 SV=1 - [PROM1_HUMAN]	0.3075	1	19	19	108	56750000	18	19	55	53	0.3075	0.3075	180.66	1880.05	865	97.1	7.27
Q8N271	Prominin-2 OS=Homo sapiens GN=PROM2 PE=1 SV=1 - [PROM2_HUMAN]	0.0396	1	3	3	6	913400	3	3	3	3	0.0396	0.0396	9.47	150.51	834	91.8	6.15
Q9BWN1	Proline-rich protein 14 OS=Homo sapiens GN=PRR14 PE=2 SV=1 - [PRR14_HUMAN]	0.0137	1	1	1	4	0	1	1	2	2	0.0137	0.0137	3.87	48	585	64.3	10.35
Q16651	Prostasin OS=Homo sapiens GN=PRSS8 PE=1 SV=1 - [PRSS8_HUMAN]	0.137	1	2	2	8	3591000	2	2	4	4	0.137	0.137	10.9	118.62	343	36.4	5.85
P24158	Myeloblastin OS=Homo sapiens GN=PRTN3 PE=1 SV=3 - [PRTN3_HUMAN]	0.1758	1	3	3	6	6129000	3	3	3	3	0.1758	0.1758	7.11	130	256	27.8	8.35
O43242	26S proteasome non-ATPase regulatory subunit 3 OS=Homo sapiens GN=PSMD3 PE=1 SV=2 - [PSMD3_HUMAN]	0.0281	1	1	1	2	386800	1	1	1	1	0.0281	0.0281	2.52	27.52	534	60.9	8.44
P08575	Receptor-type tyrosine-protein phosphatase C OS=Homo sapiens GN=PTPRC PE=1 SV=2 - [PTPRC_HUMAN]	0.1104	1	12	12	34	5241000	12	12	17	17	0.1104	0.1104	37.9	466.99	1304	147.2	6.15
Q12913	Receptor-type tyrosine-protein phosphatase eta OS=Homo sapiens GN=PTPRJ PE=1 SV=3 - [PTPRJ_HUMAN]	0.0845	1	9	9	18	3005000	9	9	9	9	0.0845	0.0845	22.11	243.62	1337	145.9	5.58
P26022	Pentraxin-related protein PTX3 OS=Homo sapiens GN=PTX3 PE=1 SV=3 - [PTX3_HUMAN]	0.0787	2	3	3	6	388900	3	3	3	3	0.0787	0.0787	8.64	108.33	381	41.9	5.01
P30520	Adenylosuccinate synthetase isozyme 2 OS=Homo sapiens GN=ADSS PE=1 SV=3 - [PURA2_HUMAN]	0.0241	1	1	1	2	180400	1	1	1	1	0.0241	0.0241	2.67	32.21	456	50.1	6.55
O00391	Sulfhydryl oxidase 1 OS=Homo sapiens GN=QSOX1 PE=1 SV=3 - [QSOX1_HUMAN]	0.1004	1	6	6	14	2394000	6	6	7	7	0.1004	0.1004	19.28	246.12	747	82.5	8.92
P61026	Ras-related protein Rab-10 OS=Homo sapiens GN=RAB10 PE=1 SV=1 - [RAB10_HUMAN]	0.26	21	3	5	14	6347000	5	5	7	7	0.26	0.26	18.74	195.32	200	22.5	8.38
Q13636	Ras-related protein Rab-31 OS=Homo sapiens GN=RAB31 PE=1 SV=1 - [RAB31_HUMAN]	0.1237	2	2	2	4	493400	2	2	2	2	0.1237	0.1237	4.5	64.05	194	21.6	7.06
Q15286	Ras-related protein Rab-35 OS=Homo sapiens GN=RAB35 PE=1 SV=1 - [RAB35_HUMAN]	0.1791	21	1	3	8	6272000	3	3	4	4	0.1791	0.1791	9.49	100.63	201	23	8.29
O95716	Ras-related protein Rab-3D OS=Homo sapiens GN=RAB3D PE=1 SV=1 - [RAB3D_HUMAN]	0.1187	16	1	2	4	3497000	2	2	2	2	0.1187	0.1187	7.45	68.57	219	24.3	4.93
P20339	Ras-related protein Rab-5A OS=Homo sapiens GN=RAB5A PE=1 SV=2 - [RAB5A_HUMAN]	0.1023	3	2	2	4	3192000	2	2	2	2	0.1023	0.1023	5.74	93.09	215	23.6	8.15
P51149	Ras-related protein Rab-7a OS=Homo sapiens GN=RAB7A PE=1 SV=1 - [RAB7A_HUMAN]	0.2319	1	4	4	8	2700000	4	4	4	4	0.2319	0.2319	11.84	187.53	207	23.5	6.7
P61006	Ras-related protein Rab-8A OS=Homo sapiens GN=RAB8A PE=1 SV=1 - [RAB8A_HUMAN]	0.1643	21	1	3	8	6098000	3	3	4	4	0.1643	0.1643	9.93	106.47	207	23.7	9.07
Q92930	Ras-related protein Rab-8B OS=Homo sapiens GN=RAB8B PE=1 SV=2 - [RAB8B_HUMAN]	0.2319	21	2	4	10	6264000	4	4	5	5	0.2319	0.2319	13.13	153.34	207	23.6	9.07
P63000	Ras-related C3 botulinum toxin substrate 1 OS=Homo sapiens GN=RAC1 PE=1 SV=1 - [RAC1_HUMAN]	0.224	4	1	4	8	7657000	4	4	4	4	0.224	0.224	7.27	117.64	192	21.4	8.5
P15153	Ras-related C3 botulinum toxin substrate 2 OS=Homo sapiens GN=RAC2 PE=1 SV=1 - [RAC2_HUMAN]	0.224	4	1	4	8	7761000	4	4	4	4	0.224	0.224	9.74	118.92	192	21.4	7.61
P35241	Radixin OS=Homo sapiens GN=RDX PE=1 SV=1 - [RADI_HUMAN]	0.1698	1	4	11	28	13180000	11	11	14	14	0.1698	0.1698	28.84	301.73	583	68.5	6.37
Q8NFJ5	Retinoic acid-induced protein 3 OS=Homo sapiens GN=GPRC5A PE=1 SV=2 - [RAI3_HUMAN]	0.0868	1	2	2	4	3163000	2	2	2	2	0.0868	0.0868	6.3	74.05	357	40.2	8.15
P11233	Ras-related protein Ral-A OS=Homo sapiens GN=RALA PE=1 SV=1 - [RALA_HUMAN]	0.1602	1	1	3	6	1888000	3	3	3	3	0.1602	0.1602	7.04	67.27	206	23.6	7.11
P11234	Ras-related protein Ral-B OS=Homo sapiens GN=RALB PE=1 SV=1 - [RALB_HUMAN]	0.1553	1	1	3	6	1177000	3	3	3	3	0.1553	0.1553	7.34	89.06	206	23.4	6.62
P62826	GTP-binding nuclear protein Ran OS=Homo sapiens GN=RAN PE=1 SV=3 - [RAN_HUMAN]	0.037	1	1	1	2	468900	1	1	1	1	0.037	0.037	2.4	29.49	216	24.4	7.49
P62834	Ras-related protein Rap-1A OS=Homo sapiens GN=RAP1A PE=1 SV=1 - [RAP1A_HUMAN]	0.2609	1	1	4	14	4818000	4	4	7	7	0.2609	0.2609	21.01	238.08	184	21	6.67
P61224	Ras-related protein Rap-1b OS=Homo sapiens GN=RAP1B PE=1 SV=1 - [RAP1B_HUMAN]	0.2609	2	1	4	14	4681000	4	4	7	7	0.2609	0.2609	20.69	242.71	184	20.8	5.78
P61225	Ras-related protein Rap-2b OS=Homo sapiens GN=RAP2B PE=1 SV=1 - [RAP2B_HUMAN]	0.0656	1	1	1	2	1130000	1	1	1	1	0.0656	0.0656	3.29	64	183	20.5	4.81
P62491	Ras-related protein Rab-11A OS=Homo sapiens GN=RAB11A PE=1 SV=3 - [RB11A_HUMAN]	0.1528	2	3	3	6	1261000	3	3	3	3	0.1528	0.1528	7.32	110.64	216	24.4	6.57
O75787	Renin receptor OS=Homo sapiens GN=ATP6AP2 PE=1 SV=2 - [RENR_HUMAN]	0.0257	1	1	1	2	260300	1	1	1	1	0.0257	0.0257	2.41	66.7	350	39	6.1
Q9HD89	Resistin OS=Homo sapiens GN=RETN PE=2 SV=1 - [RETN_HUMAN]	0.5185	1	4	4	8	19070000	4	4	4	4	0.5185	0.5185	13.87	240.21	108	11.4	6.86
P61586	Transforming protein RhoA OS=Homo sapiens GN=RHOA PE=1 SV=1 - [RHOA_HUMAN]	0.3212	3	5	5	14	4025000	5	5	7	7	0.3212	0.3212	18.33	169.24	193	21.8	6.1
P84095	Rho-related GTP-binding protein RhoG OS=Homo sapiens GN=RHOG PE=1 SV=1 - [RHOG_HUMAN]	0.2565	3	3	4	10	2228000	4	4	5	5	0.2565	0.2565	17.7	238.93	191	21.3	8.12
P13489	Ribonuclease inhibitor OS=Homo sapiens GN=RNH1 PE=1 SV=2 - [RINI_HUMAN]	0.1041	1	3	3	5	2185000	3	2	3	2	0.1041	0.0629	6.95	155.75	461	49.9	4.82
P05387	60S acidic ribosomal protein P2 OS=Homo sapiens GN=RPLP2 PE=1 SV=1 - [RLA2_HUMAN]	0.1043	1	1	1	2	1202000	1	1	1	1	0.1043	0.1043	3.75	67.53	115	11.7	4.54
Q13464	Rho-associated protein kinase 1 OS=Homo sapiens GN=ROCK1 PE=1 SV=1 - [ROCK1_HUMAN]	0.0177	1	2	2	4	431200	2	2	2	2	0.0177	0.0177	6.14	100.48	1354	158.1	5.9
P62070	Ras-related protein R-Ras2 OS=Homo sapiens GN=RRAS2 PE=1 SV=1 - [RRAS2_HUMAN]	0.1373	1	1	2	4	1400000	2	2	2	2	0.1373	0.1373	6.48	73.19	204	23.4	6.01
P10301	Ras-related protein R-Ras OS=Homo sapiens GN=RRAS PE=1 SV=1 - [RRAS_HUMAN]	0.1284	1	1	2	4	1896000	2	2	2	2	0.1284	0.1284	7.79	128.57	218	23.5	6.93
O95197	Reticulon-3 OS=Homo sapiens GN=RTN3 PE=1 SV=2 - [RTN3_HUMAN]	0.0107	1	1	1	2	2023000	1	1	1	1	0.0107	0.0107	2.06	50.19	1032	112.5	4.96
P25815	Protein S100-P OS=Homo sapiens GN=S100P PE=1 SV=2 - [S100P_HUMAN]	0.2421	1	2	2	6	4211000	2	2	3	3	0.2421	0.2421	10.65	182.49	95	10.4	4.88
P23297	Protein S100-A1 OS=Homo sapiens GN=S100A1 PE=1 SV=2 - [S10A1_HUMAN]	0.1596	1	1	1	4	1449000	1	1	2	2	0.1596	0.1596	7.55	68.24	94	10.5	4.5
P29034	Protein S100-A2 OS=Homo sapiens GN=S100A2 PE=1 SV=3 - [S10A2_HUMAN]	0.1939	1	2	2	6	2876000	2	2	3	3	0.1939	0.1939	7.09	60.16	98	11.1	4.78
P26447	Protein S100-A4 OS=Homo sapiens GN=S100A4 PE=1 SV=1 - [S10A4_HUMAN]	0.3663	1	5	5	9	4881000	4	5	4	5	0.2871	0.3663	10.43	87.51	101	11.7	6.11
P06703	Protein S100-A6 OS=Homo sapiens GN=S100A6 PE=1 SV=1 - [S10A6_HUMAN]	0.2444	1	3	3	7	3575000	2	3	3	4	0.1667	0.2444	4.45	103.95	90	10.2	5.48
P05109	Protein S100-A8 OS=Homo sapiens GN=S100A8 PE=1 SV=1 - [S10A8_HUMAN]	0.4731	1	5	5	27	253000000	5	5	13	14	0.4731	0.4731	32.29	367.57	93	10.8	7.03
P06702	Protein S100-A9 OS=Homo sapiens GN=S100A9 PE=1 SV=1 - [S10A9_HUMAN]	0.7544	1	8	8	90	434500000	8	8	47	43	0.7544	0.7544	135.03	1119.74	114	13.2	6.13
P31949	Protein S100-A11 OS=Homo sapiens GN=S100A11 PE=1 SV=2 - [S10AB_HUMAN]	0.4095	1	4	4	12	7496000	4	4	6	6	0.4095	0.4095	18.14	221.01	105	11.7	7.12
P80511	Protein S100-A12 OS=Homo sapiens GN=S100A12 PE=1 SV=2 - [S10AC_HUMAN]	0.0978	1	2	2	4	2391000	2	2	2	2	0.0978	0.0978	4.44	43.86	92	10.6	6.25
Q99584	Protein S100-A13 OS=Homo sapiens GN=S100A13 PE=1 SV=1 - [S10AD_HUMAN]	0.1122	1	1	1	2	432700	1	1	1	1	0.1122	0.1122	2.49	24.39	98	11.5	6.16
Q9HCY8	Protein S100-A14 OS=Homo sapiens GN=S100A14 PE=1 SV=1 - [S10AE_HUMAN]	0.5096	1	4	4	7	3149000	4	3	4	3	0.5096	0.3173	13.59	160.88	104	11.7	5.24
Q96FQ6	Protein S100-A16 OS=Homo sapiens GN=S100A16 PE=1 SV=1 - [S10AG_HUMAN]	0.3398	1	3	3	8	1078000	3	3	4	4	0.3398	0.3398	8.93	124.25	103	11.8	6.79
Q13183	Solute carrier family 13 member 2 OS=Homo sapiens GN=SLC13A2 PE=2 SV=1 - [S13A2_HUMAN]	0.0152	1	1	1	2	834900	1	1	1	1	0.0152	0.0152	2.64	30.23	592	64.4	7.01
Q9UN76	Sodium- and chloride-dependent neutral and basic amino acid transporter B(0+) OS=Homo sapiens GN=SLC6A14 PE=2 SV=1 - [S6A14_HUMAN]	0.0514	1	2	2	3	1426000	2	1	2	1	0.0514	0.0296	5.44	40.12	642	72.1	8.19
P0DJI8	Serum amyloid A-1 protein OS=Homo sapiens GN=SAA1 PE=1 SV=1 - [SAA1_HUMAN]	0.4754	2	4	4	20	7089000	4	4	10	10	0.4754	0.4754	26.82	319.47	122	13.5	6.79
P35542	Serum amyloid A-4 protein OS=Homo sapiens GN=SAA4 PE=1 SV=2 - [SAA4_HUMAN]	0.1462	1	2	2	6	1686000	2	2	3	3	0.1462	0.1462	7.52	68.53	130	14.7	9.07
P02743	Serum amyloid P-component OS=Homo sapiens GN=APCS PE=1 SV=2 - [SAMP_HUMAN]	0.0583	1	1	1	2	453000	1	1	1	1	0.0583	0.0583	2.81	39.74	223	25.4	6.54
P07602	Proactivator polypeptide OS=Homo sapiens GN=PSAP PE=1 SV=2 - [SAP_HUMAN]	0.0763	1	4	4	6	3135000	3	3	3	3	0.0553	0.063	7.54	96.29	524	58.1	5.17
Q6UWP8	Suprabasin OS=Homo sapiens GN=SBSN PE=2 SV=2 - [SBSN_HUMAN]	0.1525	1	2	2	4	49800	2	2	2	2	0.1525	0.1525	2.31	44.19	590	60.5	7.01
O00560	Syntenin-1 OS=Homo sapiens GN=SDCBP PE=1 SV=1 - [SDCB1_HUMAN]	0.3356	1	6	6	21	14990000	6	6	11	10	0.3356	0.3356	33.52	275.02	298	32.4	7.53
Q01105	Protein SET OS=Homo sapiens GN=SET PE=1 SV=3 - [SET_HUMAN]	0.0828	2	2	2	6	3866000	2	2	3	3	0.0828	0.0828	9.52	96.55	290	33.5	4.32
Q8N474	Secreted frizzled-related protein 1 OS=Homo sapiens GN=SFRP1 PE=1 SV=1 - [SFRP1_HUMAN]	0.0223	1	1	1	2	1027000	1	1	1	1	0.0223	0.0223	2.06	29.66	314	35.4	8.85
Q96QR1	Secretoglobin family 3A member 1 OS=Homo sapiens GN=SCGB3A1 PE=1 SV=2 - [SG3A1_HUMAN]	0.1827	1	1	1	2	802600	1	1	1	1	0.1827	0.1827	2.39	23.04	104	10.1	8.32
P78324	Tyrosine-protein phosphatase non-receptor type substrate 1 OS=Homo sapiens GN=SIRPA PE=1 SV=2 - [SHPS1_HUMAN]	0.1329	3	4	4	10	1384000	4	4	5	5	0.1329	0.1329	12.13	127.5	504	54.9	6.98
Q08ET2	Sialic acid-binding Ig-like lectin 14 OS=Homo sapiens GN=SIGLEC14 PE=1 SV=1 - [SIG14_HUMAN]	0.0253	2	1	1	2	967300	1	1	1	1	0.0253	0.0253	2.15	64.23	396	43.9	7.96
Q9H173	Nucleotide exchange factor SIL1 OS=Homo sapiens GN=SIL1 PE=1 SV=1 - [SIL1_HUMAN]	0.026	1	1	1	4	1276000	1	1	2	2	0.026	0.026	5.6	81.76	461	52.1	5.36
Q9H2G2	STE20-like serine/threonine-protein kinase OS=Homo sapiens GN=SLK PE=1 SV=1 - [SLK_HUMAN]	0.0227	2	2	2	4	334500	2	2	2	2	0.0227	0.0227	7.28	98.5	1235	142.6	5.15
P03973	Antileukoproteinase OS=Homo sapiens GN=SLPI PE=1 SV=2 - [SLPI_HUMAN]	0.5152	1	8	8	26	30390000	8	7	14	12	0.5152	0.5152	33.67	187.26	132	14.3	8.75
O00161	Synaptosomal-associated protein 23 OS=Homo sapiens GN=SNAP23 PE=1 SV=1 - [SNP23_HUMAN]	0.2796	1	4	4	26	1133000	4	4	13	13	0.2796	0.2796	37.75	399.91	211	23.3	5.01
Q96RF0	Sorting nexin-18 OS=Homo sapiens GN=SNX18 PE=1 SV=2 - [SNX18_HUMAN]	0.0557	1	3	3	5	1340000	2	3	2	3	0.043	0.0557	4.31	77.74	628	68.9	5.68
P04179	Superoxide dismutase [Mn], mitochondrial OS=Homo sapiens GN=SOD2 PE=1 SV=2 - [SODM_HUMAN]	0.1036	1	2	2	3	417800	2	1	2	1	0.1036	0.0676	2.08	27.63	222	24.7	8.25
Q9UIV8	Serpin B13 OS=Homo sapiens GN=SERPINB13 PE=1 SV=2 - [SPB13_HUMAN]	0.0486	1	1	1	2	848400	1	1	1	1	0.0486	0.0486	2.55	23.7	391	44.2	5.71
P29508	Serpin B3 OS=Homo sapiens GN=SERPINB3 PE=1 SV=2 - [SPB3_HUMAN]	0.1128	2	3	3	8	444700	3	3	4	4	0.1128	0.1128	10.34	86.45	390	44.5	6.81
P36952	Serpin B5 OS=Homo sapiens GN=SERPINB5 PE=1 SV=2 - [SPB5_HUMAN]	0.1227	1	4	4	8	2372000	4	4	4	4	0.1227	0.1227	6.57	64.1	375	42.1	6.05
O43291	Kunitz-type protease inhibitor 2 OS=Homo sapiens GN=SPINT2 PE=1 SV=2 - [SPIT2_HUMAN]	0.0675	1	2	2	4	1103000	2	2	2	2	0.0675	0.0675	4.44	26.53	252	28.2	8.29
Q14515	SPARC-like protein 1 OS=Homo sapiens GN=SPARCL1 PE=1 SV=2 - [SPRL1_HUMAN]	0.0798	1	4	4	7	1082000	4	3	4	3	0.0798	0.0602	10.87	48.63	664	75.2	4.81
Q01082	Spectrin beta chain, non-erythrocytic 1 OS=Homo sapiens GN=SPTBN1 PE=1 SV=2 - [SPTB2_HUMAN]	0.0368	3	6	6	12	1990000	6	6	6	6	0.0368	0.0368	17.84	215.52	2364	274.4	5.57
Q13813	Spectrin alpha chain, non-erythrocytic 1 OS=Homo sapiens GN=SPTAN1 PE=1 SV=3 - [SPTN1_HUMAN]	0.0781	1	15	15	28	1496000	14	14	14	14	0.0752	0.072	32.39	355.28	2472	284.4	5.35
Q8TED4	Sugar phosphate exchanger 2 OS=Homo sapiens GN=SLC37A2 PE=2 SV=2 - [SPX2_HUMAN]	0.0539	1	2	2	6	1739000	2	2	3	3	0.0539	0.0539	9.97	107.77	501	54.4	6.81
Q687X5	Metalloreductase STEAP4 OS=Homo sapiens GN=STEAP4 PE=1 SV=1 - [STEA4_HUMAN]	0.0392	1	1	1	2	1058000	1	1	1	1	0.0392	0.0392	3.14	21.75	459	51.9	9.29
Q9Y6E0	Serine/threonine-protein kinase 24 OS=Homo sapiens GN=STK24 PE=1 SV=1 - [STK24_HUMAN]	0.0339	1	1	1	2	803000	1	1	1	1	0.0339	0.0339	3.96	110.79	443	49.3	5.69
P27105	Erythrocyte band 7 integral membrane protein OS=Homo sapiens GN=STOM PE=1 SV=3 - [STOM_HUMAN]	0.5104	1	10	10	28	9898000	10	8	15	13	0.5104	0.3854	46.33	554.21	288	31.7	7.88
Q13277	Syntaxin-3 OS=Homo sapiens GN=STX3 PE=1 SV=3 - [STX3_HUMAN]	0.0727	1	2	2	4	1012000	2	2	2	2	0.0727	0.0727	4.9	63.2	289	33.1	5.44
O15400	Syntaxin-7 OS=Homo sapiens GN=STX7 PE=1 SV=4 - [STX7_HUMAN]	0.0575	1	1	1	2	1625000	1	1	1	1	0.0575	0.0575	3.28	45	261	29.8	5.55
Q15833	Syntaxin-binding protein 2 OS=Homo sapiens GN=STXBP2 PE=1 SV=2 - [STXB2_HUMAN]	0.0978	1	4	4	8	790400	4	4	4	4	0.0978	0.0978	9.55	166.2	593	66.4	6.55
P30408	Transmembrane 4 L6 family member 1 OS=Homo sapiens GN=TM4SF1 PE=1 SV=1 - [T4S1_HUMAN]	0.0446	1	1	1	4	81110	1	1	2	2	0.0446	0.0446	1.75	38.91	202	21.6	4.98
P09758	Tumor-associated calcium signal transducer 2 OS=Homo sapiens GN=TACSTD2 PE=1 SV=3 - [TACD2_HUMAN]	0.1269	1	3	3	6	1199000	3	3	3	3	0.1269	0.1269	9.9	129.18	323	35.7	8.87
Q9BQE3	Tubulin alpha-1C chain OS=Homo sapiens GN=TUBA1C PE=1 SV=1 - [TBA1C_HUMAN]	0.1492	6	3	5	11	3910000	4	5	5	6	0.1292	0.1492	17.21	194.12	449	49.9	5.1
P68366	Tubulin alpha-4A chain OS=Homo sapiens GN=TUBA4A PE=1 SV=1 - [TBA4A_HUMAN]	0.1161	2	2	4	11	3124000	3	4	5	6	0.096	0.1161	15.6	189.46	448	49.9	5.06
P68371	Tubulin beta-4B chain OS=Homo sapiens GN=TUBB4B PE=1 SV=1 - [TBB4B_HUMAN]	0.0944	5	2	3	7	897300	3	2	4	3	0.0944	0.0562	11.5	130.87	445	49.8	4.89
P07437	Tubulin beta chain OS=Homo sapiens GN=TUBB PE=1 SV=2 - [TBB5_HUMAN]	0.0946	1	2	3	10	1364000	3	3	5	5	0.0946	0.0946	14.71	182.09	444	49.6	4.89
P20061	Transcobalamin-1 OS=Homo sapiens GN=TCN1 PE=1 SV=2 - [TCO1_HUMAN]	0.0785	1	3	3	4	668200	3	1	3	1	0.0785	0.0185	7.63	43.44	433	48.2	5.03
P50991	T-complex protein 1 subunit delta OS=Homo sapiens GN=CCT4 PE=1 SV=4 - [TCPD_HUMAN]	0.039	1	2	2	4	305600	2	2	2	2	0.039	0.039	5.84	56.35	539	57.9	7.83
P55072	Transitional endoplasmic reticulum ATPase OS=Homo sapiens GN=VCP PE=1 SV=4 - [TERA_HUMAN]	0.0211	1	1	1	6	340100	1	1	3	3	0.0211	0.0211	7.99	61.44	806	89.3	5.26
P04155	Trefoil factor 1 OS=Homo sapiens GN=TFF1 PE=1 SV=1 - [TFF1_HUMAN]	0.1071	1	1	1	2	463600	1	1	1	1	0.1071	0.1071	2.35	32.22	84	9.1	4.35
Q07654	Trefoil factor 3 OS=Homo sapiens GN=TFF3 PE=1 SV=1 - [TFF3_HUMAN]	0.475	1	4	4	15	4681000	4	4	8	7	0.475	0.475	14.55	64.75	80	8.6	5.92
Q08188	Protein-glutamine gamma-glutamyltransferase E OS=Homo sapiens GN=TGM3 PE=1 SV=4 - [TGM3_HUMAN]	0.3723	1	20	20	75	23350000	20	19	38	37	0.3723	0.3651	116.55	1104.53	693	76.6	5.86
P10599	Thioredoxin OS=Homo sapiens GN=TXN PE=1 SV=3 - [THIO_HUMAN]	0.4	1	5	5	11	19910000	5	5	5	6	0.4	0.4	14.41	189.28	105	11.7	4.92
P00734	Prothrombin OS=Homo sapiens GN=F2 PE=1 SV=2 - [THRB_HUMAN]	0.0547	1	2	2	4	854300	2	2	2	2	0.0547	0.0547	6.52	86.94	622	70	5.9
P01033	Metalloproteinase inhibitor 1 OS=Homo sapiens GN=TIMP1 PE=1 SV=1 - [TIMP1_HUMAN]	0.058	1	1	1	2	1187000	1	1	1	1	0.058	0.058	2.92	59.61	207	23.2	8.1
P29401	Transketolase OS=Homo sapiens GN=TKT PE=1 SV=3 - [TKT_HUMAN]	0.199	2	9	9	17	4613000	7	8	8	9	0.1685	0.1878	24.84	246.45	623	67.8	7.66
Q9Y490	Talin-1 OS=Homo sapiens GN=TLN1 PE=1 SV=3 - [TLN1_HUMAN]	0.0464	1	7	7	13	1903000	7	6	7	6	0.0464	0.0366	23.77	350.84	2541	269.6	6.07
Q86T26	Transmembrane protease serine 11B OS=Homo sapiens GN=TMPRSS11B PE=2 SV=3 - [TM11B_HUMAN]	0.0264	1	1	1	2	223800	1	1	1	1	0.0264	0.0264	2.19	30.72	416	46.3	8.85
Q15363	Transmembrane emp24 domain-containing protein 2 OS=Homo sapiens GN=TMED2 PE=1 SV=1 - [TMED2_HUMAN]	0.0448	1	1	1	2	205200	1	1	1	1	0.0448	0.0448	1.95	31.72	201	22.7	5.17
P49755	Transmembrane emp24 domain-containing protein 10 OS=Homo sapiens GN=TMED10 PE=1 SV=2 - [TMEDA_HUMAN]	0.0502	1	1	1	2	1014000	1	1	1	1	0.0502	0.0502	3.03	51.83	219	25	7.44
Q9H0E2	Toll-interacting protein OS=Homo sapiens GN=TOLLIP PE=1 SV=1 - [TOLIP_HUMAN]	0.1058	1	2	2	6	1565000	2	2	3	3	0.1058	0.1058	10.44	106.99	274	30.3	5.97
P60174	Triosephosphate isomerase OS=Homo sapiens GN=TPI1 PE=1 SV=3 - [TPIS_HUMAN]	0.2168	1	4	4	10	1188000	4	4	5	5	0.2168	0.2168	16.49	197.89	286	30.8	5.92
P67936	Tropomyosin alpha-4 chain OS=Homo sapiens GN=TPM4 PE=1 SV=3 - [TPM4_HUMAN]	0.125	3	1	4	6	2050000	3	3	3	3	0.125	0.1089	4.58	95.5	248	28.5	4.69
P02787	Serotransferrin OS=Homo sapiens GN=TF PE=1 SV=3 - [TRFE_HUMAN]	0.1576	1	8	8	19	1661000	8	8	10	9	0.1576	0.1576	23.21	278.1	698	77	7.12
P02788	Lactotransferrin OS=Homo sapiens GN=LTF PE=1 SV=6 - [TRFL_HUMAN]	0.5901	1	33	33	122	85210000	33	33	61	61	0.5901	0.5901	192.89	2123.86	710	78.1	8.12
P08582	Melanotransferrin OS=Homo sapiens GN=MFI2 PE=1 SV=2 - [TRFM_HUMAN]	0.294	1	14	14	27	1981000	14	13	14	13	0.294	0.2575	34.65	318.47	738	80.2	5.94
Q07283	Trichohyalin OS=Homo sapiens GN=TCHH PE=1 SV=2 - [TRHY_HUMAN]	0.0124	1	1	1	5	777300	1	1	3	2	0.0124	0.0124	7.99	24.01	1943	253.8	5.78
Q9BRZ2	E3 ubiquitin-protein ligase TRIM56 OS=Homo sapiens GN=TRIM56 PE=1 SV=3 - [TRI56_HUMAN]	0.0093	1	1	1	2	3373000	1	1	1	1	0.0093	0.0093	2.36	37.61	755	81.4	7.74
P07477	Trypsin-1 OS=Homo sapiens GN=PRSS1 PE=1 SV=1 - [TRY1_HUMAN]	0.0405	1	1	1	16	464600000	1	1	8	8	0.0405	0.0405	20.85	232.34	247	26.5	6.51
Q99816	Tumor susceptibility gene 101 protein OS=Homo sapiens GN=TSG101 PE=1 SV=2 - [TS101_HUMAN]	0.2462	1	7	7	22	4243000	7	7	11	11	0.2462	0.2462	29.4	207.35	390	43.9	6.46
Q8NG11	Tetraspanin-14 OS=Homo sapiens GN=TSPAN14 PE=1 SV=1 - [TSN14_HUMAN]	0.0519	1	1	1	2	0	1	1	1	1	0.0519	0.0519	3.91	52.81	270	30.7	6.84
O60635	Tetraspanin-1 OS=Homo sapiens GN=TSPAN1 PE=1 SV=2 - [TSN1_HUMAN]	0.0539	1	1	1	4	5954000	1	1	2	2	0.0539	0.0539	6.68	86.85	241	26.3	5.25
O43657	Tetraspanin-6 OS=Homo sapiens GN=TSPAN6 PE=1 SV=1 - [TSN6_HUMAN]	0.1388	1	3	3	6	1010000	3	3	3	3	0.1388	0.1388	6.91	36.59	245	27.5	8.1
P07996	Thrombospondin-1 OS=Homo sapiens GN=THBS1 PE=1 SV=2 - [TSP1_HUMAN]	0.1179	1	10	10	23	3949000	9	10	11	12	0.112	0.1179	26.05	232.41	1170	129.3	4.94
O43914	TYRO protein tyrosine kinase-binding protein OS=Homo sapiens GN=TYROBP PE=1 SV=1 - [TYOBP_HUMAN]	0.1327	1	1	1	2	1801000	1	1	1	1	0.1327	0.1327	4.59	71.39	113	12.2	8.31
P68036	Ubiquitin-conjugating enzyme E2 L3 OS=Homo sapiens GN=UBE2L3 PE=1 SV=1 - [UB2L3_HUMAN]	0.0974	1	1	1	2	1383000	1	1	1	1	0.0974	0.0974	2.79	37.67	154	17.9	8.51
P0CG48	Polyubiquitin-C OS=Homo sapiens GN=UBC PE=1 SV=3 - [UBC_HUMAN]	0.5255	4	4	4	11	48980000	3	4	5	6	0.4467	0.5255	8.22	103.43	685	77	7.66
P61088	Ubiquitin-conjugating enzyme E2 N OS=Homo sapiens GN=UBE2N PE=1 SV=1 - [UBE2N_HUMAN]	0.0987	1	1	1	2	584600	1	1	1	1	0.0987	0.0987	3.1	33.8	152	17.1	6.57
Q03405	Urokinase plasminogen activator surface receptor OS=Homo sapiens GN=PLAUR PE=1 SV=1 - [UPAR_HUMAN]	0.1164	1	2	2	4	1052000	2	2	2	2	0.1164	0.1164	6.15	62.57	335	37	6.65
Q86UX7	Fermitin family homolog 3 OS=Homo sapiens GN=FERMT3 PE=1 SV=1 - [URP2_HUMAN]	0.03	1	1	1	5	285800	1	1	3	2	0.03	0.03	4.94	26.43	667	75.9	6.98
Q15836	Vesicle-associated membrane protein 3 OS=Homo sapiens GN=VAMP3 PE=1 SV=3 - [VAMP3_HUMAN]	0.17	2	1	1	2	1119000	1	1	1	1	0.17	0.17	3.56	92.72	100	11.3	8.79
Q9BV40	Vesicle-associated membrane protein 8 OS=Homo sapiens GN=VAMP8 PE=1 SV=1 - [VAMP8_HUMAN]	0.19	1	2	2	4	467300	2	2	2	2	0.19	0.19	4.51	51.45	100	11.4	7.34
P50552	Vasodilator-stimulated phosphoprotein OS=Homo sapiens GN=VASP PE=1 SV=3 - [VASP_HUMAN]	0.0658	1	4	4	11	2049000	4	4	6	5	0.0658	0.0658	18.1	174.46	380	39.8	8.94
Q99536	Synaptic vesicle membrane protein VAT-1 homolog OS=Homo sapiens GN=VAT1 PE=1 SV=2 - [VAT1_HUMAN]	0.0712	1	2	2	4	1017000	2	2	2	2	0.0712	0.0712	6.93	123.17	393	41.9	6.29
P36543	V-type proton ATPase subunit E 1 OS=Homo sapiens GN=ATP6V1E1 PE=1 SV=1 - [VATE1_HUMAN]	0.1018	2	3	3	8	724300	3	3	4	4	0.1018	0.1018	11.35	109.69	226	26.1	8
O75348	V-type proton ATPase subunit G 1 OS=Homo sapiens GN=ATP6V1G1 PE=1 SV=3 - [VATG1_HUMAN]	0.0932	1	1	1	2	888100	1	1	1	1	0.0932	0.0932	3.52	59.78	118	13.7	8.79
P08670	Vimentin OS=Homo sapiens GN=VIM PE=1 SV=4 - [VIME_HUMAN]	0.3176	11	16	17	35	11710000	15	16	17	18	0.279	0.2961	52.11	664.18	466	53.6	5.12
P18206	Vinculin OS=Homo sapiens GN=VCL PE=1 SV=4 - [VINC_HUMAN]	0.0732	1	6	6	12	1898000	6	6	6	6	0.0732	0.0732	16.54	158.71	1134	123.7	5.66
O95498	Vascular non-inflammatory molecule 2 OS=Homo sapiens GN=VNN2 PE=1 SV=3 - [VNN2_HUMAN]	0.1442	1	5	5	9	4977000	5	4	5	4	0.1442	0.0962	8.25	93.4	520	58.5	6.52
Q9H9H4	Vacuolar protein sorting-associated protein 37B OS=Homo sapiens GN=VPS37B PE=1 SV=1 - [VP37B_HUMAN]	0.2982	1	5	5	18	1810000	5	5	9	9	0.2982	0.2982	22.52	183.02	285	31.3	7.34
Q9BRG1	Vacuolar protein-sorting-associated protein 25 OS=Homo sapiens GN=VPS25 PE=1 SV=1 - [VPS25_HUMAN]	0.0398	1	1	1	2	252200	1	1	1	1	0.0398	0.0398	2.18	21.71	176	20.7	6.34
Q9UK41	Vacuolar protein sorting-associated protein 28 homolog OS=Homo sapiens GN=VPS28 PE=1 SV=1 - [VPS28_HUMAN]	0.2036	1	4	4	10	1857000	4	4	5	5	0.2036	0.2036	14.51	204.1	221	25.4	5.54
Q96QK1	Vacuolar protein sorting-associated protein 35 OS=Homo sapiens GN=VPS35 PE=1 SV=2 - [VPS35_HUMAN]	0.0176	1	1	1	2	385200	1	1	1	1	0.0176	0.0176	3.15	72.02	796	91.6	5.49
O75351	Vacuolar protein sorting-associated protein 4B OS=Homo sapiens GN=VPS4B PE=1 SV=2 - [VPS4B_HUMAN]	0.0518	1	2	2	5	521600	2	2	3	2	0.0518	0.0518	5.14	41.9	444	49.3	7.23
P02774	Vitamin D-binding protein OS=Homo sapiens GN=GC PE=1 SV=1 - [VTDB_HUMAN]	0.0464	1	1	1	2	1982000	1	1	1	1	0.0464	0.0464	4.12	53.26	474	52.9	5.54
P04004	Vitronectin OS=Homo sapiens GN=VTN PE=1 SV=1 - [VTNC_HUMAN]	0.09	1	3	3	10	3921000	3	3	5	5	0.09	0.09	16.05	170.52	478	54.3	5.8
P04275	von Willebrand factor OS=Homo sapiens GN=VWF PE=1 SV=4 - [VWF_HUMAN]	0.0818	1	19	19	51	10730000	18	18	26	25	0.0786	0.0796	68.5	746.61	2813	309.1	5.48
Q969T9	WW domain-binding protein 2 OS=Homo sapiens GN=WBP2 PE=1 SV=1 - [WBP2_HUMAN]	0.0536	1	1	1	2	278500	1	1	1	1	0.0536	0.0536	2.51	51.09	261	28.1	5.91
O75695	Protein XRP2 OS=Homo sapiens GN=RP2 PE=1 SV=4 - [XRP2_HUMAN]	0.1143	1	4	4	9	1541000	4	4	5	4	0.1143	0.1143	9.25	67.03	350	39.6	5.12
P07947	Tyrosine-protein kinase Yes OS=Homo sapiens GN=YES1 PE=1 SV=3 - [YES_HUMAN]	0.0368	25	1	2	4	701800	2	2	2	2	0.0368	0.0368	4.44	58.55	543	60.8	6.74
Q96DA0	Zymogen granule protein 16 homolog B OS=Homo sapiens GN=ZG16B PE=1 SV=3 - [ZG16B_HUMAN]	0.3462	1	6	6	20	202800000	6	6	10	10	0.3462	0.3462	26.22	309.57	208	22.7	7.39
P06753	Tropomyosin alpha-3 chain OS=Homo sapiens GN=TPM3 PE=1 SV=2 - [TPM3_HUMAN]	0.1754	3	2	5	9	2774000	4	5	4	5	0.1439	0.1754	9.44	133.53	285	32.9	4.72
P01602	Ig heavy chain V-I region 5 (Fragment) OS=Homo sapiens GN=IGKV1-5 PE=4 SV=2 - [KV110_HUMAN]	0.2479	2	1	2	2	4069000		2		2		0.2479		75.43	117	12.8	8.28
Q15758	Neutral amino acid transporter B(0) OS=Homo sapiens GN=SLC1A5 PE=1 SV=2 - [AAAT_HUMAN]	0.037	1	1	1	1	1240000	1		1		0.037		1.73		541	56.6	5.48
P32121	Beta-arrestin-2 OS=Homo sapiens GN=ARRB2 PE=1 SV=2 - [ARRB2_HUMAN]	0.0269	1	1	1	1	239700	1		1		0.0269		2.15		409	46.1	7.69
P02730	Band 3 anion transport protein OS=Homo sapiens GN=SLC4A1 PE=1 SV=3 - [B3AT_HUMAN]	0.0132	1	1	1	1	1809000	1		1		0.0132		0		911	101.7	5.19
P51572	B-cell receptor-associated protein 31 OS=Homo sapiens GN=BCAP31 PE=1 SV=3 - [BAP31_HUMAN]	0.061	1	2	2	2	32740	2		2		0.061		1.76		246	28	8.44
P51587	Breast cancer type 2 susceptibility protein OS=Homo sapiens GN=BRCA2 PE=1 SV=2 - [BRCA2_HUMAN]	0.0056	1	1	1	1	3847000	1		1		0.0056		0		3418	384	6.73
P00751	Complement factor B OS=Homo sapiens GN=CFB PE=1 SV=2 - [CFAB_HUMAN]	0.0209	1	1	1	1	744200	1		1		0.0209		2.6		764	85.5	7.06
Q8N884	Cyclic GMP-AMP synthase OS=Homo sapiens GN=MB21D1 PE=1 SV=2 - [CGAS_HUMAN]	0.0134	1	1	1	1	1235000	1		1		0.0134		2.15		522	58.8	9.48
Q9NZZ3	Charged multivesicular body protein 5 OS=Homo sapiens GN=CHMP5 PE=1 SV=1 - [CHMP5_HUMAN]	0.0959	1	1	1	1	688400	1		1		0.0959		0		219	24.6	4.83
Q96BS2	Calcineurin B homologous protein 3 OS=Homo sapiens GN=TESC PE=1 SV=3 - [CHP3_HUMAN]	0.0748	1	1	1	1	810700	1		1		0.0748		0		214	24.7	4.93
Q07065	Cytoskeleton-associated protein 4 OS=Homo sapiens GN=CKAP4 PE=1 SV=2 - [CKAP4_HUMAN]	0.0116	1	1	1	1	142500	1		1		0.0116		2.03		602	66	5.92
P30622	CAP-Gly domain-containing linker protein 1 OS=Homo sapiens GN=CLIP1 PE=1 SV=2 - [CLIP1_HUMAN]	0.0104	1	1	1	1	576900	1		1		0.0104		2.26		1438	162.1	5.36
P57737	Coronin-7 OS=Homo sapiens GN=CORO7 PE=1 SV=2 - [CORO7_HUMAN]	0.0141	1	1	1	1	2000000	1		1		0.0141		2.11		925	100.5	5.8
Q14019	Coactosin-like protein OS=Homo sapiens GN=COTL1 PE=1 SV=3 - [COTL1_HUMAN]	0.1901	1	1	1	1	1840000	1		1		0.1901		0		142	15.9	5.67
Q9BUF7	Protein crumbs homolog 3 OS=Homo sapiens GN=CRB3 PE=1 SV=3 - [CRUM3_HUMAN]	0.1417	1	1	1	1	400400	1		1		0.1417		2.09		120	12.8	9.96
O60610	Protein diaphanous homolog 1 OS=Homo sapiens GN=DIAPH1 PE=1 SV=2 - [DIAP1_HUMAN]	0.0118	1	1	1	1	85820	1		1		0.0118		0		1272	141.3	5.41
O75165	DnaJ homolog subfamily C member 13 OS=Homo sapiens GN=DNAJC13 PE=1 SV=5 - [DJC13_HUMAN]	0.0049	1	1	1	1	1253000	1		1		0.0049		2.4		2243	254.3	6.74
P31689	DnaJ homolog subfamily A member 1 OS=Homo sapiens GN=DNAJA1 PE=1 SV=2 - [DNJA1_HUMAN]	0.0378	1	1	1	1	0	1		1		0.0378		2.35		397	44.8	7.08
Q9H3Z4	DnaJ homolog subfamily C member 5 OS=Homo sapiens GN=DNAJC5 PE=1 SV=1 - [DNJC5_HUMAN]	0.0859	1	1	1	1	1663000	1		1		0.0859		0		198	22.1	5.07
P13639	Elongation factor 2 OS=Homo sapiens GN=EEF2 PE=1 SV=4 - [EF2_HUMAN]	0.0152	1	1	1	1	0	1		1		0.0152		2.22		858	95.3	6.83
O00602	Ficolin-1 OS=Homo sapiens GN=FCN1 PE=1 SV=2 - [FCN1_HUMAN]	0.0429	1	1	1	1	3226000	1		1		0.0429		0		326	35.1	6.86
Q06828	Fibromodulin OS=Homo sapiens GN=FMOD PE=1 SV=2 - [FMOD_HUMAN]	0.0293	1	1	1	1	960600	1		1		0.0293		2.33		376	43.2	6.04
P51993	Alpha-(1,3)-fucosyltransferase 6 OS=Homo sapiens GN=FUT6 PE=1 SV=1 - [FUT6_HUMAN]	0.0446	3	1	1	1	156400	1		1		0.0446		2.27		359	41.8	8.68
O95395	Beta-1,3-galactosyl-O-glycosyl-glycoprotein beta-1,6-N-acetylglucosaminyltransferase 3 OS=Homo sapiens GN=GCNT3 PE=2 SV=1 - [GCNT3_HUMAN]	0.032	1	1	1	1	113400	1		1		0.032		1.86		438	50.8	8.25
Q9H7M9	Platelet receptor Gi24 OS=Homo sapiens GN=C10orf54 PE=1 SV=3 - [GI24_HUMAN]	0.0257	1	1	1	1	0	1		1		0.0257		1.61		311	33.9	6.95
Q96RW7	Hemicentin-1 OS=Homo sapiens GN=HMCN1 PE=1 SV=2 - [HMCN1_HUMAN]	0.0012	1	1	1	1	213100	1		1		0.0012		2.11		5635	613	6.49
P52597	Heterogeneous nuclear ribonucleoprotein F OS=Homo sapiens GN=HNRNPF PE=1 SV=3 - [HNRPF_HUMAN]	0.041	2	1	1	1	1119000	1		1		0.041		2.02		415	45.6	5.58
P01778	Ig heavy chain V-III region ZAP OS=Homo sapiens PE=1 SV=1 - [HV317_HUMAN]	0.1638	1	1	1	1	1119000	1		1		0.1638		2.06		116	12.6	8.51
P80419	Ig heavy chain V-III region GAR OS=Homo sapiens PE=1 SV=1 - [HV322_HUMAN]	0.161	1	1	1	1	1394000	1		1		0.161		1.92		118	13.1	4.81
Q14974	Importin subunit beta-1 OS=Homo sapiens GN=KPNB1 PE=1 SV=2 - [IMB1_HUMAN]	0.0183	1	1	1	1	165600	1		1		0.0183		2.57		876	97.1	4.78
P19823	Inter-alpha-trypsin inhibitor heavy chain H2 OS=Homo sapiens GN=ITIH2 PE=1 SV=2 - [ITIH2_HUMAN]	0.0275	1	2	2	2	1506000	2		2		0.0275		0		946	106.4	6.86
Q5HYC2	Uncharacterized protein KIAA2026 OS=Homo sapiens GN=KIAA2026 PE=2 SV=2 - [K2026_HUMAN]	0.0119	1	1	1	1	0	1		1		0.0119		0		2103	227.9	9.04
P33908	Mannosyl-oligosaccharide 1,2-alpha-mannosidase IA OS=Homo sapiens GN=MAN1A1 PE=1 SV=3 - [MA1A1_HUMAN]	0.0214	1	1	1	1	977100	1		1		0.0214		2.49		653	72.9	6.47
O00255	Menin OS=Homo sapiens GN=MEN1 PE=1 SV=4 - [MEN1_HUMAN]	0.0228	1	1	1	1	2273000	1		1		0.0228		2.17		615	68	6.55
P41218	Myeloid cell nuclear differentiation antigen OS=Homo sapiens GN=MNDA PE=1 SV=1 - [MNDA_HUMAN]	0.0418	1	1	1	1	0	1		1		0.0418		2.46		407	45.8	9.76
O00160	Unconventional myosin-If OS=Homo sapiens GN=MYO1F PE=1 SV=3 - [MYO1F_HUMAN]	0.0219	2	2	2	2	127000	2		2		0.0219		4.81		1098	124.8	9.11
Q9H7X0	N-alpha-acetyltransferase 60 OS=Homo sapiens GN=NAA60 PE=1 SV=1 - [NAA60_HUMAN]	0.0496	1	1	1	1	0	1		1		0.0496		1.9		242	27.4	7.61
Q13438	Protein OS-9 OS=Homo sapiens GN=OS9 PE=1 SV=1 - [OS9_HUMAN]	0.0195	1	1	1	1	871500	1		1		0.0195		2.32		667	75.5	4.87
Q13113	PDZK1-interacting protein 1 OS=Homo sapiens GN=PDZK1IP1 PE=1 SV=1 - [PDZ1I_HUMAN]	0.1491	1	1	1	1	1230000	1		1		0.1491		0		114	12.2	4.83
P98160	Basement membrane-specific heparan sulfate proteoglycan core protein OS=Homo sapiens GN=HSPG2 PE=1 SV=4 - [PGBM_HUMAN]	0.0064	1	1	1	1	16130	1		1		0.0064		0		4391	468.5	6.51
Q15149	Plectin OS=Homo sapiens GN=PLEC PE=1 SV=3 - [PLEC_HUMAN]	0.0019	1	1	1	1	26840	1		1		0.0019		0		4684	531.5	5.96
Q86UA1	Pre-mRNA-processing factor 39 OS=Homo sapiens GN=PRPF39 PE=1 SV=3 - [PRP39_HUMAN]	0.0284	1	1	1	1	0	1		1		0.0284		2.99		669	78.4	5.4
P42766	60S ribosomal protein L35 OS=Homo sapiens GN=RPL35 PE=1 SV=2 - [RL35_HUMAN]	0.0488	2	1	1	1	126300	1		1		0.0488		1.83		123	14.5	11.05
P02814	Submaxillary gland androgen-regulated protein 3B OS=Homo sapiens GN=SMR3B PE=1 SV=2 - [SMR3B_HUMAN]	0.2658	1	1	1	1	0	1		1		0.2658		2.68		79	8.2	9.57
P13693	Translationally-controlled tumor protein OS=Homo sapiens GN=TPT1 PE=1 SV=1 - [TCTP_HUMAN]	0.0814	1	1	1	1	863900	1		1		0.0814		2.4		172	19.6	4.93
Q96B42	Transmembrane protein 18 OS=Homo sapiens GN=TMEM18 PE=1 SV=2 - [TMM18_HUMAN]	0.0643	1	1	1	1	3514000	1		1		0.0643		2.57		140	16.3	9.22
Q16851	UTP--glucose-1-phosphate uridylyltransferase OS=Homo sapiens GN=UGP2 PE=1 SV=5 - [UGPA_HUMAN]	0.0354	1	1	1	1	450300	1		1		0.0354		0		508	56.9	8.15
P25311	Zinc-alpha-2-glycoprotein OS=Homo sapiens GN=AZGP1 PE=1 SV=2 - [ZA2G_HUMAN]	0.0537	1	1	1	1	967600	1		1		0.0537		2.66		298	34.2	6.05

## Sheet: Fr8 (Upward)
Accession	Description	Sum(Coverage)	Sum(# Proteins)	Sum(# Unique Peptides)	Sum(# Peptides)	Sum(# PSMs)	Area	# Peptides A10	# Peptides A6	# PSM A10	# PSM A6	Coverage A10	Coverage A6	Score A10	Score A6	# AAs	MW [kDa]	calc. pI
P31946	14-3-3 protein beta/alpha OS=Homo sapiens GN=YWHAB PE=1 SV=3 - [1433B_HUMAN]	0.1667	4	1	4	11	1678000	4	3	6	5	0.1667	0.1301	13.37	148.11	246	28.1	4.83
P31947	14-3-3 protein sigma OS=Homo sapiens GN=SFN PE=1 SV=1 - [1433S_HUMAN]	0.2097	4	3	5	18	1909000	5	5	9	9	0.2097	0.2097	22.48	254.83	248	27.8	4.74
P27348	14-3-3 protein theta OS=Homo sapiens GN=YWHAQ PE=1 SV=1 - [1433T_HUMAN]	0.1673	4	1	4	11	1710000	4	3	6	5	0.1673	0.1306	14	151.74	245	27.7	4.78
P63104	14-3-3 protein zeta/delta OS=Homo sapiens GN=YWHAZ PE=1 SV=1 - [1433Z_HUMAN]	0.3388	4	4	7	19	1963000	7	6	10	9	0.3388	0.302	28.91	356.76	245	27.7	4.79
P52209	6-phosphogluconate dehydrogenase, decarboxylating OS=Homo sapiens GN=PGD PE=1 SV=3 - [6PGD_HUMAN]	0.1035	1	4	4	8	715700	4	4	4	4	0.1035	0.1035	9.56	81.66	483	53.1	7.23
P01009	Alpha-1-antitrypsin OS=Homo sapiens GN=SERPINA1 PE=1 SV=3 - [A1AT_HUMAN]	0.1316	2	4	4	8	1545000	4	3	5	3	0.1316	0.1172	14.18	141.91	418	46.7	5.59
P01023	Alpha-2-macroglobulin OS=Homo sapiens GN=A2M PE=1 SV=3 - [A2MG_HUMAN]	0.4159	2	47	47	167	25790000	45	45	86	81	0.4057	0.4037	227.94	2065.63	1474	163.2	6.46
A8K2U0	Alpha-2-macroglobulin-like protein 1 OS=Homo sapiens GN=A2ML1 PE=1 SV=3 - [A2ML1_HUMAN]	0.1334	1	16	16	31	2625000	16	15	16	15	0.1334	0.1245	44.15	447.75	1454	161	5.73
P60709	Actin, cytoplasmic 1 OS=Homo sapiens GN=ACTB PE=1 SV=1 - [ACTB_HUMAN]	0.3467	8	4	10	31	12950000	10	9	16	15	0.3467	0.2987	33.94	390.66	375	41.7	5.48
P63267	Actin, gamma-enteric smooth muscle OS=Homo sapiens GN=ACTG2 PE=1 SV=1 - [ACTH_HUMAN]	0.2207	5	1	7	24	6607000	7	7	12	12	0.2207	0.2207	26.15	289.57	376	41.8	5.48
P12814	Alpha-actinin-1 OS=Homo sapiens GN=ACTN1 PE=1 SV=2 - [ACTN1_HUMAN]	0.1087	3	1	9	19	1462000	9	8	10	9	0.1087	0.0975	25.25	233.86	892	103	5.41
O43707	Alpha-actinin-4 OS=Homo sapiens GN=ACTN4 PE=1 SV=2 - [ACTN4_HUMAN]	0.1449	3	4	12	26	1462000	12	10	14	12	0.1449	0.1186	33.45	246.31	911	104.8	5.44
P40394	Alcohol dehydrogenase class 4 mu/sigma chain OS=Homo sapiens GN=ADH7 PE=1 SV=2 - [ADH7_HUMAN]	0.0233	1	1	1	2	158800	1	1	1	1	0.0233	0.0233	2.39	35.64	386	41.5	7.85
Q09666	Neuroblast differentiation-associated protein AHNAK OS=Homo sapiens GN=AHNAK PE=1 SV=2 - [AHNK_HUMAN]	0.0183	1	1	1	1	82810	1		1		0.0183	0	2.01		5890	628.7	6.15
P30838	Aldehyde dehydrogenase, dimeric NADP-preferring OS=Homo sapiens GN=ALDH3A1 PE=1 SV=3 - [AL3A1_HUMAN]	0.0265	1	1	1	2	102700	1	1	1	1	0.0265	0.0265	2.35	43.53	453	50.4	6.54
P02768	Serum albumin OS=Homo sapiens GN=ALB PE=1 SV=2 - [ALBU_HUMAN]	0.5156	1	28	28	92	60760000	27	28	46	46	0.5156	0.5156	123.32	972.3	609	69.3	6.28
P04075	Fructose-bisphosphate aldolase A OS=Homo sapiens GN=ALDOA PE=1 SV=2 - [ALDOA_HUMAN]	0.0742	1	2	2	4	474200	2	2	2	2	0.0742	0.0742	5.23	83.72	364	39.4	8.09
P15144	Aminopeptidase N OS=Homo sapiens GN=ANPEP PE=1 SV=4 - [AMPN_HUMAN]	0.0124	1	1	1	2	153500	1	1	1	1	0.0124	0.0124	2.6	46.18	967	109.5	5.48
P04745	Alpha-amylase 1 OS=Homo sapiens GN=AMY1A PE=1 SV=2 - [AMY1_HUMAN]	0.456	3	18	18	55	31920000	18	17	29	26	0.456	0.411	74.24	781.77	511	57.7	6.93
P01008	Antithrombin-III OS=Homo sapiens GN=SERPINC1 PE=1 SV=1 - [ANT3_HUMAN]	0.0194	1	1	1	2	701200	1	1	1	1	0.0194	0.0194	2.27	30.73	464	52.6	6.71
P04083	Annexin A1 OS=Homo sapiens GN=ANXA1 PE=1 SV=2 - [ANXA1_HUMAN]	0.552	1	17	17	53	9080000	16	16	27	26	0.5318	0.552	79.9	988.09	346	38.7	7.02
P07355	Annexin A2 OS=Homo sapiens GN=ANXA2 PE=1 SV=2 - [ANXA2_HUMAN]	0.3363	2	11	11	24	1959000	11	11	12	12	0.3363	0.3363	35.12	317.21	339	38.6	7.75
P12429	Annexin A3 OS=Homo sapiens GN=ANXA3 PE=1 SV=3 - [ANXA3_HUMAN]	0.356	1	10	10	21	1788000	9	10	10	11	0.3313	0.356	27.79	371.56	323	36.4	5.92
P08758	Annexin A5 OS=Homo sapiens GN=ANXA5 PE=1 SV=2 - [ANXA5_HUMAN]	0.1031	1	3	3	5	225000	3	2	3	2	0.1031	0.0563	5.25	64.48	320	35.9	5.05
P08133	Annexin A6 OS=Homo sapiens GN=ANXA6 PE=1 SV=3 - [ANXA6_HUMAN]	0.0535	1	3	3	5	411200	3	2	3	2	0.0535	0.0312	6.55	92.51	673	75.8	5.6
P02647	Apolipoprotein A-I OS=Homo sapiens GN=APOA1 PE=1 SV=1 - [APOA1_HUMAN]	0.4569	1	11	11	27	2935000	11	10	14	13	0.4569	0.4307	38.68	409.45	267	30.8	5.76
P02652	Apolipoprotein A-II OS=Homo sapiens GN=APOA2 PE=1 SV=1 - [APOA2_HUMAN]	0.19	1	2	2	4	203400	2	2	2	2	0.19	0.19	4.52	49.67	100	11.2	6.62
P04114	Apolipoprotein B-100 OS=Homo sapiens GN=APOB PE=1 SV=2 - [APOB_HUMAN]	0.0754	1	27	27	56	1548000	27	27	29	27	0.0754	0.0754	80.08	805.06	4563	515.3	7.05
P02656	Apolipoprotein C-III OS=Homo sapiens GN=APOC3 PE=1 SV=1 - [APOC3_HUMAN]	0.1616	1	1	1	4	3691000	1	1	2	2	0.1616	0.1616	9.05	124.89	99	10.8	5.41
P55056	Apolipoprotein C-IV OS=Homo sapiens GN=APOC4 PE=1 SV=1 - [APOC4_HUMAN]	0.0709	1	1	1	2	1136000	1	1	1	1	0.0709	0.0709	2.19	26.92	127	14.5	8.92
P02649	Apolipoprotein E OS=Homo sapiens GN=APOE PE=1 SV=1 - [APOE_HUMAN]	0.3596	1	10	10	24	7632000	10	10	12	12	0.3596	0.3596	39.08	475.64	317	36.1	5.73
P18085	ADP-ribosylation factor 4 OS=Homo sapiens GN=ARF4 PE=1 SV=3 - [ARF4_HUMAN]	0.0611	4	1	1	2	805500	1	1	1	1	0.0611	0.0611	3	59.21	180	20.5	7.14
P61160	Actin-related protein 2 OS=Homo sapiens GN=ACTR2 PE=1 SV=1 - [ARP2_HUMAN]	0.0305	1	1	1	2	300300	1	1	1	1	0.0305	0.0305	2.16	34.92	394	44.7	6.74
P61769	Beta-2-microglobulin OS=Homo sapiens GN=B2M PE=1 SV=1 - [B2MG_HUMAN]	0.084	1	1	1	2	525000	1	1	1	1	0.084	0.084	1.93	43.29	119	13.7	6.52
P80723	Brain acid soluble protein 1 OS=Homo sapiens GN=BASP1 PE=1 SV=2 - [BASP1_HUMAN]	0.3084	1	3	3	5	929900	3	2	3	2	0.3084	0.185	3.24	36.45	227	22.7	4.63
Q9NP55	BPI fold-containing family A member 1 OS=Homo sapiens GN=BPIFA1 PE=1 SV=1 - [BPIA1_HUMAN]	0.0742	1	1	1	2	2077000	1	1	1	1	0.0742	0.0742	3.18	22.48	256	26.7	5.76
Q96DR5	BPI fold-containing family A member 2 OS=Homo sapiens GN=BPIFA2 PE=1 SV=2 - [BPIA2_HUMAN]	0.1526	1	4	4	7	4605000	3	4	3	4	0.1044	0.1526	8.41	119.31	249	27	5.59
Q8TDL5	BPI fold-containing family B member 1 OS=Homo sapiens GN=BPIFB1 PE=2 SV=1 - [BPIB1_HUMAN]	0.2335	1	8	8	20	5982000	8	8	10	10	0.2335	0.2335	27.79	344.36	484	52.4	7.23
Q8N4F0	BPI fold-containing family B member 2 OS=Homo sapiens GN=BPIFB2 PE=1 SV=2 - [BPIB2_HUMAN]	0.0393	1	1	1	6	147200	1	1	3	3	0.0393	0.0393	6.84	47.12	458	49.1	8.72
P17213	Bactericidal permeability-increasing protein OS=Homo sapiens GN=BPI PE=1 SV=4 - [BPI_HUMAN]	0.0534	1	2	2	4	944500	2	2	2	2	0.0534	0.0534	7.41	82.74	487	53.9	9.38
Q10588	ADP-ribosyl cyclase 2 OS=Homo sapiens GN=BST1 PE=1 SV=2 - [BST1_HUMAN]	0.0912	1	2	2	3	232700	2	1	2	1	0.0912	0.0409	4.97	35.85	318	35.7	7.8
Q9BXJ4	Complement C1q tumor necrosis factor-related protein 3 OS=Homo sapiens GN=C1QTNF3 PE=2 SV=1 - [C1QT3_HUMAN]	0.1301	1	3	3	6	175300	3	3	3	3	0.1301	0.1301	4.89	59.73	246	27	6.52
P23280	Carbonic anhydrase 6 OS=Homo sapiens GN=CA6 PE=1 SV=3 - [CAH6_HUMAN]	0.1461	1	4	4	14	8328000	4	4	7	7	0.1461	0.1461	22.07	282.62	308	35.3	7.02
P27482	Calmodulin-like protein 3 OS=Homo sapiens GN=CALML3 PE=1 SV=2 - [CALL3_HUMAN]	0.302	1	3	3	8	920600	3	3	4	4	0.302	0.302	13.41	105.79	149	16.9	4.42
P62158	Calmodulin OS=Homo sapiens GN=CALM1 PE=1 SV=2 - [CALM_HUMAN]	0.1678	1	2	2	4	576300	2	2	2	2	0.1678	0.1678	4.98	41.38	149	16.8	4.22
P27824	Calnexin OS=Homo sapiens GN=CANX PE=1 SV=2 - [CALX_HUMAN]	0.0169	1	1	1	2	301500	1	1	1	1	0.0169	0.0169	2.56	21.31	592	67.5	4.6
P49913	Cathelicidin antimicrobial peptide OS=Homo sapiens GN=CAMP PE=1 SV=1 - [CAMP_HUMAN]	0.3118	1	7	7	16	844000	7	7	8	8	0.3118	0.3118	19.31	177.54	170	19.3	9.41
Q01518	Adenylyl cyclase-associated protein 1 OS=Homo sapiens GN=CAP1 PE=1 SV=5 - [CAP1_HUMAN]	0.1326	2	5	5	10	508600	5	5	5	5	0.1326	0.1326	14.5	117.08	475	51.9	8.06
P20160	Azurocidin OS=Homo sapiens GN=AZU1 PE=1 SV=3 - [CAP7_HUMAN]	0.0398	1	1	1	2	796800	1	1	1	1	0.0398	0.0398	2.4	33.8	251	26.9	9.5
P47756	F-actin-capping protein subunit beta OS=Homo sapiens GN=CAPZB PE=1 SV=4 - [CAPZB_HUMAN]	0.0361	1	1	1	2	0	1	1	1	1	0.0361	0.0361	3.01	50.39	277	31.3	5.59
P04040	Catalase OS=Homo sapiens GN=CAT PE=1 SV=3 - [CATA_HUMAN]	0.1328	1	6	6	11	640500	6	5	6	5	0.1328	0.112	18.01	244.22	527	59.7	7.39
P08311	Cathepsin G OS=Homo sapiens GN=CTSG PE=1 SV=2 - [CATG_HUMAN]	0.2353	1	5	5	12	1744000	5	5	6	6	0.2353	0.2353	13.81	184.67	255	28.8	11.19
P13987	CD59 glycoprotein OS=Homo sapiens GN=CD59 PE=1 SV=1 - [CD59_HUMAN]	0.0938	1	1	1	4	8942000	1	1	2	2	0.0938	0.0938	7	84.24	128	14.2	6.48
O43866	CD5 antigen-like OS=Homo sapiens GN=CD5L PE=1 SV=1 - [CD5L_HUMAN]	0.1354	1	3	3	6	611200	3	3	3	3	0.1354	0.1354	8.91	91.82	347	38.1	5.47
P08962	CD63 antigen OS=Homo sapiens GN=CD63 PE=1 SV=2 - [CD63_HUMAN]	0.042	1	1	1	2	786000	1	1	1	1	0.042	0.042	2.3	44.89	238	25.6	7.81
P21926	CD9 antigen OS=Homo sapiens GN=CD9 PE=1 SV=4 - [CD9_HUMAN]	0.0439	1	1	1	2	3039000	1	1	1	1	0.0439	0.0439	2.88	44.19	228	25.4	7.15
P13688	Carcinoembryonic antigen-related cell adhesion molecule 1 OS=Homo sapiens GN=CEACAM1 PE=1 SV=2 - [CEAM1_HUMAN]	0.0627	1	2	2	6	610000	2	2	3	3	0.0627	0.0627	9.97	60.26	526	57.5	5.97
Q6P5S2	UPF0762 protein C6orf58 OS=Homo sapiens GN=C6orf58 PE=1 SV=2 - [CF058_HUMAN]	0.0273	1	1	1	2	906700	1	1	1	1	0.0273	0.0273	2.29	35.6	330	37.9	6.15
O00299	Chloride intracellular channel protein 1 OS=Homo sapiens GN=CLIC1 PE=1 SV=4 - [CLIC1_HUMAN]	0.0747	1	1	1	2	822600	1	1	1	1	0.0747	0.0747	4.2	48.42	241	26.9	5.17
P10909	Clusterin OS=Homo sapiens GN=CLU PE=1 SV=1 - [CLUS_HUMAN]	0.2138	1	7	7	14	3205000	7	7	7	7	0.2138	0.2138	19.91	230.64	449	52.5	6.27
P01024	Complement C3 OS=Homo sapiens GN=C3 PE=1 SV=2 - [CO3_HUMAN]	0.0433	1	6	6	11	835300	6	5	6	5	0.0433	0.0373	18.66	178.71	1663	187	6.4
P23528	Cofilin-1 OS=Homo sapiens GN=CFL1 PE=1 SV=3 - [COF1_HUMAN]	0.0663	2	1	1	2	2637000	1	1	1	1	0.0663	0.0663	2.32	43.32	166	18.5	8.09
P31146	Coronin-1A OS=Homo sapiens GN=CORO1A PE=1 SV=4 - [COR1A_HUMAN]	0.0738	1	3	3	6	502600	3	3	3	3	0.0738	0.0738	8.97	92.66	461	51	6.68
O75131	Copine-3 OS=Homo sapiens GN=CPNE3 PE=1 SV=1 - [CPNE3_HUMAN]	0.0168	8	1	1	2	228200	1	1	1	1	0.0168	0.0168	2.89	43.81	537	60.1	5.85
P54108	Cysteine-rich secretory protein 3 OS=Homo sapiens GN=CRISP3 PE=1 SV=1 - [CRIS3_HUMAN]	0.0694	1	2	2	4	843600	2	2	2	2	0.0694	0.0694	5.52	71.73	245	27.6	7.8
Q9UBG3	Cornulin OS=Homo sapiens GN=CRNN PE=1 SV=1 - [CRNN_HUMAN]	0.2747	1	8	8	20	5308000	8	5	13	7	0.2747	0.1616	23.15	127.12	495	53.5	6.1
P02511	Alpha-crystallin B chain OS=Homo sapiens GN=CRYAB PE=1 SV=2 - [CRYAB_HUMAN]	0.12	1	2	2	3	560100	1	2	1	2	0.0743	0.12	2.37	60.34	175	20.1	7.33
Q86XI8	Uncharacterized protein C19orf68 OS=Homo sapiens GN=C19orf68 PE=1 SV=2 - [CS068_HUMAN]	0.0159	1	1	1	2	0	1	1	1	1	0.0159	0.0159	1.72	20.28	627	70	8.57
P14406	Cytochrome c oxidase subunit 7A2, mitochondrial OS=Homo sapiens GN=COX7A2 PE=1 SV=1 - [CX7A2_HUMAN]	0.1566	1	1	1	2	254600	1	1	1	1	0.1566	0.1566	2.85	45.76	83	9.4	9.76
P04080	Cystatin-B OS=Homo sapiens GN=CSTB PE=1 SV=2 - [CYTB_HUMAN]	0.3367	1	3	3	9	9770000	2	3	4	5	0.2449	0.3367	12.73	129.67	98	11.1	7.56
P28325	Cystatin-D OS=Homo sapiens GN=CST5 PE=1 SV=1 - [CYTD_HUMAN]	0.1056	1	1	1	2	3034000	1	1	1	1	0.1056	0.1056	3.34	32.99	142	16.1	7.17
P01037	Cystatin-SN OS=Homo sapiens GN=CST1 PE=1 SV=3 - [CYTN_HUMAN]	0.4397	1	2	4	11	9535000	3	4	5	6	0.3121	0.4397	13.43	103.3	141	16.4	7.21
P01036	Cystatin-S OS=Homo sapiens GN=CST4 PE=1 SV=3 - [CYTS_HUMAN]	0.3901	2	2	4	11	7827000	3	4	5	6	0.2624	0.3901	15.25	123.37	141	16.2	5.02
P08174	Complement decay-accelerating factor OS=Homo sapiens GN=CD55 PE=1 SV=4 - [DAF_HUMAN]	0.0709	1	2	2	4	784000	2	2	2	2	0.0709	0.0709	5.55	96.82	381	41.4	7.59
P81605	Dermcidin OS=Homo sapiens GN=DCD PE=1 SV=2 - [DCD_HUMAN]	0.1	1	1	1	2	329300	1	1	1	1	0.1	0.1	2.38	49.04	110	11.3	6.54
P59665	Neutrophil defensin 1 OS=Homo sapiens GN=DEFA1 PE=1 SV=1 - [DEF1_HUMAN]	0.1915	2	2	2	5	18060000	2	2	2	3	0.1915	0.1915	5.69	87.59	94	10.2	6.99
P15924	Desmoplakin OS=Homo sapiens GN=DSP PE=1 SV=3 - [DESP_HUMAN]	0.0327	1	9	9	19	894000	8	9	9	10	0.0296	0.0327	22.19	293.82	2871	331.6	6.81
Q96LJ7	Dehydrogenase/reductase SDR family member 1 OS=Homo sapiens GN=DHRS1 PE=1 SV=1 - [DHRS1_HUMAN]	0.0192	2	1	1	2	18720	1	1	1	1	0.0192	0.0192	1.77	23.45	313	33.9	7.83
O75165	DnaJ homolog subfamily C member 13 OS=Homo sapiens GN=DNAJC13 PE=1 SV=5 - [DJC13_HUMAN]	0.0049	1	1	1	2	561100	1	1	1	1	0.0049	0.0049	0	29.78	2243	254.3	6.74
Q9UGM3	Deleted in malignant brain tumors 1 protein OS=Homo sapiens GN=DMBT1 PE=1 SV=2 - [DMBT1_HUMAN]	0.3299	1	18	18	56	69440000	17	17	28	28	0.2967	0.3274	83.74	1047.58	2413	260.6	5.44
P27487	Dipeptidyl peptidase 4 OS=Homo sapiens GN=DPP4 PE=1 SV=2 - [DPP4_HUMAN]	0.0653	1	5	5	10	1139000	4	5	4	6	0.0509	0.0653	8.57	96.79	766	88.2	6.04
Q02413	Desmoglein-1 OS=Homo sapiens GN=DSG1 PE=1 SV=2 - [DSG1_HUMAN]	0.0334	1	2	2	4	1113000	2	2	2	2	0.0334	0.0334	7.07	102.97	1049	113.7	5.03
P32926	Desmoglein-3 OS=Homo sapiens GN=DSG3 PE=1 SV=2 - [DSG3_HUMAN]	0.039	1	3	3	5	444300	3	2	3	2	0.039	0.029	5.22	55.25	999	107.5	5
P63167	Dynein light chain 1, cytoplasmic OS=Homo sapiens GN=DYNLL1 PE=1 SV=1 - [DYL1_HUMAN]	0.1236	2	1	1	2	287900	1	1	1	1	0.1236	0.1236	2.33	43.59	89	10.4	7.4
Q16610	Extracellular matrix protein 1 OS=Homo sapiens GN=ECM1 PE=1 SV=2 - [ECM1_HUMAN]	0.0667	1	3	3	6	214500	3	3	3	3	0.0667	0.0667	7.97	102.84	540	60.6	6.71
P68104	Elongation factor 1-alpha 1 OS=Homo sapiens GN=EEF1A1 PE=1 SV=1 - [EF1A1_HUMAN]	0.0606	3	3	3	5	853400	3	2	3	2	0.0606	0.0476	7.32	60.47	462	50.1	9.01
P08246	Neutrophil elastase OS=Homo sapiens GN=ELANE PE=1 SV=1 - [ELNE_HUMAN]	0.0562	1	2	2	3	470500	2	1	2	1	0.0562	0.03	4.74	42.22	267	28.5	9.35
P06733	Alpha-enolase OS=Homo sapiens GN=ENO1 PE=1 SV=2 - [ENOA_HUMAN]	0.0346	2	1	1	2	413800	1	1	1	1	0.0346	0.0346	2.61	108.03	434	47.1	7.39
Q92817	Envoplakin OS=Homo sapiens GN=EVPL PE=1 SV=3 - [EVPL_HUMAN]	0.0054	1	1	1	1	1503000		1		1	0	0.0054		27.27	2033	231.5	6.96
P15311	Ezrin OS=Homo sapiens GN=EZR PE=1 SV=4 - [EZRI_HUMAN]	0.0956	3	3	5	11	492400	4	5	5	6	0.0751	0.0956	12.4	136.49	586	69.4	6.27
Q01469	Fatty acid-binding protein, epidermal OS=Homo sapiens GN=FABP5 PE=1 SV=3 - [FABP5_HUMAN]	0.3259	2	3	3	6	362300	3	3	3	3	0.3259	0.3259	6.26	89.49	135	15.2	7.01
P23142	Fibulin-1 OS=Homo sapiens GN=FBLN1 PE=1 SV=4 - [FBLN1_HUMAN]	0.0171	1	1	1	2	1619000	1	1	1	1	0.0171	0.0171	0	33.79	703	77.2	5.22
Q9Y6R7	IgGFc-binding protein OS=Homo sapiens GN=FCGBP PE=1 SV=3 - [FCGBP_HUMAN]	0.2279	1	52	52	138	18210000	50	47	73	65	0.2176	0.2041	197.22	1979.99	5405	571.6	5.34
O00602	Ficolin-1 OS=Homo sapiens GN=FCN1 PE=1 SV=2 - [FCN1_HUMAN]	0.0706	1	2	2	4	1456000	2	2	2	2	0.0706	0.0706	3.92	24.96	326	35.1	6.86
P02771	Alpha-fetoprotein OS=Homo sapiens GN=AFP PE=1 SV=1 - [FETA_HUMAN]	0.0312	1	2	2	4	4991000	2	2	2	2	0.0312	0.0312	5.79	66.73	609	68.6	5.68
P02765	Alpha-2-HS-glycoprotein OS=Homo sapiens GN=AHSG PE=1 SV=1 - [FETUA_HUMAN]	0.0272	1	1	1	1	187700	1		1		0.0272	0	2.5		367	39.3	5.72
P02671	Fibrinogen alpha chain OS=Homo sapiens GN=FGA PE=1 SV=2 - [FIBA_HUMAN]	0.0358	1	3	3	7	381900	2	3	3	4	0.0266	0.0358	7.58	83.17	866	94.9	6.01
P02675	Fibrinogen beta chain OS=Homo sapiens GN=FGB PE=1 SV=2 - [FIBB_HUMAN]	0.2118	1	8	8	18	1612000	7	7	9	9	0.1935	0.1976	27.41	301.63	491	55.9	8.27
P02679	Fibrinogen gamma chain OS=Homo sapiens GN=FGG PE=1 SV=3 - [FIBG_HUMAN]	0.2252	1	9	9	24	3699000	9	9	12	12	0.2252	0.2252	32.67	340.27	453	51.5	5.62
P02751	Fibronectin OS=Homo sapiens GN=FN1 PE=1 SV=4 - [FINC_HUMAN]	0.0138	1	2	2	3	811800	2	1	2	1	0.0138	0.0075	5.52	32.09	2386	262.5	5.71
P21333	Filamin-A OS=Homo sapiens GN=FLNA PE=1 SV=4 - [FLNA_HUMAN]	0.0336	1	6	6	9	532100	5	4	5	4	0.0302	0.0215	7.93	88.86	2647	280.6	6.06
B3EWG3	Protein FAM25A OS=Homo sapiens GN=FAM25A PE=2 SV=1 - [FM25A_HUMAN]	0.0787	3	1	1	2	271100	1	1	1	1	0.0787	0.0787	1.94	26.17	89	9.3	6.15
P02794	Ferritin heavy chain OS=Homo sapiens GN=FTH1 PE=1 SV=2 - [FRIH_HUMAN]	0.1639	1	3	3	6	298700	3	3	3	3	0.1639	0.1639	4.55	58.3	183	21.2	5.55
P02792	Ferritin light chain OS=Homo sapiens GN=FTL PE=1 SV=2 - [FRIL_HUMAN]	0.04	1	1	1	2	477400	1	1	1	1	0.04	0.04	2.09	25.26	175	20	5.78
P04406	Glyceraldehyde-3-phosphate dehydrogenase OS=Homo sapiens GN=GAPDH PE=1 SV=3 - [G3P_HUMAN]	0.1463	1	3	3	6	590700	3	3	3	3	0.1463	0.1463	6.63	124.96	335	36	8.46
P11413	Glucose-6-phosphate 1-dehydrogenase OS=Homo sapiens GN=G6PD PE=1 SV=4 - [G6PD_HUMAN]	0.0214	1	1	1	2	205900	1	1	1	1	0.0214	0.0214	2.79	50.14	515	59.2	6.84
P06744	Glucose-6-phosphate isomerase OS=Homo sapiens GN=GPI PE=1 SV=4 - [G6PI_HUMAN]	0.0269	1	1	1	2	451600	1	1	1	1	0.0269	0.0269	3.56	81.46	558	63.1	8.32
Q14697	Neutral alpha-glucosidase AB OS=Homo sapiens GN=GANAB PE=1 SV=3 - [GANAB_HUMAN]	0.0254	1	2	2	4	998100	2	2	2	2	0.0254	0.0254	5.52	76.89	944	106.8	6.14
Q9H4G4	Golgi-associated plant pathogenesis-related protein 1 OS=Homo sapiens GN=GLIPR2 PE=1 SV=3 - [GAPR1_HUMAN]	0.0844	1	1	1	2	348800	1	1	1	1	0.0844	0.0844	2.81	67.34	154	17.2	9.41
P62879	Guanine nucleotide-binding protein G(I)/G(S)/G(T) subunit beta-2 OS=Homo sapiens GN=GNB2 PE=1 SV=3 - [GBB2_HUMAN]	0.0853	4	2	2	4	275900	2	2	2	2	0.0853	0.0853	6.82	113.01	340	37.3	6
Q9UBI6	Guanine nucleotide-binding protein G(I)/G(S)/G(O) subunit gamma-12 OS=Homo sapiens GN=GNG12 PE=1 SV=3 - [GBG12_HUMAN]	0.2222	1	1	1	2	147300	1	1	1	1	0.2222	0.2222	2.84	24.66	72	8	8.97
P06396	Gelsolin OS=Homo sapiens GN=GSN PE=1 SV=1 - [GELS_HUMAN]	0.0307	1	2	2	4	570100	2	2	2	2	0.0307	0.0307	5.55	54.18	782	85.6	6.28
P04899	Guanine nucleotide-binding protein G(i) subunit alpha-2 OS=Homo sapiens GN=GNAI2 PE=1 SV=3 - [GNAI2_HUMAN]	0.0676	10	1	2	3	715400	2	1	2	1	0.0676	0.031	3.29	64.66	355	40.4	5.54
P63092	Guanine nucleotide-binding protein G(s) subunit alpha isoforms short OS=Homo sapiens GN=GNAS PE=1 SV=1 - [GNAS2_HUMAN]	0.1269	11	3	4	7	639800	3	4	3	4	0.0939	0.1269	9.03	117.6	394	45.6	5.82
P11021	78 kDa glucose-regulated protein OS=Homo sapiens GN=HSPA5 PE=1 SV=2 - [GRP78_HUMAN]	0.0413	1	1	2	4	381800	2	2	2	2	0.0413	0.0413	5.53	57.05	654	72.3	5.16
P09211	Glutathione S-transferase P OS=Homo sapiens GN=GSTP1 PE=1 SV=2 - [GSTP1_HUMAN]	0.1286	1	2	2	6	540100	2	2	3	3	0.1286	0.1286	10.23	113.45	210	23.3	5.64
P0C0S5	Histone H2A.Z OS=Homo sapiens GN=H2AFZ PE=1 SV=2 - [H2AZ_HUMAN]	0.0547	14	1	1	2	1323000	1	1	1	1	0.0547	0.0547	2.04	22.12	128	13.5	10.58
O60814	Histone H2B type 1-K OS=Homo sapiens GN=HIST1H2BK PE=1 SV=3 - [H2B1K_HUMAN]	0.1905	15	2	2	9	7102000	2	2	4	5	0.1905	0.1905	9.56	54.64	126	13.9	10.32
Q6NXT2	Histone H3.3C OS=Homo sapiens GN=H3F3C PE=1 SV=3 - [H3C_HUMAN]	0.0519	5	1	1	2	9254000	1	1	1	1	0.0519	0.0519	2.07	54.01	135	15.2	11.11
P62805	Histone H4 OS=Homo sapiens GN=HIST1H4A PE=1 SV=2 - [H4_HUMAN]	0.5049	1	5	5	12	5655000	5	5	6	6	0.5049	0.5049	14.8	196.49	103	11.4	11.36
P69905	Hemoglobin subunit alpha OS=Homo sapiens GN=HBA1 PE=1 SV=2 - [HBA_HUMAN]	0.5493	1	5	5	18	6102000	5	5	10	8	0.5493	0.5493	23.06	180.92	142	15.2	8.68
P68871	Hemoglobin subunit beta OS=Homo sapiens GN=HBB PE=1 SV=2 - [HBB_HUMAN]	0.8299	4	5	11	38	15850000	10	11	19	19	0.7755	0.8299	55.69	610.86	147	16	7.28
P02042	Hemoglobin subunit delta OS=Homo sapiens GN=HBD PE=1 SV=2 - [HBD_HUMAN]	0.5102	4	1	7	18	10260000	6	7	9	9	0.4558	0.5102	23.66	234.84	147	16	8.05
P00738	Haptoglobin OS=Homo sapiens GN=HP PE=1 SV=1 - [HPT_HUMAN]	0.4532	2	17	17	40	14390000	16	16	20	20	0.4384	0.4483	59.54	485.39	406	45.2	6.58
P08238	Heat shock protein HSP 90-beta OS=Homo sapiens GN=HSP90AB1 PE=1 SV=4 - [HS90B_HUMAN]	0.0345	4	2	2	3	700500	2	1	2	1	0.0345	0.0166	5.36	60.95	724	83.2	5.03
P08107	Heat shock 70 kDa protein 1A/1B OS=Homo sapiens GN=HSPA1A PE=1 SV=5 - [HSP71_HUMAN]	0.092	5	3	5	11	496600	5	4	6	5	0.092	0.0671	14.49	142.08	641	70	5.66
P11142	Heat shock cognate 71 kDa protein OS=Homo sapiens GN=HSPA8 PE=1 SV=1 - [HSP7C_HUMAN]	0.0588	2	1	3	5	331300	3	2	3	2	0.0588	0.0372	7.69	84.28	646	70.9	5.52
P04792	Heat shock protein beta-1 OS=Homo sapiens GN=HSPB1 PE=1 SV=2 - [HSPB1_HUMAN]	0.2585	1	4	4	10	4543000	4	4	5	5	0.2585	0.2585	16.96	206.04	205	22.8	6.4
P01743	Ig heavy chain V-I region HG3 OS=Homo sapiens PE=4 SV=1 - [HV102_HUMAN]	0.2222	1	2	2	5	1977000	2	2	3	2	0.2222	0.2222	8.48	68.1	117	12.9	8.92
P23083	Ig heavy chain V-I region V35 OS=Homo sapiens PE=1 SV=1 - [HV103_HUMAN]	0.2137	1	2	2	6	8863000	2	2	3	3	0.2137	0.2137	7.5	141.83	117	13	9.55
P01814	Ig heavy chain V-II region OU OS=Homo sapiens PE=1 SV=1 - [HV201_HUMAN]	0.0556	2	1	1	2	4026000	1	1	1	1	0.0556	0.0556	2.18	45.62	126	14.3	9.83
P01824	Ig heavy chain V-II region WAH OS=Homo sapiens PE=1 SV=1 - [HV206_HUMAN]	0.0698	1	1	1	2	865600	1	1	1	1	0.0698	0.0698	2.09	49.34	129	14.1	8.46
P06331	Ig heavy chain V-II region ARH-77 OS=Homo sapiens PE=4 SV=1 - [HV209_HUMAN]	0.1712	2	2	2	4	3773000	2	2	2	2	0.1712	0.1712	5.29	88.68	146	16.2	8.28
P01762	Ig heavy chain V-III region TRO OS=Homo sapiens PE=1 SV=1 - [HV301_HUMAN]	0.082	1	1	1	2	757300	1	1	1	1	0.082	0.082	2.59	44.42	122	13.5	9.72
P01763	Ig heavy chain V-III region WEA OS=Homo sapiens PE=1 SV=1 - [HV302_HUMAN]	0.3596	1	2	3	18	11240000	3	3	10	8	0.3596	0.3596	26.69	202.23	114	12.2	8.5
P01766	Ig heavy chain V-III region BRO OS=Homo sapiens PE=1 SV=1 - [HV305_HUMAN]	0.25	2	1	2	26	113100000	2	2	14	12	0.25	0.25	50.65	427.26	120	13.2	6.57
P01767	Ig heavy chain V-III region BUT OS=Homo sapiens PE=1 SV=1 - [HV306_HUMAN]	0.3565	1	2	3	14	8258000	3	3	7	7	0.3565	0.3565	19.28	223.63	115	12.4	9.25
P01768	Ig heavy chain V-III region CAM OS=Homo sapiens PE=1 SV=1 - [HV307_HUMAN]	0.3361	1	2	4	7	4568000		4		7		0.3361		150.78	122	13.7	9.63
P01769	Ig heavy chain V-III region GA OS=Homo sapiens PE=1 SV=1 - [HV308_HUMAN]	0.1557	1	1	1	1	709800		1		1		0.1557		20.93	122	13.2	9.77
P01775	Ig heavy chain V-III region LAY OS=Homo sapiens PE=1 SV=1 - [HV314_HUMAN]	0.1597	1	1	1	2	1452000	1	1	1	1	0.1597	0.1597	4.08	66.58	119	12.8	8.48
P01779	Ig heavy chain V-III region TUR OS=Homo sapiens PE=1 SV=1 - [HV318_HUMAN]	0.2672	4	2	2	22	41540000	2	2	11	11	0.2672	0.2672	42.79	404.84	116	12.4	9.73
P01780	Ig heavy chain V-III region JON OS=Homo sapiens PE=1 SV=1 - [HV319_HUMAN]	0.1652	1	1	1	4	7420000	1	1	2	2	0.1652	0.1652	3.4	68.11	115	12.6	9.29
P01781	Ig heavy chain V-III region GAL OS=Homo sapiens PE=1 SV=1 - [HV320_HUMAN]	0.4052	2	4	4	14	9520000	4	4	7	7	0.4052	0.4052	18.84	269.73	116	12.7	8.48
P01876	Ig alpha-1 chain C region OS=Homo sapiens GN=IGHA1 PE=1 SV=2 - [IGHA1_HUMAN]	0.6232	1	7	14	217	480400000	14	14	112	105	0.6232	0.6232	283.65	2415.75	353	37.6	6.51
P01877	Ig alpha-2 chain C region OS=Homo sapiens GN=IGHA2 PE=1 SV=3 - [IGHA2_HUMAN]	0.5176	1	4	11	192	568600000	11	11	95	97	0.5176	0.5176	238.95	2172.01	340	36.5	6.1
P01857	Ig gamma-1 chain C region OS=Homo sapiens GN=IGHG1 PE=1 SV=1 - [IGHG1_HUMAN]	0.3818	1	4	9	23	11230000	9	8	12	11	0.3818	0.3485	38.34	369.64	330	36.1	8.19
P01859	Ig gamma-2 chain C region OS=Homo sapiens GN=IGHG2 PE=1 SV=2 - [IGHG2_HUMAN]	0.3098	1	3	7	14	7968000	7	5	8	6	0.3098	0.2239	22.58	163.34	326	35.9	7.59
P01860	Ig gamma-3 chain C region OS=Homo sapiens GN=IGHG3 PE=1 SV=2 - [IGHG3_HUMAN]	0.1432	1	1	5	9	7029000	5	4	5	4	0.1432	0.1141	10.42	149.58	377	41.3	7.9
P01861	Ig gamma-4 chain C region OS=Homo sapiens GN=IGHG4 PE=1 SV=1 - [IGHG4_HUMAN]	0.2049	1	1	5	11	7588000	5	4	6	5	0.2049	0.1621	16.44	146.22	327	35.9	7.36
P01871	Ig mu chain C region OS=Homo sapiens GN=IGHM PE=1 SV=3 - [IGHM_HUMAN]	0.3319	2	14	14	97	276500000	13	14	49	48	0.3142	0.3319	123.7	1430.92	452	49.3	6.77
P01591	Immunoglobulin J chain OS=Homo sapiens GN=IGJ PE=1 SV=4 - [IGJ_HUMAN]	0.327	1	5	5	25	131400000	5	4	13	12	0.327	0.2767	31.79	376.6	159	18.1	5.24
P01834	Ig kappa chain C region OS=Homo sapiens GN=IGKC PE=1 SV=1 - [IGKC_HUMAN]	0.8019	1	6	6	210	308700000	6	6	116	94	0.8019	0.8019	290.05	2020.5	106	11.6	5.87
P15814	Immunoglobulin lambda-like polypeptide 1 OS=Homo sapiens GN=IGLL1 PE=1 SV=1 - [IGLL1_HUMAN]	0.0704	1	1	1	2	218000	1	1	1	1	0.0704	0.0704	2.01	29.24	213	22.9	10.07
B9A064	Immunoglobulin lambda-like polypeptide 5 OS=Homo sapiens GN=IGLL5 PE=2 SV=2 - [IGLL5_HUMAN]	0.3131	2	3	5	77	178600000	5	5	41	36	0.3131	0.3131	116.02	1137.61	214	23	8.84
P18510	Interleukin-1 receptor antagonist protein OS=Homo sapiens GN=IL1RN PE=1 SV=1 - [IL1RA_HUMAN]	0.1073	1	1	1	2	687900	1	1	1	1	0.1073	0.1073	5.23	53	177	20	6.19
P30740	Leukocyte elastase inhibitor OS=Homo sapiens GN=SERPINB1 PE=1 SV=1 - [ILEU_HUMAN]	0.1847	1	5	5	12	1034000	5	5	6	6	0.1847	0.1847	16.24	191.27	379	42.7	6.28
P46940	Ras GTPase-activating-like protein IQGAP1 OS=Homo sapiens GN=IQGAP1 PE=1 SV=1 - [IQGA1_HUMAN]	0.0078	1	1	1	2	133400	1	1	1	1	0.0078	0.0078	3.12	42.66	1657	189.1	6.48
P11215	Integrin alpha-M OS=Homo sapiens GN=ITGAM PE=1 SV=2 - [ITAM_HUMAN]	0.033	1	3	3	6	543600	3	3	3	3	0.033	0.033	9.86	120.57	1152	127.1	7.23
P05107	Integrin beta-2 OS=Homo sapiens GN=ITGB2 PE=1 SV=2 - [ITB2_HUMAN]	0.1534	1	10	10	22	1406000	10	10	11	11	0.1534	0.1534	29.16	289.35	769	84.7	6.95
P19823	Inter-alpha-trypsin inhibitor heavy chain H2 OS=Homo sapiens GN=ITIH2 PE=1 SV=2 - [ITIH2_HUMAN]	0.0159	1	1	1	2	575800	1	1	1	1	0.0159	0.0159	2.14	21.76	946	106.4	6.86
Q14624	Inter-alpha-trypsin inhibitor heavy chain H4 OS=Homo sapiens GN=ITIH4 PE=1 SV=4 - [ITIH4_HUMAN]	0.0548	1	5	5	10	1128000	5	5	5	5	0.0548	0.0548	13.4	161.88	930	103.3	6.98
A6NJS3	Putative V-set and immunoglobulin domain-containing-like protein IGHV1OR21-1 OS=Homo sapiens GN=IGHV1OR21-1 PE=5 SV=1 - [IV1U1_HUMAN]	0.125	1	1	1	2	791000	1	1	1	1	0.125	0.125	3.24	75.3	120	13.4	7.81
P13645	Keratin, type I cytoskeletal 10 OS=Homo sapiens GN=KRT10 PE=1 SV=6 - [K1C10_HUMAN]	0.2688	12	13	18	47	59360000	18	18	23	24	0.2688	0.2688	62.61	693.82	584	58.8	5.21
P13646	Keratin, type I cytoskeletal 13 OS=Homo sapiens GN=KRT13 PE=1 SV=4 - [K1C13_HUMAN]	0.5306	15	13	27	140	165300000	26	27	70	70	0.5175	0.5306	178.02	1893.65	458	49.6	4.96
P02533	Keratin, type I cytoskeletal 14 OS=Homo sapiens GN=KRT14 PE=1 SV=4 - [K1C14_HUMAN]	0.4237	12	4	19	62	102200000	19	19	31	31	0.4237	0.4237	87.6	1058.87	472	51.5	5.16
P19012	Keratin, type I cytoskeletal 15 OS=Homo sapiens GN=KRT15 PE=1 SV=3 - [K1C15_HUMAN]	0.2807	8	3	16	57	145400000	15	16	28	29	0.2675	0.2807	76.75	795.99	456	49.2	4.77
P08779	Keratin, type I cytoskeletal 16 OS=Homo sapiens GN=KRT16 PE=1 SV=4 - [K1C16_HUMAN]	0.4926	12	10	21	64	102200000	21	21	32	32	0.4926	0.4926	99.78	1228.37	473	51.2	5.05
Q04695	Keratin, type I cytoskeletal 17 OS=Homo sapiens GN=KRT17 PE=1 SV=2 - [K1C17_HUMAN]	0.3079	8	5	15	43	64390000	14	15	21	22	0.2847	0.3079	55.19	634.09	432	48.1	5.02
P08727	Keratin, type I cytoskeletal 19 OS=Homo sapiens GN=KRT19 PE=1 SV=4 - [K1C19_HUMAN]	0.2475	8	1	10	35	82580000	9	10	17	18	0.2225	0.2475	47.69	625.18	400	44.1	5.14
P35527	Keratin, type I cytoskeletal 9 OS=Homo sapiens GN=KRT9 PE=1 SV=3 - [K1C9_HUMAN]	0.3274	1	14	15	39	8529000	15	14	20	19	0.3274	0.3146	57.99	690.95	623	62	5.24
P35908	Keratin, type II cytoskeletal 2 epidermal OS=Homo sapiens GN=KRT2 PE=1 SV=2 - [K22E_HUMAN]	0.2379	3	7	16	52	32270000	16	16	26	26	0.2379	0.2379	76.01	898.81	639	65.4	8
Q01546	Keratin, type II cytoskeletal 2 oral OS=Homo sapiens GN=KRT76 PE=1 SV=2 - [K22O_HUMAN]	0.1191	7	2	10	30	20720000	10	10	15	15	0.1191	0.1191	40.85	409.35	638	65.8	8.12
P04264	Keratin, type II cytoskeletal 1 OS=Homo sapiens GN=KRT1 PE=1 SV=6 - [K2C1_HUMAN]	0.4798	5	21	29	81	26550000	29	28	42	39	0.4798	0.4705	120.55	1404.76	644	66	8.12
P12035	Keratin, type II cytoskeletal 3 OS=Homo sapiens GN=KRT3 PE=1 SV=3 - [K2C3_HUMAN]	0.2038	8	5	16	50	38990000	16	15	25	25	0.2038	0.1943	72.23	676.31	628	64.4	6.48
P19013	Keratin, type II cytoskeletal 4 OS=Homo sapiens GN=KRT4 PE=1 SV=4 - [K2C4_HUMAN]	0.5449	3	32	37	155	105100000	37	37	77	78	0.5449	0.5449	245.06	2567.41	534	57.2	6.61
P13647	Keratin, type II cytoskeletal 5 OS=Homo sapiens GN=KRT5 PE=1 SV=3 - [K2C5_HUMAN]	0.4136	7	15	28	117	49310000	26	28	58	59	0.3847	0.4136	157.55	1656.86	590	62.3	7.74
P02538	Keratin, type II cytoskeletal 6A OS=Homo sapiens GN=KRT6A PE=1 SV=3 - [K2C6A_HUMAN]	0.4681	7	1	32	129	63150000	31	32	65	64	0.4539	0.4681	178.61	2033.12	564	60	8
P04259	Keratin, type II cytoskeletal 6B OS=Homo sapiens GN=KRT6B PE=1 SV=5 - [K2C6B_HUMAN]	0.4557	7	1	32	128	63150000	30	32	64	64	0.4255	0.4557	173.46	1965.57	564	60	8
P48668	Keratin, type II cytoskeletal 6C OS=Homo sapiens GN=KRT6C PE=1 SV=3 - [K2C6C_HUMAN]	0.4858	7	1	33	133	63150000	32	33	67	66	0.4716	0.4858	183.66	2067.7	564	60	8
Q7RTS7	Keratin, type II cytoskeletal 74 OS=Homo sapiens GN=KRT74 PE=1 SV=2 - [K2C74_HUMAN]	0.0624	2	1	4	12	12510000	4	4	6	6	0.0624	0.0624	19.79	199.6	529	57.8	7.71
Q8N1N4	Keratin, type II cytoskeletal 78 OS=Homo sapiens GN=KRT78 PE=2 SV=2 - [K2C78_HUMAN]	0.2923	6	14	16	38	11350000	16	16	19	19	0.2923	0.2923	52.04	532.27	520	56.8	6.02
P14618	Pyruvate kinase isozymes M1/M2 OS=Homo sapiens GN=PKM PE=1 SV=4 - [KPYM_HUMAN]	0.0697	1	3	3	5	2475000	3	2	3	2	0.0697	0.0546	10.71	98.87	531	57.9	7.84
P01597	Ig kappa chain V-I region DEE OS=Homo sapiens PE=1 SV=1 - [KV105_HUMAN]	0.1667	8	1	2	17	94530000	1	2	7	10	0.1667	0.1667	27.52	587.7	108	11.7	9.36
P01598	Ig kappa chain V-I region EU OS=Homo sapiens PE=1 SV=1 - [KV106_HUMAN]	0.2685	3	2	2	14	36180000	2	2	7	7	0.2685	0.2685	28.56	412.91	108	11.8	8.44
P01604	Ig kappa chain V-I region Kue OS=Homo sapiens PE=1 SV=1 - [KV112_HUMAN]	0.1019	1	1	1	2	286800	1	1	1	1	0.1019	0.1019	2.16	32.18	108	12.1	8.81
P01605	Ig kappa chain V-I region Lay OS=Homo sapiens PE=1 SV=1 - [KV113_HUMAN]	0.25	3	1	2	6	5312000	2	2	3	3	0.25	0.25	8.56	65	108	11.8	7.96
P01608	Ig kappa chain V-I region Roy OS=Homo sapiens PE=1 SV=1 - [KV116_HUMAN]	0.2407	8	1	2	11	48810000	2	1	3	8	0.2407	0.1667	8.56	402.43	108	11.8	5.36
P01609	Ig kappa chain V-I region Scw OS=Homo sapiens PE=1 SV=1 - [KV117_HUMAN]	0.2778	8	1	2	12	47710000	2	2	3	9	0.2778	0.2778	9.44	454.4	108	11.8	6
P01611	Ig kappa chain V-I region Wes OS=Homo sapiens PE=1 SV=1 - [KV119_HUMAN]	0.1667	1	1	1	9	25300000	1	1	4	5	0.1667	0.1667	14.94	241.61	108	11.6	7.28
P01612	Ig kappa chain V-I region Mev OS=Homo sapiens PE=1 SV=1 - [KV120_HUMAN]	0.2202	1	2	2	5	1902000	2	1	3	2	0.2202	0.1651	7.25	117.2	109	11.9	6.57
P01613	Ig kappa chain V-I region Ni OS=Homo sapiens PE=1 SV=1 - [KV121_HUMAN]	0.3036	1	2	2	8	5042000	2	2	4	4	0.3036	0.3036	15.11	201.43	112	12.2	5.36
P04430	Ig kappa chain V-I region BAN OS=Homo sapiens PE=1 SV=1 - [KV122_HUMAN]	0.1667	1	1	1	4	6637000	1	1	2	2	0.1667	0.1667	6.05	74.12	108	11.8	8.44
P01615	Ig kappa chain V-II region FR OS=Homo sapiens PE=1 SV=1 - [KV202_HUMAN]	0.1858	1	2	2	3	3440000	1	2	1	2	0.115	0.1858	1.92	64.5	113	12.7	7.94
P01616	Ig kappa chain V-II region MIL OS=Homo sapiens PE=1 SV=1 - [KV203_HUMAN]	0.3304	4	1	2	4	181000000	1	1	1	3	0.2143	0.1161	2.24	175.25	112	12	9.29
P01617	Ig kappa chain V-II region TEW OS=Homo sapiens PE=1 SV=1 - [KV204_HUMAN]	0.3274	4	1	2	20	102400000	2	2	10	10	0.3274	0.3274	26.49	337.45	113	12.3	6
P01619	Ig kappa chain V-III region B6 OS=Homo sapiens PE=1 SV=1 - [KV301_HUMAN]	0.1667	1	1	2	11	136500000		2		11		0.1667		216.76	108	11.6	9.25
P01620	Ig kappa chain V-III region SIE OS=Homo sapiens PE=1 SV=1 - [KV302_HUMAN]	0.3945	5	1	3	25	54330000	3	3	13	12	0.3945	0.3945	44.1	316.05	109	11.8	8.48
P04206	Ig kappa chain V-III region GOL OS=Homo sapiens PE=1 SV=1 - [KV307_HUMAN]	0.4862	2	1	3	26	52020000	3	3	14	12	0.4862	0.4862	46.32	293.95	109	11.8	9.25
P04207	Ig kappa chain V-III region CLL OS=Homo sapiens PE=1 SV=2 - [KV308_HUMAN]	0.1938	3	1	2	4	5274000	2	2	2	2	0.1938	0.1938	5.72	54.36	129	14.3	8.51
P04433	Ig kappa chain V-III region VG (Fragment) OS=Homo sapiens PE=1 SV=1 - [KV309_HUMAN]	0.0783	1	1	1	2	51440000	1	1	1	1	0.0783	0.0783	2.33	49.1	115	12.6	4.96
P06311	Ig kappa chain V-III region IARC/BL41 OS=Homo sapiens PE=1 SV=1 - [KV311_HUMAN]	0.1172	1	1	1	2	561600	1	1	1	1	0.1172	0.1172	3.58	55.17	128	14.1	6.61
P01625	Ig kappa chain V-IV region Len OS=Homo sapiens PE=1 SV=2 - [KV402_HUMAN]	0.1579	1	1	1	10	16450000	1	1	5	5	0.1579	0.1579	17.32	207.19	114	12.6	7.93
P83593	Ig kappa chain V-IV region STH (Fragment) OS=Homo sapiens PE=1 SV=1 - [KV405_HUMAN]	0.1101	3	1	1	2	1635000	1	1	1	1	0.1101	0.1101	2.85	47.72	109	12.1	7.94
P0CG05	Ig lambda-2 chain C regions OS=Homo sapiens GN=IGLC2 PE=1 SV=1 - [LAC2_HUMAN]	0.5566	4	2	4	80	219800000	4	4	41	39	0.5566	0.5566	120.35	1134.52	106	11.3	7.24
P31025	Lipocalin-1 OS=Homo sapiens GN=LCN1 PE=1 SV=1 - [LCN1_HUMAN]	0.0625	1	1	1	2	689500	1	1	1	1	0.0625	0.0625	2.56	64.01	176	19.2	5.58
O75829	Leukocyte cell-derived chemotaxin 1 OS=Homo sapiens GN=LECT1 PE=1 SV=1 - [LECT1_HUMAN]	0.0659	1	1	1	1	0		1		1		0.0659		20.82	334	37.1	7.56
P47929	Galectin-7 OS=Homo sapiens GN=LGALS7 PE=1 SV=2 - [LEG7_HUMAN]	0.2647	1	2	2	4	787100	2	2	2	2	0.2647	0.2647	6.7	82.37	136	15.1	7.62
Q08380	Galectin-3-binding protein OS=Homo sapiens GN=LGALS3BP PE=1 SV=1 - [LG3BP_HUMAN]	0.2821	1	13	13	43	47780000	13	12	22	21	0.2821	0.2462	64.94	798.35	585	65.3	5.27
P02545	Prelamin-A/C OS=Homo sapiens GN=LMNA PE=1 SV=1 - [LMNA_HUMAN]	0.0316	1	2	2	3	218000	1	2	1	2	0.0151	0.0316	3.05	83.89	664	74.1	7.02
P04211	Ig lambda chain V region 4A OS=Homo sapiens PE=4 SV=1 - [LV001_HUMAN]	0.1368	1	2	2	3	6786000	2	1	2	1	0.1368	0.0769	4.36	45.94	117	12.4	7.03
P01702	Ig lambda chain V-I region NIG-64 OS=Homo sapiens PE=1 SV=1 - [LV104_HUMAN]	0.0721	2	1	1	1	11050000		1		1	0	0.0721		21.19	111	11.4	4.89
P01703	Ig lambda chain V-I region NEWM OS=Homo sapiens PE=1 SV=1 - [LV105_HUMAN]	0.1068	1	1	1	2	1755000	1	1	1	1	0.1068	0.1068	2.66	42.81	103	10.9	9.29
P04208	Ig lambda chain V-I region WAH OS=Homo sapiens PE=1 SV=1 - [LV106_HUMAN]	0.2202	2	2	2	4	5867000	2	2	2	2	0.2202	0.2202	3.47	70.33	109	11.7	6.54
P01714	Ig lambda chain V-III region SH OS=Homo sapiens PE=1 SV=1 - [LV301_HUMAN]	0.3426	1	3	3	10	7485000	3	3	5	5	0.3426	0.3426	13.81	218.67	108	11.4	6.52
P80748	Ig lambda chain V-III region LOI OS=Homo sapiens PE=1 SV=1 - [LV302_HUMAN]	0.3784	1	3	3	6	15890000	3	3	3	3	0.3784	0.3784	11.9	166.76	111	11.9	5.08
P01717	Ig lambda chain V-IV region Hil OS=Homo sapiens PE=1 SV=1 - [LV403_HUMAN]	0.1776	1	1	1	6	33240000	1	1	3	3	0.1776	0.1776	10.59	141.2	107	11.5	6.51
P06317	Ig lambda chain V-VI region SUT OS=Homo sapiens PE=1 SV=1 - [LV603_HUMAN]	0.0631	1	1	1	1	183800		1		1		0.0631		28.14	111	12.2	5.12
P06318	Ig lambda chain V-VI region WLT OS=Homo sapiens PE=1 SV=1 - [LV604_HUMAN]	0.1802	2	1	1	2	1243000	1	1	1	1	0.1802	0.1802	4.49	66.21	111	12	4.78
Q14210	Lymphocyte antigen 6D OS=Homo sapiens GN=LY6D PE=1 SV=1 - [LY6D_HUMAN]	0.0781	1	1	1	4	76750	1	1	2	2	0.0781	0.0781	3.96	24.3	128	13.3	8.21
P61626	Lysozyme C OS=Homo sapiens GN=LYZ PE=1 SV=1 - [LYSC_HUMAN]	0.4324	1	5	5	10	2357000	5	5	5	5	0.4324	0.4324	12.5	151.95	148	16.5	9.16
P19105	Myosin regulatory light chain 12A OS=Homo sapiens GN=MYL12A PE=1 SV=2 - [ML12A_HUMAN]	0.117	3	2	2	4	814900	2	2	2	2	0.117	0.117	5.35	92.12	171	19.8	4.81
P26038	Moesin OS=Homo sapiens GN=MSN PE=1 SV=3 - [MOES_HUMAN]	0.0503	2	1	3	7	342500	2	3	3	4	0.0295	0.0503	6.77	39.11	577	67.8	6.4
P15941	Mucin-1 OS=Homo sapiens GN=MUC1 PE=1 SV=3 - [MUC1_HUMAN]	0.0088	1	1	1	2	634900	1	1	1	1	0.0088	0.0088	2.97	54.39	1255	122	7.47
Q9HC84	Mucin-5B OS=Homo sapiens GN=MUC5B PE=1 SV=3 - [MUC5B_HUMAN]	0.105	4	44	44	138	21660000	43	41	70	68	0.1038	0.1022	214.17	2099.56	5762	596	6.64
Q8TAX7	Mucin-7 OS=Homo sapiens GN=MUC7 PE=1 SV=2 - [MUC7_HUMAN]	0.0663	1	3	3	4	4493000	2	2	2	2	0.0398	0.0477	3.68	40.97	377	39.1	8.78
P35579	Myosin-9 OS=Homo sapiens GN=MYH9 PE=1 SV=4 - [MYH9_HUMAN]	0.2439	4	43	43	107	4211000	43	39	55	52	0.2439	0.2296	135.91	1446.07	1960	226.4	5.6
P60660	Myosin light polypeptide 6 OS=Homo sapiens GN=MYL6 PE=1 SV=2 - [MYL6_HUMAN]	0.2715	2	4	4	8	1305000	4	4	4	4	0.2715	0.2715	10.56	115.99	151	16.9	4.65
P80188	Neutrophil gelatinase-associated lipocalin OS=Homo sapiens GN=LCN2 PE=1 SV=2 - [NGAL_HUMAN]	0.0758	1	1	1	2	1464000	1	1	1	1	0.0758	0.0758	5.01	68.26	198	22.6	8.91
O14745	Na(+)/H(+) exchange regulatory cofactor NHE-RF1 OS=Homo sapiens GN=SLC9A3R1 PE=1 SV=4 - [NHRF1_HUMAN]	0.0782	1	2	2	4	726400	2	2	2	2	0.0782	0.0782	4.84	69.6	358	38.8	5.77
Q6UX06	Olfactomedin-4 OS=Homo sapiens GN=OLFM4 PE=1 SV=1 - [OLFM4_HUMAN]	0.0412	1	2	2	4	844000	2	2	2	2	0.0412	0.0412	5.39	88.25	510	57.2	5.69
Q8WUM4	Programmed cell death 6-interacting protein OS=Homo sapiens GN=PDCD6IP PE=1 SV=1 - [PDC6I_HUMAN]	0.1002	1	9	9	18	645000	9	9	9	9	0.1002	0.1002	20.37	239.23	868	96	6.52
P07237	Protein disulfide-isomerase OS=Homo sapiens GN=P4HB PE=1 SV=3 - [PDIA1_HUMAN]	0.0827	1	4	4	8	286300	4	4	4	4	0.0827	0.0827	10.3	53.57	508	57.1	4.87
O60437	Periplakin OS=Homo sapiens GN=PPL PE=1 SV=4 - [PEPL_HUMAN]	0.0114	1	2	2	4	445700	2	2	2	2	0.0114	0.0114	3.17	73.21	1756	204.6	5.6
P05164	Myeloperoxidase OS=Homo sapiens GN=MPO PE=1 SV=1 - [PERM_HUMAN]	0.2201	2	14	14	31	6279000	13	13	16	15	0.2121	0.1987	44.79	561.27	745	83.8	8.97
P00558	Phosphoglycerate kinase 1 OS=Homo sapiens GN=PGK1 PE=1 SV=3 - [PGK1_HUMAN]	0.0192	2	1	1	2	65750	1	1	1	1	0.0192	0.0192	1.71	21.41	417	44.6	8.1
P01833	Polymeric immunoglobulin receptor OS=Homo sapiens GN=PIGR PE=1 SV=4 - [PIGR_HUMAN]	0.3128	1	23	23	156	249200000	22	23	80	76	0.3128	0.3128	255.33	2257.29	764	83.2	5.74
P12273	Prolactin-inducible protein OS=Homo sapiens GN=PIP PE=1 SV=1 - [PIP_HUMAN]	0.5685	1	7	7	20	40240000	7	7	10	10	0.5685	0.5685	34.83	373.92	146	16.6	8.05
P13796	Plastin-2 OS=Homo sapiens GN=LCP1 PE=1 SV=6 - [PLSL_HUMAN]	0.118	3	7	7	12	1721000	5	7	5	7	0.0877	0.118	13.91	218.93	627	70.2	5.43
P62937	Peptidyl-prolyl cis-trans isomerase A OS=Homo sapiens GN=PPIA PE=1 SV=2 - [PPIA_HUMAN]	0.0545	1	1	1	2	1147000	1	1	1	1	0.0545	0.0545	3.12	55.31	165	18	7.81
Q06830	Peroxiredoxin-1 OS=Homo sapiens GN=PRDX1 PE=1 SV=1 - [PRDX1_HUMAN]	0.2261	2	4	4	8	701900	4	4	4	4	0.2261	0.2261	7.31	72.77	199	22.1	8.13
P32119	Peroxiredoxin-2 OS=Homo sapiens GN=PRDX2 PE=1 SV=5 - [PRDX2_HUMAN]	0.0505	1	1	1	2	0	1	1	1	1	0.0505	0.0505	2.15	31.33	198	21.9	5.97
P30044	Peroxiredoxin-5, mitochondrial OS=Homo sapiens GN=PRDX5 PE=1 SV=4 - [PRDX5_HUMAN]	0.0374	1	1	1	2	240000	1	1	1	1	0.0374	0.0374	2.43	48.23	214	22.1	8.7
P30041	Peroxiredoxin-6 OS=Homo sapiens GN=PRDX6 PE=1 SV=3 - [PRDX6_HUMAN]	0.0714	1	2	2	4	894400	2	2	2	2	0.0714	0.0714	5.37	64.3	224	25	6.38
P07737	Profilin-1 OS=Homo sapiens GN=PFN1 PE=1 SV=2 - [PROF1_HUMAN]	0.1643	1	2	2	4	553300	2	2	2	2	0.1643	0.1643	4.52	68.46	140	15	8.27
O43490	Prominin-1 OS=Homo sapiens GN=PROM1 PE=1 SV=1 - [PROM1_HUMAN]	0.1191	1	6	6	21	1642000	6	6	11	10	0.1191	0.1191	29.66	195.23	865	97.1	7.27
P24158	Myeloblastin OS=Homo sapiens GN=PRTN3 PE=1 SV=3 - [PRTN3_HUMAN]	0.0938	1	1	1	6	1208000	1	1	3	3	0.0938	0.0938	8.18	41.57	256	27.8	8.35
P25788	Proteasome subunit alpha type-3 OS=Homo sapiens GN=PSMA3 PE=1 SV=2 - [PSA3_HUMAN]	0.0471	1	1	1	2	323400	1	1	1	1	0.0471	0.0471	2.9	70.01	255	28.4	5.33
P60900	Proteasome subunit alpha type-6 OS=Homo sapiens GN=PSMA6 PE=1 SV=1 - [PSA6_HUMAN]	0.0528	1	1	1	2	293400	1	1	1	1	0.0528	0.0528	2.24	40.77	246	27.4	6.76
P28070	Proteasome subunit beta type-4 OS=Homo sapiens GN=PSMB4 PE=1 SV=4 - [PSB4_HUMAN]	0.0758	1	1	1	2	0	1	1	1	1	0.0758	0.0758	2.15	33.81	264	29.2	5.97
P61026	Ras-related protein Rab-10 OS=Homo sapiens GN=RAB10 PE=1 SV=1 - [RAB10_HUMAN]	0.055	9	1	1	2	1252000	1	1	1	1	0.055	0.055	2.47	63.89	200	22.5	8.38
P15153	Ras-related C3 botulinum toxin substrate 2 OS=Homo sapiens GN=RAC2 PE=1 SV=1 - [RAC2_HUMAN]	0.099	7	2	2	4	652000	2	2	2	2	0.099	0.099	4.37	41.02	192	21.4	7.61
Q9HD89	Resistin OS=Homo sapiens GN=RETN PE=2 SV=1 - [RETN_HUMAN]	0.3519	1	3	3	6	2228000	3	3	3	3	0.3519	0.3519	9.65	186.68	108	11.4	6.86
Q8N264	Rho GTPase-activating protein 24 OS=Homo sapiens GN=ARHGAP24 PE=1 SV=2 - [RHG24_HUMAN]	0.0107	1	1	1	2	170900	1	1	1	1	0.0107	0.0107	2.55	34.87	748	84.2	6.67
P08134	Rho-related GTP-binding protein RhoC OS=Homo sapiens GN=RHOC PE=1 SV=1 - [RHOC_HUMAN]	0.057	2	1	1	2	900500	1	1	1	1	0.057	0.057	2.69	62.03	193	22	6.58
P13489	Ribonuclease inhibitor OS=Homo sapiens GN=RNH1 PE=1 SV=2 - [RINI_HUMAN]	0.0304	1	1	1	2	486900	1	1	1	1	0.0304	0.0304	2.48	41.9	461	49.9	4.82
P42766	60S ribosomal protein L35 OS=Homo sapiens GN=RPL35 PE=1 SV=2 - [RL35_HUMAN]	0.0488	2	1	1	1	293700	1		1		0.0488	0	1.82		123	14.5	11.05
P05387	60S acidic ribosomal protein P2 OS=Homo sapiens GN=RPLP2 PE=1 SV=1 - [RLA2_HUMAN]	0.1043	1	1	1	2	1409000	1	1	1	1	0.1043	0.1043	3.42	67.16	115	11.7	4.54
P25815	Protein S100-P OS=Homo sapiens GN=S100P PE=1 SV=2 - [S100P_HUMAN]	0.1368	1	1	1	2	238200	1	1	1	1	0.1368	0.1368	3.32	50.76	95	10.4	4.88
P26447	Protein S100-A4 OS=Homo sapiens GN=S100A4 PE=1 SV=1 - [S10A4_HUMAN]	0.1782	1	2	2	4	94440	2	2	2	2	0.1782	0.1782	4.86	60.47	101	11.7	6.11
P06703	Protein S100-A6 OS=Homo sapiens GN=S100A6 PE=1 SV=1 - [S10A6_HUMAN]	0.1667	1	2	2	4	1283000	1	2	1	3	0.0889	0.1667	2.75	78.37	90	10.2	5.48
P31151	Protein S100-A7 OS=Homo sapiens GN=S100A7 PE=1 SV=4 - [S10A7_HUMAN]	0.1089	1	1	1	2	296800	1	1	1	1	0.1089	0.1089	2.21	49.51	101	11.5	6.77
P05109	Protein S100-A8 OS=Homo sapiens GN=S100A8 PE=1 SV=1 - [S10A8_HUMAN]	0.4731	1	5	5	15	47970000	5	5	8	7	0.4731	0.4731	20.23	195.75	93	10.8	7.03
P06702	Protein S100-A9 OS=Homo sapiens GN=S100A9 PE=1 SV=1 - [S10A9_HUMAN]	0.7544	1	8	8	52	79770000	8	8	28	24	0.7544	0.7544	84.11	635.1	114	13.2	6.13
P31949	Protein S100-A11 OS=Homo sapiens GN=S100A11 PE=1 SV=2 - [S10AB_HUMAN]	0.1905	1	2	2	4	997900	2	2	2	2	0.1905	0.1905	5.5	80.12	105	11.7	7.12
Q9HCY8	Protein S100-A14 OS=Homo sapiens GN=S100A14 PE=1 SV=1 - [S10AE_HUMAN]	0.7019	1	6	6	12	3185000	6	6	6	6	0.7019	0.7019	16.38	242.33	104	11.7	5.24
Q96FQ6	Protein S100-A16 OS=Homo sapiens GN=S100A16 PE=1 SV=1 - [S10AG_HUMAN]	0.2233	1	2	2	5	396500	2	2	3	2	0.2233	0.2233	5.81	77.81	103	11.8	6.79
P0DJI8	Serum amyloid A-1 protein OS=Homo sapiens GN=SAA1 PE=1 SV=1 - [SAA1_HUMAN]	0.123	1	1	1	2	547100	1	1	1	1	0.123	0.123	3.6	63.44	122	13.5	6.79
P49908	Selenoprotein P OS=Homo sapiens GN=SEPP1 PE=1 SV=3 - [SEPP1_HUMAN]	0.0262	1	1	1	2	777700	1	1	1	1	0.0262	0.0262	3.22	65.12	381	43.2	7.87
P03973	Antileukoproteinase OS=Homo sapiens GN=SLPI PE=1 SV=2 - [SLPI_HUMAN]	0.2803	1	5	5	12	2903000	5	5	6	6	0.2803	0.2803	10.71	114.81	132	14.3	8.75
P36952	Serpin B5 OS=Homo sapiens GN=SERPINB5 PE=1 SV=2 - [SPB5_HUMAN]	0.1067	1	3	3	5	487800	3	2	3	2	0.1067	0.0693	4.58	21.59	375	42.1	6.05
Q9UBC9	Small proline-rich protein 3 OS=Homo sapiens GN=SPRR3 PE=1 SV=2 - [SPRR3_HUMAN]	0.0473	1	1	1	2	793800	1	1	1	1	0.0473	0.0473	1.95	35.81	169	18.1	8.57
P27105	Erythrocyte band 7 integral membrane protein OS=Homo sapiens GN=STOM PE=1 SV=3 - [STOM_HUMAN]	0.0938	1	2	2	6	330700	2	2	3	3	0.0938	0.0938	13.65	226.26	288	31.7	7.88
Q13277	Syntaxin-3 OS=Homo sapiens GN=STX3 PE=1 SV=3 - [STX3_HUMAN]	0.0277	1	1	1	1	19890	1		1		0.0277	0	2.44		289	33.1	5.44
Q9BQE3	Tubulin alpha-1C chain OS=Homo sapiens GN=TUBA1C PE=1 SV=1 - [TBA1C_HUMAN]	0.1158	8	4	4	8	1138000	4	4	4	4	0.1158	0.1158	10.92	85.73	449	49.9	5.1
Q07654	Trefoil factor 3 OS=Homo sapiens GN=TFF3 PE=1 SV=1 - [TFF3_HUMAN]	0.1625	1	2	2	6	2989000	2	2	3	3	0.1625	0.1625	8.18	55.86	80	8.6	5.92
Q08188	Protein-glutamine gamma-glutamyltransferase E OS=Homo sapiens GN=TGM3 PE=1 SV=4 - [TGM3_HUMAN]	0.2742	1	16	16	41	5264000	15	15	21	20	0.2612	0.267	40.8	447.99	693	76.6	5.86
P10599	Thioredoxin OS=Homo sapiens GN=TXN PE=1 SV=3 - [THIO_HUMAN]	0.4	1	4	4	10	7316000	4	4	5	5	0.4	0.4	15.13	169.51	105	11.7	4.92
P29401	Transketolase OS=Homo sapiens GN=TKT PE=1 SV=3 - [TKT_HUMAN]	0.0353	1	1	1	2	796900	1	1	1	1	0.0353	0.0353	4.06	45.41	623	67.8	7.66
P67936	Tropomyosin alpha-4 chain OS=Homo sapiens GN=TPM4 PE=1 SV=3 - [TPM4_HUMAN]	0.0403	4	1	1	2	974000	1	1	1	1	0.0403	0.0403	2.58	51.23	248	28.5	4.69
P02787	Serotransferrin OS=Homo sapiens GN=TF PE=1 SV=3 - [TRFE_HUMAN]	0.0215	1	1	1	2	254500	1	1	1	1	0.0215	0.0215	3.07	38.79	698	77	7.12
P02788	Lactotransferrin OS=Homo sapiens GN=LTF PE=1 SV=6 - [TRFL_HUMAN]	0.3775	1	20	20	44	5744000	20	20	22	22	0.3775	0.3775	69.97	737.65	710	78.1	8.12
P08582	Melanotransferrin OS=Homo sapiens GN=MFI2 PE=1 SV=2 - [TRFM_HUMAN]	0.0149	1	1	1	2	0	1	1	1	1	0.0149	0.0149	2.09	29.28	738	80.2	5.94
Q9BRZ2	E3 ubiquitin-protein ligase TRIM56 OS=Homo sapiens GN=TRIM56 PE=1 SV=3 - [TRI56_HUMAN]	0.0093	1	1	1	2	720200	1	1	1	1	0.0093	0.0093	2.33	40.45	755	81.4	7.74
P07477	Trypsin-1 OS=Homo sapiens GN=PRSS1 PE=1 SV=1 - [TRY1_HUMAN]	0.0405	1	1	1	14	363700000	1	1	7	7	0.0405	0.0405	19.8	233.72	247	26.5	6.51
O60635	Tetraspanin-1 OS=Homo sapiens GN=TSPAN1 PE=1 SV=2 - [TSN1_HUMAN]	0.0539	1	1	1	2	209600	1	1	1	1	0.0539	0.0539	3.3	46.38	241	26.3	5.25
P07996	Thrombospondin-1 OS=Homo sapiens GN=THBS1 PE=1 SV=2 - [TSP1_HUMAN]	0.0103	1	1	1	2	248500	1	1	1	1	0.0103	0.0103	2.89	39.13	1170	129.3	4.94
Q9BZF9	Uveal autoantigen with coiled-coil domains and ankyrin repeats OS=Homo sapiens GN=UACA PE=1 SV=2 - [UACA_HUMAN]	0.0042	2	1	1	1	1754000		1		1	0	0.0042		38.65	1416	162.4	7.03
P0CG48	Polyubiquitin-C OS=Homo sapiens GN=UBC PE=1 SV=3 - [UBC_HUMAN]	0.3285	4	2	2	4	1845000	2	2	2	2	0.3285	0.3285	5.72	49.3	685	77	7.66
P08670	Vimentin OS=Homo sapiens GN=VIM PE=1 SV=4 - [VIME_HUMAN]	0.1094	6	4	5	10	3583000	5	5	5	5	0.1094	0.1094	13.44	158.78	466	53.6	5.12
Q9H9H4	Vacuolar protein sorting-associated protein 37B OS=Homo sapiens GN=VPS37B PE=1 SV=1 - [VP37B_HUMAN]	0.0596	1	1	1	2	189300	1	1	1	1	0.0596	0.0596	4.13	32.22	285	31.3	7.34
P04275	von Willebrand factor OS=Homo sapiens GN=VWF PE=1 SV=4 - [VWF_HUMAN]	0.086	1	22	22	49	7908000	22	20	26	23	0.086	0.0779	65.72	659.21	2813	309.1	5.48
Q96DA0	Zymogen granule protein 16 homolog B OS=Homo sapiens GN=ZG16B PE=1 SV=3 - [ZG16B_HUMAN]	0.2596	1	4	4	11	36450000	4	4	6	5	0.2596	0.2596	18.56	249.55	208	22.7	7.39
P01764	Ig heavy chain V-III region 23 OS=Homo sapiens GN=IGHV3-23 PE=1 SV=2 - [HV303_HUMAN]	0.188	2	1	2	4	4213000		2		4		0.188		167.93	117	12.6	8.28
Q96PE2	Rho guanine nucleotide exchange factor 17 OS=Homo sapiens GN=ARHGEF17 PE=1 SV=1 - [ARHGH_HUMAN]	0.0116	1	1	1	1	733500	1		1		0.0116		2.66		2063	221.5	6.29
P60033	CD81 antigen OS=Homo sapiens GN=CD81 PE=1 SV=1 - [CD81_HUMAN]	0.0678	1	1	1	1	259500	1		1		0.0678		2.59		236	25.8	5.29
P31997	Carcinoembryonic antigen-related cell adhesion molecule 8 OS=Homo sapiens GN=CEACAM8 PE=1 SV=2 - [CEAM8_HUMAN]	0.0401	1	1	1	1	1447000	1		1		0.0401		2.31		349	38.1	7.39
P02748	Complement component C9 OS=Homo sapiens GN=C9 PE=1 SV=2 - [CO9_HUMAN]	0.0215	1	1	1	1	131900	1		1		0.0215		2.51		559	63.1	5.59
Q5TBA9	Protein furry homolog OS=Homo sapiens GN=FRY PE=1 SV=1 - [FRY_HUMAN]	0.0027	1	1	1	1	3168000	1		1		0.0027		1.92		3013	338.7	5.99
P52566	Rho GDP-dissociation inhibitor 2 OS=Homo sapiens GN=ARHGDIB PE=1 SV=3 - [GDIR2_HUMAN]	0.0348	1	1	1	1	16950	1		1		0.0348		1.9		201	23	5.21
Q9NZH0	G-protein coupled receptor family C group 5 member B OS=Homo sapiens GN=GPRC5B PE=2 SV=2 - [GPC5B_HUMAN]	0.0298	1	1	1	1	555900	1		1		0.0298		0		403	44.8	8.24
Q9P2D3	HEAT repeat-containing protein 5B OS=Homo sapiens GN=HEATR5B PE=1 SV=2 - [HTR5B_HUMAN]	0.0058	1	1	1	1	73200	1		1		0.0058		0		2071	224.2	7.17
P08493	Matrix Gla protein OS=Homo sapiens GN=MGP PE=1 SV=2 - [MGP_HUMAN]	0.1068	1	1	1	1	0	1		1		0.1068		2.05		103	12.3	9.67
O60361	Putative nucleoside diphosphate kinase OS=Homo sapiens GN=NME2P1 PE=5 SV=1 - [NDK8_HUMAN]	0.1241	3	1	1	1	649600	1		1		0.1241		2.05		137	15.5	8.57
O75594	Peptidoglycan recognition protein 1 OS=Homo sapiens GN=PGLYRP1 PE=1 SV=1 - [PGRP1_HUMAN]	0.0765	1	1	1	1	966700	1		1		0.0765		2.89		196	21.7	8.59
P14923	Junction plakoglobin OS=Homo sapiens GN=JUP PE=1 SV=3 - [PLAK_HUMAN]	0.0148	1	1	1	1	44390	1		1		0.0148		2.27		745	81.7	6.14
A6NJB7	Proline-rich protein 19 OS=Homo sapiens GN=PRR19 PE=2 SV=1 - [PRR19_HUMAN]	0.0618	1	1	1	1	2781000	1		1		0.0618		0		356	38.7	10.48
P62070	Ras-related protein R-Ras2 OS=Homo sapiens GN=RRAS2 PE=1 SV=1 - [RRAS2_HUMAN]	0.0784	2	1	1	1	292000	1		1		0.0784		2.6		204	23.4	6.01
Q9H173	Nucleotide exchange factor SIL1 OS=Homo sapiens GN=SIL1 PE=1 SV=1 - [SIL1_HUMAN]	0.026	1	1	1	1	137800	1		1		0.026		2.08		461	52.1	5.36

## Sheet: Fr9 (Upward)
Accession	Description	Sum(Coverage)	Sum(# Proteins)	Sum(# Unique Peptides)	Sum(# Peptides)	Sum(# PSMs)	Area	# Peptides A10	# Peptides A6	# PSM A10	# PSM A6	Coverage A10	Coverage A6	Score A10	Score A6	# AAs	MW [kDa]	calc. pI
P31947	14-3-3 protein sigma OS=Homo sapiens GN=SFN PE=1 SV=1 - [1433S_HUMAN]	0.1089	7	3	3	7	213700	3	3	4	3	0.1089	0.1089	9.26	55.32	248	27.8	4.74
P01009	Alpha-1-antitrypsin OS=Homo sapiens GN=SERPINA1 PE=1 SV=3 - [A1AT_HUMAN]	0.0813	1	2	2	3	329100	2	1	2	1	0.0813	0.0431	6.72	81.77	418	46.7	5.59
P01023	Alpha-2-macroglobulin OS=Homo sapiens GN=A2M PE=1 SV=3 - [A2MG_HUMAN]	0.3229	3	38	38	111	8805000	36	35	56	55	0.3141	0.3012	145.3	1380.16	1474	163.2	6.46
A8K2U0	Alpha-2-macroglobulin-like protein 1 OS=Homo sapiens GN=A2ML1 PE=1 SV=3 - [A2ML1_HUMAN]	0.0172	1	2	2	4	251600	2	2	2	2	0.0172	0.0172	5.69	90.59	1454	161	5.73
P60709	Actin, cytoplasmic 1 OS=Homo sapiens GN=ACTB PE=1 SV=1 - [ACTB_HUMAN]	0.176	8	1	6	18	1326000	6	6	9	9	0.176	0.176	18.01	243.91	375	41.7	5.48
P63267	Actin, gamma-enteric smooth muscle OS=Homo sapiens GN=ACTG2 PE=1 SV=1 - [ACTH_HUMAN]	0.1915	10	1	6	18	1202000	6	6	9	9	0.1915	0.1915	15.59	217.84	376	41.8	5.48
P02768	Serum albumin OS=Homo sapiens GN=ALB PE=1 SV=2 - [ALBU_HUMAN]	0.3317	1	19	19	50	84630000	19	19	26	24	0.3317	0.3317	65.13	660.18	609	69.3	6.28
P04075	Fructose-bisphosphate aldolase A OS=Homo sapiens GN=ALDOA PE=1 SV=2 - [ALDOA_HUMAN]	0.0385	1	1	1	2	172300	1	1	1	1	0.0385	0.0385	2.39	47.36	364	39.4	8.09
P04745	Alpha-amylase 1 OS=Homo sapiens GN=AMY1A PE=1 SV=2 - [AMY1_HUMAN]	0.3464	3	14	14	55	22760000	14	14	28	27	0.3464	0.3464	80.99	884.02	511	57.7	6.93
P01008	Antithrombin-III OS=Homo sapiens GN=SERPINC1 PE=1 SV=1 - [ANT3_HUMAN]	0.0194	1	1	1	2	2077000	1	1	1	1	0.0194	0.0194	2.45	36.86	464	52.6	6.71
P04083	Annexin A1 OS=Homo sapiens GN=ANXA1 PE=1 SV=2 - [ANXA1_HUMAN]	0.3497	1	9	9	20	1483000	9	7	11	9	0.3497	0.2803	26.81	323.78	346	38.7	7.02
P12429	Annexin A3 OS=Homo sapiens GN=ANXA3 PE=1 SV=3 - [ANXA3_HUMAN]	0.0495	1	1	1	2	269100	1	1	1	1	0.0495	0.0495	3.63	35.35	323	36.4	5.92
P02647	Apolipoprotein A-I OS=Homo sapiens GN=APOA1 PE=1 SV=1 - [APOA1_HUMAN]	0.3633	1	9	9	16	855700	8	8	8	8	0.3371	0.3221	16.77	126.54	267	30.8	5.76
P08519	Apolipoprotein(a) OS=Homo sapiens GN=LPA PE=1 SV=1 - [APOA_HUMAN]	0.0761	1	4	4	12	715500	4	4	6	6	0.0761	0.0761	16.97	196.46	4548	501	5.88
P04114	Apolipoprotein B-100 OS=Homo sapiens GN=APOB PE=1 SV=2 - [APOB_HUMAN]	0.1374	2	52	52	94	2946000	41	49	43	51	0.1109	0.1278	122.82	1351.78	4563	515.3	7.05
P02656	Apolipoprotein C-III OS=Homo sapiens GN=APOC3 PE=1 SV=1 - [APOC3_HUMAN]	0.1616	1	1	1	4	3635000	1	1	2	2	0.1616	0.1616	7.72	123.23	99	10.8	5.41
P55056	Apolipoprotein C-IV OS=Homo sapiens GN=APOC4 PE=1 SV=1 - [APOC4_HUMAN]	0.0709	1	1	1	2	3610000	1	1	1	1	0.0709	0.0709	2.82	36.66	127	14.5	8.92
P02649	Apolipoprotein E OS=Homo sapiens GN=APOE PE=1 SV=1 - [APOE_HUMAN]	0.3312	1	9	9	21	5726000	9	9	10	11	0.3312	0.3312	33.88	462.86	317	36.1	5.73
O95445	Apolipoprotein M OS=Homo sapiens GN=APOM PE=1 SV=2 - [APOM_HUMAN]	0.0372	1	1	1	1	665800		1		1	0	0.0372		26.63	188	21.2	6.01
A6NMY6	Putative annexin A2-like protein OS=Homo sapiens GN=ANXA2P2 PE=5 SV=2 - [AXA2L_HUMAN]	0.0885	2	3	3	5	340500	3	2	3	2	0.0885	0.056	6.77	67.65	339	38.6	6.95
Q96DR5	BPI fold-containing family A member 2 OS=Homo sapiens GN=BPIFA2 PE=1 SV=2 - [BPIA2_HUMAN]	0.0723	1	2	2	4	331100	2	2	2	2	0.0723	0.0723	4.78	54.59	249	27	5.59
Q8TDL5	BPI fold-containing family B member 1 OS=Homo sapiens GN=BPIFB1 PE=2 SV=1 - [BPIB1_HUMAN]	0.062	1	2	2	4	778600	2	2	2	2	0.062	0.062	6.07	52.06	484	52.4	7.23
P09871	Complement C1s subcomponent OS=Homo sapiens GN=C1S PE=1 SV=1 - [C1S_HUMAN]	0.0116	2	1	1	2	52560	1	1	1	1	0.0116	0.0116	1.78	36.47	688	76.6	4.96
P04003	C4b-binding protein alpha chain OS=Homo sapiens GN=C4BPA PE=1 SV=2 - [C4BPA_HUMAN]	0.0218	1	2	2	2	232700		2		2	0	0.0218		60.38	597	67	7.3
P23280	Carbonic anhydrase 6 OS=Homo sapiens GN=CA6 PE=1 SV=3 - [CAH6_HUMAN]	0.0747	1	2	2	4	437300	2	2	2	2	0.0747	0.0747	4.68	24.94	308	35.3	7.02
P27482	Calmodulin-like protein 3 OS=Homo sapiens GN=CALML3 PE=1 SV=2 - [CALL3_HUMAN]	0.0805	1	1	1	2	291100	1	1	1	1	0.0805	0.0805	2.45	37.36	149	16.9	4.42
P31944	Caspase-14 OS=Homo sapiens GN=CASP14 PE=1 SV=2 - [CASPE_HUMAN]	0.124	1	3	3	6	327800	3	3	3	3	0.124	0.124	9.27	101.36	242	27.7	5.58
P04040	Catalase OS=Homo sapiens GN=CAT PE=1 SV=3 - [CATA_HUMAN]	0.2391	1	11	11	22	1154000	11	11	11	11	0.2391	0.2391	25.74	375.97	527	59.7	7.39
P13987	CD59 glycoprotein OS=Homo sapiens GN=CD59 PE=1 SV=1 - [CD59_HUMAN]	0.0938	1	1	1	6	2318000	1	1	3	3	0.0938	0.0938	8.44	87.91	128	14.2	6.48
Q96ST8	Centrosomal protein of 89 kDa OS=Homo sapiens GN=CEP89 PE=1 SV=3 - [CEP89_HUMAN]	0.0115	1	1	1	1	915400		1		1	0	0.0115		31.45	783	89.5	6.8
Q6P5S2	UPF0762 protein C6orf58 OS=Homo sapiens GN=C6orf58 PE=1 SV=2 - [CF058_HUMAN]	0.0576	1	2	2	4	440500	2	2	2	2	0.0576	0.0576	4.79	47.38	330	37.9	6.15
P10909	Clusterin OS=Homo sapiens GN=CLU PE=1 SV=1 - [CLUS_HUMAN]	0.1381	1	4	4	8	2034000	4	4	4	4	0.1381	0.1381	10.69	103.39	449	52.5	6.27
P01024	Complement C3 OS=Homo sapiens GN=C3 PE=1 SV=2 - [CO3_HUMAN]	0.0132	1	2	2	4	711800	2	2	2	2	0.0132	0.0132	4.71	33.47	1663	187	6.4
P0C0L4	Complement C4-A OS=Homo sapiens GN=C4A PE=1 SV=2 - [CO4A_HUMAN]	0.0138	2	2	2	3	508000	1	2	1	2	0.0086	0.0138	3.05	107.46	1744	192.7	7.08
Q03692	Collagen alpha-1(X) chain OS=Homo sapiens GN=COL10A1 PE=1 SV=2 - [COAA1_HUMAN]	0.0191	1	1	1	2	1663000	1	1	1	1	0.0191	0.0191	3.24	33.16	680	66.1	9.67
P23528	Cofilin-1 OS=Homo sapiens GN=CFL1 PE=1 SV=3 - [COF1_HUMAN]	0.0663	2	1	1	1	557500		1		1	0	0.0663		24.41	166	18.5	8.09
P54108	Cysteine-rich secretory protein 3 OS=Homo sapiens GN=CRISP3 PE=1 SV=1 - [CRIS3_HUMAN]	0.0367	1	1	1	2	264500	1	1	1	1	0.0367	0.0367	2.39	25.56	245	27.6	7.8
Q9UBG3	Cornulin OS=Homo sapiens GN=CRNN PE=1 SV=1 - [CRNN_HUMAN]	0.0848	1	2	2	4	257300	1	2	1	3	0.0182	0.0848	0	56.41	495	53.5	6.1
P04080	Cystatin-B OS=Homo sapiens GN=CSTB PE=1 SV=2 - [CYTB_HUMAN]	0.2449	1	2	2	6	2388000	2	2	3	3	0.2449	0.2449	9.11	94.49	98	11.1	7.56
P81605	Dermcidin OS=Homo sapiens GN=DCD PE=1 SV=2 - [DCD_HUMAN]	0.2	1	2	2	4	2982000	2	2	2	2	0.2	0.2	6.14	102.08	110	11.3	6.54
P59665	Neutrophil defensin 1 OS=Homo sapiens GN=DEFA1 PE=1 SV=1 - [DEF1_HUMAN]	0.1915	2	2	2	4	5689000	2	2	2	2	0.1915	0.1915	5.32	64.73	94	10.2	6.99
Q07507	Dermatopontin OS=Homo sapiens GN=DPT PE=2 SV=2 - [DERM_HUMAN]	0.0398	1	1	1	2	439600	1	1	1	1	0.0398	0.0398	1.99	47.09	201	24	4.82
P15924	Desmoplakin OS=Homo sapiens GN=DSP PE=1 SV=3 - [DESP_HUMAN]	0.0031	1	1	1	2	198000	1	1	1	1	0.0031	0.0031	2.33	43.64	2871	331.6	6.81
O75165	DnaJ homolog subfamily C member 13 OS=Homo sapiens GN=DNAJC13 PE=1 SV=5 - [DJC13_HUMAN]	0.0049	1	1	1	1	1018000		1		1	0	0.0049		26.48	2243	254.3	6.74
Q9UGM3	Deleted in malignant brain tumors 1 protein OS=Homo sapiens GN=DMBT1 PE=1 SV=2 - [DMBT1_HUMAN]	0.2607	1	12	12	29	11820000	11	12	14	15	0.2582	0.2607	40.99	467.01	2413	260.6	5.44
Q08554	Desmocollin-1 OS=Homo sapiens GN=DSC1 PE=1 SV=2 - [DSC1_HUMAN]	0.0157	1	1	1	2	469700	1	1	1	1	0.0157	0.0157	3.08	20.77	894	99.9	5.43
Q02413	Desmoglein-1 OS=Homo sapiens GN=DSG1 PE=1 SV=2 - [DSG1_HUMAN]	0.0591	1	4	4	11	590600	4	4	5	6	0.0591	0.0591	14.88	214.52	1049	113.7	5.03
P68104	Elongation factor 1-alpha 1 OS=Homo sapiens GN=EEF1A1 PE=1 SV=1 - [EF1A1_HUMAN]	0.0476	3	2	2	3	218700	1	2	1	2	0.026	0.0476	0	36.9	462	50.1	9.01
P12259	Coagulation factor V OS=Homo sapiens GN=F5 PE=1 SV=4 - [FA5_HUMAN]	0.0148	1	3	3	6	411800	3	3	3	3	0.0148	0.0148	9.36	120.11	2224	251.5	6.05
P23142	Fibulin-1 OS=Homo sapiens GN=FBLN1 PE=1 SV=4 - [FBLN1_HUMAN]	0.0768	1	5	5	8	1556000	2	5	3	5	0.037	0.0768	5.61	127.01	703	77.2	5.22
Q9Y6R7	IgGFc-binding protein OS=Homo sapiens GN=FCGBP PE=1 SV=3 - [FCGBP_HUMAN]	0.0925	1	21	21	48	1850000	18	19	23	25	0.0836	0.0838	50.24	526.01	5405	571.6	5.34
P02771	Alpha-fetoprotein OS=Homo sapiens GN=AFP PE=1 SV=1 - [FETA_HUMAN]	0.0443	1	3	3	6	18870000	3	3	3	3	0.0443	0.0443	7.79	91.9	609	68.6	5.68
P02675	Fibrinogen beta chain OS=Homo sapiens GN=FGB PE=1 SV=2 - [FIBB_HUMAN]	0.0489	1	2	2	4	379900	2	2	2	2	0.0489	0.0489	3.35	63.15	491	55.9	8.27
P02679	Fibrinogen gamma chain OS=Homo sapiens GN=FGG PE=1 SV=3 - [FIBG_HUMAN]	0.0927	1	4	4	7	467500	4	3	4	3	0.0927	0.064	7.18	75.45	453	51.5	5.62
Q5D862	Filaggrin-2 OS=Homo sapiens GN=FLG2 PE=1 SV=1 - [FILA2_HUMAN]	0.0096	1	2	2	4	108500	2	2	2	2	0.0096	0.0096	5.42	87.47	2391	247.9	8.31
P02751	Fibronectin OS=Homo sapiens GN=FN1 PE=1 SV=4 - [FINC_HUMAN]	0.0909	1	13	13	24	3250000	11	13	11	13	0.0771	0.0909	33.03	301.19	2386	262.5	5.71
P04406	Glyceraldehyde-3-phosphate dehydrogenase OS=Homo sapiens GN=GAPDH PE=1 SV=3 - [G3P_HUMAN]	0.0418	1	1	1	2	180600	1	1	1	1	0.0418	0.0418	2.79	48.04	335	36	8.46
P06744	Glucose-6-phosphate isomerase OS=Homo sapiens GN=GPI PE=1 SV=4 - [G6PI_HUMAN]	0.0269	1	1	1	2	310200	1	1	1	1	0.0269	0.0269	3.17	64.69	558	63.1	8.32
P06396	Gelsolin OS=Homo sapiens GN=GSN PE=1 SV=1 - [GELS_HUMAN]	0.0217	1	1	1	2	234900	1	1	1	1	0.0217	0.0217	2.85	43.82	782	85.6	6.28
P11168	Solute carrier family 2, facilitated glucose transporter member 2 OS=Homo sapiens GN=SLC2A2 PE=1 SV=1 - [GTR2_HUMAN]	0.0115	3	1	1	1	185000		1		1	0	0.0115		30.72	524	57.5	7.97
P0C0S5	Histone H2A.Z OS=Homo sapiens GN=H2AFZ PE=1 SV=2 - [H2AZ_HUMAN]	0.0703	15	1	1	2	1026000	1	1	1	1	0.0703	0.0703	2.58	26.86	128	13.5	10.58
O60814	Histone H2B type 1-K OS=Homo sapiens GN=HIST1H2BK PE=1 SV=3 - [H2B1K_HUMAN]	0.0714	15	1	1	1	1494000	1		1		0.0714	0	1.96		126	13.9	10.32
Q6NXT2	Histone H3.3C OS=Homo sapiens GN=H3F3C PE=1 SV=3 - [H3C_HUMAN]	0.0519	5	1	1	2	885900	1	1	1	1	0.0519	0.0519	2.03	52.54	135	15.2	11.11
P62805	Histone H4 OS=Homo sapiens GN=HIST1H4A PE=1 SV=2 - [H4_HUMAN]	0.1748	1	2	2	3	730900	1	2	1	2	0.0971	0.1748	3.17	75.78	103	11.4	11.36
P69905	Hemoglobin subunit alpha OS=Homo sapiens GN=HBA1 PE=1 SV=2 - [HBA_HUMAN]	0.4296	1	5	5	17	5679000	5	5	9	8	0.4296	0.4296	18.86	172.33	142	15.2	8.68
P68871	Hemoglobin subunit beta OS=Homo sapiens GN=HBB PE=1 SV=2 - [HBB_HUMAN]	0.8231	5	10	10	23	5809000	8	10	11	12	0.7007	0.8231	26.06	264.33	147	16	7.28
Q86YZ3	Hornerin OS=Homo sapiens GN=HRNR PE=1 SV=2 - [HORN_HUMAN]	0.0593	1	4	4	13	170900	3	4	6	7	0.0312	0.0593	6.72	58.2	2850	282.2	10.04
P00738	Haptoglobin OS=Homo sapiens GN=HP PE=1 SV=1 - [HPT_HUMAN]	0.3571	2	11	11	25	1774000	10	10	12	13	0.3374	0.3153	26.67	164.75	406	45.2	6.58
P04792	Heat shock protein beta-1 OS=Homo sapiens GN=HSPB1 PE=1 SV=2 - [HSPB1_HUMAN]	0.2585	1	4	4	8	612700	4	4	4	4	0.2585	0.2585	8.6	93.47	205	22.8	6.4
P01743	Ig heavy chain V-I region HG3 OS=Homo sapiens PE=4 SV=1 - [HV102_HUMAN]	0.2222	1	2	2	4	199500	2	2	2	2	0.2222	0.2222	5.27	69.1	117	12.9	8.92
P23083	Ig heavy chain V-I region V35 OS=Homo sapiens PE=1 SV=1 - [HV103_HUMAN]	0.2137	1	2	2	5	1482000	2	2	2	3	0.2137	0.2137	2.87	95.86	117	13	9.55
P01824	Ig heavy chain V-II region WAH OS=Homo sapiens PE=1 SV=1 - [HV206_HUMAN]	0.0698	1	1	1	2	299700	1	1	1	1	0.0698	0.0698	2.27	65.71	129	14.1	8.46
P06331	Ig heavy chain V-II region ARH-77 OS=Homo sapiens PE=4 SV=1 - [HV209_HUMAN]	0.0616	1	1	1	2	1634000	1	1	1	1	0.0616	0.0616	2.12	39.56	146	16.2	8.28
P01763	Ig heavy chain V-III region WEA OS=Homo sapiens PE=1 SV=1 - [HV302_HUMAN]	0.2632	1	1	2	8	3883000	2	2	4	4	0.2632	0.2632	13.2	119.2	114	12.2	8.5
P01765	Ig heavy chain V-III region TIL OS=Homo sapiens PE=1 SV=1 - [HV304_HUMAN]	0.2609	4	2	2	13	7288000	2	2	7	6	0.2609	0.2609	21.19	204.17	115	12.3	9.13
P01766	Ig heavy chain V-III region BRO OS=Homo sapiens PE=1 SV=1 - [HV305_HUMAN]	0.25	2	1	2	15	25200000	2	2	8	7	0.25	0.25	32.26	312.87	120	13.2	6.57
P01767	Ig heavy chain V-III region BUT OS=Homo sapiens PE=1 SV=1 - [HV306_HUMAN]	0.3565	1	2	3	5	1380000	1	3	1	4	0.0957	0.3565	2.64	105.7	115	12.4	9.25
P01768	Ig heavy chain V-III region CAM OS=Homo sapiens PE=1 SV=1 - [HV307_HUMAN]	0.1803	1	1	2	2	1073000		2		2		0.1803		84.17	122	13.7	9.63
P01781	Ig heavy chain V-III region GAL OS=Homo sapiens PE=1 SV=1 - [HV320_HUMAN]	0.3103	2	3	3	6	1923000	3	3	3	3	0.3103	0.3103	8.1	135.15	116	12.7	8.48
P01876	Ig alpha-1 chain C region OS=Homo sapiens GN=IGHA1 PE=1 SV=2 - [IGHA1_HUMAN]	0.5156	1	6	13	85	140000000	13	13	45	40	0.5156	0.5156	99.52	675.49	353	37.6	6.51
P01877	Ig alpha-2 chain C region OS=Homo sapiens GN=IGHA2 PE=1 SV=3 - [IGHA2_HUMAN]	0.4147	1	3	10	90	180200000	10	10	45	45	0.4147	0.4147	105.45	832.04	340	36.5	6.1
P01857	Ig gamma-1 chain C region OS=Homo sapiens GN=IGHG1 PE=1 SV=1 - [IGHG1_HUMAN]	0.1364	2	2	4	7	1154000	3	4	3	4	0.1152	0.1364	8.54	152.9	330	36.1	8.19
P01859	Ig gamma-2 chain C region OS=Homo sapiens GN=IGHG2 PE=1 SV=2 - [IGHG2_HUMAN]	0.0951	2	1	3	5	1485000	2	3	2	3	0.0736	0.0951	5.89	110.62	326	35.9	7.59
P01871	Ig mu chain C region OS=Homo sapiens GN=IGHM PE=1 SV=3 - [IGHM_HUMAN]	0.3142	2	12	12	60	58320000	12	12	30	30	0.3142	0.3142	72.88	811.19	452	49.3	6.77
P01591	Immunoglobulin J chain OS=Homo sapiens GN=IGJ PE=1 SV=4 - [IGJ_HUMAN]	0.3648	1	5	5	18	53570000	5	5	9	9	0.3648	0.3648	21.66	259.15	159	18.1	5.24
P01834	Ig kappa chain C region OS=Homo sapiens GN=IGKC PE=1 SV=1 - [IGKC_HUMAN]	0.8019	1	5	5	102	92030000	5	5	51	51	0.8019	0.8019	148.11	1158.78	106	11.6	5.87
B9A064	Immunoglobulin lambda-like polypeptide 5 OS=Homo sapiens GN=IGLL5 PE=2 SV=2 - [IGLL5_HUMAN]	0.3131	2	3	5	49	50450000	5	5	24	25	0.3131	0.3131	61.33	562.47	214	23	8.84
P08514	Integrin alpha-IIb OS=Homo sapiens GN=ITGA2B PE=1 SV=3 - [ITA2B_HUMAN]	0.0087	1	1	1	2	176900	1	1	1	1	0.0087	0.0087	2.75	28.34	1039	113.3	5.38
P19823	Inter-alpha-trypsin inhibitor heavy chain H2 OS=Homo sapiens GN=ITIH2 PE=1 SV=2 - [ITIH2_HUMAN]	0.0465	1	4	4	7	859900	4	3	4	3	0.0465	0.0349	7.08	58.85	946	106.4	6.86
Q14624	Inter-alpha-trypsin inhibitor heavy chain H4 OS=Homo sapiens GN=ITIH4 PE=1 SV=4 - [ITIH4_HUMAN]	0.1226	1	11	11	24	4593000	10	10	12	12	0.1204	0.1129	28.96	319.63	930	103.3	6.98
P13645	Keratin, type I cytoskeletal 10 OS=Homo sapiens GN=KRT10 PE=1 SV=6 - [K1C10_HUMAN]	0.3818	13	15	19	64	39100000	18	19	31	33	0.3664	0.3818	98.6	1294.28	584	58.8	5.21
P13646	Keratin, type I cytoskeletal 13 OS=Homo sapiens GN=KRT13 PE=1 SV=4 - [K1C13_HUMAN]	0.4825	16	16	21	71	54680000	20	20	36	35	0.4694	0.4672	101.86	1105.08	458	49.6	4.96
P02533	Keratin, type I cytoskeletal 14 OS=Homo sapiens GN=KRT14 PE=1 SV=4 - [K1C14_HUMAN]	0.447	10	6	20	61	38930000	20	20	30	31	0.447	0.447	80.64	975.58	472	51.5	5.16
P08779	Keratin, type I cytoskeletal 16 OS=Homo sapiens GN=KRT16 PE=1 SV=4 - [K1C16_HUMAN]	0.463	10	9	19	49	38930000	18	19	24	25	0.4482	0.463	71.29	860.7	473	51.2	5.05
Q04695	Keratin, type I cytoskeletal 17 OS=Homo sapiens GN=KRT17 PE=1 SV=2 - [K1C17_HUMAN]	0.2639	9	4	13	39	27540000	13	13	19	20	0.2639	0.2639	45.93	586.67	432	48.1	5.02
P35527	Keratin, type I cytoskeletal 9 OS=Homo sapiens GN=KRT9 PE=1 SV=3 - [K1C9_HUMAN]	0.4398	2	18	19	65	34010000	19	19	31	34	0.4398	0.4398	89.82	1099.24	623	62	5.24
P35908	Keratin, type II cytoskeletal 2 epidermal OS=Homo sapiens GN=KRT2 PE=1 SV=2 - [K22E_HUMAN]	0.4507	2	18	26	84	45440000	24	26	41	43	0.4257	0.4507	127.24	1409.22	639	65.4	8
Q7Z794	Keratin, type II cytoskeletal 1b OS=Homo sapiens GN=KRT77 PE=2 SV=3 - [K2C1B_HUMAN]	0.0623	1	1	4	15	33240000	3	4	7	8	0.0502	0.0623	19.95	191.48	578	61.9	5.99
P04264	Keratin, type II cytoskeletal 1 OS=Homo sapiens GN=KRT1 PE=1 SV=6 - [K2C1_HUMAN]	0.5311	2	24	31	113	58110000	30	30	56	57	0.5311	0.5171	162.76	1884.13	644	66	8.12
P19013	Keratin, type II cytoskeletal 4 OS=Homo sapiens GN=KRT4 PE=1 SV=4 - [K2C4_HUMAN]	0.5375	3	32	36	97	23990000	33	35	47	50	0.5131	0.5112	143.79	1641.56	534	57.2	6.61
P13647	Keratin, type II cytoskeletal 5 OS=Homo sapiens GN=KRT5 PE=1 SV=3 - [K2C5_HUMAN]	0.4339	9	14	27	84	21100000	26	26	41	43	0.422	0.4203	111.97	1145.25	590	62.3	7.74
P02538	Keratin, type II cytoskeletal 6A OS=Homo sapiens GN=KRT6A PE=1 SV=3 - [K2C6A_HUMAN]	0.4397	10	1	29	97	21240000	28	27	48	49	0.4273	0.4096	138.61	1442.32	564	60	8
P04259	Keratin, type II cytoskeletal 6B OS=Homo sapiens GN=KRT6B PE=1 SV=5 - [K2C6B_HUMAN]	0.4273	9	1	29	95	25670000	28	27	47	48	0.4149	0.3972	135.39	1365.9	564	60	8
P48668	Keratin, type II cytoskeletal 6C OS=Homo sapiens GN=KRT6C PE=1 SV=3 - [K2C6C_HUMAN]	0.484	10	1	31	99	21240000	30	29	49	50	0.4716	0.4539	140.71	1438.96	564	60	8
Q8N1N4	Keratin, type II cytoskeletal 78 OS=Homo sapiens GN=KRT78 PE=2 SV=2 - [K2C78_HUMAN]	0.2404	6	9	12	22	5882000	11	11	11	11	0.2231	0.2173	26.11	337.39	520	56.8	6.02
P14618	Pyruvate kinase isozymes M1/M2 OS=Homo sapiens GN=PKM PE=1 SV=4 - [KPYM_HUMAN]	0.049	1	2	2	4	4005000	2	2	2	2	0.049	0.049	5.61	62.41	531	57.9	7.84
P01598	Ig kappa chain V-I region EU OS=Homo sapiens PE=1 SV=1 - [KV106_HUMAN]	0.2685	3	2	2	5	2541000	2	2	3	2	0.2685	0.2685	7.34	110.51	108	11.8	8.44
P01605	Ig kappa chain V-I region Lay OS=Homo sapiens PE=1 SV=1 - [KV113_HUMAN]	0.0833	4	1	1	2	3173000	1	1	1	1	0.0833	0.0833	2.38	47.14	108	11.8	7.96
P01609	Ig kappa chain V-I region Scw OS=Homo sapiens PE=1 SV=1 - [KV117_HUMAN]	0.2778	9	2	2	9	13450000	2	2	4	5	0.2778	0.2778	13.24	194.1	108	11.8	6
P01611	Ig kappa chain V-I region Wes OS=Homo sapiens PE=1 SV=1 - [KV119_HUMAN]	0.1667	1	1	1	5	5055000	1	1	2	3	0.1667	0.1667	8.15	164.47	108	11.6	7.28
P01612	Ig kappa chain V-I region Mev OS=Homo sapiens PE=1 SV=1 - [KV120_HUMAN]	0.1651	1	1	1	2	629600	1	1	1	1	0.1651	0.1651	3.68	77.76	109	11.9	6.57
P01613	Ig kappa chain V-I region Ni OS=Homo sapiens PE=1 SV=1 - [KV121_HUMAN]	0.3036	1	2	2	8	794800	2	2	4	4	0.3036	0.3036	16.06	179.28	112	12.2	5.36
P04430	Ig kappa chain V-I region BAN OS=Homo sapiens PE=1 SV=1 - [KV122_HUMAN]	0.1667	1	1	1	2	734000	1	1	1	1	0.1667	0.1667	4.25	65.51	108	11.8	8.44
P01617	Ig kappa chain V-II region TEW OS=Homo sapiens PE=1 SV=1 - [KV204_HUMAN]	0.3274	5	2	2	6	68160000	2	1	3	3	0.3274	0.115	7.44	125.79	113	12.3	6
P01620	Ig kappa chain V-III region SIE OS=Homo sapiens PE=1 SV=1 - [KV302_HUMAN]	0.3945	6	3	3	16	9700000	3	3	9	7	0.3945	0.3945	25.98	249.9	109	11.8	8.48
P01625	Ig kappa chain V-IV region Len OS=Homo sapiens PE=1 SV=2 - [KV402_HUMAN]	0.1579	1	1	1	10	2245000	1	1	5	5	0.1579	0.1579	15.84	175.27	114	12.6	7.93
P83593	Ig kappa chain V-IV region STH (Fragment) OS=Homo sapiens PE=1 SV=1 - [KV405_HUMAN]	0.1101	3	1	1	2	611900	1	1	1	1	0.1101	0.1101	2.9	66.81	109	12.1	7.94
P0CG05	Ig lambda-2 chain C regions OS=Homo sapiens GN=IGLC2 PE=1 SV=1 - [LAC2_HUMAN]	0.5566	4	2	4	48	62880000	4	4	24	24	0.5566	0.5566	66.65	601.63	106	11.3	7.24
Q08380	Galectin-3-binding protein OS=Homo sapiens GN=LGALS3BP PE=1 SV=1 - [LG3BP_HUMAN]	0.2	1	9	9	21	4432000	7	9	9	12	0.1641	0.2	27.38	331.84	585	65.3	5.27
P04211	Ig lambda chain V region 4A OS=Homo sapiens PE=4 SV=1 - [LV001_HUMAN]	0.0769	1	1	1	2	2630000	1	1	1	1	0.0769	0.0769	2.1	37.12	117	12.4	7.03
P01700	Ig lambda chain V-I region HA OS=Homo sapiens PE=1 SV=1 - [LV102_HUMAN]	0.1875	4	1	2	3	3302000	1	2	1	2	0.1161	0.1875	2.8	62.63	112	11.9	8.91
P04208	Ig lambda chain V-I region WAH OS=Homo sapiens PE=1 SV=1 - [LV106_HUMAN]	0.2202	1	1	2	4	2572000	2	2	2	2	0.2202	0.2202	2.8	57.04	109	11.7	6.54
P01714	Ig lambda chain V-III region SH OS=Homo sapiens PE=1 SV=1 - [LV301_HUMAN]	0.25	1	2	2	6	1690000	2	2	3	3	0.25	0.25	8.51	97.33	108	11.4	6.52
P80748	Ig lambda chain V-III region LOI OS=Homo sapiens PE=1 SV=1 - [LV302_HUMAN]	0.2162	1	2	2	4	8900000	2	2	2	2	0.2162	0.2162	6.48	114.21	111	11.9	5.08
P01717	Ig lambda chain V-IV region Hil OS=Homo sapiens PE=1 SV=1 - [LV403_HUMAN]	0.1776	1	1	1	3	8323000	1	1	1	2	0.1776	0.1776	3.48	65.71	107	11.5	6.51
P61626	Lysozyme C OS=Homo sapiens GN=LYZ PE=1 SV=1 - [LYSC_HUMAN]	0.1284	1	2	2	4	362500	2	2	2	2	0.1284	0.1284	3.34	75.26	148	16.5	9.16
Q13201	Multimerin-1 OS=Homo sapiens GN=MMRN1 PE=1 SV=3 - [MMRN1_HUMAN]	0.022	1	2	2	3	91690	2	1	2	1	0.022	0.0073	2.37	32.19	1228	138	7.93
Q9HC84	Mucin-5B OS=Homo sapiens GN=MUC5B PE=1 SV=3 - [MUC5B_HUMAN]	0.064	4	22	22	59	3356000	22	21	31	28	0.064	0.0621	82.16	717.19	5762	596	6.64
P35579	Myosin-9 OS=Homo sapiens GN=MYH9 PE=1 SV=4 - [MYH9_HUMAN]	0.0235	1	3	3	5	379300	3	2	3	2	0.0235	0.0138	7.87	142.31	1960	226.4	5.6
P60660	Myosin light polypeptide 6 OS=Homo sapiens GN=MYL6 PE=1 SV=2 - [MYL6_HUMAN]	0.0596	1	1	1	2	203100	1	1	1	1	0.0596	0.0596	2.39	25.77	151	16.9	4.65
P80188	Neutrophil gelatinase-associated lipocalin OS=Homo sapiens GN=LCN2 PE=1 SV=2 - [NGAL_HUMAN]	0.0758	1	1	1	2	156900	1	1	1	1	0.0758	0.0758	3.77	54.22	198	22.6	8.91
P36955	Pigment epithelium-derived factor OS=Homo sapiens GN=SERPINF1 PE=1 SV=4 - [PEDF_HUMAN]	0.0287	1	1	1	2	428500	1	1	1	1	0.0287	0.0287	3.04	80.25	418	46.3	6.38
P05164	Myeloperoxidase OS=Homo sapiens GN=MPO PE=1 SV=1 - [PERM_HUMAN]	0.0725	1	5	5	10	709100	5	5	5	5	0.0725	0.0725	13.64	171.53	745	83.8	8.97
P01833	Polymeric immunoglobulin receptor OS=Homo sapiens GN=PIGR PE=1 SV=4 - [PIGR_HUMAN]	0.2893	1	19	19	79	77080000	17	19	38	41	0.2696	0.2893	117.77	1281.17	764	83.2	5.74
P12273	Prolactin-inducible protein OS=Homo sapiens GN=PIP PE=1 SV=1 - [PIP_HUMAN]	0.3904	1	4	4	8	4656000	4	4	4	4	0.3904	0.3904	12.26	141.56	146	16.6	8.05
P02776	Platelet factor 4 OS=Homo sapiens GN=PF4 PE=1 SV=2 - [PLF4_HUMAN]	0.0891	2	1	1	2	1033000	1	1	1	1	0.0891	0.0891	2.61	26.7	101	10.8	8.62
P62937	Peptidyl-prolyl cis-trans isomerase A OS=Homo sapiens GN=PPIA PE=1 SV=2 - [PPIA_HUMAN]	0.0545	1	1	1	2	211000	1	1	1	1	0.0545	0.0545	2.75	51.11	165	18	7.81
P32119	Peroxiredoxin-2 OS=Homo sapiens GN=PRDX2 PE=1 SV=5 - [PRDX2_HUMAN]	0.0556	2	1	1	2	419700	1	1	1	1	0.0556	0.0556	2.33	35.25	198	21.9	5.97
P25788	Proteasome subunit alpha type-3 OS=Homo sapiens GN=PSMA3 PE=1 SV=2 - [PSA3_HUMAN]	0.0471	1	1	1	2	424800	1	1	1	1	0.0471	0.0471	3.03	61.12	255	28.4	5.33
P25789	Proteasome subunit alpha type-4 OS=Homo sapiens GN=PSMA4 PE=1 SV=1 - [PSA4_HUMAN]	0.0383	1	1	1	2	175900	1	1	1	1	0.0383	0.0383	2.45	35.08	261	29.5	7.72
O14818	Proteasome subunit alpha type-7 OS=Homo sapiens GN=PSMA7 PE=1 SV=1 - [PSA7_HUMAN]	0.0444	2	1	1	2	204200	1	1	1	1	0.0444	0.0444	2.69	41.03	248	27.9	8.46
Q9HD89	Resistin OS=Homo sapiens GN=RETN PE=2 SV=1 - [RETN_HUMAN]	0.2407	1	2	2	4	1179000	2	2	2	2	0.2407	0.2407	6.11	105.49	108	11.4	6.86
P42766	60S ribosomal protein L35 OS=Homo sapiens GN=RPL35 PE=1 SV=2 - [RL35_HUMAN]	0.0488	2	1	1	2	1028000	1	1	1	1	0.0488	0.0488	2.13	28.93	123	14.5	11.05
P05387	60S acidic ribosomal protein P2 OS=Homo sapiens GN=RPLP2 PE=1 SV=1 - [RLA2_HUMAN]	0.1043	1	1	1	2	120900	1	1	1	1	0.1043	0.1043	2.67	39.53	115	11.7	4.54
P06703	Protein S100-A6 OS=Homo sapiens GN=S100A6 PE=1 SV=1 - [S10A6_HUMAN]	0.0889	1	1	1	2	339400	1	1	1	1	0.0889	0.0889	2.59	54.3	90	10.2	5.48
P31151	Protein S100-A7 OS=Homo sapiens GN=S100A7 PE=1 SV=4 - [S10A7_HUMAN]	0.1089	1	1	1	2	471900	1	1	1	1	0.1089	0.1089	2.72	50.41	101	11.5	6.77
P05109	Protein S100-A8 OS=Homo sapiens GN=S100A8 PE=1 SV=1 - [S10A8_HUMAN]	0.3871	1	4	4	10	11490000	4	4	5	5	0.3871	0.3871	13.4	146.68	93	10.8	7.03
P06702	Protein S100-A9 OS=Homo sapiens GN=S100A9 PE=1 SV=1 - [S10A9_HUMAN]	0.6228	1	7	7	30	17670000	6	7	13	17	0.5702	0.6228	42.37	356.63	114	13.2	6.13
Q9HCY8	Protein S100-A14 OS=Homo sapiens GN=S100A14 PE=1 SV=1 - [S10AE_HUMAN]	0.25	1	2	2	4	499800	2	2	2	2	0.25	0.25	6.96	115.18	104	11.7	5.24
Q6UWP8	Suprabasin OS=Homo sapiens GN=SBSN PE=2 SV=2 - [SBSN_HUMAN]	0.1525	1	2	2	6	73940	2	2	3	3	0.1525	0.1525	7.96	63	590	60.5	7.01
P03973	Antileukoproteinase OS=Homo sapiens GN=SLPI PE=1 SV=2 - [SLPI_HUMAN]	0.1894	1	2	2	4	240800	2	2	2	2	0.1894	0.1894	4.56	40.62	132	14.3	8.75
P24821	Tenascin OS=Homo sapiens GN=TNC PE=1 SV=3 - [TENA_HUMAN]	0.0045	1	1	1	1	91590		1		1	0	0.0045		22.1	2201	240.7	4.89
Q08188	Protein-glutamine gamma-glutamyltransferase E OS=Homo sapiens GN=TGM3 PE=1 SV=4 - [TGM3_HUMAN]	0.0909	1	6	6	12	1014000	4	6	5	7	0.0693	0.0909	12	142.4	693	76.6	5.86
P10599	Thioredoxin OS=Homo sapiens GN=TXN PE=1 SV=3 - [THIO_HUMAN]	0.4	1	4	4	8	1462000	4	4	4	4	0.4	0.4	10.83	111.12	105	11.7	4.92
P00734	Prothrombin OS=Homo sapiens GN=F2 PE=1 SV=2 - [THRB_HUMAN]	0.0096	1	1	1	2	37250	1	1	1	1	0.0096	0.0096	2.14	27.18	622	70	5.9
P02787	Serotransferrin OS=Homo sapiens GN=TF PE=1 SV=3 - [TRFE_HUMAN]	0.0201	1	1	1	1	789600		1		1	0	0.0201		41.9	698	77	7.12
P02788	Lactotransferrin OS=Homo sapiens GN=LTF PE=1 SV=6 - [TRFL_HUMAN]	0.1592	1	9	9	16	956600	7	9	7	9	0.131	0.1592	25.11	281.77	710	78.1	8.12
P07477	Trypsin-1 OS=Homo sapiens GN=PRSS1 PE=1 SV=1 - [TRY1_HUMAN]	0.0729	2	2	2	77	327900000	2	2	39	38	0.0729	0.0729	96.89	672.96	247	26.5	6.51
Q8NBM4	Ubiquitin-associated domain-containing protein 2 OS=Homo sapiens GN=UBAC2 PE=2 SV=1 - [UBAC2_HUMAN]	0.0233	1	1	1	1	455600		1		1	0	0.0233		35.31	344	38.9	9.01
P0CG48	Polyubiquitin-C OS=Homo sapiens GN=UBC PE=1 SV=3 - [UBC_HUMAN]	0.2102	4	1	1	2	0	1	1	1	1	0.2102	0.2102	3.24	33.03	685	77	7.66
P04275	von Willebrand factor OS=Homo sapiens GN=VWF PE=1 SV=4 - [VWF_HUMAN]	0.1408	1	35	35	115	29400000	34	35	58	57	0.1379	0.1408	154.19	1340.21	2813	309.1	5.48
O15498	Synaptobrevin homolog YKT6 OS=Homo sapiens GN=YKT6 PE=1 SV=1 - [YKT6_HUMAN]	0.0354	1	1	1	2	362200	1	1	1	1	0.0354	0.0354	2.15	45.49	198	22.4	6.92
P25311	Zinc-alpha-2-glycoprotein OS=Homo sapiens GN=AZGP1 PE=1 SV=2 - [ZA2G_HUMAN]	0.0336	1	1	1	2	361800	1	1	1	1	0.0336	0.0336	2.43	29.05	298	34.2	6.05
Q96DA0	Zymogen granule protein 16 homolog B OS=Homo sapiens GN=ZG16B PE=1 SV=3 - [ZG16B_HUMAN]	0.2596	1	4	4	11	4057000	4	4	6	5	0.2596	0.2596	15.84	191.37	208	22.7	7.39
P20929	Nebulin OS=Homo sapiens GN=NEB PE=1 SV=5 - [NEBU_HUMAN]	0.003	1	1	1	1	0		1		1	0	0.003		19.77	6669	772.4	9.07
P17213	Bactericidal permeability-increasing protein OS=Homo sapiens GN=BPI PE=1 SV=4 - [BPI_HUMAN]	0.0226	1	1	1	1	36130	1		1		0.0226		2.42		487	53.9	9.38
P02794	Ferritin heavy chain OS=Homo sapiens GN=FTH1 PE=1 SV=2 - [FRIH_HUMAN]	0.071	1	1	1	1	146900	1		1		0.071		0		183	21.2	5.55
P01760	Ig heavy chain V-I region WOL OS=Homo sapiens PE=1 SV=1 - [HV105_HUMAN]	0.0968	1	1	1	1	0	1		1		0.0968		2.7		124	13.7	8.41
Q5T7N3	KN motif and ankyrin repeat domain-containing protein 4 OS=Homo sapiens GN=KANK4 PE=2 SV=1 - [KANK4_HUMAN]	0.0211	1	1	1	1	92320	1		1		0.0211		0		995	107.3	5.27
P35542	Serum amyloid A-4 protein OS=Homo sapiens GN=SAA4 PE=1 SV=2 - [SAA4_HUMAN]	0.0615	1	1	1	1	840200	1		1		0.0615		2.08		130	14.7	9.07
Q9ULZ2	Signal-transducing adaptor protein 1 OS=Homo sapiens GN=STAP1 PE=1 SV=1 - [STAP1_HUMAN]	0.0746	1	1	1	1	172300	1		1		0.0746		0		295	34.3	7.77
Q07654	Trefoil factor 3 OS=Homo sapiens GN=TFF3 PE=1 SV=1 - [TFF3_HUMAN]	0.1375	1	1	1	1	281700	1		1		0.1375		2.15		80	8.6	5.92

## Sheet: Fr10 (Upward)
Accession	Description	Sum(Coverage)	Sum(# Proteins)	Sum(# Unique Peptides)	Sum(# Peptides)	Sum(# PSMs)	Area	# Peptides A10	# Peptides A6	# PSM A10	# PSM A6	Coverage A10	Coverage A6	Score A10	Score A6	# AAs	MW [kDa]	calc. pI
P01009	Alpha-1-antitrypsin OS=Homo sapiens GN=SERPINA1 PE=1 SV=3 - [A1AT_HUMAN]	0.0431	1	1	1	2	268300	1	1	1	1	0.0431	0.0431	4.77	58.83	418	46.7	5.59
P01023	Alpha-2-macroglobulin OS=Homo sapiens GN=A2M PE=1 SV=3 - [A2MG_HUMAN]	0.0509	2	6	6	13	1735000	6	5	7	6	0.0509	0.0387	19.17	230.12	1474	163.2	6.46
P60709	Actin, cytoplasmic 1 OS=Homo sapiens GN=ACTB PE=1 SV=1 - [ACTB_HUMAN]	0.0987	12	3	3	8	228800	3	3	4	4	0.0987	0.0987	10.46	84.38	375	41.7	5.48
P02768	Serum albumin OS=Homo sapiens GN=ALB PE=1 SV=2 - [ALBU_HUMAN]	0.1133	1	8	8	25	85270000	8	7	13	12	0.1133	0.1002	39.54	416.16	609	69.3	6.28
P04745	Alpha-amylase 1 OS=Homo sapiens GN=AMY1A PE=1 SV=2 - [AMY1_HUMAN]	0.135	3	6	6	11	2719000	6	5	6	5	0.135	0.1194	17.45	230.97	511	57.7	6.93
P01008	Antithrombin-III OS=Homo sapiens GN=SERPINC1 PE=1 SV=1 - [ANT3_HUMAN]	0.0194	1	1	1	2	2094000	1	1	1	1	0.0194	0.0194	2.6	45.46	464	52.6	6.71
P20073	Annexin A7 OS=Homo sapiens GN=ANXA7 PE=1 SV=3 - [ANXA7_HUMAN]	0.0225	1	1	1	2	82300	1	1	1	1	0.0225	0.0225	2.62	20.35	488	52.7	5.68
P02647	Apolipoprotein A-I OS=Homo sapiens GN=APOA1 PE=1 SV=1 - [APOA1_HUMAN]	0.3071	1	8	8	16	1316000	8	7	9	7	0.3071	0.2809	20.66	164.48	267	30.8	5.76
P08519	Apolipoprotein(a) OS=Homo sapiens GN=LPA PE=1 SV=1 - [APOA_HUMAN]	0.0836	1	6	6	19	1333000	6	6	11	8	0.0836	0.0836	29.66	219.71	4548	501	5.88
P04114	Apolipoprotein B-100 OS=Homo sapiens GN=APOB PE=1 SV=2 - [APOB_HUMAN]	0.14	2	54	54	112	2594000	54	45	61	51	0.14	0.1208	169.24	1571.61	4563	515.3	7.05
P02656	Apolipoprotein C-III OS=Homo sapiens GN=APOC3 PE=1 SV=1 - [APOC3_HUMAN]	0.1616	1	1	1	4	1227000	1	1	2	2	0.1616	0.1616	6.75	107.09	99	10.8	5.41
P02649	Apolipoprotein E OS=Homo sapiens GN=APOE PE=1 SV=1 - [APOE_HUMAN]	0.2114	1	6	6	15	1913000	6	6	8	7	0.2114	0.2114	26.59	241.79	317	36.1	5.73
O95445	Apolipoprotein M OS=Homo sapiens GN=APOM PE=1 SV=2 - [APOM_HUMAN]	0.0372	1	1	1	2	491100	1	1	1	1	0.0372	0.0372	2.05	46.24	188	21.2	6.01
A6NMY6	Putative annexin A2-like protein OS=Homo sapiens GN=ANXA2P2 PE=5 SV=2 - [AXA2L_HUMAN]	0.0619	2	2	2	4	311400	2	2	2	2	0.0619	0.0619	4.5	39.75	339	38.6	6.95
P04003	C4b-binding protein alpha chain OS=Homo sapiens GN=C4BPA PE=1 SV=2 - [C4BPA_HUMAN]	0.0285	1	2	2	4	401600	2	1	3	1	0.0285	0.0168	5.54	54.93	597	67	7.3
P31944	Caspase-14 OS=Homo sapiens GN=CASP14 PE=1 SV=2 - [CASPE_HUMAN]	0.1777	1	4	4	10	892700	4	4	5	5	0.1777	0.1777	16.78	269.87	242	27.7	5.58
P04040	Catalase OS=Homo sapiens GN=CAT PE=1 SV=3 - [CATA_HUMAN]	0.0285	1	1	1	2	305300	1	1	1	1	0.0285	0.0285	2	39.99	527	59.7	7.39
Q494V2	Coiled-coil domain-containing protein 37 OS=Homo sapiens GN=CCDC37 PE=2 SV=1 - [CCD37_HUMAN]	0.0115	1	1	1	2	6908000	1	1	1	1	0.0115	0.0115	2.55	35.76	611	71.1	7.11
Q15517	Corneodesmosin OS=Homo sapiens GN=CDSN PE=1 SV=3 - [CDSN_HUMAN]	0.034	1	1	1	2	2255000	1	1	1	1	0.034	0.034	3.76	33.6	529	51.5	8.35
P35790	Choline kinase alpha OS=Homo sapiens GN=CHKA PE=1 SV=3 - [CHKA_HUMAN]	0.0175	1	1	1	1	473900		1		1		0.0175		32.02	457	52.2	6.55
P10909	Clusterin OS=Homo sapiens GN=CLU PE=1 SV=1 - [CLUS_HUMAN]	0.1448	1	5	5	8	1623000	5	3	5	3	0.1448	0.0735	11.41	76.78	449	52.5	6.27
P01024	Complement C3 OS=Homo sapiens GN=C3 PE=1 SV=2 - [CO3_HUMAN]	0.0463	1	7	7	13	872500	7	6	7	6	0.0463	0.0397	18.26	162.62	1663	187	6.4
P0C0L4	Complement C4-A OS=Homo sapiens GN=C4A PE=1 SV=2 - [CO4A_HUMAN]	0.0178	2	3	3	4	287600	2	2	2	2	0.0126	0.0138	5.25	100.62	1744	192.7	7.08
Q03692	Collagen alpha-1(X) chain OS=Homo sapiens GN=COL10A1 PE=1 SV=2 - [COAA1_HUMAN]	0.0191	1	1	1	3	418600	1	1	2	1	0.0191	0.0191	5.95	23.3	680	66.1	9.67
P01040	Cystatin-A OS=Homo sapiens GN=CSTA PE=1 SV=1 - [CYTA_HUMAN]	0.1224	1	1	1	2	491400	1	1	1	1	0.1224	0.1224	2.33	39.69	98	11	5.5
P04080	Cystatin-B OS=Homo sapiens GN=CSTB PE=1 SV=2 - [CYTB_HUMAN]	0.1224	1	1	1	2	295300	1	1	1	1	0.1224	0.1224	3.01	37.75	98	11.1	7.56
P81605	Dermcidin OS=Homo sapiens GN=DCD PE=1 SV=2 - [DCD_HUMAN]	0.2	1	2	2	4	5300000	2	2	2	2	0.2	0.2	5.71	99.34	110	11.3	6.54
P59665	Neutrophil defensin 1 OS=Homo sapiens GN=DEFA1 PE=1 SV=1 - [DEF1_HUMAN]	0.0957	2	1	1	2	766200	1	1	1	1	0.0957	0.0957	2.24	34.54	94	10.2	6.99
Q07507	Dermatopontin OS=Homo sapiens GN=DPT PE=2 SV=2 - [DERM_HUMAN]	0.0398	1	1	1	2	430900	1	1	1	1	0.0398	0.0398	2.12	44.93	201	24	4.82
P15924	Desmoplakin OS=Homo sapiens GN=DSP PE=1 SV=3 - [DESP_HUMAN]	0.0338	2	11	11	19	608300	11	7	12	7	0.0338	0.023	24.56	144.77	2871	331.6	6.81
Q9UGM3	Deleted in malignant brain tumors 1 protein OS=Homo sapiens GN=DMBT1 PE=1 SV=2 - [DMBT1_HUMAN]	0.0696	1	1	1	2	847400	1	1	1	1	0.0696	0.0696	3.67	92.57	2413	260.6	5.44
Q08554	Desmocollin-1 OS=Homo sapiens GN=DSC1 PE=1 SV=2 - [DSC1_HUMAN]	0.0761	1	5	5	18	3211000	5	5	9	9	0.0761	0.0761	25.25	230.17	894	99.9	5.43
Q02413	Desmoglein-1 OS=Homo sapiens GN=DSG1 PE=1 SV=2 - [DSG1_HUMAN]	0.164	1	13	13	38	2226000	13	12	20	18	0.164	0.1525	57.53	626.37	1049	113.7	5.03
P12259	Coagulation factor V OS=Homo sapiens GN=F5 PE=1 SV=4 - [FA5_HUMAN]	0.0148	1	3	3	7	454600	3	3	4	3	0.0148	0.0148	11.89	109.86	2224	251.5	6.05
Q01469	Fatty acid-binding protein, epidermal OS=Homo sapiens GN=FABP5 PE=1 SV=3 - [FABP5_HUMAN]	0.0667	1	1	1	2	547900	1	1	1	1	0.0667	0.0667	2.52	64.66	135	15.2	7.01
P23142	Fibulin-1 OS=Homo sapiens GN=FBLN1 PE=1 SV=4 - [FBLN1_HUMAN]	0.0626	1	4	4	11	1236000	4	3	6	5	0.0626	0.0526	12.69	154.7	703	77.2	5.22
P02771	Alpha-fetoprotein OS=Homo sapiens GN=AFP PE=1 SV=1 - [FETA_HUMAN]	0.0296	1	2	2	4	34280000	2	1	3	1	0.0296	0.0164	8.02	60.33	609	68.6	5.68
P02671	Fibrinogen alpha chain OS=Homo sapiens GN=FGA PE=1 SV=2 - [FIBA_HUMAN]	0.0162	1	1	1	1	0	1		1		0.0162	0	2.5		866	94.9	6.01
P02675	Fibrinogen beta chain OS=Homo sapiens GN=FGB PE=1 SV=2 - [FIBB_HUMAN]	0.0305	1	1	1	4	239400	1	1	2	2	0.0305	0.0305	6.53	96.25	491	55.9	8.27
P02679	Fibrinogen gamma chain OS=Homo sapiens GN=FGG PE=1 SV=3 - [FIBG_HUMAN]	0.0464	1	2	2	3	263100	2	1	2	1	0.0464	0.0265	5.77	57.61	453	51.5	5.62
Q5D862	Filaggrin-2 OS=Homo sapiens GN=FLG2 PE=1 SV=1 - [FILA2_HUMAN]	0.0176	1	3	3	6	275300	3	3	3	3	0.0176	0.0176	9.21	106.69	2391	247.9	8.31
P02751	Fibronectin OS=Homo sapiens GN=FN1 PE=1 SV=4 - [FINC_HUMAN]	0.0704	1	11	11	27	2039000	11	10	15	12	0.0704	0.0616	46.04	398.23	2386	262.5	5.71
Q5T1M5	FK506-binding protein 15 OS=Homo sapiens GN=FKBP15 PE=1 SV=2 - [FKB15_HUMAN]	0.0131	3	2	2	2	159100	2		2		0.0131	0	3.89		1219	133.5	5.2
P04406	Glyceraldehyde-3-phosphate dehydrogenase OS=Homo sapiens GN=GAPDH PE=1 SV=3 - [G3P_HUMAN]	0.0418	1	1	1	4	333300	1	1	2	2	0.0418	0.0418	5.36	89.01	335	36	8.46
P06396	Gelsolin OS=Homo sapiens GN=GSN PE=1 SV=1 - [GELS_HUMAN]	0.0217	1	1	1	2	189500	1		2		0.0217	0	5.15		782	85.6	6.28
O60814	Histone H2B type 1-K OS=Homo sapiens GN=HIST1H2BK PE=1 SV=3 - [H2B1K_HUMAN]	0.0714	15	1	1	1	634200	1		1		0.0714	0	2.15		126	13.9	10.32
P62805	Histone H4 OS=Homo sapiens GN=HIST1H4A PE=1 SV=2 - [H4_HUMAN]	0.0777	1	1	1	2	471100	1	1	1	1	0.0777	0.0777	2.79	53.96	103	11.4	11.36
P69905	Hemoglobin subunit alpha OS=Homo sapiens GN=HBA1 PE=1 SV=2 - [HBA_HUMAN]	0.4296	1	5	5	15	4575000	5	5	8	7	0.4296	0.4296	16.73	165.97	142	15.2	8.68
P68871	Hemoglobin subunit beta OS=Homo sapiens GN=HBB PE=1 SV=2 - [HBB_HUMAN]	0.3605	2	4	4	11	5185000	4	4	6	5	0.3605	0.3605	15.21	161.56	147	16	7.28
Q86YZ3	Hornerin OS=Homo sapiens GN=HRNR PE=1 SV=2 - [HORN_HUMAN]	0.0821	1	8	8	21	903300	6	7	10	11	0.0709	0.0772	21.76	258.83	2850	282.2	10.04
P01765	Ig heavy chain V-III region TIL OS=Homo sapiens PE=1 SV=1 - [HV304_HUMAN]	0.1652	4	1	1	2	1967000	1	1	1	1	0.1652	0.1652	4.61	56.52	115	12.3	9.13
P01777	Ig heavy chain V-III region TEI OS=Homo sapiens PE=1 SV=1 - [HV316_HUMAN]	0.1597	2	1	1	6	6347000	1	1	3	3	0.1597	0.1597	13.43	179.13	119	12.8	8.5
P01781	Ig heavy chain V-III region GAL OS=Homo sapiens PE=1 SV=1 - [HV320_HUMAN]	0.0948	1	1	1	2	461200	1	1	1	1	0.0948	0.0948	3.09	51.02	116	12.7	8.48
P01876	Ig alpha-1 chain C region OS=Homo sapiens GN=IGHA1 PE=1 SV=2 - [IGHA1_HUMAN]	0.2805	1	3	8	18	19680000	8	5	11	7	0.2805	0.1955	23.54	161.52	353	37.6	6.51
P01877	Ig alpha-2 chain C region OS=Homo sapiens GN=IGHA2 PE=1 SV=3 - [IGHA2_HUMAN]	0.3471	1	2	7	22	23100000	7	6	12	10	0.3471	0.3206	24.79	151.35	340	36.5	6.1
P01871	Ig mu chain C region OS=Homo sapiens GN=IGHM PE=1 SV=3 - [IGHM_HUMAN]	0.281	2	11	11	45	24140000	10	10	23	22	0.2633	0.2633	61.47	651.04	452	49.3	6.77
P01591	Immunoglobulin J chain OS=Homo sapiens GN=IGJ PE=1 SV=4 - [IGJ_HUMAN]	0.327	1	5	5	11	5392000	5	5	5	6	0.327	0.327	12.62	130.87	159	18.1	5.24
P01834	Ig kappa chain C region OS=Homo sapiens GN=IGKC PE=1 SV=1 - [IGKC_HUMAN]	0.8019	1	5	5	39	12730000	5	5	21	18	0.8019	0.8019	66.8	425.79	106	11.6	5.87
B9A064	Immunoglobulin lambda-like polypeptide 5 OS=Homo sapiens GN=IGLL5 PE=2 SV=2 - [IGLL5_HUMAN]	0.2664	2	2	4	19	5900000	4	4	10	9	0.2664	0.2664	25.55	174.72	214	23	8.84
P08514	Integrin alpha-IIb OS=Homo sapiens GN=ITGA2B PE=1 SV=3 - [ITA2B_HUMAN]	0.0087	1	1	1	1	278400	1		1		0.0087	0	2.73		1039	113.3	5.38
P19823	Inter-alpha-trypsin inhibitor heavy chain H2 OS=Homo sapiens GN=ITIH2 PE=1 SV=2 - [ITIH2_HUMAN]	0.0391	1	3	3	6	944000	3	3	3	3	0.0391	0.0391	5.74	48.5	946	106.4	6.86
Q14624	Inter-alpha-trypsin inhibitor heavy chain H4 OS=Homo sapiens GN=ITIH4 PE=1 SV=4 - [ITIH4_HUMAN]	0.1376	1	12	12	27	6817000	12	11	14	13	0.1376	0.1355	43.55	466.8	930	103.3	6.98
P13645	Keratin, type I cytoskeletal 10 OS=Homo sapiens GN=KRT10 PE=1 SV=6 - [K1C10_HUMAN]	0.4298	15	17	21	98	84930000	21	19	51	47	0.4298	0.3716	155.33	1776.49	584	58.8	5.21
P13646	Keratin, type I cytoskeletal 13 OS=Homo sapiens GN=KRT13 PE=1 SV=4 - [K1C13_HUMAN]	0.3537	12	11	16	36	48320000	15	15	18	18	0.3341	0.3384	51.41	571.25	458	49.6	4.96
P02533	Keratin, type I cytoskeletal 14 OS=Homo sapiens GN=KRT14 PE=1 SV=4 - [K1C14_HUMAN]	0.4915	14	8	23	77	64440000	22	20	40	37	0.4725	0.4597	111.44	1206.68	472	51.5	5.16
P08779	Keratin, type I cytoskeletal 16 OS=Homo sapiens GN=KRT16 PE=1 SV=4 - [K1C16_HUMAN]	0.5433	14	12	23	76	64440000	22	21	42	34	0.5243	0.5159	116.91	1106.19	473	51.2	5.05
Q04695	Keratin, type I cytoskeletal 17 OS=Homo sapiens GN=KRT17 PE=1 SV=2 - [K1C17_HUMAN]	0.3565	12	10	18	61	52550000	18	16	32	29	0.3565	0.3403	86.67	895.99	432	48.1	5.02
P35527	Keratin, type I cytoskeletal 9 OS=Homo sapiens GN=KRT9 PE=1 SV=3 - [K1C9_HUMAN]	0.6404	2	24	25	180	123800000	23	24	93	87	0.5201	0.6404	246.92	2452.67	623	62	5.24
P35908	Keratin, type II cytoskeletal 2 epidermal OS=Homo sapiens GN=KRT2 PE=1 SV=2 - [K22E_HUMAN]	0.4726	3	19	29	106	97910000	29	27	55	51	0.4726	0.471	165.12	1774.78	639	65.4	8
Q7Z794	Keratin, type II cytoskeletal 1b OS=Homo sapiens GN=KRT77 PE=2 SV=3 - [K2C1B_HUMAN]	0.1107	1	4	7	22	62070000	7	5	12	10	0.1107	0.09	38.69	341.04	578	61.9	5.99
P04264	Keratin, type II cytoskeletal 1 OS=Homo sapiens GN=KRT1 PE=1 SV=6 - [K2C1_HUMAN]	0.5295	5	23	32	177	151800000	31	30	94	83	0.5171	0.5202	285.86	3049.94	644	66	8.12
P12035	Keratin, type II cytoskeletal 3 OS=Homo sapiens GN=KRT3 PE=1 SV=3 - [K2C3_HUMAN]	0.1051	3	1	10	22	9352000	10	6	14	8	0.1051	0.078	33.61	217.2	628	64.4	6.48
P19013	Keratin, type II cytoskeletal 4 OS=Homo sapiens GN=KRT4 PE=1 SV=4 - [K2C4_HUMAN]	0.3052	3	11	15	28	4152000	15	11	16	12	0.3052	0.2434	47.35	332.27	534	57.2	6.61
P13647	Keratin, type II cytoskeletal 5 OS=Homo sapiens GN=KRT5 PE=1 SV=3 - [K2C5_HUMAN]	0.4407	2	16	28	97	29160000	27	25	52	45	0.4254	0.4119	144.66	1317.79	590	62.3	7.74
P02538	Keratin, type II cytoskeletal 6A OS=Homo sapiens GN=KRT6A PE=1 SV=3 - [K2C6A_HUMAN]	0.4167	3	1	27	74	28490000	26	21	42	32	0.4007	0.3688	118.63	1054.5	564	60	8
P04259	Keratin, type II cytoskeletal 6B OS=Homo sapiens GN=KRT6B PE=1 SV=5 - [K2C6B_HUMAN]	0.4344	2	2	28	79	54090000	28	22	45	34	0.4344	0.3865	125.16	1141.13	564	60	8
P48668	Keratin, type II cytoskeletal 6C OS=Homo sapiens GN=KRT6C PE=1 SV=3 - [K2C6C_HUMAN]	0.461	3	1	29	78	28490000	28	23	44	34	0.445	0.4131	123.72	1094.26	564	60	8
Q14CN4	Keratin, type II cytoskeletal 72 OS=Homo sapiens GN=KRT72 PE=1 SV=2 - [K2C72_HUMAN]	0.0411	1	1	2	8	2070000	2	2	4	4	0.0411	0.0411	15.72	137.55	511	55.8	6.89
Q8N1N4	Keratin, type II cytoskeletal 78 OS=Homo sapiens GN=KRT78 PE=2 SV=2 - [K2C78_HUMAN]	0.1904	1	8	9	19	5150000	9	9	10	9	0.1904	0.1904	28.38	314.87	520	56.8	6.02
Q6KB66	Keratin, type II cytoskeletal 80 OS=Homo sapiens GN=KRT80 PE=1 SV=2 - [K2C80_HUMAN]	0.1128	3	3	4	10	623100	4	4	5	5	0.1128	0.1128	14.39	153.54	452	50.5	5.67
P14618	Pyruvate kinase isozymes M1/M2 OS=Homo sapiens GN=PKM PE=1 SV=4 - [KPYM_HUMAN]	0.0151	1	1	1	2	250800	1	1	1	1	0.0151	0.0151	2.42	39.88	531	57.9	7.84
P01597	Ig kappa chain V-I region DEE OS=Homo sapiens PE=1 SV=1 - [KV105_HUMAN]	0.1667	11	2	2	3	1999000	1	2	1	2	0.1667	0.1667	4.41	180.85	108	11.7	9.36
P01598	Ig kappa chain V-I region EU OS=Homo sapiens PE=1 SV=1 - [KV106_HUMAN]	0.2685	2	2	2	5	648000	2	1	3	2	0.2685	0.1667	11.11	158.13	108	11.8	8.44
P01605	Ig kappa chain V-I region Lay OS=Homo sapiens PE=1 SV=1 - [KV113_HUMAN]	0.0833	4	1	1	1	473600	1		1		0.0833	0	2		108	11.8	7.96
P01617	Ig kappa chain V-II region TEW OS=Homo sapiens PE=1 SV=1 - [KV204_HUMAN]	0.115	5	1	1	2	12210000	1	1	1	1	0.115	0.115	3.24	80.49	113	12.3	6
P01620	Ig kappa chain V-III region SIE OS=Homo sapiens PE=1 SV=1 - [KV302_HUMAN]	0.3945	6	3	3	5	1359000	3	2	3	2	0.3945	0.2294	11.69	101.87	109	11.8	8.48
P01625	Ig kappa chain V-IV region Len OS=Homo sapiens PE=1 SV=2 - [KV402_HUMAN]	0.1579	1	1	1	2	0	1	1	1	1	0.1579	0.1579	3.63	50.84	114	12.6	7.93
P83593	Ig kappa chain V-IV region STH (Fragment) OS=Homo sapiens PE=1 SV=1 - [KV405_HUMAN]	0.1101	3	1	1	2	123200	1	1	1	1	0.1101	0.1101	3.26	47.14	109	12.1	7.94
P0CG05	Ig lambda-2 chain C regions OS=Homo sapiens GN=IGLC2 PE=1 SV=1 - [LAC2_HUMAN]	0.5566	4	2	4	27	7592000	4	4	14	13	0.5566	0.5566	34.83	251.19	106	11.3	7.24
Q08380	Galectin-3-binding protein OS=Homo sapiens GN=LGALS3BP PE=1 SV=1 - [LG3BP_HUMAN]	0.0974	1	5	5	14	966900	5	5	7	7	0.0974	0.0974	20.01	165.42	585	65.3	5.27
P01714	Ig lambda chain V-III region SH OS=Homo sapiens PE=1 SV=1 - [LV301_HUMAN]	0.0833	1	1	1	1	88250	1		1		0.0833	0	2.39		108	11.4	6.52
P80748	Ig lambda chain V-III region LOI OS=Homo sapiens PE=1 SV=1 - [LV302_HUMAN]	0.1441	1	1	1	2	849400	1	1	1	1	0.1441	0.1441	3.96	83.68	111	11.9	5.08
P01717	Ig lambda chain V-IV region Hil OS=Homo sapiens PE=1 SV=1 - [LV403_HUMAN]	0.1776	1	1	1	3	911400	1	1	2	1	0.1776	0.1776	6.29	30.72	107	11.5	6.51
P35579	Myosin-9 OS=Homo sapiens GN=MYH9 PE=1 SV=4 - [MYH9_HUMAN]	0.0031	2	1	1	2	32300	1	1	1	1	0.0031	0.0031	2.24	31.7	1960	226.4	5.6
P36955	Pigment epithelium-derived factor OS=Homo sapiens GN=SERPINF1 PE=1 SV=4 - [PEDF_HUMAN]	0.0287	1	1	1	2	438000	1	1	1	1	0.0287	0.0287	3.03	90.38	418	46.3	6.38
P01833	Polymeric immunoglobulin receptor OS=Homo sapiens GN=PIGR PE=1 SV=4 - [PIGR_HUMAN]	0.2291	1	15	15	37	5678000	15	13	21	16	0.2291	0.2029	56.91	452.66	764	83.2	5.74
P12273	Prolactin-inducible protein OS=Homo sapiens GN=PIP PE=1 SV=1 - [PIP_HUMAN]	0.1781	1	2	2	4	1111000	2	2	2	2	0.1781	0.1781	5.34	59.07	146	16.6	8.05
P62937	Peptidyl-prolyl cis-trans isomerase A OS=Homo sapiens GN=PPIA PE=1 SV=2 - [PPIA_HUMAN]	0.0545	1	1	1	1	126000	1		1		0.0545	0	2.75		165	18	7.81
Q06830	Peroxiredoxin-1 OS=Homo sapiens GN=PRDX1 PE=1 SV=1 - [PRDX1_HUMAN]	0.0955	1	1	2	4	901200	2	2	2	2	0.0955	0.0955	5.03	71.4	199	22.1	8.13
P32119	Peroxiredoxin-2 OS=Homo sapiens GN=PRDX2 PE=1 SV=5 - [PRDX2_HUMAN]	0.101	1	1	2	4	901400	2	2	2	2	0.101	0.101	5.35	76.8	198	21.9	5.97
P31151	Protein S100-A7 OS=Homo sapiens GN=S100A7 PE=1 SV=4 - [S10A7_HUMAN]	0.1089	1	1	1	2	522900	1	1	1	1	0.1089	0.1089	2.3	50.96	101	11.5	6.77
P05109	Protein S100-A8 OS=Homo sapiens GN=S100A8 PE=1 SV=1 - [S10A8_HUMAN]	0.4731	1	5	5	10	1544000	5	3	6	4	0.4731	0.3118	12.83	103.84	93	10.8	7.03
P06702	Protein S100-A9 OS=Homo sapiens GN=S100A9 PE=1 SV=1 - [S10A9_HUMAN]	0.4912	1	4	4	15	2328000	4	3	8	7	0.4912	0.4298	23.35	227.84	114	13.2	6.13
Q9HCY8	Protein S100-A14 OS=Homo sapiens GN=S100A14 PE=1 SV=1 - [S10AE_HUMAN]	0.25	1	2	2	4	511300	2	2	2	2	0.25	0.25	7.4	124.08	104	11.7	5.24
Q6UWP8	Suprabasin OS=Homo sapiens GN=SBSN PE=2 SV=2 - [SBSN_HUMAN]	0.1831	1	3	3	10	148000	3	3	5	5	0.1831	0.1831	9.6	142.77	590	60.5	7.01
Q96P63	Serpin B12 OS=Homo sapiens GN=SERPINB12 PE=1 SV=1 - [SPB12_HUMAN]	0.0395	1	1	1	1	247800	1		1		0.0395	0	2.85		405	46.2	5.53
P29508	Serpin B3 OS=Homo sapiens GN=SERPINB3 PE=1 SV=2 - [SPB3_HUMAN]	0.0308	2	1	1	2	144900	1	1	1	1	0.0308	0.0308	3.1	43.62	390	44.5	6.81
A1L4H1	Soluble scavenger receptor cysteine-rich domain-containing protein SSC5D OS=Homo sapiens GN=SSC5D PE=2 SV=3 - [SRCRL_HUMAN]	0.0057	1	1	1	2	317300	1	1	1	1	0.0057	0.0057	3.43	69.48	1573	165.6	6.13
P24821	Tenascin OS=Homo sapiens GN=TNC PE=1 SV=3 - [TENA_HUMAN]	0.0282	1	5	5	11	677800	5	4	6	5	0.0282	0.0218	17.88	220.69	2201	240.7	4.89
P10599	Thioredoxin OS=Homo sapiens GN=TXN PE=1 SV=3 - [THIO_HUMAN]	0.2286	1	2	2	4	2305000	2	2	2	2	0.2286	0.2286	6.18	93	105	11.7	4.92
P02787	Serotransferrin OS=Homo sapiens GN=TF PE=1 SV=3 - [TRFE_HUMAN]	0.0201	1	1	1	1	931500	1		1		0.0201	0	2.12		698	77	7.12
P07477	Trypsin-1 OS=Homo sapiens GN=PRSS1 PE=1 SV=1 - [TRY1_HUMAN]	0.0729	2	2	2	61	299700000	2	2	33	28	0.0729	0.0729	86.93	680.51	247	26.5	6.51
P07996	Thrombospondin-1 OS=Homo sapiens GN=THBS1 PE=1 SV=2 - [TSP1_HUMAN]	0.0094	1	1	1	2	237100	1	1	1	1	0.0094	0.0094	3.21	47.26	1170	129.3	4.94
P0CG48	Polyubiquitin-C OS=Homo sapiens GN=UBC PE=1 SV=3 - [UBC_HUMAN]	0.3285	4	2	2	3	438300	2	1	2	1	0.3285	0.2102	5.74	29.45	685	77	7.66
P04275	von Willebrand factor OS=Homo sapiens GN=VWF PE=1 SV=4 - [VWF_HUMAN]	0.1347	1	33	33	110	22380000	33	31	60	50	0.1347	0.1283	152.59	1126.39	2813	309.1	5.48
O15498	Synaptobrevin homolog YKT6 OS=Homo sapiens GN=YKT6 PE=1 SV=1 - [YKT6_HUMAN]	0.0354	1	1	1	1	402000	1		1		0.0354	0	1.98		198	22.4	6.92
P98088	Mucin-5AC OS=Homo sapiens GN=MUC5AC PE=1 SV=4 - [MUC5A_HUMAN]	0.0074	2	1	1	1	38080		1		1		0.0074		24.57	5654	585.2	7.02
P01764	Ig heavy chain V-III region 23 OS=Homo sapiens GN=IGHV3-23 PE=1 SV=2 - [HV303_HUMAN]	0.094	3	1	1	1	454200		1		1		0.094		36.47	117	12.6	8.28
Q9UKU9	Angiopoietin-related protein 2 OS=Homo sapiens GN=ANGPTL2 PE=2 SV=1 - [ANGL2_HUMAN]	0.0183	1	1	1	1	164300	1		1		0.0183		2.34		493	57.1	7.53
P10632	Cytochrome P450 2C8 OS=Homo sapiens GN=CYP2C8 PE=1 SV=2 - [CP2C8_HUMAN]	0.0122	4	1	1	1	1472000	1		1		0.0122		1.94		490	55.8	8.5
Q9GZR7	ATP-dependent RNA helicase DDX24 OS=Homo sapiens GN=DDX24 PE=1 SV=1 - [DDX24_HUMAN]	0.0244	1	1	1	1	0	1		1		0.0244		0		859	96.3	9.06
Q9UHL0	ATP-dependent RNA helicase DDX25 OS=Homo sapiens GN=DDX25 PE=1 SV=2 - [DDX25_HUMAN]	0.0455	1	1	1	1	428600	1		1		0.0455		0		483	54.7	6.28
P01763	Ig heavy chain V-III region WEA OS=Homo sapiens PE=1 SV=1 - [HV302_HUMAN]	0.1667	1	1	1	1	571100	1		1		0.1667		2.87		114	12.2	8.5
A0AUZ9	KAT8 regulatory NSL complex subunit 1-like protein OS=Homo sapiens GN=KANSL1L PE=1 SV=2 - [KAL1L_HUMAN]	0.0263	1	1	1	1	2852000	1		1		0.0263		0		987	112.2	8.44
Q13976	cGMP-dependent protein kinase 1 OS=Homo sapiens GN=PRKG1 PE=1 SV=3 - [KGP1_HUMAN]	0.0238	1	1	1	1	507100	1		1		0.0238		0		671	76.3	6.04
O43790	Keratin, type II cuticular Hb6 OS=Homo sapiens GN=KRT86 PE=1 SV=1 - [KRT86_HUMAN]	0.0144	4	1	1	1	114700	1		1		0.0144		2.03		486	53.5	5.66
P12883	Myosin-7 OS=Homo sapiens GN=MYH7 PE=1 SV=5 - [MYH7_HUMAN]	0.0072	4	1	1	1	3320000	1		1		0.0072		2.78		1935	223	5.8
Q8NBT0	POC1 centriolar protein homolog A OS=Homo sapiens GN=POC1A PE=1 SV=2 - [POC1A_HUMAN]	0.0516	1	1	1	1	523200	1		1		0.0516		2.12		407	45	7.59
Q7Z3G6	Prickle-like protein 2 OS=Homo sapiens GN=PRICKLE2 PE=1 SV=2 - [PRIC2_HUMAN]	0.0225	1	1	1	1	390900	1		1		0.0225		2.08		844	95.6	7.36

## Sheet: Fr4(Downward)
Accession	Description	Sum(Coverage)	Sum(# Proteins)	Sum(# Unique Peptides)	Sum(# Peptides)	Sum(# PSMs)	Area	Relative concentration (%)	# Peptides A10	# Peptides A6	# PSM A10	# PSM A6	Coverage A10	Coverage A6	Score A10	Score A6	# AAs	MW [kDa]	calc. pI
P07477	Trypsin-1 OS=Homo sapiens GN=PRSS1 PE=1 SV=1 - [TRY1_HUMAN]	0.0729	2	2	2	125	208300000	73.5133	1	2	63	62	0.0405	0.0729	143.19	611	247	26.5	6.51
P13645	Keratin, type I cytoskeletal 10 OS=Homo sapiens GN=KRT10 PE=1 SV=6 - [K1C10_HUMAN]	0.2089	6	11	12	29	12170000	4.29504	8	11	11	18	0.1575	0.2055	34.89	622.31	584	58.8	5.21
P04264	Keratin, type II cytoskeletal 1 OS=Homo sapiens GN=KRT1 PE=1 SV=6 - [K2C1_HUMAN]	0.3121	4	16	21	56	11480000	4.05152	17	20	25	31	0.2624	0.3106	72.41	941.71	644	66	8.12
P01023	Alpha-2-macroglobulin OS=Homo sapiens GN=A2M PE=1 SV=3 - [A2MG_HUMAN]	0.2001	2	24	24	60	9658000	3.4085	20	22	27	33	0.1737	0.1832	71.96	805.21	1474	163.2	6.46
P35908	Keratin, type II cytoskeletal 2 epidermal OS=Homo sapiens GN=KRT2 PE=1 SV=2 - [K22E_HUMAN]	0.1768	8	7	10	21	8481000	2.99312	10	9	11	10	0.1768	0.1596	34.57	349.52	639	65.4	8
P01871	Ig mu chain C region OS=Homo sapiens GN=IGHM PE=1 SV=3 - [IGHM_HUMAN]	0.2345	2	9	9	27	5874000	2.07305	8	9	13	14	0.2102	0.2345	36.13	409.35	452	49.3	6.77
P02533	Keratin, type I cytoskeletal 14 OS=Homo sapiens GN=KRT14 PE=1 SV=4 - [K1C14_HUMAN]	0.2415	6	4	10	26	3452000	1.21828	8	9	12	14	0.1992	0.2203	32.89	429.16	472	51.5	5.16
P08779	Keratin, type I cytoskeletal 16 OS=Homo sapiens GN=KRT16 PE=1 SV=4 - [K1C16_HUMAN]	0.2706	6	6	12	29	3452000	1.21828	8	11	13	16	0.1755	0.2558	34.27	435.1	473	51.2	5.05
P04259	Keratin, type II cytoskeletal 6B OS=Homo sapiens GN=KRT6B PE=1 SV=5 - [K2C6B_HUMAN]	0.156	10	4	9	28	2179000	0.769013	8	9	14	14	0.1543	0.156	35.15	250.76	564	60	8
P04114	Apolipoprotein B-100 OS=Homo sapiens GN=APOB PE=1 SV=2 - [APOB_HUMAN]	0.1129	1	46	46	107	1886000	0.665607	37	38	50	57	0.0925	0.096	136.6	1471.7	4563	515.3	7.05
Q5XXA6	Anoctamin-1 OS=Homo sapiens GN=ANO1 PE=1 SV=1 - [ANO1_HUMAN]	0.0183	1	1	1	1	1786000	0.630315	1		1		0.0183		0		986	114	8.54
P35527	Keratin, type I cytoskeletal 9 OS=Homo sapiens GN=KRT9 PE=1 SV=3 - [K1C9_HUMAN]	0.1685	1	8	8	19	1552000	0.547732	7	7	8	11	0.1493	0.1557	23.2	341.14	623	62	5.24
P00738	Haptoglobin OS=Homo sapiens GN=HP PE=1 SV=1 - [HPT_HUMAN]	0.2094	2	8	8	20	1390000	0.490559	7	6	10	10	0.1946	0.1773	26.55	185.19	406	45.2	6.58
P01617	Ig kappa chain V-II region TEW OS=Homo sapiens PE=1 SV=1 - [KV204_HUMAN]	0.115	5	1	1	4	992200	0.350167	1	1	2	2	0.115	0.115	6.8	111.63	113	12.3	6
P04003	C4b-binding protein alpha chain OS=Homo sapiens GN=C4BPA PE=1 SV=2 - [C4BPA_HUMAN]	0.1139	1	7	7	17	957000	0.337745	7	5	9	8	0.1139	0.0854	22.54	161.09	597	67	7.3
Q15431	Synaptonemal complex protein 1 OS=Homo sapiens GN=SYCP1 PE=1 SV=2 - [SYCP1_HUMAN]	0.0133	1	1	1	2	839200	0.296171	1		2		0.0133	0	2.19		976	114.1	5.96
P13647	Keratin, type II cytoskeletal 5 OS=Homo sapiens GN=KRT5 PE=1 SV=3 - [K2C5_HUMAN]	0.1458	8	6	10	23	683500	0.241221	8	10	11	12	0.1271	0.1458	27.19	205.22	590	62.3	7.74
P08519	Apolipoprotein(a) OS=Homo sapiens GN=LPA PE=1 SV=1 - [APOA_HUMAN]	0.0682	1	1	1	2	600800	0.212034	1	1	1	1	0.0682	0.0682	2.87	72.51	4548	501	5.88
P02649	Apolipoprotein E OS=Homo sapiens GN=APOE PE=1 SV=1 - [APOE_HUMAN]	0.0946	1	2	2	8	586200	0.206882	2	2	4	4	0.0946	0.0946	13.48	148.94	317	36.1	5.73
P01834	Ig kappa chain C region OS=Homo sapiens GN=IGKC PE=1 SV=1 - [IGKC_HUMAN]	0.5189	1	3	3	20	527300	0.186095	3	3	10	10	0.5189	0.5189	32.11	245	106	11.6	5.87
B9A064	Immunoglobulin lambda-like polypeptide 5 OS=Homo sapiens GN=IGLL5 PE=2 SV=2 - [IGLL5_HUMAN]	0.1075	1	2	2	3	459200	0.162061	1	2	1	2	0.0374	0.1075	2.18	34.65	214	23	8.84
P01876	Ig alpha-1 chain C region OS=Homo sapiens GN=IGHA1 PE=1 SV=2 - [IGHA1_HUMAN]	0.153	2	4	4	17	446600	0.157614	3	4	8	9	0.1246	0.153	20.82	228.36	353	37.6	6.51
P04275	von Willebrand factor OS=Homo sapiens GN=VWF PE=1 SV=4 - [VWF_HUMAN]	0.01	1	3	3	7	379600	0.133968	2	3	3	4	0.0071	0.01	6.87	52.34	2813	309.1	5.48
P04433	Ig kappa chain V-III region VG (Fragment) OS=Homo sapiens PE=1 SV=1 - [KV309_HUMAN]	0.0783	1	1	1	2	372800	0.131569	1	1	1	1	0.0783	0.0783	2.06	30.43	115	12.6	4.96
P02751	Fibronectin OS=Homo sapiens GN=FN1 PE=1 SV=4 - [FINC_HUMAN]	0.0063	1	1	1	3	368400	0.130016	1	1	2	1	0.0063	0.0063	5.58	58.96	2386	262.5	5.71
P12273	Prolactin-inducible protein OS=Homo sapiens GN=PIP PE=1 SV=1 - [PIP_HUMAN]	0.1781	1	2	2	6	353200	0.124651	2	2	3	3	0.1781	0.1781	7.48	81.87	146	16.6	8.05
P13987	CD59 glycoprotein OS=Homo sapiens GN=CD59 PE=1 SV=1 - [CD59_HUMAN]	0.0938	1	1	1	3	316000	0.111523	1	1	1	2	0.0938	0.0938	3.36	31.48	128	14.2	6.48
P02679	Fibrinogen gamma chain OS=Homo sapiens GN=FGG PE=1 SV=3 - [FIBG_HUMAN]	0.0574	1	3	3	7	256400	0.0904887	3	3	3	4	0.0574	0.0574	6.82	65.21	453	51.5	5.62
Q14624	Inter-alpha-trypsin inhibitor heavy chain H4 OS=Homo sapiens GN=ITIH4 PE=1 SV=4 - [ITIH4_HUMAN]	0.0086	1	1	1	2	246600	0.0870301	1	1	1	1	0.0086	0.0086	2.05	25.99	930	103.3	6.98
P02768	Serum albumin OS=Homo sapiens GN=ALB PE=1 SV=2 - [ALBU_HUMAN]	0.0246	1	2	2	6	242400	0.0855478	2	2	3	3	0.0246	0.0246	7.47	57.88	609	69.3	6.28
P02671	Fibrinogen alpha chain OS=Homo sapiens GN=FGA PE=1 SV=2 - [FIBA_HUMAN]	0.0393	1	3	3	9	230500	0.0813481	3	3	5	4	0.0393	0.0393	10.6	165.69	866	94.9	6.01
O43866	CD5 antigen-like OS=Homo sapiens GN=CD5L PE=1 SV=1 - [CD5L_HUMAN]	0.1354	1	3	3	9	228900	0.0807834	3	3	4	5	0.1354	0.1354	11.43	122.54	347	38.1	5.47
Q96PF2	Testis-specific serine/threonine-protein kinase 2 OS=Homo sapiens GN=TSSK2 PE=1 SV=2 - [TSSK2_HUMAN]	0.0391	1	1	1	1	226900	0.0800776	1		1		0.0391		1.92		358	40.9	8.84
P07225	Vitamin K-dependent protein S OS=Homo sapiens GN=PROS1 PE=1 SV=1 - [PROS_HUMAN]	0.0163	1	1	1	2	200500	0.0707605	1	1	1	1	0.0163	0.0163	2.43	54.24	676	75.1	5.67
P24390	ER lumen protein-retaining receptor 1 OS=Homo sapiens GN=KDELR1 PE=1 SV=1 - [ERD21_HUMAN]	0.0802	1	1	1	1	177000	0.0624669	1		1		0.0802		2.05		212	24.5	8.62
P07288	Prostate-specific antigen OS=Homo sapiens GN=KLK3 PE=1 SV=2 - [KLK3_HUMAN]	0.1073	1	2	2	5	172900	0.0610199	2	1	3	2	0.1073	0.046	8.63	58.74	261	28.7	7.68
P05109	Protein S100-A8 OS=Homo sapiens GN=S100A8 PE=1 SV=1 - [S10A8_HUMAN]	0.1183	1	1	1	4	149300	0.052691	1	1	1	3	0.1183	0.1183	2.66	72.28	93	10.8	7.03
P01764	Ig heavy chain V-III region 23 OS=Homo sapiens GN=IGHV3-23 PE=1 SV=2 - [HV303_HUMAN]	0.094	3	1	1	2	148500	0.0524086		1		2		0.094		41.47	117	12.6	8.28
P02675	Fibrinogen beta chain OS=Homo sapiens GN=FGB PE=1 SV=2 - [FIBB_HUMAN]	0.0978	1	3	3	8	146900	0.051844	3	3	4	4	0.0978	0.0978	11.17	112.13	491	55.9	8.27
P81605	Dermcidin OS=Homo sapiens GN=DCD PE=1 SV=2 - [DCD_HUMAN]	0.1	1	1	1	2	130200	0.0459502	1	1	1	1	0.1	0.1	2.55	37.22	110	11.3	6.54
P01833	Polymeric immunoglobulin receptor OS=Homo sapiens GN=PIGR PE=1 SV=4 - [PIGR_HUMAN]	0.0249	1	1	1	4	119300	0.0421034	1	1	2	2	0.0249	0.0249	6.67	41.12	764	83.2	5.74
P01008	Antithrombin-III OS=Homo sapiens GN=SERPINC1 PE=1 SV=1 - [ANT3_HUMAN]	0.0194	1	1	1	2	118600	0.0418563	1	1	1	1	0.0194	0.0194	2.28	30.07	464	52.6	6.71
P02747	Complement C1q subcomponent subunit C OS=Homo sapiens GN=C1QC PE=1 SV=3 - [C1QC_HUMAN]	0.049	1	1	1	1	114000	0.0402329	1		1		0.049	0	2.34		245	25.8	8.41
Q8TBF5	Phosphatidylinositol-glycan biosynthesis class X protein OS=Homo sapiens GN=PIGX PE=2 SV=3 - [PIGX_HUMAN]	0.0349	1	1	1	2	112000	0.039527	1	1	1	1	0.0349	0.0349	2.69	26.61	258	28.8	6.33
P06703	Protein S100-A6 OS=Homo sapiens GN=S100A6 PE=1 SV=1 - [S10A6_HUMAN]	0.0889	1	1	1	4	109300	0.0385742	1	1	2	2	0.0889	0.0889	2.27	66.45	90	10.2	5.48
O14745	Na(+)/H(+) exchange regulatory cofactor NHE-RF1 OS=Homo sapiens GN=SLC9A3R1 PE=1 SV=4 - [NHRF1_HUMAN]	0.0391	1	1	1	2	103900	0.0366684	1	1	1	1	0.0391	0.0391	2.29	27.84	358	38.8	5.77
P15941	Mucin-1 OS=Homo sapiens GN=MUC1 PE=1 SV=3 - [MUC1_HUMAN]	0.0088	1	1	1	1	83660	0.0295253	1		1		0.0088	0	2.52		1255	122	7.47
P12259	Coagulation factor V OS=Homo sapiens GN=F5 PE=1 SV=4 - [FA5_HUMAN]	0.0045	1	1	1	1	78360	0.0276548		1		1	0	0.0045		36.87	2224	251.5	6.05
P04279	Semenogelin-1 OS=Homo sapiens GN=SEMG1 PE=1 SV=2 - [SEMG1_HUMAN]	0.0411	1	2	2	2	69120	0.0243938	2		2		0.0411		3.9		462	52.1	9.29
Q5D862	Filaggrin-2 OS=Homo sapiens GN=FLG2 PE=1 SV=1 - [FILA2_HUMAN]	0.005	1	1	1	4	66040	0.0233068	1	1	2	2	0.005	0.005	5.18	88.92	2391	247.9	8.31
Q63ZY3	KN motif and ankyrin repeat domain-containing protein 2 OS=Homo sapiens GN=KANK2 PE=1 SV=1 - [KANK2_HUMAN]	0.0129	1	1	1	1	63820	0.0225234	1		1		0.0129		1.95		851	91.1	5.63
P09871	Complement C1s subcomponent OS=Homo sapiens GN=C1S PE=1 SV=1 - [C1S_HUMAN]	0.016	1	1	1	4	62170	0.021941	1	1	2	2	0.016	0.016	5.84	52.43	688	76.6	4.96
Q08380	Galectin-3-binding protein OS=Homo sapiens GN=LGALS3BP PE=1 SV=1 - [LG3BP_HUMAN]	0.0222	1	1	1	1	54810	0.0193435		1		1	0	0.0222		22.66	585	65.3	5.27
O43790	Keratin, type II cuticular Hb6 OS=Homo sapiens GN=KRT86 PE=1 SV=1 - [KRT86_HUMAN]	0.0144	4	1	1	2	54670	0.0192941	1	1	1	1	0.0144	0.0144	2.1	25.27	486	53.5	5.66
P31944	Caspase-14 OS=Homo sapiens GN=CASP14 PE=1 SV=2 - [CASPE_HUMAN]	0.0331	1	1	1	1	41520	0.0146532	1		1		0.0331	0	1.87		242	27.7	5.58
P01781	Ig heavy chain V-III region GAL OS=Homo sapiens PE=1 SV=1 - [HV320_HUMAN]	0.0948	1	1	1	1	0	0		1		1	0	0.0948		25.18	116	12.7	8.48
P27169	Serum paraoxonase/arylesterase 1 OS=Homo sapiens GN=PON1 PE=1 SV=3 - [PON1_HUMAN]	0.0282	1	1	1	2	0	0	1	1	1	1	0.0282	0.0282	2.27	35.13	355	39.7	5.22
P10599	Thioredoxin OS=Homo sapiens GN=TXN PE=1 SV=3 - [THIO_HUMAN]	0.1238	1	1	1	2	0	0	1	1	1	1	0.1238	0.1238	2.61	32.16	105	11.7	4.92
Q7L804	Rab11 family-interacting protein 2 OS=Homo sapiens GN=RAB11FIP2 PE=1 SV=1 - [RFIP2_HUMAN]	0.0234	2	1	1	1	0	0	1		1		0.0234		1.64		512	58.2	9.32

## Sheet: Fr5(Downward)
Accession	Description	Sum(Coverage)	Sum(# Proteins)	Sum(# Unique Peptides)	Sum(# Peptides)	Sum(# PSMs)	Area	Relative concentration (%)	# Peptides A10	# Peptides A6	# PSM A10	# PSM A6	Coverage A10	Coverage A6	Score A10	Score A6	# AAs	MW [kDa]	calc. pI
P07477	Trypsin-1 OS=Homo sapiens GN=PRSS1 PE=1 SV=1 - [TRY1_HUMAN]	0.0729	2	2	2	111	239900000	79.6874	2	1	57	54	0.0729	0.0405	129.82	607.21	247	26.5	6.51
Q9HC84	Mucin-5B OS=Homo sapiens GN=MUC5B PE=1 SV=3 - [MUC5B_HUMAN]	0.0503	2	15	15	52	8715000	2.89485	13	15	26	26	0.047	0.0503	70.85	530.89	5762	596	6.64
P13987	CD59 glycoprotein OS=Homo sapiens GN=CD59 PE=1 SV=1 - [CD59_HUMAN]	0.0938	1	1	1	6	7816000	2.59623	1	1	3	3	0.0938	0.0938	7.93	79.07	128	14.2	6.48
P04264	Keratin, type II cytoskeletal 1 OS=Homo sapiens GN=KRT1 PE=1 SV=6 - [K2C1_HUMAN]	0.2826	5	13	18	55	4542000	1.50871	18	16	28	27	0.2826	0.2671	82.26	823.15	644	66	8.12
P35908	Keratin, type II cytoskeletal 2 epidermal OS=Homo sapiens GN=KRT2 PE=1 SV=2 - [K22E_HUMAN]	0.1408	4	5	8	22	3181000	1.05663	7	7	11	11	0.1268	0.1283	34.11	369.27	639	65.4	8
P13645	Keratin, type I cytoskeletal 10 OS=Homo sapiens GN=KRT10 PE=1 SV=6 - [K1C10_HUMAN]	0.1969	6	10	11	34	2434000	0.8085	11	11	18	16	0.1969	0.1969	57.08	497.48	584	58.8	5.21
P01871	Ig mu chain C region OS=Homo sapiens GN=IGHM PE=1 SV=3 - [IGHM_HUMAN]	0.1881	2	7	7	24	2107000	0.69988	6	7	12	12	0.1549	0.1881	32.67	359.01	452	49.3	6.77
Q8TAX7	Mucin-7 OS=Homo sapiens GN=MUC7 PE=1 SV=2 - [MUC7_HUMAN]	0.0477	1	2	2	4	2017000	0.669985	2	2	2	2	0.0477	0.0477	4.52	59.86	377	39.1	8.78
P08962	CD63 antigen OS=Homo sapiens GN=CD63 PE=1 SV=2 - [CD63_HUMAN]	0.042	1	1	1	3	1704000	0.566016	1	1	2	1	0.042	0.042	4.95	37.8	238	25.6	7.81
P35527	Keratin, type I cytoskeletal 9 OS=Homo sapiens GN=KRT9 PE=1 SV=3 - [K1C9_HUMAN]	0.2087	1	10	10	32	1509000	0.501243	10	10	16	16	0.2087	0.2087	47.44	484.14	623	62	5.24
P01023	Alpha-2-macroglobulin OS=Homo sapiens GN=A2M PE=1 SV=3 - [A2MG_HUMAN]	0.0468	2	6	6	14	1471000	0.488621	6	5	8	6	0.0468	0.0407	22.81	145.93	1474	163.2	6.46
P05109	Protein S100-A8 OS=Homo sapiens GN=S100A8 PE=1 SV=1 - [S10A8_HUMAN]	0.1183	1	1	1	3	1412000	0.469023	1	1	2	1	0.1183	0.1183	5.65	29.38	93	10.8	7.03
Q70EK8	Inactive ubiquitin carboxyl-terminal hydrolase 53 OS=Homo sapiens GN=USP53 PE=2 SV=2 - [UBP53_HUMAN]	0.0103	1	1	1	1	1249000	0.414879	1		1		0.0103		2.07		1073	120.7	7.59
P12273	Prolactin-inducible protein OS=Homo sapiens GN=PIP PE=1 SV=1 - [PIP_HUMAN]	0.2603	1	3	3	6	1028000	0.34147	3	3	3	3	0.2603	0.2603	9.38	109.47	146	16.6	8.05
P04259	Keratin, type II cytoskeletal 6B OS=Homo sapiens GN=KRT6B PE=1 SV=5 - [K2C6B_HUMAN]	0.0727	7	1	5	9	977100	0.324562	4	3	5	4	0.0532	0.055	14.39	115.52	564	60	8
P15941	Mucin-1 OS=Homo sapiens GN=MUC1 PE=1 SV=3 - [MUC1_HUMAN]	0.0359	1	3	3	6	905400	0.300746	2	2	3	3	0.0223	0.0223	5.99	70.52	1255	122	7.47
P06703	Protein S100-A6 OS=Homo sapiens GN=S100A6 PE=1 SV=1 - [S10A6_HUMAN]	0.0889	1	1	1	2	841400	0.279487	1	1	1	1	0.0889	0.0889	2.35	43.37	90	10.2	5.48
P0CG48	Polyubiquitin-C OS=Homo sapiens GN=UBC PE=1 SV=3 - [UBC_HUMAN]	0.3285	4	2	2	6	825800	0.274305	2	2	3	3	0.3285	0.3285	9.24	64.62	685	77	7.66
P60709	Actin, cytoplasmic 1 OS=Homo sapiens GN=ACTB PE=1 SV=1 - [ACTB_HUMAN]	0.1467	12	4	4	15	753300	0.250223	4	4	8	7	0.1467	0.1467	20.74	177.31	375	41.7	5.48
P04114	Apolipoprotein B-100 OS=Homo sapiens GN=APOB PE=1 SV=2 - [APOB_HUMAN]	0.046	1	19	19	41	753000	0.250123	18	15	22	19	0.0443	0.0373	55.74	429.94	4563	515.3	7.05
Q9UGM3	Deleted in malignant brain tumors 1 protein OS=Homo sapiens GN=DMBT1 PE=1 SV=2 - [DMBT1_HUMAN]	0.0696	1	1	1	4	724000	0.24049	1	1	2	2	0.0696	0.0696	6.46	85.11	2413	260.6	5.44
Q9NQ84	G-protein coupled receptor family C group 5 member C OS=Homo sapiens GN=GPRC5C PE=1 SV=2 - [GPC5C_HUMAN]	0.1633	1	5	5	16	705800	0.234445	5	5	8	8	0.1633	0.1633	20.24	279.28	441	48.2	8.43
P02751	Fibronectin OS=Homo sapiens GN=FN1 PE=1 SV=4 - [FINC_HUMAN]	0.0339	1	5	5	12	660200	0.219298	5	4	6	6	0.0339	0.0277	19.11	186.84	2386	262.5	5.71
O14745	Na(+)/H(+) exchange regulatory cofactor NHE-RF1 OS=Homo sapiens GN=SLC9A3R1 PE=1 SV=4 - [NHRF1_HUMAN]	0.1732	1	4	4	15	550600	0.182892	4	4	8	7	0.1732	0.1732	20.8	153.24	358	38.8	5.77
P02533	Keratin, type I cytoskeletal 14 OS=Homo sapiens GN=KRT14 PE=1 SV=4 - [K1C14_HUMAN]	0.2203	11	8	9	24	533000	0.177046	9	9	12	12	0.2203	0.2203	34.21	415.96	472	51.5	5.16
P10599	Thioredoxin OS=Homo sapiens GN=TXN PE=1 SV=3 - [THIO_HUMAN]	0.1238	1	1	1	2	496200	0.164822	1	1	1	1	0.1238	0.1238	3.26	54.25	105	11.7	4.92
Q96DA0	Zymogen granule protein 16 homolog B OS=Homo sapiens GN=ZG16B PE=1 SV=3 - [ZG16B_HUMAN]	0.2163	1	3	3	12	476000	0.158112	3	3	6	6	0.2163	0.2163	15.42	123.62	208	22.7	7.39
P0CF74	Ig lambda-6 chain C region OS=Homo sapiens GN=IGLC6 PE=4 SV=1 - [LAC6_HUMAN]	0.1415	5	1	1	1	447200	0.148546	1		1		0.1415		0		106	11.3	7.24
P13647	Keratin, type II cytoskeletal 5 OS=Homo sapiens GN=KRT5 PE=1 SV=3 - [K2C5_HUMAN]	0.1492	4	7	10	20	442000	0.146819	10	7	11	9	0.1492	0.1153	30.32	201.91	590	62.3	7.74
Q99102	Mucin-4 OS=Homo sapiens GN=MUC4 PE=1 SV=4 - [MUC4_HUMAN]	0.0101	1	2	2	5	399500	0.132702	1	2	2	3	0.0065	0.0101	6.22	71.3	2169	231.4	6.27
P02679	Fibrinogen gamma chain OS=Homo sapiens GN=FGG PE=1 SV=3 - [FIBG_HUMAN]	0.0883	1	3	3	5	392400	0.130343	2	3	2	3	0.0706	0.0883	4.59	51.09	453	51.5	5.62
P15311	Ezrin OS=Homo sapiens GN=EZR PE=1 SV=4 - [EZRI_HUMAN]	0.1331	3	6	8	13	382300	0.126988	6	7	6	7	0.1109	0.1195	17.45	161.61	586	69.4	6.27
P81605	Dermcidin OS=Homo sapiens GN=DCD PE=1 SV=2 - [DCD_HUMAN]	0.1	1	1	1	2	365100	0.121275	1	1	1	1	0.1	0.1	2.48	45.88	110	11.3	6.54
P06702	Protein S100-A9 OS=Homo sapiens GN=S100A9 PE=1 SV=1 - [S10A9_HUMAN]	0.5	1	4	4	14	362300	0.120345	2	3	7	7	0.3158	0.3158	20.45	222.45	114	13.2	6.13
P02768	Serum albumin OS=Homo sapiens GN=ALB PE=1 SV=2 - [ALBU_HUMAN]	0.156	1	10	10	22	361500	0.120079	8	9	11	11	0.1314	0.1412	31.64	272.69	609	69.3	6.28
P08134	Rho-related GTP-binding protein RhoC OS=Homo sapiens GN=RHOC PE=1 SV=1 - [RHOC_HUMAN]	0.057	2	1	1	1	356700	0.118485	1		1		0.057	0	2.38		193	22	6.58
P16520	Guanine nucleotide-binding protein G(I)/G(S)/G(T) subunit beta-3 OS=Homo sapiens GN=GNB3 PE=1 SV=1 - [GBB3_HUMAN]	0.0294	4	1	1	2	353200	0.117322	1	1	1	1	0.0294	0.0294	3.3	54.4	340	37.2	5.67
P02652	Apolipoprotein A-II OS=Homo sapiens GN=APOA2 PE=1 SV=1 - [APOA2_HUMAN]	0.17	1	2	2	3	352300	0.117023	2	1	2	1	0.17	0.09	2.36	46.53	100	11.2	6.62
P53990	IST1 homolog OS=Homo sapiens GN=IST1 PE=1 SV=1 - [IST1_HUMAN]	0.0797	1	2	2	5	342500	0.113768	2	2	2	3	0.0797	0.0797	2.68	42.97	364	39.7	5.35
P08519	Apolipoprotein(a) OS=Homo sapiens GN=LPA PE=1 SV=1 - [APOA_HUMAN]	0.0682	1	1	1	2	328300	0.109051	1	1	1	1	0.0682	0.0682	2.98	58.69	4548	501	5.88
P80723	Brain acid soluble protein 1 OS=Homo sapiens GN=BASP1 PE=1 SV=2 - [BASP1_HUMAN]	0.5683	1	8	8	26	328000	0.108951	8	7	13	13	0.5683	0.4449	41.36	282.72	227	22.7	4.63
P02647	Apolipoprotein A-I OS=Homo sapiens GN=APOA1 PE=1 SV=1 - [APOA1_HUMAN]	0.2472	1	6	6	15	317600	0.105497	4	6	7	8	0.176	0.2472	16.62	187.93	267	30.8	5.76
O43490	Prominin-1 OS=Homo sapiens GN=PROM1 PE=1 SV=1 - [PROM1_HUMAN]	0.0601	1	4	4	11	317000	0.105298	4	4	6	5	0.0601	0.0601	18.15	136.23	865	97.1	7.27
P01617	Ig kappa chain V-II region TEW OS=Homo sapiens PE=1 SV=1 - [KV204_HUMAN]	0.115	5	1	1	2	313200	0.104035	1	1	1	1	0.115	0.115	2.74	44.55	113	12.3	6
P26038	Moesin OS=Homo sapiens GN=MSN PE=1 SV=3 - [MOES_HUMAN]	0.0693	2	2	4	7	312200	0.103703	3	4	3	4	0.0485	0.0693	8	88.09	577	67.8	6.4
P04083	Annexin A1 OS=Homo sapiens GN=ANXA1 PE=1 SV=2 - [ANXA1_HUMAN]	0.0636	1	2	2	6	282200	0.0937381	2	2	3	3	0.0636	0.0636	8.7	103.37	346	38.7	7.02
P12429	Annexin A3 OS=Homo sapiens GN=ANXA3 PE=1 SV=3 - [ANXA3_HUMAN]	0.1486	1	4	4	9	278000	0.092343	4	3	5	4	0.1486	0.1207	15.16	177.67	323	36.4	5.92
P68871	Hemoglobin subunit beta OS=Homo sapiens GN=HBB PE=1 SV=2 - [HBB_HUMAN]	0.1701	1	2	2	3	253500	0.0842049	2	1	2	1	0.1701	0.0884	5.64	60.53	147	16	7.28
P27482	Calmodulin-like protein 3 OS=Homo sapiens GN=CALML3 PE=1 SV=2 - [CALL3_HUMAN]	0.0805	1	1	1	2	249100	0.0827433	1	1	1	1	0.0805	0.0805	2.25	33.53	149	16.9	4.42
P01834	Ig kappa chain C region OS=Homo sapiens GN=IGKC PE=1 SV=1 - [IGKC_HUMAN]	0.5189	1	3	3	11	245700	0.0816139	3	3	7	4	0.5189	0.5189	18.84	113.4	106	11.6	5.87
Q08554	Desmocollin-1 OS=Homo sapiens GN=DSC1 PE=1 SV=2 - [DSC1_HUMAN]	0.0168	1	1	1	1	244500	0.0812153	1		1		0.0168	0	2.69		894	99.9	5.43
O14638	Ectonucleotide pyrophosphatase/phosphodiesterase family member 3 OS=Homo sapiens GN=ENPP3 PE=1 SV=2 - [ENPP3_HUMAN]	0.016	1	1	1	2	242000	0.0803849	1	1	1	1	0.016	0.016	0	27.02	875	100.1	6.57
P15144	Aminopeptidase N OS=Homo sapiens GN=ANPEP PE=1 SV=4 - [AMPN_HUMAN]	0.0476	1	4	4	12	231300	0.0768307	4	4	6	6	0.0476	0.0476	17.02	203.18	967	109.5	5.48
P02675	Fibrinogen beta chain OS=Homo sapiens GN=FGB PE=1 SV=2 - [FIBB_HUMAN]	0.0978	1	3	3	10	225600	0.0749373	3	3	5	5	0.0978	0.0978	17.67	209.13	491	55.9	8.27
P02671	Fibrinogen alpha chain OS=Homo sapiens GN=FGA PE=1 SV=2 - [FIBA_HUMAN]	0.0508	1	3	3	11	205900	0.0683936	2	3	5	6	0.0393	0.0508	8.97	175.46	866	94.9	6.01
P04275	von Willebrand factor OS=Homo sapiens GN=VWF PE=1 SV=4 - [VWF_HUMAN]	0.0192	1	5	5	12	193100	0.0641419	5	5	6	6	0.0192	0.0192	15.72	107.02	2813	309.1	5.48
P63092	Guanine nucleotide-binding protein G(s) subunit alpha isoforms short OS=Homo sapiens GN=GNAS PE=1 SV=1 - [GNAS2_HUMAN]	0.0533	12	2	2	4	192000	0.0637765	2	2	2	2	0.0533	0.0533	5.38	67.92	394	45.6	5.82
P07288	Prostate-specific antigen OS=Homo sapiens GN=KLK3 PE=1 SV=2 - [KLK3_HUMAN]	0.046	1	1	1	2	189300	0.0628796	1	1	1	1	0.046	0.046	3.09	41.67	261	28.7	7.68
Q96DR5	BPI fold-containing family A member 2 OS=Homo sapiens GN=BPIFA2 PE=1 SV=2 - [BPIA2_HUMAN]	0.0321	1	1	1	2	185700	0.0616838	1	1	1	1	0.0321	0.0321	2.63	54.78	249	27	5.59
P62158	Calmodulin OS=Homo sapiens GN=CALM1 PE=1 SV=2 - [CALM_HUMAN]	0.1678	1	3	3	8	182200	0.0605212	3	3	4	4	0.1678	0.1678	10.6	75.29	149	16.8	4.22
P01591	Immunoglobulin J chain OS=Homo sapiens GN=IGJ PE=1 SV=4 - [IGJ_HUMAN]	0.0755	1	1	1	2	170300	0.0565684	1	1	1	1	0.0755	0.0755	2.77	60.73	159	18.1	5.24
P23280	Carbonic anhydrase 6 OS=Homo sapiens GN=CA6 PE=1 SV=3 - [CAH6_HUMAN]	0.0747	1	2	2	6	170100	0.056502	2	2	3	3	0.0747	0.0747	9.19	114.03	308	35.3	7.02
P02649	Apolipoprotein E OS=Homo sapiens GN=APOE PE=1 SV=1 - [APOE_HUMAN]	0.0757	1	2	2	8	157200	0.052217	2	2	4	4	0.0757	0.0757	12.98	130.94	317	36.1	5.73
P04003	C4b-binding protein alpha chain OS=Homo sapiens GN=C4BPA PE=1 SV=2 - [C4BPA_HUMAN]	0.072	1	4	4	11	144200	0.0478988	3	4	5	6	0.0586	0.072	14.55	103.7	597	67	7.3
P48741	Putative heat shock 70 kDa protein 7 OS=Homo sapiens GN=HSPA7 PE=5 SV=2 - [HSP77_HUMAN]	0.0354	6	1	1	1	133700	0.044411	1		1		0.0354	0	1.9		367	40.2	7.87
Q8NFJ5	Retinoic acid-induced protein 3 OS=Homo sapiens GN=GPRC5A PE=1 SV=2 - [RAI3_HUMAN]	0.0364	1	1	1	4	129400	0.0429827	1	1	2	2	0.0364	0.0364	7.16	103.23	357	40.2	8.15
P27487	Dipeptidyl peptidase 4 OS=Homo sapiens GN=DPP4 PE=1 SV=2 - [DPP4_HUMAN]	0.0131	1	1	1	1	126400	0.0419862	1		1		0.0131	0	2.43		766	88.2	6.04
P27105	Erythrocyte band 7 integral membrane protein OS=Homo sapiens GN=STOM PE=1 SV=3 - [STOM_HUMAN]	0.1111	1	3	3	10	123000	0.0408568	3	3	5	5	0.1111	0.1111	16.04	156.93	288	31.7	7.88
P01877	Ig alpha-2 chain C region OS=Homo sapiens GN=IGHA2 PE=1 SV=3 - [IGHA2_HUMAN]	0.0941	2	2	2	6	116900	0.0388306	2	2	3	3	0.0941	0.0941	5.6	77.39	340	36.5	6.1
Q8WUM4	Programmed cell death 6-interacting protein OS=Homo sapiens GN=PDCD6IP PE=1 SV=1 - [PDC6I_HUMAN]	0.0288	1	2	2	7	105300	0.0349774	2	2	3	4	0.0288	0.0288	9.71	127.98	868	96	6.52
P27348	14-3-3 protein theta OS=Homo sapiens GN=YWHAQ PE=1 SV=1 - [1433T_HUMAN]	0.0327	5	1	1	1	87040	0.028912	1		1		0.0327		1.75		245	27.7	4.78
Q9UK41	Vacuolar protein sorting-associated protein 28 homolog OS=Homo sapiens GN=VPS28 PE=1 SV=1 - [VPS28_HUMAN]	0.0679	1	1	1	2	86870	0.0288555	1	1	1	1	0.0679	0.0679	2.62	45.89	221	25.4	5.54
P00738	Haptoglobin OS=Homo sapiens GN=HP PE=1 SV=1 - [HPT_HUMAN]	0.0517	1	3	3	5	85960	0.0285533	3	2	3	2	0.0517	0.0271	4.43	41.14	406	45.2	6.58
P60660	Myosin light polypeptide 6 OS=Homo sapiens GN=MYL6 PE=1 SV=2 - [MYL6_HUMAN]	0.0861	2	1	1	1	84800	0.0281679	1		1		0.0861	0	2.95		151	16.9	4.65
P06870	Kallikrein-1 OS=Homo sapiens GN=KLK1 PE=1 SV=2 - [KLK1_HUMAN]	0.0496	1	1	1	2	83150	0.0276199	1	1	1	1	0.0496	0.0496	2.39	21.61	262	28.9	4.83
P84085	ADP-ribosylation factor 5 OS=Homo sapiens GN=ARF5 PE=1 SV=2 - [ARF5_HUMAN]	0.0556	3	1	1	3	81850	0.027188	1	1	2	1	0.0556	0.0556	6.01	53.02	180	20.5	6.79
P01833	Polymeric immunoglobulin receptor OS=Homo sapiens GN=PIGR PE=1 SV=4 - [PIGR_HUMAN]	0.034	1	2	2	4	78890	0.0262048	2	2	2	2	0.034	0.034	4.87	64.95	764	83.2	5.74
P14618	Pyruvate kinase isozymes M1/M2 OS=Homo sapiens GN=PKM PE=1 SV=4 - [KPYM_HUMAN]	0.0207	1	1	1	2	76340	0.0253578	1	1	1	1	0.0207	0.0207	2.51	20.29	531	57.9	7.84
P23528	Cofilin-1 OS=Homo sapiens GN=CFL1 PE=1 SV=3 - [COF1_HUMAN]	0.0663	2	1	1	1	75720	0.0251518	1		1		0.0663		2.2		166	18.5	8.09
P04080	Cystatin-B OS=Homo sapiens GN=CSTB PE=1 SV=2 - [CYTB_HUMAN]	0.1224	1	1	1	2	73370	0.0243712	1	1	1	1	0.1224	0.1224	3.59	36.36	98	11.1	7.56
Q9BUF7	Protein crumbs homolog 3 OS=Homo sapiens GN=CRB3 PE=1 SV=3 - [CRUM3_HUMAN]	0.1417	1	1	1	2	72440	0.0240623	1	1	1	1	0.1417	0.1417	0	24	120	12.8	9.96
P05107	Integrin beta-2 OS=Homo sapiens GN=ITGB2 PE=1 SV=2 - [ITB2_HUMAN]	0.0182	1	1	1	2	72350	0.0240324	1	1	1	1	0.0182	0.0182	3.32	52.92	769	84.7	6.95
O15393	Transmembrane protease serine 2 OS=Homo sapiens GN=TMPRSS2 PE=1 SV=3 - [TMPS2_HUMAN]	0.0305	1	1	1	2	62830	0.0208702	1	1	1	1	0.0305	0.0305	3.03	55.03	492	53.8	7.81
Q8N271	Prominin-2 OS=Homo sapiens GN=PROM2 PE=1 SV=1 - [PROM2_HUMAN]	0.012	1	1	1	2	57070	0.0189569	1	1	1	1	0.012	0.012	2.6	33.56	834	91.8	6.15
Q99828	Calcium and integrin-binding protein 1 OS=Homo sapiens GN=CIB1 PE=1 SV=4 - [CIB1_HUMAN]	0.0628	1	1	1	1	55920	0.0185749	1		1		0.0628	0	2.52		191	21.7	4.78
Q02413	Desmoglein-1 OS=Homo sapiens GN=DSG1 PE=1 SV=2 - [DSG1_HUMAN]	0.0133	1	1	1	4	55450	0.0184188	1	1	2	2	0.0133	0.0133	6.26	56.28	1049	113.7	5.03
P50995	Annexin A11 OS=Homo sapiens GN=ANXA11 PE=1 SV=1 - [ANX11_HUMAN]	0.0257	1	1	1	2	54990	0.018266	1	1	1	1	0.0257	0.0257	2.16	22.99	505	54.4	7.65
P62937	Peptidyl-prolyl cis-trans isomerase A OS=Homo sapiens GN=PPIA PE=1 SV=2 - [PPIA_HUMAN]	0.0545	1	1	1	2	50990	0.0169373		1		2	0	0.0545		33.87	165	18	7.81
Q9NZH0	G-protein coupled receptor family C group 5 member B OS=Homo sapiens GN=GPRC5B PE=2 SV=2 - [GPC5B_HUMAN]	0.0298	1	1	1	1	49010	0.0162796	1		1		0.0298		1.97		403	44.8	8.24
P25815	Protein S100-P OS=Homo sapiens GN=S100P PE=1 SV=2 - [S100P_HUMAN]	0.1368	1	1	1	3	48570	0.0161335	1	1	2	1	0.1368	0.1368	5.34	57.75	95	10.4	4.88
P11215	Integrin alpha-M OS=Homo sapiens GN=ITGAM PE=1 SV=2 - [ITAM_HUMAN]	0.0139	1	1	1	2	44210	0.0146852	1	1	1	1	0.0139	0.0139	3.45	54.22	1152	127.1	7.23
Q9HCY8	Protein S100-A14 OS=Homo sapiens GN=S100A14 PE=1 SV=1 - [S10AE_HUMAN]	0.1058	1	1	1	2	33130	0.0110048	1	1	1	1	0.1058	0.1058	2.57	44.16	104	11.7	5.24
Q86YZ3	Hornerin OS=Homo sapiens GN=HRNR PE=1 SV=2 - [HORN_HUMAN]	0.0281	1	1	1	2	20780	0.00690247	1	1	1	1	0.0281	0.0281	2.06	24.77	2850	282.2	10.04
P31997	Carcinoembryonic antigen-related cell adhesion molecule 8 OS=Homo sapiens GN=CEACAM8 PE=1 SV=2 - [CEAM8_HUMAN]	0.0458	1	1	1	1	14300	0.00475002		1		1	0	0.0458		21.19	349	38.1	7.39
P05186	Alkaline phosphatase, tissue-nonspecific isozyme OS=Homo sapiens GN=ALPL PE=1 SV=4 - [PPBT_HUMAN]	0.0229	1	1	1	2	8750	0.00290648	1	1	1	1	0.0229	0.0229	2.61	21.16	524	57.3	6.67
Q8TDL5	BPI fold-containing family B member 1 OS=Homo sapiens GN=BPIFB1 PE=2 SV=1 - [BPIB1_HUMAN]	0.0269	1	1	1	2	0	0	1	1	1	1	0.0269	0.0269	2.52	42.73	484	52.4	7.23
O60262	Guanine nucleotide-binding protein G(I)/G(S)/G(O) subunit gamma-7 OS=Homo sapiens GN=GNG7 PE=1 SV=1 - [GBG7_HUMAN]	0.2353	1	1	1	1	0	0	1		1		0.2353		2.43		68	7.5	8.51

## Sheet: Fr6(Downward)
Accession	Description	Sum(Coverage)	Sum(# Proteins)	Sum(# Unique Peptides)	Sum(# Peptides)	Sum(# PSMs)	Area	Relative concentration (%)	# Peptides A10	# Peptides A6	# PSM A10	# PSM A6	Coverage A10	Coverage A6	Score A10	Score A6	# AAs	MW [kDa]	calc. pI
P07477	Trypsin-1 OS=Homo sapiens GN=PRSS1 PE=1 SV=1 - [TRY1_HUMAN]	0.0405	1	1	1	135	312900000	35.4657	1	1	67	68	0.0405	0.0405	148	554.41	247	26.5	6.51
Q9HC84	Mucin-5B OS=Homo sapiens GN=MUC5B PE=1 SV=3 - [MUC5B_HUMAN]	0.1399	4	58	58	324	153500000	17.3985	56	55	163	161	0.1368	0.1376	493.81	4204.37	5762	596	6.64
P12273	Prolactin-inducible protein OS=Homo sapiens GN=PIP PE=1 SV=1 - [PIP_HUMAN]	0.5548	1	6	6	27	39660000	4.49527	6	6	14	13	0.5548	0.5548	38.77	258.03	146	16.6	8.05
Q9BRZ2	E3 ubiquitin-protein ligase TRIM56 OS=Homo sapiens GN=TRIM56 PE=1 SV=3 - [TRI56_HUMAN]	0.0093	1	1	1	2	29720000	3.36862	1	1	1	1	0.0093	0.0093	1.95	29.17	755	81.4	7.74
Q8TAX7	Mucin-7 OS=Homo sapiens GN=MUC7 PE=1 SV=2 - [MUC7_HUMAN]	0.0875	1	4	4	22	21700000	2.45959	4	3	8	14	0.0875	0.0716	17.91	269.38	377	39.1	8.78
Q96DA0	Zymogen granule protein 16 homolog B OS=Homo sapiens GN=ZG16B PE=1 SV=3 - [ZG16B_HUMAN]	0.2596	1	4	4	21	21430000	2.42899	4	4	12	9	0.2596	0.2596	27.43	230.07	208	22.7	7.39
P01871	Ig mu chain C region OS=Homo sapiens GN=IGHM PE=1 SV=3 - [IGHM_HUMAN]	0.2987	2	12	12	58	17100000	1.9382	10	12	27	31	0.2633	0.2987	61.62	786.89	452	49.3	6.77
P01876	Ig alpha-1 chain C region OS=Homo sapiens GN=IGHA1 PE=1 SV=2 - [IGHA1_HUMAN]	0.2748	1	3	8	23	16690000	1.89173	7	8	11	12	0.255	0.2748	30.13	238.82	353	37.6	6.51
P01877	Ig alpha-2 chain C region OS=Homo sapiens GN=IGHA2 PE=1 SV=3 - [IGHA2_HUMAN]	0.3853	1	3	8	41	14940000	1.69338	7	8	20	21	0.3647	0.3853	39.4	240.89	340	36.5	6.1
P13987	CD59 glycoprotein OS=Homo sapiens GN=CD59 PE=1 SV=1 - [CD59_HUMAN]	0.1719	1	2	2	8	11960000	1.35561	2	2	4	4	0.1719	0.1719	11.37	122.88	128	14.2	6.48
P01834	Ig kappa chain C region OS=Homo sapiens GN=IGKC PE=1 SV=1 - [IGKC_HUMAN]	0.5189	1	3	3	38	11330000	1.2842	3	3	18	20	0.5189	0.5189	56.95	433.42	106	11.6	5.87
P59665	Neutrophil defensin 1 OS=Homo sapiens GN=DEFA1 PE=1 SV=1 - [DEF1_HUMAN]	0.1915	2	2	2	4	10840000	1.22866	2	2	2	2	0.1915	0.1915	5.12	58.1	94	10.2	6.99
P06702	Protein S100-A9 OS=Homo sapiens GN=S100A9 PE=1 SV=1 - [S10A9_HUMAN]	0.5702	1	6	6	29	9625000	1.09095	5	6	15	14	0.5	0.5702	44.15	344.17	114	13.2	6.13
Q8TDL5	BPI fold-containing family B member 1 OS=Homo sapiens GN=BPIFB1 PE=2 SV=1 - [BPIB1_HUMAN]	0.2851	1	11	11	41	9255000	1.04901	10	11	20	21	0.2583	0.2851	62.64	645.02	484	52.4	7.23
Q9UGM3	Deleted in malignant brain tumors 1 protein OS=Homo sapiens GN=DMBT1 PE=1 SV=2 - [DMBT1_HUMAN]	0.206	1	7	7	39	8682000	0.984062	7	7	19	20	0.206	0.206	58.05	526.94	2413	260.6	5.44
Q5VYK3	Proteasome-associated protein ECM29 homolog OS=Homo sapiens GN=ECM29 PE=1 SV=2 - [ECM29_HUMAN]	0.0038	1	1	1	1	8460000	0.958899	1		1		0.0038		0		1845	204.2	7.12
P01833	Polymeric immunoglobulin receptor OS=Homo sapiens GN=PIGR PE=1 SV=4 - [PIGR_HUMAN]	0.267	1	17	17	60	8022000	0.909254	17	17	30	30	0.267	0.267	96.27	765.23	764	83.2	5.74
P05109	Protein S100-A8 OS=Homo sapiens GN=S100A8 PE=1 SV=1 - [S10A8_HUMAN]	0.4731	1	5	5	14	7947000	0.900753	5	4	7	7	0.4731	0.3978	13.68	146.53	93	10.8	7.03
P23280	Carbonic anhydrase 6 OS=Homo sapiens GN=CA6 PE=1 SV=3 - [CAH6_HUMAN]	0.1526	1	5	5	21	7826000	0.887039	3	5	10	11	0.1039	0.1526	31.12	366.06	308	35.3	7.02
P60709	Actin, cytoplasmic 1 OS=Homo sapiens GN=ACTB PE=1 SV=1 - [ACTB_HUMAN]	0.3467	7	4	10	46	6964000	0.789335	10	10	24	22	0.3467	0.3467	62.16	447.71	375	41.7	5.48
O43490	Prominin-1 OS=Homo sapiens GN=PROM1 PE=1 SV=1 - [PROM1_HUMAN]	0.2231	1	15	15	47	6250000	0.708407	14	15	23	24	0.215	0.2231	65.88	535.45	865	97.1	7.27
P0CG05	Ig lambda-2 chain C regions OS=Homo sapiens GN=IGLC2 PE=1 SV=1 - [LAC2_HUMAN]	0.5566	4	2	4	39	6097000	0.691065	4	4	21	18	0.5566	0.5566	50.79	410.67	106	11.3	7.24
Q07654	Trefoil factor 3 OS=Homo sapiens GN=TFF3 PE=1 SV=1 - [TFF3_HUMAN]	0.1625	1	2	2	9	5867000	0.664996	2	2	5	4	0.1625	0.1625	13.67	62.85	80	8.6	5.92
B9A064	Immunoglobulin lambda-like polypeptide 5 OS=Homo sapiens GN=IGLL5 PE=2 SV=2 - [IGLL5_HUMAN]	0.2664	2	2	4	32	5194000	0.588714	4	4	17	15	0.2664	0.2664	39.29	319.51	214	23	8.84
P01591	Immunoglobulin J chain OS=Homo sapiens GN=IGJ PE=1 SV=4 - [IGJ_HUMAN]	0.2767	1	4	4	13	4707000	0.533515	4	4	6	7	0.2767	0.2767	11.81	178.48	159	18.1	5.24
P02647	Apolipoprotein A-I OS=Homo sapiens GN=APOA1 PE=1 SV=1 - [APOA1_HUMAN]	0.4944	1	13	13	36	4530000	0.513453	13	13	18	18	0.4944	0.4944	36.69	359.56	267	30.8	5.76
Q96DR5	BPI fold-containing family A member 2 OS=Homo sapiens GN=BPIFA2 PE=1 SV=2 - [BPIA2_HUMAN]	0.2169	1	6	6	14	3750000	0.425044	6	6	7	7	0.2169	0.2169	16.19	228.71	249	27	5.59
P04264	Keratin, type II cytoskeletal 1 OS=Homo sapiens GN=KRT1 PE=1 SV=6 - [K2C1_HUMAN]	0.3106	1	15	19	58	3611000	0.409289	19	19	28	30	0.3106	0.3106	86.25	960.05	644	66	8.12
P0CG48	Polyubiquitin-C OS=Homo sapiens GN=UBC PE=1 SV=3 - [UBC_HUMAN]	0.4467	4	3	3	8	3183000	0.360777	3	3	4	4	0.4467	0.4467	11.37	66.15	685	77	7.66
P01777	Ig heavy chain V-III region TEI OS=Homo sapiens PE=1 SV=1 - [HV316_HUMAN]	0.1597	2	1	1	6	3182000	0.360664	1	1	3	3	0.1597	0.1597	11.16	74.89	119	12.8	8.5
P27487	Dipeptidyl peptidase 4 OS=Homo sapiens GN=DPP4 PE=1 SV=2 - [DPP4_HUMAN]	0.1971	1	16	16	50	3062000	0.347063	13	16	23	27	0.1632	0.1971	49.66	320.8	766	88.2	6.04
P01036	Cystatin-S OS=Homo sapiens GN=CST4 PE=1 SV=3 - [CYTS_HUMAN]	0.3121	2	2	4	7	2915000	0.330401	4	2	5	2	0.3121	0.1348	7.52	80.98	141	16.2	5.02
P01617	Ig kappa chain V-II region TEW OS=Homo sapiens PE=1 SV=1 - [KV204_HUMAN]	0.3274	5	2	2	4	2915000	0.330401	2	2	2	2	0.3274	0.3274	5.6	87.01	113	12.3	6
P68871	Hemoglobin subunit beta OS=Homo sapiens GN=HBB PE=1 SV=2 - [HBB_HUMAN]	0.7687	4	5	9	39	2838000	0.321673	8	9	19	20	0.7075	0.7687	52.49	420.99	147	16	7.28
P01037	Cystatin-SN OS=Homo sapiens GN=CST1 PE=1 SV=3 - [CYTN_HUMAN]	0.3333	1	1	3	10	2807000	0.31816	3	2	6	4	0.3333	0.2057	9.92	109.67	141	16.4	7.21
P21926	CD9 antigen OS=Homo sapiens GN=CD9 PE=1 SV=4 - [CD9_HUMAN]	0.0439	1	2	2	5	2555000	0.289597	2	2	3	2	0.0439	0.0439	7.87	45.78	228	25.4	7.15
P35908	Keratin, type II cytoskeletal 2 epidermal OS=Homo sapiens GN=KRT2 PE=1 SV=2 - [K22E_HUMAN]	0.1565	12	6	9	23	2460000	0.278829	8	9	11	12	0.1455	0.1565	34.97	416.38	639	65.4	8
P08962	CD63 antigen OS=Homo sapiens GN=CD63 PE=1 SV=2 - [CD63_HUMAN]	0.084	1	3	3	8	2413000	0.273502	3	3	4	4	0.084	0.084	6.99	107.69	238	25.6	7.81
Q08380	Galectin-3-binding protein OS=Homo sapiens GN=LGALS3BP PE=1 SV=1 - [LG3BP_HUMAN]	0.2017	1	11	11	25	2149000	0.243579	10	9	13	12	0.1795	0.1812	28.46	279.94	585	65.3	5.27
P63267	Actin, gamma-enteric smooth muscle OS=Homo sapiens GN=ACTG2 PE=1 SV=1 - [ACTH_HUMAN]	0.2207	4	1	7	29	2133000	0.241765	7	7	15	14	0.2207	0.2207	34.73	252.64	376	41.8	5.48
Q9NZH0	G-protein coupled receptor family C group 5 member B OS=Homo sapiens GN=GPRC5B PE=2 SV=2 - [GPC5B_HUMAN]	0.129	1	3	3	22	2102000	0.238251	3	3	11	11	0.129	0.129	24.78	175.93	403	44.8	8.24
P28325	Cystatin-D OS=Homo sapiens GN=CST5 PE=1 SV=1 - [CYTD_HUMAN]	0.2042	1	2	2	12	2097000	0.237685	2	2	7	5	0.2042	0.2042	17.97	156.55	142	16.1	7.17
P02768	Serum albumin OS=Homo sapiens GN=ALB PE=1 SV=2 - [ALBU_HUMAN]	0.4729	1	30	30	77	1961000	0.22227	25	28	36	41	0.4187	0.4351	88.26	785.6	609	69.3	6.28
P13645	Keratin, type I cytoskeletal 10 OS=Homo sapiens GN=KRT10 PE=1 SV=6 - [K1C10_HUMAN]	0.2774	15	12	16	40	1859000	0.210709	14	16	19	21	0.25	0.2774	56.99	595.35	584	58.8	5.21
P35527	Keratin, type I cytoskeletal 9 OS=Homo sapiens GN=KRT9 PE=1 SV=3 - [K1C9_HUMAN]	0.3435	2	15	16	45	1720000	0.194954	14	16	21	24	0.3194	0.3435	64.34	638.12	623	62	5.24
Q08188	Protein-glutamine gamma-glutamyltransferase E OS=Homo sapiens GN=TGM3 PE=1 SV=4 - [TGM3_HUMAN]	0.1934	1	11	11	35	1600000	0.181352	11	11	18	17	0.1934	0.1934	46.53	373.93	693	76.6	5.86
P55064	Aquaporin-5 OS=Homo sapiens GN=AQP5 PE=1 SV=1 - [AQP5_HUMAN]	0.0981	1	3	3	10	1513000	0.171491	3	3	5	5	0.0981	0.0981	11.39	112.44	265	28.3	8.62
Q8WUM4	Programmed cell death 6-interacting protein OS=Homo sapiens GN=PDCD6IP PE=1 SV=1 - [PDC6I_HUMAN]	0.2615	1	22	22	59	1441000	0.16333	21	22	29	30	0.2523	0.2615	78.87	798.88	868	96	6.52
P02533	Keratin, type I cytoskeletal 14 OS=Homo sapiens GN=KRT14 PE=1 SV=4 - [K1C14_HUMAN]	0.2691	17	7	12	27	1439000	0.163104	11	12	13	14	0.2542	0.2691	35.74	378.54	472	51.5	5.16
Q9UBG3	Cornulin OS=Homo sapiens GN=CRNN PE=1 SV=1 - [CRNN_HUMAN]	0.0788	1	4	4	9	1339000	0.151769	3	4	4	5	0.0606	0.0788	5.57	94.82	495	53.5	6.1
P08174	Complement decay-accelerating factor OS=Homo sapiens GN=CD55 PE=1 SV=4 - [DAF_HUMAN]	0.1627	1	6	6	18	1291000	0.146328	5	5	9	9	0.1417	0.1444	21.87	179.01	381	41.4	7.59
P01598	Ig kappa chain V-I region EU OS=Homo sapiens PE=1 SV=1 - [KV106_HUMAN]	0.2685	3	2	2	10	1262000	0.143041	2	2	6	4	0.2685	0.2685	15.45	218.37	108	11.8	8.44
Q8IVL1	Neuron navigator 2 OS=Homo sapiens GN=NAV2 PE=1 SV=3 - [NAV2_HUMAN]	0.0024	2	1	1	1	1196000	0.135561	1		1		0.0024	0	0		2488	268	9.03
P02652	Apolipoprotein A-II OS=Homo sapiens GN=APOA2 PE=1 SV=1 - [APOA2_HUMAN]	0.09	1	1	1	2	1182000	0.133974	1	1	1	1	0.09	0.09	2.08	47.23	100	11.2	6.62
P04080	Cystatin-B OS=Homo sapiens GN=CSTB PE=1 SV=2 - [CYTB_HUMAN]	0.4592	1	3	3	13	1159000	0.131367	3	3	7	6	0.4592	0.4592	20.15	137.47	98	11.1	7.56
P00738	Haptoglobin OS=Homo sapiens GN=HP PE=1 SV=1 - [HPT_HUMAN]	0.2562	2	9	9	24	1159000	0.131367	8	9	11	13	0.2537	0.2562	31.67	324.16	406	45.2	6.58
P13646	Keratin, type I cytoskeletal 13 OS=Homo sapiens GN=KRT13 PE=1 SV=4 - [K1C13_HUMAN]	0.1048	12	1	5	14	1156000	0.131027	5	5	7	7	0.1048	0.1048	19.51	193.95	458	49.6	4.96
Q9NQ84	G-protein coupled receptor family C group 5 member C OS=Homo sapiens GN=GPRC5C PE=1 SV=2 - [GPC5C_HUMAN]	0.2041	1	7	7	24	1145000	0.12978	6	7	11	13	0.1791	0.2041	29.49	367.29	441	48.2	8.43
P04114	Apolipoprotein B-100 OS=Homo sapiens GN=APOB PE=1 SV=2 - [APOB_HUMAN]	0.1037	2	42	42	104	1131000	0.128193	40	40	52	52	0.0999	0.1004	137.67	1047.7	4563	515.3	7.05
P02042	Hemoglobin subunit delta OS=Homo sapiens GN=HBD PE=1 SV=2 - [HBD_HUMAN]	0.4082	4	1	5	16	1112000	0.12604	5	5	8	8	0.4082	0.4082	19.13	152.57	147	16	8.05
P04433	Ig kappa chain V-III region VG (Fragment) OS=Homo sapiens PE=1 SV=1 - [KV309_HUMAN]	0.0783	1	1	1	2	1086000	0.123093	1	1	1	1	0.0783	0.0783	2.7	26.86	115	12.6	4.96
P01597	Ig kappa chain V-I region DEE OS=Homo sapiens PE=1 SV=1 - [KV105_HUMAN]	0.1667	11	2	2	8	970800	0.110035	1	2	3	5	0.1667	0.1667	11.82	189.33	108	11.7	9.36
P04745	Alpha-amylase 1 OS=Homo sapiens GN=AMY1A PE=1 SV=2 - [AMY1_HUMAN]	0.2074	3	9	9	24	945500	0.107168	9	8	13	11	0.2074	0.1957	33.25	352.1	511	57.7	6.93
P01857	Ig gamma-1 chain C region OS=Homo sapiens GN=IGHG1 PE=1 SV=1 - [IGHG1_HUMAN]	0.1515	1	1	4	11	914900	0.103699	4	4	6	5	0.1515	0.1515	12.24	69.41	330	36.1	8.19
P04259	Keratin, type II cytoskeletal 6B OS=Homo sapiens GN=KRT6B PE=1 SV=5 - [K2C6B_HUMAN]	0.1241	15	3	7	13	910400	0.103189	6	7	6	7	0.1117	0.1241	16.49	166.93	564	60	8
P15941	Mucin-1 OS=Homo sapiens GN=MUC1 PE=1 SV=3 - [MUC1_HUMAN]	0.0311	1	3	3	9	866100	0.0981682	3	3	5	4	0.0311	0.0311	10.79	95.77	1255	122	7.47
Q9Y6R7	IgGFc-binding protein OS=Homo sapiens GN=FCGBP PE=1 SV=3 - [FCGBP_HUMAN]	0.1169	1	30	30	72	857200	0.0971594	27	28	35	37	0.1047	0.1119	76.68	761.57	5405	571.6	5.34
P01620	Ig kappa chain V-III region SIE OS=Homo sapiens PE=1 SV=1 - [KV302_HUMAN]	0.2477	6	2	2	6	830200	0.0940991	2	2	4	2	0.2477	0.2477	15.18	84.73	109	11.8	8.48
P01860	Ig gamma-3 chain C region OS=Homo sapiens GN=IGHG3 PE=1 SV=2 - [IGHG3_HUMAN]	0.1141	1	1	4	9	823600	0.093351	4	4	5	4	0.1141	0.1141	9.36	65.11	377	41.3	7.9
P01765	Ig heavy chain V-III region TIL OS=Homo sapiens PE=1 SV=1 - [HV304_HUMAN]	0.1652	4	1	1	6	815900	0.0924783	1	1	3	3	0.1652	0.1652	12.37	114.38	115	12.3	9.13
P10599	Thioredoxin OS=Homo sapiens GN=TXN PE=1 SV=3 - [THIO_HUMAN]	0.4	1	4	4	9	796000	0.0902227	4	4	4	5	0.4	0.4	8.44	100.29	105	11.7	4.92
P60033	CD81 antigen OS=Homo sapiens GN=CD81 PE=1 SV=1 - [CD81_HUMAN]	0.1864	1	3	3	12	738400	0.083694	3	3	6	6	0.1864	0.1864	16.37	158.48	236	25.8	5.29
P63092	Guanine nucleotide-binding protein G(s) subunit alpha isoforms short OS=Homo sapiens GN=GNAS PE=1 SV=1 - [GNAS2_HUMAN]	0.1193	6	3	4	7	648900	0.0735496	3	4	3	4	0.0787	0.1193	7.82	85.93	394	45.6	5.82
P01023	Alpha-2-macroglobulin OS=Homo sapiens GN=A2M PE=1 SV=3 - [A2MG_HUMAN]	0.116	2	14	14	27	637000	0.0722008	11	12	13	14	0.0936	0.0943	25.66	214.86	1474	163.2	6.46
P69905	Hemoglobin subunit alpha OS=Homo sapiens GN=HBA1 PE=1 SV=2 - [HBA_HUMAN]	0.2817	1	3	3	13	627700	0.0711467	3	2	7	6	0.2817	0.169	18.15	104.57	142	15.2	8.68
O00560	Syntenin-1 OS=Homo sapiens GN=SDCBP PE=1 SV=1 - [SDCB1_HUMAN]	0.1309	1	3	3	6	626100	0.0709654	2	3	3	3	0.1074	0.1309	5.7	63.67	298	32.4	7.53
P49913	Cathelicidin antimicrobial peptide OS=Homo sapiens GN=CAMP PE=1 SV=1 - [CAMP_HUMAN]	0.2588	1	5	5	11	614000	0.0695939	4	5	5	6	0.2118	0.2588	12.63	151.76	170	19.3	9.41
P02654	Apolipoprotein C-I OS=Homo sapiens GN=APOC1 PE=1 SV=1 - [APOC1_HUMAN]	0.1084	1	1	1	1	579200	0.0656495	1		1		0.1084		1.84		83	9.3	8.47
P12429	Annexin A3 OS=Homo sapiens GN=ANXA3 PE=1 SV=3 - [ANXA3_HUMAN]	0.2724	1	8	8	17	572100	0.0648447	6	7	8	9	0.2198	0.2508	22.43	332.96	323	36.4	5.92
P02649	Apolipoprotein E OS=Homo sapiens GN=APOE PE=1 SV=1 - [APOE_HUMAN]	0.2524	1	6	6	16	567500	0.0643233	6	6	8	8	0.2524	0.2524	23.84	208.36	317	36.1	5.73
P01861	Ig gamma-4 chain C region OS=Homo sapiens GN=IGHG4 PE=1 SV=1 - [IGHG4_HUMAN]	0.1376	2	2	4	8	540400	0.0612517	4	4	4	4	0.1376	0.1376	8.44	89.61	327	35.9	7.36
P13688	Carcinoembryonic antigen-related cell adhesion molecule 1 OS=Homo sapiens GN=CEACAM1 PE=1 SV=2 - [CEAM1_HUMAN]	0.0323	1	1	1	1	529600	0.0600276	1		1		0.0323		2.25		526	57.5	5.97
P10909	Clusterin OS=Homo sapiens GN=CLU PE=1 SV=1 - [CLUS_HUMAN]	0.1893	1	6	6	14	521100	0.0590641	6	5	8	6	0.1893	0.1381	18.05	101.54	449	52.5	6.27
P15153	Ras-related C3 botulinum toxin substrate 2 OS=Homo sapiens GN=RAC2 PE=1 SV=1 - [RAC2_HUMAN]	0.1719	6	2	3	8	515200	0.0583954	3	3	4	4	0.1719	0.1719	9.14	45.4	192	21.4	7.61
P08754	Guanine nucleotide-binding protein G(k) subunit alpha OS=Homo sapiens GN=GNAI3 PE=1 SV=3 - [GNAI3_HUMAN]	0.0791	10	2	3	5	504900	0.0572279	2	3	2	3	0.0537	0.0791	5.38	72.81	354	40.5	5.69
O14745	Na(+)/H(+) exchange regulatory cofactor NHE-RF1 OS=Homo sapiens GN=SLC9A3R1 PE=1 SV=4 - [NHRF1_HUMAN]	0.2151	1	5	5	14	504300	0.0571599	5	5	7	7	0.2151	0.2151	17.81	127.3	358	38.8	5.77
P14618	Pyruvate kinase isozymes M1/M2 OS=Homo sapiens GN=PKM PE=1 SV=4 - [KPYM_HUMAN]	0.1394	1	6	6	13	500200	0.0566952	5	6	6	7	0.1224	0.1394	21.47	216.7	531	57.9	7.84
Q9UK41	Vacuolar protein sorting-associated protein 28 homolog OS=Homo sapiens GN=VPS28 PE=1 SV=1 - [VPS28_HUMAN]	0.3122	1	7	7	15	463600	0.0525468	6	5	8	7	0.2805	0.2398	20.64	262.03	221	25.4	5.54
P01781	Ig heavy chain V-III region GAL OS=Homo sapiens PE=1 SV=1 - [HV320_HUMAN]	0.0776	1	1	1	2	459500	0.0520821	1	1	1	1	0.0776	0.0776	2.52	39.7	116	12.7	8.48
Q13002	Glutamate receptor ionotropic, kainate 2 OS=Homo sapiens GN=GRIK2 PE=1 SV=1 - [GRIK2_HUMAN]	0.033	1	1	1	1	455700	0.0516514	1		1		0.033		0		908	102.5	7.9
P03973	Antileukoproteinase OS=Homo sapiens GN=SLPI PE=1 SV=2 - [SLPI_HUMAN]	0.0909	1	1	1	2	443000	0.0502119	1	1	1	1	0.0909	0.0909	2.3	31.36	132	14.3	8.75
Q6P5S2	UPF0762 protein C6orf58 OS=Homo sapiens GN=C6orf58 PE=1 SV=2 - [CF058_HUMAN]	0.0758	1	3	3	5	431400	0.0488971	3	2	3	2	0.0758	0.0576	5.04	62.29	330	37.9	6.15
P13647	Keratin, type II cytoskeletal 5 OS=Homo sapiens GN=KRT5 PE=1 SV=3 - [K2C5_HUMAN]	0.1441	12	6	9	19	429700	0.0487044	8	9	9	10	0.1322	0.1441	22.48	157.12	590	62.3	7.74
P08582	Melanotransferrin OS=Homo sapiens GN=MFI2 PE=1 SV=2 - [TRFM_HUMAN]	0.1707	1	12	12	24	428900	0.0486137	9	11	11	13	0.1341	0.1558	28.17	320.2	738	80.2	5.94
P60953	Cell division control protein 42 homolog OS=Homo sapiens GN=CDC42 PE=1 SV=2 - [CDC42_HUMAN]	0.1099	4	1	2	6	425800	0.0482623	2	2	3	3	0.1099	0.1099	8.1	78.22	191	21.2	6.55
P04083	Annexin A1 OS=Homo sapiens GN=ANXA1 PE=1 SV=2 - [ANXA1_HUMAN]	0.185	1	6	6	13	425500	0.0482283	5	6	6	7	0.1647	0.185	17.7	165.53	346	38.7	7.02
P26038	Moesin OS=Homo sapiens GN=MSN PE=1 SV=3 - [MOES_HUMAN]	0.1127	1	3	8	19	424700	0.0481377	7	8	9	10	0.0988	0.1127	23.63	178.46	577	67.8	6.4
P62873	Guanine nucleotide-binding protein G(I)/G(S)/G(T) subunit beta-1 OS=Homo sapiens GN=GNB1 PE=1 SV=3 - [GBB1_HUMAN]	0.1529	3	2	4	8	422200	0.0478543	4	4	4	4	0.1529	0.1529	12.61	151	340	37.4	6
P15311	Ezrin OS=Homo sapiens GN=EZR PE=1 SV=4 - [EZRI_HUMAN]	0.1485	2	4	9	20	421000	0.0477183	8	8	10	10	0.1348	0.128	26.27	251.53	586	69.4	6.27
P05164	Myeloperoxidase OS=Homo sapiens GN=MPO PE=1 SV=1 - [PERM_HUMAN]	0.1047	1	7	7	23	413000	0.0468115	7	7	11	12	0.1047	0.1047	26.65	267.57	745	83.8	8.97
P06703	Protein S100-A6 OS=Homo sapiens GN=S100A6 PE=1 SV=1 - [S10A6_HUMAN]	0.1667	1	2	2	4	409300	0.0463921	2	2	2	2	0.1667	0.1667	2.01	59.07	90	10.2	5.48
P62879	Guanine nucleotide-binding protein G(I)/G(S)/G(T) subunit beta-2 OS=Homo sapiens GN=GNB2 PE=1 SV=3 - [GBB2_HUMAN]	0.1176	3	1	3	10	388900	0.0440799	3	3	5	5	0.1176	0.1176	12.27	151.07	340	37.3	6
Q969X1	Protein lifeguard 3 OS=Homo sapiens GN=TMBIM1 PE=1 SV=2 - [LFG3_HUMAN]	0.045	1	1	1	4	384700	0.0436039	1	1	2	2	0.045	0.045	6.5	112.27	311	34.6	7.72
P02679	Fibrinogen gamma chain OS=Homo sapiens GN=FGG PE=1 SV=3 - [FIBG_HUMAN]	0.1369	1	5	5	9	383000	0.0434112	5	4	5	4	0.1369	0.0839	13.13	113.54	453	51.5	5.62
P61626	Lysozyme C OS=Homo sapiens GN=LYZ PE=1 SV=1 - [LYSC_HUMAN]	0.2297	1	4	4	8	381500	0.0432411	2	4	3	5	0.1351	0.2297	7.92	78.55	148	16.5	9.16
P08571	Monocyte differentiation antigen CD14 OS=Homo sapiens GN=CD14 PE=1 SV=2 - [CD14_HUMAN]	0.0693	1	2	2	3	373400	0.0423231	1	2	1	2	0.048	0.0693	2.26	59.23	375	40.1	6.23
Q8N4F0	BPI fold-containing family B member 2 OS=Homo sapiens GN=BPIFB2 PE=1 SV=2 - [BPIB2_HUMAN]	0.0415	1	2	2	3	350500	0.0397275	1	2	1	2	0.0175	0.0415	2.05	30.13	458	49.1	8.72
P08107	Heat shock 70 kDa protein 1A/1B OS=Homo sapiens GN=HSPA1A PE=1 SV=5 - [HSP71_HUMAN]	0.1498	4	6	8	20	349700	0.0396368	8	8	10	10	0.1498	0.1498	19.13	166.39	641	70	5.66
P06870	Kallikrein-1 OS=Homo sapiens GN=KLK1 PE=1 SV=2 - [KLK1_HUMAN]	0.1031	1	2	2	10	347800	0.0394214	2	2	5	5	0.1031	0.1031	8.1	60.56	262	28.9	4.83
P11142	Heat shock cognate 71 kDa protein OS=Homo sapiens GN=HSPA8 PE=1 SV=1 - [HSP7C_HUMAN]	0.1718	3	7	9	26	343300	0.0389114	9	9	13	13	0.1718	0.1718	30.14	256.16	646	70.9	5.52
P12814	Alpha-actinin-1 OS=Homo sapiens GN=ACTN1 PE=1 SV=2 - [ACTN1_HUMAN]	0.1872	2	10	16	45	341700	0.03873	16	15	23	22	0.1872	0.1805	62	428.6	892	103	5.41
O43707	Alpha-actinin-4 OS=Homo sapiens GN=ACTN4 PE=1 SV=2 - [ACTN4_HUMAN]	0.1361	1	6	12	28	339700	0.0385033	12	10	15	13	0.1361	0.1153	33.01	183.47	911	104.8	5.44
P01717	Ig lambda chain V-IV region Hil OS=Homo sapiens PE=1 SV=1 - [LV403_HUMAN]	0.1776	1	1	1	6	331600	0.0375852	1	1	3	3	0.1776	0.1776	8.88	77.28	107	11.5	6.51
P27105	Erythrocyte band 7 integral membrane protein OS=Homo sapiens GN=STOM PE=1 SV=3 - [STOM_HUMAN]	0.2326	1	5	5	22	325300	0.0368712	5	5	11	11	0.2326	0.2326	41.15	450.93	288	31.7	7.88
P01702	Ig lambda chain V-I region NIG-64 OS=Homo sapiens PE=1 SV=1 - [LV104_HUMAN]	0.1441	4	2	2	3	321700	0.0364631	1	2	1	2	0.0721	0.1441	1.71	29.15	111	11.4	4.89
P27701	CD82 antigen OS=Homo sapiens GN=CD82 PE=1 SV=1 - [CD82_HUMAN]	0.0824	1	2	2	6	316700	0.0358964	2	2	2	4	0.0824	0.0824	5.35	79.91	267	29.6	5.24
P35241	Radixin OS=Homo sapiens GN=RDX PE=1 SV=1 - [RADI_HUMAN]	0.084	1	1	6	12	316500	0.0358737	4	6	5	7	0.0532	0.084	13.12	98.07	583	68.5	6.37
P07602	Proactivator polypeptide OS=Homo sapiens GN=PSAP PE=1 SV=2 - [SAP_HUMAN]	0.0172	1	1	1	2	306200	0.0347063	1	1	1	1	0.0172	0.0172	1.67	32.47	524	58.1	5.17
P05107	Integrin beta-2 OS=Homo sapiens GN=ITGB2 PE=1 SV=2 - [ITB2_HUMAN]	0.1599	1	11	11	24	305900	0.0346723	9	11	11	13	0.1339	0.1599	30.34	231.68	769	84.7	6.95
P13473	Lysosome-associated membrane glycoprotein 2 OS=Homo sapiens GN=LAMP2 PE=1 SV=2 - [LAMP2_HUMAN]	0.0195	1	1	1	2	302900	0.0343322	1	1	1	1	0.0195	0.0195	1.89	31.17	410	44.9	5.63
P60660	Myosin light polypeptide 6 OS=Homo sapiens GN=MYL6 PE=1 SV=2 - [MYL6_HUMAN]	0.1987	2	3	3	7	302700	0.0343096	3	3	3	4	0.1987	0.1987	7.36	77.06	151	16.9	4.65
Q06830	Peroxiredoxin-1 OS=Homo sapiens GN=PRDX1 PE=1 SV=1 - [PRDX1_HUMAN]	0.1055	1	1	2	4	297100	0.0336748	2	2	2	2	0.1055	0.1055	5.62	70.74	199	22.1	8.13
P25311	Zinc-alpha-2-glycoprotein OS=Homo sapiens GN=AZGP1 PE=1 SV=2 - [ZA2G_HUMAN]	0.1443	1	4	4	9	284400	0.0322353	3	4	4	5	0.1107	0.1443	13.1	133.84	298	34.2	6.05
P17213	Bactericidal permeability-increasing protein OS=Homo sapiens GN=BPI PE=1 SV=4 - [BPI_HUMAN]	0.0534	1	2	2	6	281400	0.0318953	2	2	3	3	0.0534	0.0534	9.96	110.3	487	53.9	9.38
P23528	Cofilin-1 OS=Homo sapiens GN=CFL1 PE=1 SV=3 - [COF1_HUMAN]	0.0663	2	1	1	2	280700	0.031816	1	1	1	1	0.0663	0.0663	2.69	28.97	166	18.5	8.09
P01611	Ig kappa chain V-I region Wes OS=Homo sapiens PE=1 SV=1 - [KV119_HUMAN]	0.1667	1	1	1	4	273800	0.0310339	1	1	2	2	0.1667	0.1667	8.06	79.24	108	11.6	7.28
P61224	Ras-related protein Rap-1b OS=Homo sapiens GN=RAP1B PE=1 SV=1 - [RAP1B_HUMAN]	0.1141	3	2	2	4	268200	0.0303992	2	2	2	2	0.1141	0.1141	2.5	36.32	184	20.8	5.78
Q99816	Tumor susceptibility gene 101 protein OS=Homo sapiens GN=TSG101 PE=1 SV=2 - [TS101_HUMAN]	0.1897	1	7	7	18	259700	0.0294357	7	7	9	9	0.1897	0.1897	17.9	85.53	390	43.9	6.46
P07737	Profilin-1 OS=Homo sapiens GN=PFN1 PE=1 SV=2 - [PROF1_HUMAN]	0.1	1	1	1	2	255500	0.0289597	1	1	1	1	0.1	0.1	2.18	25.54	140	15	8.27
P61586	Transforming protein RhoA OS=Homo sapiens GN=RHOA PE=1 SV=1 - [RHOA_HUMAN]	0.1503	2	3	3	6	254700	0.028869	3	3	3	3	0.1503	0.1503	4.72	69.09	193	21.8	6.1
Q8IZP9	G-protein coupled receptor 64 OS=Homo sapiens GN=GPR64 PE=1 SV=2 - [GPR64_HUMAN]	0.0462	1	4	4	14	249900	0.0283249	3	4	7	7	0.0344	0.0462	16.85	75.18	1017	111.5	7.55
P17931	Galectin-3 OS=Homo sapiens GN=LGALS3 PE=1 SV=5 - [LEG3_HUMAN]	0.088	1	2	2	4	249100	0.0282343	2	2	2	2	0.088	0.088	3	27.26	250	26.1	8.56
P09211	Glutathione S-transferase P OS=Homo sapiens GN=GSTP1 PE=1 SV=2 - [GSTP1_HUMAN]	0.1	1	2	2	4	246000	0.0278829	2	2	2	2	0.1	0.1	5.34	64.42	210	23.3	5.64
Q96QR1	Secretoglobin family 3A member 1 OS=Homo sapiens GN=SCGB3A1 PE=1 SV=2 - [SG3A1_HUMAN]	0.1346	1	1	1	4	242900	0.0275315	1	1	2	2	0.1346	0.1346	6.67	65.93	104	10.1	8.32
Q99102	Mucin-4 OS=Homo sapiens GN=MUC4 PE=1 SV=4 - [MUC4_HUMAN]	0.0143	1	2	2	5	241600	0.0273842	2	1	3	2	0.0143	0.0065	5.95	65.03	2169	231.4	6.27
P62158	Calmodulin OS=Homo sapiens GN=CALM1 PE=1 SV=2 - [CALM_HUMAN]	0.2819	1	4	4	9	239800	0.0271802	4	3	5	4	0.2819	0.1678	12.57	115.9	149	16.8	4.22
P53990	IST1 homolog OS=Homo sapiens GN=IST1 PE=1 SV=1 - [IST1_HUMAN]	0.0797	1	2	2	4	239300	0.0271235	2	2	2	2	0.0797	0.0797	3.64	24.33	364	39.7	5.35
P32119	Peroxiredoxin-2 OS=Homo sapiens GN=PRDX2 PE=1 SV=5 - [PRDX2_HUMAN]	0.101	1	1	2	3	237900	0.0269648	1	2	1	2	0.0556	0.101	3	63.36	198	21.9	5.97
P04075	Fructose-bisphosphate aldolase A OS=Homo sapiens GN=ALDOA PE=1 SV=2 - [ALDOA_HUMAN]	0.0385	1	1	1	3	234300	0.0265568	1	1	1	2	0.0385	0.0385	2.25	57.26	364	39.4	8.09
P61204	ADP-ribosylation factor 3 OS=Homo sapiens GN=ARF3 PE=1 SV=2 - [ARF3_HUMAN]	0.2431	4	4	4	14	233100	0.0264207	4	4	7	7	0.2431	0.2431	20.19	210.36	181	20.6	7.43
P04275	von Willebrand factor OS=Homo sapiens GN=VWF PE=1 SV=4 - [VWF_HUMAN]	0.0121	1	2	2	3	229500	0.0260127	2	1	2	1	0.0121	0.0039	2.64	35.39	2813	309.1	5.48
P25815	Protein S100-P OS=Homo sapiens GN=S100P PE=1 SV=2 - [S100P_HUMAN]	0.1368	1	1	1	4	226700	0.0256953	1	1	2	2	0.1368	0.1368	6.1	88.37	95	10.4	4.88
P04003	C4b-binding protein alpha chain OS=Homo sapiens GN=C4BPA PE=1 SV=2 - [C4BPA_HUMAN]	0.0687	1	4	4	8	225600	0.0255707	4	4	4	4	0.0687	0.0687	10.62	89.51	597	67	7.3
P04155	Trefoil factor 1 OS=Homo sapiens GN=TFF1 PE=1 SV=1 - [TFF1_HUMAN]	0.2976	1	2	2	6	225000	0.0255026	2	2	3	3	0.2976	0.2976	6.84	45.95	84	9.1	4.35
P61026	Ras-related protein Rab-10 OS=Homo sapiens GN=RAB10 PE=1 SV=1 - [RAB10_HUMAN]	0.055	24	1	1	3	224400	0.0254346	1	1	1	2	0.055	0.055	2.71	75.72	200	22.5	8.38
P80748	Ig lambda chain V-III region LOI OS=Homo sapiens PE=1 SV=1 - [LV302_HUMAN]	0.1441	1	1	1	4	222000	0.0251626	1	1	2	2	0.1441	0.1441	6.77	118.35	111	11.9	5.08
P11215	Integrin alpha-M OS=Homo sapiens GN=ITGAM PE=1 SV=2 - [ITAM_HUMAN]	0.1059	3	10	10	26	221600	0.0251173	10	10	13	13	0.1059	0.1059	37.85	402.11	1152	127.1	7.23
P07996	Thrombospondin-1 OS=Homo sapiens GN=THBS1 PE=1 SV=2 - [TSP1_HUMAN]	0.0573	1	5	5	14	221000	0.0250493	5	5	7	7	0.0573	0.0573	15.45	142.7	1170	129.3	4.94
P61769	Beta-2-microglobulin OS=Homo sapiens GN=B2M PE=1 SV=1 - [B2MG_HUMAN]	0.1681	1	2	2	6	220200	0.0249586	2	2	3	3	0.1681	0.1681	7.22	69.34	119	13.7	6.52
P62937	Peptidyl-prolyl cis-trans isomerase A OS=Homo sapiens GN=PPIA PE=1 SV=2 - [PPIA_HUMAN]	0.2424	1	4	4	10	215400	0.0244145	4	4	5	5	0.2424	0.2424	11.78	110.43	165	18	7.81
P31146	Coronin-1A OS=Homo sapiens GN=CORO1A PE=1 SV=4 - [COR1A_HUMAN]	0.1497	1	6	6	18	214700	0.0243352	6	6	9	9	0.1497	0.1497	25.75	190.78	461	51	6.68
P15144	Aminopeptidase N OS=Homo sapiens GN=ANPEP PE=1 SV=4 - [AMPN_HUMAN]	0.0745	1	7	7	15	212300	0.0240632	6	6	8	7	0.0641	0.0672	19.33	142.41	967	109.5	5.48
P01707	Ig lambda chain V-II region TRO OS=Homo sapiens PE=1 SV=1 - [LV204_HUMAN]	0.0721	4	1	1	1	211300	0.0239498	1		1		0.0721		1.65		111	11.6	8.29
P15328	Folate receptor alpha OS=Homo sapiens GN=FOLR1 PE=1 SV=3 - [FOLR1_HUMAN]	0.0856	1	2	2	4	209100	0.0237005	2	2	2	2	0.0856	0.0856	4.67	44.39	257	29.8	7.97
O14638	Ectonucleotide pyrophosphatase/phosphodiesterase family member 3 OS=Homo sapiens GN=ENPP3 PE=1 SV=2 - [ENPP3_HUMAN]	0.048	1	3	3	3	206700	0.0234284	3		3		0.048		1.91		875	100.1	6.57
P02671	Fibrinogen alpha chain OS=Homo sapiens GN=FGA PE=1 SV=2 - [FIBA_HUMAN]	0.0462	1	3	3	6	205300	0.0232697	3	3	3	3	0.0462	0.0462	9.96	118.66	866	94.9	6.01
P01009	Alpha-1-antitrypsin OS=Homo sapiens GN=SERPINA1 PE=1 SV=3 - [A1AT_HUMAN]	0.1411	1	4	4	14	203100	0.0230204	4	4	7	7	0.1411	0.1411	21.14	162.3	418	46.7	5.59
O75665	Oral-facial-digital syndrome 1 protein OS=Homo sapiens GN=OFD1 PE=1 SV=1 - [OFD1_HUMAN]	0.0069	1	1	1	1	199300	0.0225897		1		1	0	0.0069		28.48	1012	116.6	6.1
O60814	Histone H2B type 1-K OS=Homo sapiens GN=HIST1H2BK PE=1 SV=3 - [H2B1K_HUMAN]	0.0714	15	1	1	1	197000	0.022329	1		1		0.0714	0	2.24		126	13.9	10.32
P13796	Plastin-2 OS=Homo sapiens GN=LCP1 PE=1 SV=6 - [PLSL_HUMAN]	0.0925	2	5	5	13	197000	0.022329	4	5	6	7	0.0766	0.0925	17.23	179.13	627	70.2	5.43
P02751	Fibronectin OS=Homo sapiens GN=FN1 PE=1 SV=4 - [FINC_HUMAN]	0.0138	1	2	2	12	193500	0.0219323	2	2	6	6	0.0138	0.0138	21.09	199.78	2386	262.5	5.71
P31997	Carcinoembryonic antigen-related cell adhesion molecule 8 OS=Homo sapiens GN=CEACAM8 PE=1 SV=2 - [CEAM8_HUMAN]	0.0401	1	1	1	4	191700	0.0217283	1	1	2	2	0.0401	0.0401	5.13	21.41	349	38.1	7.39
P52209	6-phosphogluconate dehydrogenase, decarboxylating OS=Homo sapiens GN=PGD PE=1 SV=3 - [6PGD_HUMAN]	0.0932	1	4	4	8	191500	0.0217056	3	3	4	4	0.0725	0.0787	8.89	137.66	483	53.1	7.23
Q8TED4	Sugar phosphate exchanger 2 OS=Homo sapiens GN=SLC37A2 PE=2 SV=2 - [SPX2_HUMAN]	0.018	1	1	1	1	190300	0.0215696		1		1	0	0.018		0	501	54.4	6.81
P47756	F-actin-capping protein subunit beta OS=Homo sapiens GN=CAPZB PE=1 SV=4 - [CAPZB_HUMAN]	0.0866	1	2	2	4	189800	0.0215129	2	2	2	2	0.0866	0.0866	4.95	126.22	277	31.3	5.59
Q92485	Acid sphingomyelinase-like phosphodiesterase 3b OS=Homo sapiens GN=SMPDL3B PE=2 SV=2 - [ASM3B_HUMAN]	0.0352	1	1	1	2	186000	0.0210822	1	1	1	1	0.0352	0.0352	3.24	41.11	455	50.8	5.64
P02675	Fibrinogen beta chain OS=Homo sapiens GN=FGB PE=1 SV=2 - [FIBB_HUMAN]	0.1405	1	5	5	12	182300	0.0206628	5	3	7	5	0.1405	0.0978	17.44	164.89	491	55.9	8.27
P06731	Carcinoembryonic antigen-related cell adhesion molecule 5 OS=Homo sapiens GN=CEACAM5 PE=1 SV=3 - [CEAM5_HUMAN]	0.0385	1	1	2	5	179600	0.0203568	1	2	2	3	0.0185	0.0385	6.09	68.37	702	76.7	5.92
O00161	Synaptosomal-associated protein 23 OS=Homo sapiens GN=SNAP23 PE=1 SV=1 - [SNP23_HUMAN]	0.0474	1	1	1	2	177800	0.0201528	1	1	1	1	0.0474	0.0474	2.44	28.9	211	23.3	5.01
P80303	Nucleobindin-2 OS=Homo sapiens GN=NUCB2 PE=1 SV=2 - [NUCB2_HUMAN]	0.1524	1	6	6	13	177000	0.0200621	6	5	7	6	0.1524	0.131	12.04	74.09	420	50.2	5.12
P40199	Carcinoembryonic antigen-related cell adhesion molecule 6 OS=Homo sapiens GN=CEACAM6 PE=1 SV=3 - [CEAM6_HUMAN]	0.1017	1	1	2	5	176100	0.0199601	1	2	2	3	0.061	0.1017	3.82	48.64	344	37.2	5.82
P81605	Dermcidin OS=Homo sapiens GN=DCD PE=1 SV=2 - [DCD_HUMAN]	0.1	1	1	1	2	174200	0.0197447	1	1	1	1	0.1	0.1	2.28	52.68	110	11.3	6.54
Q13183	Solute carrier family 13 member 2 OS=Homo sapiens GN=SLC13A2 PE=2 SV=1 - [S13A2_HUMAN]	0.0287	1	1	1	4	168300	0.019076	1	1	2	2	0.0287	0.0287	4.45	71.72	592	64.4	7.01
P35579	Myosin-9 OS=Homo sapiens GN=MYH9 PE=1 SV=4 - [MYH9_HUMAN]	0.049	4	9	9	19	168000	0.019042	9	8	10	9	0.049	0.0429	26.19	209.5	1960	226.4	5.6
Q16651	Prostasin OS=Homo sapiens GN=PRSS8 PE=1 SV=1 - [PRSS8_HUMAN]	0.0612	1	2	2	6	166700	0.0188946	2	2	3	3	0.0612	0.0612	7.77	33.05	343	36.4	5.85
P04406	Glyceraldehyde-3-phosphate dehydrogenase OS=Homo sapiens GN=GAPDH PE=1 SV=3 - [G3P_HUMAN]	0.1284	1	3	3	8	166600	0.0188833	3	3	4	4	0.1284	0.1284	10.82	100.31	335	36	8.46
P02788	Lactotransferrin OS=Homo sapiens GN=LTF PE=1 SV=6 - [TRFL_HUMAN]	0.0845	1	5	5	10	166200	0.018838	4	4	5	5	0.0676	0.0662	13.01	151.91	710	78.1	8.12
Q14515	SPARC-like protein 1 OS=Homo sapiens GN=SPARCL1 PE=1 SV=2 - [SPRL1_HUMAN]	0.0331	1	2	2	5	165800	0.0187926	2	1	3	2	0.0331	0.0166	5.74	27.39	664	75.2	4.81
A6NGU5	Putative gamma-glutamyltranspeptidase 3 OS=Homo sapiens GN=GGT3P PE=5 SV=2 - [GGT3_HUMAN]	0.0546	3	3	3	6	162500	0.0184186	3	3	3	3	0.0546	0.0546	7.29	52.98	568	61.5	7.14
P63104	14-3-3 protein zeta/delta OS=Homo sapiens GN=YWHAZ PE=1 SV=1 - [1433Z_HUMAN]	0.1837	4	2	4	12	161500	0.0183052	4	4	6	6	0.1837	0.1837	14.46	160.84	245	27.7	4.79
P01825	Ig heavy chain V-II region NEWM OS=Homo sapiens PE=1 SV=1 - [HV207_HUMAN]	0.0513	1	1	1	2	158400	0.0179539	1	1	1	1	0.0513	0.0513	0	27.05	117	12.8	7.08
Q9H9H4	Vacuolar protein sorting-associated protein 37B OS=Homo sapiens GN=VPS37B PE=1 SV=1 - [VP37B_HUMAN]	0.1509	1	2	2	9	158100	0.0179199	2	2	5	4	0.1509	0.1509	15.62	57.38	285	31.3	7.34
Q8NFJ5	Retinoic acid-induced protein 3 OS=Homo sapiens GN=GPRC5A PE=1 SV=2 - [RAI3_HUMAN]	0.1064	1	3	3	8	157500	0.0178519	3	3	4	4	0.1064	0.1064	8.51	77.11	357	40.2	8.15
P52907	F-actin-capping protein subunit alpha-1 OS=Homo sapiens GN=CAPZA1 PE=1 SV=3 - [CAZA1_HUMAN]	0.0559	1	1	1	6	156300	0.0177158	1	1	3	3	0.0559	0.0559	10.74	93.6	286	32.9	5.69
P80188	Neutrophil gelatinase-associated lipocalin OS=Homo sapiens GN=LCN2 PE=1 SV=2 - [NGAL_HUMAN]	0.2071	1	3	3	6	155300	0.0176025	3	3	3	3	0.2071	0.2071	7.79	78.01	198	22.6	8.91
Q01105	Protein SET OS=Homo sapiens GN=SET PE=1 SV=3 - [SET_HUMAN]	0.0345	2	1	1	4	149500	0.0169451	1	1	2	2	0.0345	0.0345	5.4	72.46	290	33.5	4.32
O75355	Ectonucleoside triphosphate diphosphohydrolase 3 OS=Homo sapiens GN=ENTPD3 PE=1 SV=2 - [ENTP3_HUMAN]	0.087	1	3	3	6	145900	0.016537	3	3	3	3	0.087	0.087	6.27	70.26	529	59.1	6.42
Q9UN76	Sodium- and chloride-dependent neutral and basic amino acid transporter B(0+) OS=Homo sapiens GN=SLC6A14 PE=2 SV=1 - [S6A14_HUMAN]	0.0514	1	2	2	3	144700	0.016401	2		3		0.0514		4.62		642	72.1	8.19
P08758	Annexin A5 OS=Homo sapiens GN=ANXA5 PE=1 SV=2 - [ANXA5_HUMAN]	0.0375	1	1	1	3	143700	0.0162877	1	1	1	2	0.0375	0.0375	2.3	30.25	320	35.9	5.05
Q01469	Fatty acid-binding protein, epidermal OS=Homo sapiens GN=FABP5 PE=1 SV=3 - [FABP5_HUMAN]	0.0667	1	1	1	4	143100	0.0162197	1	1	2	2	0.0667	0.0667	4.25	68	135	15.2	7.01
Q8N271	Prominin-2 OS=Homo sapiens GN=PROM2 PE=1 SV=1 - [PROM2_HUMAN]	0.0456	1	3	3	10	142100	0.0161063	3	3	5	5	0.0456	0.0456	9.52	104.4	834	91.8	6.15
Q9BQE3	Tubulin alpha-1C chain OS=Homo sapiens GN=TUBA1C PE=1 SV=1 - [TBA1C_HUMAN]	0.0913	7	3	3	5	142100	0.0161063	3	2	3	2	0.0913	0.0601	4.32	41.8	449	49.9	5.1
P0DJI8	Serum amyloid A-1 protein OS=Homo sapiens GN=SAA1 PE=1 SV=1 - [SAA1_HUMAN]	0.1967	2	2	2	6	138400	0.015687	2	2	3	3	0.1967	0.1967	8.06	109.11	122	13.5	6.79
Q5TFQ8	Signal-regulatory protein beta-1 isoform 3 OS=Homo sapiens GN=SIRPB1 PE=1 SV=1 - [SIRBL_HUMAN]	0.0377	2	1	1	6	137600	0.0155963	1	1	3	3	0.0377	0.0377	0	26.17	398	43.3	7.83
P35542	Serum amyloid A-4 protein OS=Homo sapiens GN=SAA4 PE=1 SV=2 - [SAA4_HUMAN]	0.0692	1	1	1	4	136600	0.0154829	1	1	2	2	0.0692	0.0692	5.35	52.12	130	14.7	9.07
O75340	Programmed cell death protein 6 OS=Homo sapiens GN=PDCD6 PE=1 SV=1 - [PDCD6_HUMAN]	0.0576	1	1	1	1	133500	0.0151316	1		1		0.0576		2.13		191	21.9	5.4
O15393	Transmembrane protease serine 2 OS=Homo sapiens GN=TMPRSS2 PE=1 SV=3 - [TMPS2_HUMAN]	0.0467	1	2	2	8	132600	0.0150296	2	2	4	4	0.0467	0.0467	11.72	67.32	492	53.8	7.81
P07237	Protein disulfide-isomerase OS=Homo sapiens GN=P4HB PE=1 SV=3 - [PDIA1_HUMAN]	0.126	1	6	6	11	131200	0.0148709	5	6	5	6	0.1102	0.126	14.36	107.01	508	57.1	4.87
P62258	14-3-3 protein epsilon OS=Homo sapiens GN=YWHAE PE=1 SV=1 - [1433E_HUMAN]	0.1608	3	3	4	8	130800	0.0148255	4	4	4	4	0.1608	0.1608	8.93	59.14	255	29.2	4.74
Q6NXT2	Histone H3.3C OS=Homo sapiens GN=H3F3C PE=1 SV=3 - [H3C_HUMAN]	0.0519	5	1	1	2	127300	0.0144288	1	1	1	1	0.0519	0.0519	2.13	38.01	135	15.2	11.11
P07288	Prostate-specific antigen OS=Homo sapiens GN=KLK3 PE=1 SV=2 - [KLK3_HUMAN]	0.1073	1	2	2	5	126200	0.0143041	2	1	3	2	0.1073	0.046	5.73	75.49	261	28.7	7.68
Q12913	Receptor-type tyrosine-protein phosphatase eta OS=Homo sapiens GN=PTPRJ PE=1 SV=3 - [PTPRJ_HUMAN]	0.0494	1	4	4	10	126000	0.0142815	4	4	5	5	0.0494	0.0494	10.18	101.23	1337	145.9	5.58
P30041	Peroxiredoxin-6 OS=Homo sapiens GN=PRDX6 PE=1 SV=3 - [PRDX6_HUMAN]	0.0938	1	2	2	4	125700	0.0142475	2	2	2	2	0.0938	0.0938	4.39	38.89	224	25	6.38
P50995	Annexin A11 OS=Homo sapiens GN=ANXA11 PE=1 SV=1 - [ANX11_HUMAN]	0.0475	1	2	2	7	123700	0.0140208	2	2	3	4	0.0475	0.0475	7.49	77.32	505	54.4	7.65
P36952	Serpin B5 OS=Homo sapiens GN=SERPINB5 PE=1 SV=2 - [SPB5_HUMAN]	0.024	1	1	1	1	122700	0.0139074		1		1	0	0.024		26.13	375	42.1	6.05
P55058	Phospholipid transfer protein OS=Homo sapiens GN=PLTP PE=1 SV=1 - [PLTP_HUMAN]	0.0527	1	2	2	4	121400	0.0137601	2	2	2	2	0.0527	0.0527	5.8	71.4	493	54.7	7.01
A8K2U0	Alpha-2-macroglobulin-like protein 1 OS=Homo sapiens GN=A2ML1 PE=1 SV=3 - [A2ML1_HUMAN]	0.0089	1	1	1	2	117500	0.013318	1	1	1	1	0.0089	0.0089	2.59	32.65	1454	161	5.73
P30086	Phosphatidylethanolamine-binding protein 1 OS=Homo sapiens GN=PEBP1 PE=1 SV=3 - [PEBP1_HUMAN]	0.0749	1	1	1	4	113800	0.0128987	1	1	2	2	0.0749	0.0749	6.52	66.27	187	21	7.53
Q08554	Desmocollin-1 OS=Homo sapiens GN=DSC1 PE=1 SV=2 - [DSC1_HUMAN]	0.0168	1	1	1	2	110900	0.01257	1	1	1	1	0.0168	0.0168	0	21	894	99.9	5.43
P68104	Elongation factor 1-alpha 1 OS=Homo sapiens GN=EEF1A1 PE=1 SV=1 - [EF1A1_HUMAN]	0.026	2	1	1	4	110700	0.0125473	1	1	2	2	0.026	0.026	5.22	31.74	462	50.1	9.01
P62942	Peptidyl-prolyl cis-trans isomerase FKBP1A OS=Homo sapiens GN=FKBP1A PE=1 SV=2 - [FKB1A_HUMAN]	0.1204	1	1	1	1	110600	0.012536		1		1		0.1204		42.15	108	11.9	8.16
P05090	Apolipoprotein D OS=Homo sapiens GN=APOD PE=1 SV=1 - [APOD_HUMAN]	0.1693	1	3	3	5	109400	0.0124	3	2	3	2	0.1693	0.1323	7.76	68.65	189	21.3	5.15
P00918	Carbonic anhydrase 2 OS=Homo sapiens GN=CA2 PE=1 SV=2 - [CAH2_HUMAN]	0.0346	1	1	1	1	102500	0.0116179	1		1		0.0346		2.04		260	29.2	7.4
A5D8V6	Vacuolar protein sorting-associated protein 37C OS=Homo sapiens GN=VPS37C PE=1 SV=2 - [VP37C_HUMAN]	0.0338	1	1	1	4	97470	0.0110477	1	1	2	2	0.0338	0.0338	6.08	59.41	355	38.6	5.21
P28676	Grancalcin OS=Homo sapiens GN=GCA PE=1 SV=2 - [GRAN_HUMAN]	0.0369	1	1	1	2	96000	0.0108811	1	1	1	1	0.0369	0.0369	2.36	44.79	217	24	5.21
Q16610	Extracellular matrix protein 1 OS=Homo sapiens GN=ECM1 PE=1 SV=2 - [ECM1_HUMAN]	0.0444	1	1	2	3	95600	0.0108358	1	2	1	2	0.0241	0.0444	3.3	49.76	540	60.6	6.71
O60262	Guanine nucleotide-binding protein G(I)/G(S)/G(O) subunit gamma-7 OS=Homo sapiens GN=GNG7 PE=1 SV=1 - [GBG7_HUMAN]	0.3382	1	2	2	8	94560	0.0107179	2	2	4	4	0.3382	0.3382	9.95	74.32	68	7.5	8.51
P30740	Leukocyte elastase inhibitor OS=Homo sapiens GN=SERPINB1 PE=1 SV=1 - [ILEU_HUMAN]	0.1135	1	3	3	8	94500	0.0107111	3	3	4	4	0.1135	0.1135	5.56	124.95	379	42.7	6.28
O43657	Tetraspanin-6 OS=Homo sapiens GN=TSPAN6 PE=1 SV=1 - [TSN6_HUMAN]	0.0776	1	2	2	6	92230	0.0104538	2	2	3	3	0.0776	0.0776	7.23	44.31	245	27.5	8.1
P01714	Ig lambda chain V-III region SH OS=Homo sapiens PE=1 SV=1 - [LV301_HUMAN]	0.0833	1	1	1	3	90140	0.0102169	1	1	1	2	0.0833	0.0833	2.39	48.85	108	11.4	6.52
P00338	L-lactate dehydrogenase A chain OS=Homo sapiens GN=LDHA PE=1 SV=2 - [LDHA_HUMAN]	0.0693	4	2	2	4	89790	0.0101773	2	2	2	2	0.0693	0.0693	5.03	45.91	332	36.7	8.27
Q02413	Desmoglein-1 OS=Homo sapiens GN=DSG1 PE=1 SV=2 - [DSG1_HUMAN]	0.0315	1	2	2	6	89560	0.0101512	2	2	3	3	0.0315	0.0315	7.23	70.39	1049	113.7	5.03
P27169	Serum paraoxonase/arylesterase 1 OS=Homo sapiens GN=PON1 PE=1 SV=3 - [PON1_HUMAN]	0.0394	1	1	1	1	86720	0.00982929	1		1		0.0394		2.45		355	39.7	5.22
P80723	Brain acid soluble protein 1 OS=Homo sapiens GN=BASP1 PE=1 SV=2 - [BASP1_HUMAN]	0.2775	1	3	3	14	84300	0.00955499	3	3	7	7	0.2775	0.2775	19.83	125.11	227	22.7	4.63
Q99828	Calcium and integrin-binding protein 1 OS=Homo sapiens GN=CIB1 PE=1 SV=4 - [CIB1_HUMAN]	0.0628	1	1	1	2	84210	0.00954479	1	1	1	1	0.0628	0.0628	2.57	20.06	191	21.7	4.78
O00391	Sulfhydryl oxidase 1 OS=Homo sapiens GN=QSOX1 PE=1 SV=3 - [QSOX1_HUMAN]	0.0174	1	1	1	3	83710	0.00948812	1	1	2	1	0.0174	0.0174	4.66	31.63	747	82.5	8.92
O00299	Chloride intracellular channel protein 1 OS=Homo sapiens GN=CLIC1 PE=1 SV=4 - [CLIC1_HUMAN]	0.1245	1	2	2	4	81440	0.00923082	2	2	2	2	0.1245	0.1245	6.13	74.44	241	26.9	5.17
P31946	14-3-3 protein beta/alpha OS=Homo sapiens GN=YWHAB PE=1 SV=3 - [1433B_HUMAN]	0.1341	4	1	3	8	80530	0.00912768	3	3	4	4	0.1341	0.1341	4.05	38.1	246	28.1	4.83
Q53GD3	Choline transporter-like protein 4 OS=Homo sapiens GN=SLC44A4 PE=2 SV=2 - [CTL4_HUMAN]	0.0197	1	1	1	2	79300	0.00898826	1	1	1	1	0.0197	0.0197	2.7	49.77	710	79.2	8.59
P19105	Myosin regulatory light chain 12A OS=Homo sapiens GN=MYL12A PE=1 SV=2 - [ML12A_HUMAN]	0.1287	3	2	2	5	78090	0.00885112	2	2	2	3	0.1287	0.1287	6.44	76.49	171	19.8	4.81
Q8TBF5	Phosphatidylinositol-glycan biosynthesis class X protein OS=Homo sapiens GN=PIGX PE=2 SV=3 - [PIGX_HUMAN]	0.0814	1	2	2	4	77000	0.00872757	2	2	2	2	0.0814	0.0814	2.18	34.49	258	28.8	6.33
P06396	Gelsolin OS=Homo sapiens GN=GSN PE=1 SV=1 - [GELS_HUMAN]	0.0358	1	2	2	4	76860	0.0087117	2	2	2	2	0.0358	0.0358	4.65	27.22	782	85.6	6.28
Q9H173	Nucleotide exchange factor SIL1 OS=Homo sapiens GN=SIL1 PE=1 SV=1 - [SIL1_HUMAN]	0.0282	1	1	1	2	76760	0.00870037	1	1	1	1	0.0282	0.0282	3.87	58.71	461	52.1	5.36
Q9BUF7	Protein crumbs homolog 3 OS=Homo sapiens GN=CRB3 PE=1 SV=3 - [CRUM3_HUMAN]	0.1417	1	1	1	2	76190	0.00863576	1	1	1	1	0.1417	0.1417	2.1	27.22	120	12.8	9.96
Q08722	Leukocyte surface antigen CD47 OS=Homo sapiens GN=CD47 PE=1 SV=1 - [CD47_HUMAN]	0.0248	1	1	1	1	72340	0.00819938	1		1		0.0248	0	1.98		323	35.2	7.21
P06733	Alpha-enolase OS=Homo sapiens GN=ENO1 PE=1 SV=2 - [ENOA_HUMAN]	0.0622	2	2	2	3	71820	0.00814044	2	1	2	1	0.0622	0.0346	5.12	66.64	434	47.1	7.39
P16070	CD44 antigen OS=Homo sapiens GN=CD44 PE=1 SV=3 - [CD44_HUMAN]	0.031	1	2	2	6	70580	0.0079999	2	2	3	3	0.031	0.031	7.2	80.1	742	81.5	5.33
P0C0L4	Complement C4-A OS=Homo sapiens GN=C4A PE=1 SV=2 - [CO4A_HUMAN]	0.0075	2	1	1	2	69700	0.00790015	1	1	1	1	0.0075	0.0075	2.28	30.02	1744	192.7	7.08
Q9BZP6	Acidic mammalian chitinase OS=Homo sapiens GN=CHIA PE=1 SV=1 - [CHIA_HUMAN]	0.0168	1	1	1	1	67580	0.00765986	1		1		0.0168	0	1.95		476	52.2	5.85
P31947	14-3-3 protein sigma OS=Homo sapiens GN=SFN PE=1 SV=1 - [1433S_HUMAN]	0.1331	3	2	3	8	66920	0.00758505	3	3	4	4	0.1331	0.1331	9.87	85.95	248	27.8	4.74
Q9UBI6	Guanine nucleotide-binding protein G(I)/G(S)/G(O) subunit gamma-12 OS=Homo sapiens GN=GNG12 PE=1 SV=3 - [GBG12_HUMAN]	0.2222	1	1	1	1	63520	0.00719968	1		1		0.2222		2.67		72	8	8.97
C9J7I0	UBAP1-MVB12-associated (UMA)-domain containing protein 1 OS=Homo sapiens GN=UMAD1 PE=3 SV=1 - [UMAD1_HUMAN]	0.1373	1	1	1	2	62730	0.00711014	1	1	1	1	0.1373	0.1373	3.35	27.15	102	11.2	4.26
P13498	Cytochrome b-245 light chain OS=Homo sapiens GN=CYBA PE=1 SV=3 - [CY24A_HUMAN]	0.0513	1	1	1	1	60790	0.00689025	1		1		0.0513		0		195	21	9.54
P08133	Annexin A6 OS=Homo sapiens GN=ANXA6 PE=1 SV=3 - [ANXA6_HUMAN]	0.0446	1	3	3	7	56810	0.00643913	2	3	3	4	0.0312	0.0446	5.39	64.74	673	75.8	5.6
Q14568	Putative heat shock protein HSP 90-alpha A2 OS=Homo sapiens GN=HSP90AA2 PE=1 SV=2 - [HS902_HUMAN]	0.035	4	1	1	2	53840	0.0061025	1	1	1	1	0.035	0.035	2.48	32.04	343	39.3	4.65
P32926	Desmoglein-3 OS=Homo sapiens GN=DSG3 PE=1 SV=2 - [DSG3_HUMAN]	0.022	1	2	2	3	52740	0.00597782	2	1	2	1	0.022	0.012	2.72	57.61	999	107.5	5
P07476	Involucrin OS=Homo sapiens GN=IVL PE=1 SV=2 - [INVO_HUMAN]	0.0342	1	1	1	2	50100	0.00567859	1	1	1	1	0.0342	0.0342	2.38	32.84	585	68.4	4.61
P01040	Cystatin-A OS=Homo sapiens GN=CSTA PE=1 SV=1 - [CYTA_HUMAN]	0.1224	1	1	1	1	47960	0.00543603	1		1		0.1224		1.74		98	11	5.5
Q9Y4L1	Hypoxia up-regulated protein 1 OS=Homo sapiens GN=HYOU1 PE=1 SV=1 - [HYOU1_HUMAN]	0.012	1	1	1	2	43670	0.00494978	1	1	1	1	0.012	0.012	3.04	29.1	999	111.3	5.22
Q01518	Adenylyl cyclase-associated protein 1 OS=Homo sapiens GN=CAP1 PE=1 SV=5 - [CAP1_HUMAN]	0.0274	1	1	1	2	43130	0.00488857	1	1	1	1	0.0274	0.0274	2.84	20.93	475	51.9	8.06
Q15599	Na(+)/H(+) exchange regulatory cofactor NHE-RF2 OS=Homo sapiens GN=SLC9A3R2 PE=1 SV=2 - [NHRF2_HUMAN]	0.0267	1	1	1	2	40740	0.00461768	1	1	1	1	0.0267	0.0267	2.29	40.59	337	37.4	7.93
Q13277	Syntaxin-3 OS=Homo sapiens GN=STX3 PE=1 SV=3 - [STX3_HUMAN]	0.0277	1	1	1	2	38630	0.00437852	1	1	1	1	0.0277	0.0277	2.25	32.77	289	33.1	5.44
P59998	Actin-related protein 2/3 complex subunit 4 OS=Homo sapiens GN=ARPC4 PE=1 SV=3 - [ARPC4_HUMAN]	0.0655	1	1	1	2	35880	0.00406682	1	1	1	1	0.0655	0.0655	1.92	22.35	168	19.7	8.43
O60635	Tetraspanin-1 OS=Homo sapiens GN=TSPAN1 PE=1 SV=2 - [TSN1_HUMAN]	0.0539	1	1	1	2	33360	0.00378119	1	1	1	1	0.0539	0.0539	3.55	57.28	241	26.3	5.25
P0C7T7	Putative uncharacterized protein FRMD6-AS1 OS=Homo sapiens GN=FRMD6-AS1 PE=5 SV=1 - [FMAS1_HUMAN]	0.0551	1	1	1	1	32760	0.00371318	1		1		0.0551		0		363	38.8	11.74
Q04609	Glutamate carboxypeptidase 2 OS=Homo sapiens GN=FOLH1 PE=1 SV=1 - [FOLH1_HUMAN]	0.0147	2	1	1	2	32730	0.00370978	1	1	1	1	0.0147	0.0147	0	17	750	84.3	6.98
P83593	Ig kappa chain V-IV region STH (Fragment) OS=Homo sapiens PE=1 SV=1 - [KV405_HUMAN]	0.1101	3	1	1	2	31500	0.00357037	1	1	1	1	0.1101	0.1101	2.11	28.25	109	12.1	7.94
P20061	Transcobalamin-1 OS=Homo sapiens GN=TCN1 PE=1 SV=2 - [TCO1_HUMAN]	0.0185	1	1	1	2	31080	0.00352277	1	1	1	1	0.0185	0.0185	2	37.45	433	48.2	5.03
P59768	Guanine nucleotide-binding protein G(I)/G(S)/G(O) subunit gamma-2 OS=Homo sapiens GN=GNG2 PE=1 SV=2 - [GBG2_HUMAN]	0.2254	1	1	1	1	29400	0.00333235	1		1		0.2254		2.44		71	7.8	7.99
P50151	Guanine nucleotide-binding protein G(I)/G(S)/G(O) subunit gamma-10 OS=Homo sapiens GN=GNG10 PE=1 SV=1 - [GBG10_HUMAN]	0.2206	1	1	1	4	28690	0.00325187	1	1	2	2	0.2206	0.2206	4.67	40.53	68	7.2	7.85
P52790	Hexokinase-3 OS=Homo sapiens GN=HK3 PE=1 SV=2 - [HXK3_HUMAN]	0.0152	1	1	1	2	25970	0.00294357	1	1	1	1	0.0152	0.0152	1.97	23.1	923	99	5.4
Q07021	Complement component 1 Q subcomponent-binding protein, mitochondrial OS=Homo sapiens GN=C1QBP PE=1 SV=1 - [C1QBP_HUMAN]	0.039	1	1	1	2	23060	0.00261374	1	1	1	1	0.039	0.039	2.2	25.67	282	31.3	4.84
O75695	Protein XRP2 OS=Homo sapiens GN=RP2 PE=1 SV=4 - [XRP2_HUMAN]	0.0343	1	1	1	1	22990	0.0026058	1		1		0.0343		2.35		350	39.6	5.12
O95197	Reticulon-3 OS=Homo sapiens GN=RTN3 PE=1 SV=2 - [RTN3_HUMAN]	0.0078	1	1	1	2	21850	0.00247659	1	1	1	1	0.0078	0.0078	1.88	24.26	1032	112.5	4.96
P63218	Guanine nucleotide-binding protein G(I)/G(S)/G(O) subunit gamma-5 OS=Homo sapiens GN=GNG5 PE=1 SV=3 - [GBG5_HUMAN]	0.1029	1	1	1	1	21510	0.00243805	1		1		0.1029	0	1.96		68	7.3	9.85
Q9BXJ4	Complement C1q tumor necrosis factor-related protein 3 OS=Homo sapiens GN=C1QTNF3 PE=2 SV=1 - [C1QT3_HUMAN]	0.0447	1	1	1	2	18740	0.00212409	1	1	1	1	0.0447	0.0447	2.69	34.31	246	27	6.52
P05186	Alkaline phosphatase, tissue-nonspecific isozyme OS=Homo sapiens GN=ALPL PE=1 SV=4 - [PPBT_HUMAN]	0.0229	1	1	1	2	12410	0.00140661	1	1	1	1	0.0229	0.0229	2.52	34.48	524	57.3	6.67
P01763	Ig heavy chain V-III region WEA OS=Homo sapiens PE=1 SV=1 - [HV302_HUMAN]	0.1667	1	1	1	2	0	0	1	1	1	1	0.1667	0.1667	2.46	35.06	114	12.2	8.5

[truncated: 4 more sheets: Fr7 (Downward), Fr8(Downward), Fr9(Downward), Fr10 (Downward)]
