# Supplementary material for: Specimen-specific drift of densities defines distinct subclasses of extracellular vesicles from human whole saliva
Source: PLoS One. 2021 Apr 8;16(4):e0249526. doi: 10.1371/journal.pone.0249526 (PMC8032098; doi:10.1371/journal.pone.0249526)
Supplement: S2 Dataset — (ZIP) [file pone.0249526.s006.zip › S2_Dataset/S2_Dataset (Specimen2).xlsx]

## Sheet: Fr1 (Upward)
Accession	Description	Sum(Coverage)	Sum(# Proteins)	Sum(# Unique Peptides)	Sum(# Peptides)	Sum(# PSMs)	Area	# Peptides A10	# Peptides A6	# PSM A10	# PSM A6	Coverage A10	Coverage A6	Score A10	Score A6	# AAs	MW [kDa]	calc. pI
P62258	14-3-3 protein epsilon OS=Homo sapiens GN=YWHAE PE=1 SV=1 - [1433E_HUMAN]	0.0471	1	1	1	3	22130	1	1	2	1	0.0471	0.0471	1.72	25.19	255	29.2	4.74
P01009	Alpha-1-antitrypsin OS=Homo sapiens GN=SERPINA1 PE=1 SV=3 - [A1AT_HUMAN]	0.0789	1	2	2	3	293500	2	1	2	1	0.0789	0.0431	5.76	53.46	418	46.7	5.59
P02750	Leucine-rich alpha-2-glycoprotein OS=Homo sapiens GN=LRG1 PE=1 SV=2 - [A2GL_HUMAN]	0.049	1	2	2	3	50760	1	2	1	2	0.0288	0.049	2.89	62.28	347	38.2	6.95
P01023	Alpha-2-macroglobulin OS=Homo sapiens GN=A2M PE=1 SV=3 - [A2MG_HUMAN]	0.076	2	9	9	19	1014000	9	8	10	9	0.076	0.0699	25.2	207.67	1474	163.2	6.46
P01011	Alpha-1-antichymotrypsin OS=Homo sapiens GN=SERPINA3 PE=1 SV=2 - [AACT_HUMAN]	0.0709	1	3	3	5	911900	3	2	3	2	0.0709	0.0496	9.43	126.44	423	47.6	5.52
P60709	Actin, cytoplasmic 1 OS=Homo sapiens GN=ACTB PE=1 SV=1 - [ACTB_HUMAN]	0.104	10	2	2	4	219300	2		4		0.104	0	2.27		375	41.7	5.48
P43652	Afamin OS=Homo sapiens GN=AFM PE=1 SV=1 - [AFAM_HUMAN]	0.0267	1	1	1	1	71060	1		1		0.0267	0	2.6		599	69	5.9
P02768	Serum albumin OS=Homo sapiens GN=ALB PE=1 SV=2 - [ALBU_HUMAN]	0.4647	1	25	25	72	42750000	22	17	45	27	0.4204	0.2939	84.62	678.49	609	69.3	6.28
P35858	Insulin-like growth factor-binding protein complex acid labile subunit OS=Homo sapiens GN=IGFALS PE=1 SV=1 - [ALS_HUMAN]	0.0231	1	1	1	1	265200	1		1		0.0231	0	3.19		605	66	6.79
P02760	Protein AMBP OS=Homo sapiens GN=AMBP PE=1 SV=1 - [AMBP_HUMAN]	0.0227	1	1	1	1	316500	1		1		0.0227	0	2.26		352	39	6.25
P01019	Angiotensinogen OS=Homo sapiens GN=AGT PE=1 SV=1 - [ANGT_HUMAN]	0.0515	1	2	2	3	151700	2	1	2	1	0.0515	0.0268	6.48	61.64	485	53.1	6.32
P01008	Antithrombin-III OS=Homo sapiens GN=SERPINC1 PE=1 SV=1 - [ANT3_HUMAN]	0.0517	1	2	2	3	263500	1	2	1	2	0.028	0.0517	3.41	76.02	464	52.6	6.71
P02647	Apolipoprotein A-I OS=Homo sapiens GN=APOA1 PE=1 SV=1 - [APOA1_HUMAN]	0.2622	1	6	6	10	434100	6	3	7	3	0.2622	0.1423	16.06	58.74	267	30.8	5.76
P06727	Apolipoprotein A-IV OS=Homo sapiens GN=APOA4 PE=1 SV=3 - [APOA4_HUMAN]	0.0505	1	2	2	4	284700	2	2	2	2	0.0505	0.0505	5.97	110.81	396	45.4	5.38
P04114	Apolipoprotein B-100 OS=Homo sapiens GN=APOB PE=1 SV=2 - [APOB_HUMAN]	0.0958	1	36	36	62	1710000	35	23	38	24	0.0934	0.06	92.85	587.34	4563	515.3	7.05
P02656	Apolipoprotein C-III OS=Homo sapiens GN=APOC3 PE=1 SV=1 - [APOC3_HUMAN]	0.1616	1	1	1	4	153800	1	1	2	2	0.1616	0.1616	5.38	36.75	99	10.8	5.41
P02649	Apolipoprotein E OS=Homo sapiens GN=APOE PE=1 SV=1 - [APOE_HUMAN]	0.2587	1	7	7	12	449700	6	4	8	4	0.2114	0.1956	19.13	79.26	317	36.1	5.73
P02749	Beta-2-glycoprotein 1 OS=Homo sapiens GN=APOH PE=1 SV=3 - [APOH_HUMAN]	0.0261	1	1	1	2	148600	1	1	1	1	0.0261	0.0261	2.81	47.66	345	38.3	7.97
P43251	Biotinidase OS=Homo sapiens GN=BTD PE=1 SV=2 - [BTD_HUMAN]	0.0239	1	1	1	2	83160	1	1	1	1	0.0239	0.0239	1.78	37.24	543	61.1	6.25
P02746	Complement C1q subcomponent subunit B OS=Homo sapiens GN=C1QB PE=1 SV=3 - [C1QB_HUMAN]	0.0553	1	1	1	2	367600	1	1	1	1	0.0553	0.0553	2.58	39.3	253	26.7	8.63
P02747	Complement C1q subcomponent subunit C OS=Homo sapiens GN=C1QC PE=1 SV=3 - [C1QC_HUMAN]	0.1224	1	2	2	3	357300	2	1	2	1	0.1224	0.049	3.6	62.38	245	25.8	8.41
P09871	Complement C1s subcomponent OS=Homo sapiens GN=C1S PE=1 SV=1 - [C1S_HUMAN]	0.016	1	1	1	1	424500		1		1	0	0.016		36.98	688	76.6	4.96
P04003	C4b-binding protein alpha chain OS=Homo sapiens GN=C4BPA PE=1 SV=2 - [C4BPA_HUMAN]	0.0385	1	2	2	4	158300	2	2	2	2	0.0385	0.0385	5.52	38.1	597	67	7.3
P00915	Carbonic anhydrase 1 OS=Homo sapiens GN=CA1 PE=1 SV=2 - [CAH1_HUMAN]	0.0536	1	1	1	1	59260	1		1		0.0536	0	2.04		261	28.9	7.12
P15169	Carboxypeptidase N catalytic chain OS=Homo sapiens GN=CPN1 PE=1 SV=1 - [CBPN_HUMAN]	0.0197	1	1	1	2	162100	1	1	1	1	0.0197	0.0197	2.97	49.69	458	52.3	7.34
P00450	Ceruloplasmin OS=Homo sapiens GN=CP PE=1 SV=1 - [CERU_HUMAN]	0.0094	1	1	1	2	136200	1	1	1	1	0.0094	0.0094	2.26	35.74	1065	122.1	5.72
P00751	Complement factor B OS=Homo sapiens GN=CFB PE=1 SV=2 - [CFAB_HUMAN]	0.0118	1	1	1	2	653400	1	1	1	1	0.0118	0.0118	2.86	50.37	764	85.5	7.06
P10909	Clusterin OS=Homo sapiens GN=CLU PE=1 SV=1 - [CLUS_HUMAN]	0.0624	1	2	2	3	236700	2	1	2	1	0.0624	0.0245	2.73	58.24	449	52.5	6.27
P01024	Complement C3 OS=Homo sapiens GN=C3 PE=1 SV=2 - [CO3_HUMAN]	0.0535	1	8	8	14	1128000	8	5	9	5	0.0535	0.0367	23.32	189.97	1663	187	6.4
P0C0L4	Complement C4-A OS=Homo sapiens GN=C4A PE=1 SV=2 - [CO4A_HUMAN]	0.0648	2	11	11	18	3046000	11	6	12	6	0.0648	0.0367	28.35	168.26	1744	192.7	7.08
P07358	Complement component C8 beta chain OS=Homo sapiens GN=C8B PE=1 SV=3 - [CO8B_HUMAN]	0.0389	1	2	2	6	618400	2	2	3	3	0.0389	0.0389	7.57	82.92	591	67	8.13
P07360	Complement component C8 gamma chain OS=Homo sapiens GN=C8G PE=1 SV=3 - [CO8G_HUMAN]	0.0743	1	1	1	2	751500	1	1	1	1	0.0743	0.0743	2.74	40.92	202	22.3	8.31
P02748	Complement component C9 OS=Homo sapiens GN=C9 PE=1 SV=2 - [CO9_HUMAN]	0.0215	1	1	1	1	66190	1		1		0.0215	0	0		559	63.1	5.59
P81605	Dermcidin OS=Homo sapiens GN=DCD PE=1 SV=2 - [DCD_HUMAN]	0.1	1	1	1	1	281500	1		1		0.1	0	2.58		110	11.3	6.54
P00748	Coagulation factor XII OS=Homo sapiens GN=F12 PE=1 SV=3 - [FA12_HUMAN]	0.0146	1	1	1	2	549500	1	1	1	1	0.0146	0.0146	3.09	61.28	615	67.7	7.74
P12259	Coagulation factor V OS=Homo sapiens GN=F5 PE=1 SV=4 - [FA5_HUMAN]	0.0103	1	2	2	2	82050	2		2		0.0103	0	5.32		2224	251.5	6.05
P23142	Fibulin-1 OS=Homo sapiens GN=FBLN1 PE=1 SV=4 - [FBLN1_HUMAN]	0.037	1	2	2	3	308200	2	1	2	1	0.037	0.0199	4.67	27.81	703	77.2	5.22
P02771	Alpha-fetoprotein OS=Homo sapiens GN=AFP PE=1 SV=1 - [FETA_HUMAN]	0.0296	1	2	2	3	4618000	2	1	2	1	0.0296	0.0164	5.39	46.19	609	68.6	5.68
P02751	Fibronectin OS=Homo sapiens GN=FN1 PE=1 SV=4 - [FINC_HUMAN]	0.0272	1	4	4	9	496400	4	3	5	4	0.0272	0.0218	13.18	99.91	2386	262.5	5.71
P06396	Gelsolin OS=Homo sapiens GN=GSN PE=1 SV=1 - [GELS_HUMAN]	0.0166	1	1	1	1	266600	1		1		0.0166	0	2.52		782	85.6	6.28
P0C0S5	Histone H2A.Z OS=Homo sapiens GN=H2AFZ PE=1 SV=2 - [H2AZ_HUMAN]	0.0703	15	1	1	1	57340	1		1		0.0703	0	2.54		128	13.5	10.58
P69905	Hemoglobin subunit alpha OS=Homo sapiens GN=HBA1 PE=1 SV=2 - [HBA_HUMAN]	0.6831	1	5	5	9	2290000	5	1	6	3	0.6831	0.1056	9.24	52.05	142	15.2	8.68
P68871	Hemoglobin subunit beta OS=Homo sapiens GN=HBB PE=1 SV=2 - [HBB_HUMAN]	0.6259	5	8	8	37	5307000	7	5	27	10	0.5714	0.4422	41.71	231.22	147	16	7.28
P05546	Heparin cofactor 2 OS=Homo sapiens GN=SERPIND1 PE=1 SV=3 - [HEP2_HUMAN]	0.018	1	1	1	2	173500	1	1	1	1	0.018	0.018	2.61	40.68	499	57	6.9
P04196	Histidine-rich glycoprotein OS=Homo sapiens GN=HRG PE=1 SV=1 - [HRG_HUMAN]	0.0267	1	1	1	1	26570	1		1		0.0267	0	1.73		525	59.5	7.5
P05155	Plasma protease C1 inhibitor OS=Homo sapiens GN=SERPING1 PE=1 SV=2 - [IC1_HUMAN]	0.02	1	1	1	2	333800	1	1	1	1	0.02	0.02	2.65	33.28	500	55.1	6.55
P01876	Ig alpha-1 chain C region OS=Homo sapiens GN=IGHA1 PE=1 SV=2 - [IGHA1_HUMAN]	0.0737	2	2	2	3	890300	2	1	2	1	0.0737	0.0255	4.26	50.84	353	37.6	6.51
P01857	Ig gamma-1 chain C region OS=Homo sapiens GN=IGHG1 PE=1 SV=1 - [IGHG1_HUMAN]	0.0879	4	3	3	4	1940000	3	1	3	1	0.0879	0.0364	8.16	54.01	330	36.1	8.19
P01871	Ig mu chain C region OS=Homo sapiens GN=IGHM PE=1 SV=3 - [IGHM_HUMAN]	0.1128	2	4	4	9	669700	4	3	5	4	0.1128	0.0863	11.72	112.96	452	49.3	6.77
P01834	Ig kappa chain C region OS=Homo sapiens GN=IGKC PE=1 SV=1 - [IGKC_HUMAN]	0.3019	1	2	2	12	2610000	2	2	10	2	0.3019	0.3019	21.56	39.29	106	11.6	5.87
P19827	Inter-alpha-trypsin inhibitor heavy chain H1 OS=Homo sapiens GN=ITIH1 PE=1 SV=3 - [ITIH1_HUMAN]	0.067	1	5	5	10	798300	5	4	6	4	0.067	0.0538	13.12	93.29	911	101.3	6.79
P19823	Inter-alpha-trypsin inhibitor heavy chain H2 OS=Homo sapiens GN=ITIH2 PE=1 SV=2 - [ITIH2_HUMAN]	0.0465	1	4	4	5	359300	3	2	3	2	0.0381	0.0201	7.13	61	946	106.4	6.86
Q14624	Inter-alpha-trypsin inhibitor heavy chain H4 OS=Homo sapiens GN=ITIH4 PE=1 SV=4 - [ITIH4_HUMAN]	0.028	1	2	2	4	604900	2	2	2	2	0.028	0.028	4.14	61.15	930	103.3	6.98
P13645	Keratin, type I cytoskeletal 10 OS=Homo sapiens GN=KRT10 PE=1 SV=6 - [K1C10_HUMAN]	0.2089	14	11	13	30	2151000	12	12	17	13	0.1969	0.2072	47.9	378.62	584	58.8	5.21
P02533	Keratin, type I cytoskeletal 14 OS=Homo sapiens GN=KRT14 PE=1 SV=4 - [K1C14_HUMAN]	0.1547	16	5	7	10	919400	6	4	6	4	0.1398	0.0805	12.97	123.75	472	51.5	5.16
P35527	Keratin, type I cytoskeletal 9 OS=Homo sapiens GN=KRT9 PE=1 SV=3 - [K1C9_HUMAN]	0.1316	1	7	7	14	1325000	7	7	7	7	0.1316	0.1316	18.74	179.19	623	62	5.24
P35908	Keratin, type II cytoskeletal 2 epidermal OS=Homo sapiens GN=KRT2 PE=1 SV=2 - [K22E_HUMAN]	0.1362	8	5	8	14	2744000	8	6	8	6	0.1362	0.1033	20.69	148.54	639	65.4	8
P04264	Keratin, type II cytoskeletal 1 OS=Homo sapiens GN=KRT1 PE=1 SV=6 - [K2C1_HUMAN]	0.2686	2	13	15	35	4344000	15	13	19	16	0.2686	0.236	52.6	442.2	644	66	8.12
P13647	Keratin, type II cytoskeletal 5 OS=Homo sapiens GN=KRT5 PE=1 SV=3 - [K2C5_HUMAN]	0.0559	3	2	3	4	65010	2	2	2	2	0.0373	0.039	4.31	56.58	590	62.3	7.74
P12277	Creatine kinase B-type OS=Homo sapiens GN=CKB PE=1 SV=1 - [KCRB_HUMAN]	0.0262	1	1	1	1	80540	1		1		0.0262	0	2.09		381	42.6	5.59
P01042	Kininogen-1 OS=Homo sapiens GN=KNG1 PE=1 SV=2 - [KNG1_HUMAN]	0.014	1	1	1	2	508600	1	1	1	1	0.014	0.014	2.44	51.19	644	71.9	6.81
P01617	Ig kappa chain V-II region TEW OS=Homo sapiens PE=1 SV=1 - [KV204_HUMAN]	0.115	5	1	1	2	2154000	1	1	1	1	0.115	0.115	2.35	31.53	113	12.3	6
A0M8Q6	Ig lambda-7 chain C region OS=Homo sapiens GN=IGLC7 PE=4 SV=2 - [LAC7_HUMAN]	0.1792	4	1	1	2	233600	1	1	1	1	0.1792	0.1792	2.27	22.61	106	11.3	8.28
P36955	Pigment epithelium-derived factor OS=Homo sapiens GN=SERPINF1 PE=1 SV=4 - [PEDF_HUMAN]	0.0837	1	3	3	4	127900	3	1	3	1	0.0837	0.0287	8.49	59.94	418	46.3	6.38
Q5H9R7	Serine/threonine-protein phosphatase 6 regulatory subunit 3 OS=Homo sapiens GN=PPP6R3 PE=1 SV=2 - [PP6R3_HUMAN]	0.0149	2	1	1	1	1466000		1		1		0.0149		22.45	873	97.6	4.6
P07737	Profilin-1 OS=Homo sapiens GN=PFN1 PE=1 SV=2 - [PROF1_HUMAN]	0.1	1	1	1	2	51860	1	1	1	1	0.1	0.1	2.14	27.21	140	15	8.27
P07225	Vitamin K-dependent protein S OS=Homo sapiens GN=PROS1 PE=1 SV=1 - [PROS_HUMAN]	0.0118	1	1	1	2	101100	1	1	1	1	0.0118	0.0118	2.48	39.75	676	75.1	5.67
O00391	Sulfhydryl oxidase 1 OS=Homo sapiens GN=QSOX1 PE=1 SV=3 - [QSOX1_HUMAN]	0.0134	1	1	1	1	46040	1		1		0.0134	0	2.76		747	82.5	8.92
P31151	Protein S100-A7 OS=Homo sapiens GN=S100A7 PE=1 SV=4 - [S10A7_HUMAN]	0.1089	1	1	1	2	156000	1	1	1	1	0.1089	0.1089	2.09	26.38	101	11.5	6.77
P05109	Protein S100-A8 OS=Homo sapiens GN=S100A8 PE=1 SV=1 - [S10A8_HUMAN]	0.1183	1	1	1	2	110800	1	1	1	1	0.1183	0.1183	2.29	32.02	93	10.8	7.03
P35542	Serum amyloid A-4 protein OS=Homo sapiens GN=SAA4 PE=1 SV=2 - [SAA4_HUMAN]	0.0846	1	1	1	1	56920	1		1		0.0846	0	2.04		130	14.7	9.07
Q01995	Transgelin OS=Homo sapiens GN=TAGLN PE=1 SV=4 - [TAGL_HUMAN]	0.0597	1	1	1	1	41900	1		1		0.0597	0	2.66		201	22.6	8.84
P05543	Thyroxine-binding globulin OS=Homo sapiens GN=SERPINA7 PE=1 SV=2 - [THBG_HUMAN]	0.0241	1	1	1	2	31910	1	1	1	1	0.0241	0.0241	2.31	28.02	415	46.3	6.3
P00734	Prothrombin OS=Homo sapiens GN=F2 PE=1 SV=2 - [THRB_HUMAN]	0.0354	1	2	2	3	84750	1	2	1	2	0.0193	0.0354	3.19	72.68	622	70	5.9
P67936	Tropomyosin alpha-4 chain OS=Homo sapiens GN=TPM4 PE=1 SV=3 - [TPM4_HUMAN]	0.0403	4	1	1	2	535600	1		2		0.0403	0	4.42		248	28.5	4.69
P02787	Serotransferrin OS=Homo sapiens GN=TF PE=1 SV=3 - [TRFE_HUMAN]	0.0143	1	1	1	2	345200	1	1	1	1	0.0143	0.0143	3.58	53.18	698	77	7.12
P02788	Lactotransferrin OS=Homo sapiens GN=LTF PE=1 SV=6 - [TRFL_HUMAN]	0.0127	1	1	1	2	29810	1	1	1	1	0.0127	0.0127	1.92	26.77	710	78.1	8.12
P07477	Trypsin-1 OS=Homo sapiens GN=PRSS1 PE=1 SV=1 - [TRY1_HUMAN]	0.0405	1	1	1	15	104800000	1	1	9	6	0.0405	0.0405	24.27	153.11	247	26.5	6.51
P08670	Vimentin OS=Homo sapiens GN=VIM PE=1 SV=4 - [VIME_HUMAN]	0.0215	1	1	1	2	34730	1	1	1	1	0.0215	0.0215	2.01	33.91	466	53.6	5.12
P02774	Vitamin D-binding protein OS=Homo sapiens GN=GC PE=1 SV=1 - [VTDB_HUMAN]	0.0295	1	1	1	1	228700	1		1		0.0295	0	2.4		474	52.9	5.54
P04275	von Willebrand factor OS=Homo sapiens GN=VWF PE=1 SV=4 - [VWF_HUMAN]	0.053	1	11	11	23	2976000	11	5	16	7	0.053	0.0263	33.48	125.53	2813	309.1	5.48
P02763	Alpha-1-acid glycoprotein 1 OS=Homo sapiens GN=ORM1 PE=1 SV=1 - [A1AG1_HUMAN]	0.0697	1	1	1	1	41190	1		1		0.0697		1.68		201	23.5	5.02
Q15878	Voltage-dependent R-type calcium channel subunit alpha-1E OS=Homo sapiens GN=CACNA1E PE=1 SV=3 - [CAC1E_HUMAN]	0.0121	1	1	1	1	0	1		1		0.0121		0		2313	261.6	8.24
P31944	Caspase-14 OS=Homo sapiens GN=CASP14 PE=1 SV=2 - [CASPE_HUMAN]	0.0455	1	1	1	1	41000	1		1		0.0455		2.01		242	27.7	5.58
P51911	Calponin-1 OS=Homo sapiens GN=CNN1 PE=1 SV=2 - [CNN1_HUMAN]	0.037	1	1	1	1	63300	1		1		0.037		2.14		297	33.1	9.07
P08620	Fibroblast growth factor 4 OS=Homo sapiens GN=FGF4 PE=1 SV=1 - [FGF4_HUMAN]	0.0583	1	1	1	1	0	1		1		0.0583		1.73		206	22	9.7
P04406	Glyceraldehyde-3-phosphate dehydrogenase OS=Homo sapiens GN=GAPDH PE=1 SV=3 - [G3P_HUMAN]	0.0418	1	1	1	2	62310	1		2		0.0418		4.04		335	36	8.46
P01765	Ig heavy chain V-III region TIL OS=Homo sapiens PE=1 SV=1 - [HV304_HUMAN]	0.1652	4	1	1	1	64830	1		1		0.1652		2.06		115	12.3	9.13
P01777	Ig heavy chain V-III region TEI OS=Homo sapiens PE=1 SV=1 - [HV316_HUMAN]	0.1597	2	1	1	1	117900	1		1		0.1597		1.85		119	12.8	8.5
Q15139	Serine/threonine-protein kinase D1 OS=Homo sapiens GN=PRKD1 PE=1 SV=2 - [KPCD1_HUMAN]	0.0143	1	1	1	1	34680	1		1		0.0143		2.51		912	101.6	6.62
Q08380	Galectin-3-binding protein OS=Homo sapiens GN=LGALS3BP PE=1 SV=1 - [LG3BP_HUMAN]	0.0239	1	1	1	1	34290	1		1		0.0239		0		585	65.3	5.27
P80748	Ig lambda chain V-III region LOI OS=Homo sapiens PE=1 SV=1 - [LV302_HUMAN]	0.1441	1	1	1	1	323300	1		1		0.1441		1.82		111	11.9	5.08
P02814	Submaxillary gland androgen-regulated protein 3B OS=Homo sapiens GN=SMR3B PE=1 SV=2 - [SMR3B_HUMAN]	0.2658	1	1	1	3	2907000	1		3		0.2658		0		79	8.2	9.57
Q9BQE3	Tubulin alpha-1C chain OS=Homo sapiens GN=TUBA1C PE=1 SV=1 - [TBA1C_HUMAN]	0.0334	3	1	1	1	38550	1		1		0.0334		1.73		449	49.9	5.1
Q6N022	Teneurin-4 OS=Homo sapiens GN=TENM4 PE=1 SV=2 - [TEN4_HUMAN]	0.0101	1	1	1	1	59210	1		1		0.0101		0		2769	307.8	6.55
P07996	Thrombospondin-1 OS=Homo sapiens GN=THBS1 PE=1 SV=2 - [TSP1_HUMAN]	0.0103	1	1	1	1	83010	1		1		0.0103		1.68		1170	129.3	4.94
P25311	Zinc-alpha-2-glycoprotein OS=Homo sapiens GN=AZGP1 PE=1 SV=2 - [ZA2G_HUMAN]	0.0403	1	1	1	1	25910	1		1		0.0403		2.23		298	34.2	6.05

## Sheet: Fr2 (Upward)
Accession	Description	Sum(Coverage)	Sum(# Proteins)	Sum(# Unique Peptides)	Sum(# Peptides)	Sum(# PSMs)	Area	# Peptides A10	# Peptides A6	# PSM A10	# PSM A6	Coverage A10	Coverage A6	Score A10	Score A6	# AAs	MW [kDa]	calc. pI
P01023	Alpha-2-macroglobulin OS=Homo sapiens GN=A2M PE=1 SV=3 - [A2MG_HUMAN]	0.038	2	5	5	10	525900	4	5	4	6	0.0299	0.038	9.81	84.71	1474	163.2	6.46
P01011	Alpha-1-antichymotrypsin OS=Homo sapiens GN=SERPINA3 PE=1 SV=2 - [AACT_HUMAN]	0.0851	1	3	3	5	149400	2	3	2	3	0.0662	0.0851	2.03	52.21	423	47.6	5.52
P63267	Actin, gamma-enteric smooth muscle OS=Homo sapiens GN=ACTG2 PE=1 SV=1 - [ACTH_HUMAN]	0.1303	10	3	3	7	136700	3	2	4	3	0.1303	0.0691	2.45	53.94	376	41.8	5.48
P02768	Serum albumin OS=Homo sapiens GN=ALB PE=1 SV=2 - [ALBU_HUMAN]	0.3859	1	18	18	70	23850000	17	16	37	33	0.358	0.3383	65.24	494.29	609	69.3	6.28
P02647	Apolipoprotein A-I OS=Homo sapiens GN=APOA1 PE=1 SV=1 - [APOA1_HUMAN]	0.1723	1	4	4	6	231600	3	3	3	3	0.1311	0.1311	7.72	50.45	267	30.8	5.76
P02652	Apolipoprotein A-II OS=Homo sapiens GN=APOA2 PE=1 SV=1 - [APOA2_HUMAN]	0.1	1	1	1	1	154300		1		1	0	0.1		24.32	100	11.2	6.62
P08519	Apolipoprotein(a) OS=Homo sapiens GN=LPA PE=1 SV=1 - [APOA_HUMAN]	0.0739	1	3	3	5	147600	3	2	3	2	0.0739	0.0708	4.81	76.51	4548	501	5.88
P04114	Apolipoprotein B-100 OS=Homo sapiens GN=APOB PE=1 SV=2 - [APOB_HUMAN]	0.1254	2	52	52	106	1773000	49	49	53	53	0.1186	0.119	123.88	927.35	4563	515.3	7.05
P02656	Apolipoprotein C-III OS=Homo sapiens GN=APOC3 PE=1 SV=1 - [APOC3_HUMAN]	0.1616	1	1	1	4	476400	1	1	2	2	0.1616	0.1616	6.23	54.53	99	10.8	5.41
P55056	Apolipoprotein C-IV OS=Homo sapiens GN=APOC4 PE=1 SV=1 - [APOC4_HUMAN]	0.0709	1	1	1	2	793800	1	1	1	1	0.0709	0.0709	2.47	36.31	127	14.5	8.92
P05090	Apolipoprotein D OS=Homo sapiens GN=APOD PE=1 SV=1 - [APOD_HUMAN]	0.0952	1	2	2	3	123800	1	2	1	2	0.0582	0.0952	2.35	38.43	189	21.3	5.15
P02649	Apolipoprotein E OS=Homo sapiens GN=APOE PE=1 SV=1 - [APOE_HUMAN]	0.2618	1	8	8	17	2043000	8	8	9	8	0.2618	0.2618	24.25	182.45	317	36.1	5.73
P98196	Probable phospholipid-transporting ATPase IH OS=Homo sapiens GN=ATP11A PE=1 SV=3 - [AT11A_HUMAN]	0.0062	1	1	1	1	45780		1		1		0.0062		27.9	1134	129.7	6.6
A6NMY6	Putative annexin A2-like protein OS=Homo sapiens GN=ANXA2P2 PE=5 SV=2 - [AXA2L_HUMAN]	0.0295	2	1	1	2	56070	1	1	1	1	0.0295	0.0295	2.39	20.69	339	38.6	6.95
Q96DR5	BPI fold-containing family A member 2 OS=Homo sapiens GN=BPIFA2 PE=1 SV=2 - [BPIA2_HUMAN]	0.0723	1	2	2	4	192600	2	2	2	2	0.0723	0.0723	5.97	76.84	249	27	5.59
P02747	Complement C1q subcomponent subunit C OS=Homo sapiens GN=C1QC PE=1 SV=3 - [C1QC_HUMAN]	0.049	1	1	1	2	137500	1	1	1	1	0.049	0.049	2.69	47.49	245	25.8	8.41
P09871	Complement C1s subcomponent OS=Homo sapiens GN=C1S PE=1 SV=1 - [C1S_HUMAN]	0.016	1	1	1	2	0	1	1	1	1	0.016	0.016	2.47	30.19	688	76.6	4.96
P04003	C4b-binding protein alpha chain OS=Homo sapiens GN=C4BPA PE=1 SV=2 - [C4BPA_HUMAN]	0.0201	1	1	1	2	118200	1	1	1	1	0.0201	0.0201	2.33	18.45	597	67	7.3
Q9NZT1	Calmodulin-like protein 5 OS=Homo sapiens GN=CALML5 PE=1 SV=2 - [CALL5_HUMAN]	0.0548	1	1	1	1	52590		1		1	0	0.0548		23.64	146	15.9	4.44
P31944	Caspase-14 OS=Homo sapiens GN=CASP14 PE=1 SV=2 - [CASPE_HUMAN]	0.0785	1	2	2	4	102800	2	2	2	2	0.0785	0.0785	4.4	48.28	242	27.7	5.58
Q494V2	Coiled-coil domain-containing protein 37 OS=Homo sapiens GN=CCDC37 PE=2 SV=1 - [CCD37_HUMAN]	0.0115	1	1	1	2	358700	1	1	1	1	0.0115	0.0115	2.08	32.32	611	71.1	7.11
P13987	CD59 glycoprotein OS=Homo sapiens GN=CD59 PE=1 SV=1 - [CD59_HUMAN]	0.0938	1	1	1	3	1003000	1	1	2	1	0.0938	0.0938	4.34	18.85	128	14.2	6.48
P10909	Clusterin OS=Homo sapiens GN=CLU PE=1 SV=1 - [CLUS_HUMAN]	0.0891	1	3	3	7	74420	3	3	4	3	0.0891	0.0891	3.74	39	449	52.5	6.27
P51911	Calponin-1 OS=Homo sapiens GN=CNN1 PE=1 SV=2 - [CNN1_HUMAN]	0.037	1	1	1	1	40850		1		1	0	0.037		23.62	297	33.1	9.07
P01024	Complement C3 OS=Homo sapiens GN=C3 PE=1 SV=2 - [CO3_HUMAN]	0.0493	1	7	7	15	480100	7	6	8	7	0.0493	0.0433	17.59	165.21	1663	187	6.4
P0C0L4	Complement C4-A OS=Homo sapiens GN=C4A PE=1 SV=2 - [CO4A_HUMAN]	0.0596	3	10	10	20	900600	9	7	11	9	0.0545	0.0407	23.75	232.82	1744	192.7	7.08
P01031	Complement C5 OS=Homo sapiens GN=C5 PE=1 SV=4 - [CO5_HUMAN]	0.006	1	1	1	1	132100	1		1		0.006	0	2.33		1676	188.2	6.52
P07360	Complement component C8 gamma chain OS=Homo sapiens GN=C8G PE=1 SV=3 - [CO8G_HUMAN]	0.0743	1	1	1	2	97120	1		2		0.0743	0	1.72		202	22.3	8.31
P02748	Complement component C9 OS=Homo sapiens GN=C9 PE=1 SV=2 - [CO9_HUMAN]	0.0411	1	2	2	3	43740	1	2	1	2	0.0215	0.0411	1.69	42.6	559	63.1	5.59
P09228	Cystatin-SA OS=Homo sapiens GN=CST2 PE=1 SV=1 - [CYTT_HUMAN]	0.2411	2	3	3	4	121400	2	2	2	2	0.1844	0.1631	2.83	64.28	141	16.4	4.93
P81605	Dermcidin OS=Homo sapiens GN=DCD PE=1 SV=2 - [DCD_HUMAN]	0.2	1	2	2	4	883900	2	2	2	2	0.2	0.2	5.41	97.22	110	11.3	6.54
P59665	Neutrophil defensin 1 OS=Homo sapiens GN=DEFA1 PE=1 SV=1 - [DEF1_HUMAN]	0.0957	2	1	1	2	173100	1	1	1	1	0.0957	0.0957	2.31	31.68	94	10.2	6.99
P15924	Desmoplakin OS=Homo sapiens GN=DSP PE=1 SV=3 - [DESP_HUMAN]	0.0195	1	5	5	10	99970	5	5	5	5	0.0195	0.0195	10.33	64.05	2871	331.6	6.81
Q9UGM3	Deleted in malignant brain tumors 1 protein OS=Homo sapiens GN=DMBT1 PE=1 SV=2 - [DMBT1_HUMAN]	0.0696	1	1	1	2	318800	1	1	1	1	0.0696	0.0696	3.25	43.99	2413	260.6	5.44
Q08554	Desmocollin-1 OS=Homo sapiens GN=DSC1 PE=1 SV=2 - [DSC1_HUMAN]	0.0761	1	5	5	12	653700	4	4	6	6	0.0615	0.0604	14.69	97.04	894	99.9	5.43
Q02413	Desmoglein-1 OS=Homo sapiens GN=DSG1 PE=1 SV=2 - [DSG1_HUMAN]	0.1106	1	9	9	24	512400	7	8	11	13	0.0934	0.0925	19.49	139.47	1049	113.7	5.03
P15311	Ezrin OS=Homo sapiens GN=EZR PE=1 SV=4 - [EZRI_HUMAN]	0.0137	2	1	1	2	145700	1	1	1	1	0.0137	0.0137	1.78	27.3	586	69.4	6.27
P00748	Coagulation factor XII OS=Homo sapiens GN=F12 PE=1 SV=3 - [FA12_HUMAN]	0.0146	1	1	1	1	199100		1		1	0	0.0146		34.51	615	67.7	7.74
P12259	Coagulation factor V OS=Homo sapiens GN=F5 PE=1 SV=4 - [FA5_HUMAN]	0.0103	1	2	2	6	102100	2	2	3	3	0.0103	0.0103	6.83	50.72	2224	251.5	6.05
Q01469	Fatty acid-binding protein, epidermal OS=Homo sapiens GN=FABP5 PE=1 SV=3 - [FABP5_HUMAN]	0.1037	1	1	1	1	72340	1		1		0.1037	0	2.27		135	15.2	7.01
P23142	Fibulin-1 OS=Homo sapiens GN=FBLN1 PE=1 SV=4 - [FBLN1_HUMAN]	0.0299	1	2	2	4	285400	2	2	2	2	0.0299	0.0299	4.53	25.87	703	77.2	5.22
P02771	Alpha-fetoprotein OS=Homo sapiens GN=AFP PE=1 SV=1 - [FETA_HUMAN]	0.0296	1	2	2	3	3541000	1	2	1	2	0.0164	0.0296	2.98	82.8	609	68.6	5.68
P04406	Glyceraldehyde-3-phosphate dehydrogenase OS=Homo sapiens GN=GAPDH PE=1 SV=3 - [G3P_HUMAN]	0.0836	1	2	2	4	37190	2	1	3	1	0.0836	0.0418	1.9	21.6	335	36	8.46
P06396	Gelsolin OS=Homo sapiens GN=GSN PE=1 SV=1 - [GELS_HUMAN]	0.0166	1	1	1	1	80040		1		1	0	0.0166		29.91	782	85.6	6.28
P0C0S5	Histone H2A.Z OS=Homo sapiens GN=H2AFZ PE=1 SV=2 - [H2AZ_HUMAN]	0.0703	15	1	1	2	545400	1	1	1	1	0.0703	0.0703	2.32	41.14	128	13.5	10.58
O60814	Histone H2B type 1-K OS=Homo sapiens GN=HIST1H2BK PE=1 SV=3 - [H2B1K_HUMAN]	0.127	15	2	2	2	400100	1	1	1	1	0.0714	0.0556	2.44	28.81	126	13.9	10.32
P62805	Histone H4 OS=Homo sapiens GN=HIST1H4A PE=1 SV=2 - [H4_HUMAN]	0.0777	1	1	1	2	348300	1	1	1	1	0.0777	0.0777	2.69	45.35	103	11.4	11.36
P69905	Hemoglobin subunit alpha OS=Homo sapiens GN=HBA1 PE=1 SV=2 - [HBA_HUMAN]	0.6338	1	6	6	13	3468000	6	5	8	5	0.6338	0.5211	17.25	86.51	142	15.2	8.68
P68871	Hemoglobin subunit beta OS=Homo sapiens GN=HBB PE=1 SV=2 - [HBB_HUMAN]	0.6463	4	3	7	26	3878000	7	5	15	11	0.6463	0.517	24.79	190.48	147	16	7.28
P02042	Hemoglobin subunit delta OS=Homo sapiens GN=HBD PE=1 SV=2 - [HBD_HUMAN]	0.5374	4	2	6	13	939300	6	4	8	5	0.5374	0.4082	14.7	121.58	147	16	8.05
Q86YZ3	Hornerin OS=Homo sapiens GN=HRNR PE=1 SV=2 - [HORN_HUMAN]	0.0449	1	2	2	2	148900	1	1	1	1	0.0168	0.0281	2.07	36.74	2850	282.2	10.04
P01876	Ig alpha-1 chain C region OS=Homo sapiens GN=IGHA1 PE=1 SV=2 - [IGHA1_HUMAN]	0.0255	1	1	1	2	458500	1	1	1	1	0.0255	0.0255	2.73	41.5	353	37.6	6.51
P01859	Ig gamma-2 chain C region OS=Homo sapiens GN=IGHG2 PE=1 SV=2 - [IGHG2_HUMAN]	0.0215	4	1	1	1	623600		1		1	0	0.0215		49.32	326	35.9	7.59
P01871	Ig mu chain C region OS=Homo sapiens GN=IGHM PE=1 SV=3 - [IGHM_HUMAN]	0.1128	2	4	4	7	810500	4	3	4	3	0.1128	0.0951	9.92	74.53	452	49.3	6.77
P01834	Ig kappa chain C region OS=Homo sapiens GN=IGKC PE=1 SV=1 - [IGKC_HUMAN]	0.3019	1	2	2	7	333700	2	2	4	3	0.3019	0.3019	5.7	34	106	11.6	5.87
P08514	Integrin alpha-IIb OS=Homo sapiens GN=ITGA2B PE=1 SV=3 - [ITA2B_HUMAN]	0.0087	1	1	1	2	83980	1	1	1	1	0.0087	0.0087	2.55	32.81	1039	113.3	5.38
P19827	Inter-alpha-trypsin inhibitor heavy chain H1 OS=Homo sapiens GN=ITIH1 PE=1 SV=3 - [ITIH1_HUMAN]	0.0274	1	2	2	4	213500	2	2	2	2	0.0274	0.0274	5.48	63.92	911	101.3	6.79
Q14624	Inter-alpha-trypsin inhibitor heavy chain H4 OS=Homo sapiens GN=ITIH4 PE=1 SV=4 - [ITIH4_HUMAN]	0.0914	1	8	8	17	400800	8	7	9	8	0.0914	0.0828	18.8	121.37	930	103.3	6.98
P13645	Keratin, type I cytoskeletal 10 OS=Homo sapiens GN=KRT10 PE=1 SV=6 - [K1C10_HUMAN]	0.3664	15	20	23	63	21650000	20	23	28	35	0.3408	0.3664	71.66	812.55	584	58.8	5.21
P02533	Keratin, type I cytoskeletal 14 OS=Homo sapiens GN=KRT14 PE=1 SV=4 - [K1C14_HUMAN]	0.4915	14	7	21	60	13570000	19	21	29	31	0.4619	0.4915	72.38	589.45	472	51.5	5.16
P08779	Keratin, type I cytoskeletal 16 OS=Homo sapiens GN=KRT16 PE=1 SV=4 - [K1C16_HUMAN]	0.5137	14	12	22	53	13570000	19	21	25	28	0.4715	0.4736	63.53	643.45	473	51.2	5.05
Q04695	Keratin, type I cytoskeletal 17 OS=Homo sapiens GN=KRT17 PE=1 SV=2 - [K1C17_HUMAN]	0.2616	13	4	13	31	10550000	11	13	15	16	0.2292	0.2616	34.68	268	432	48.1	5.02
P35527	Keratin, type I cytoskeletal 9 OS=Homo sapiens GN=KRT9 PE=1 SV=3 - [K1C9_HUMAN]	0.3756	2	18	19	53	16460000	15	15	25	28	0.3451	0.2729	63.35	703.72	623	62	5.24
P35908	Keratin, type II cytoskeletal 2 epidermal OS=Homo sapiens GN=KRT2 PE=1 SV=2 - [K22E_HUMAN]	0.4085	6	16	25	59	23690000	23	22	31	28	0.3693	0.3818	82.81	737.21	639	65.4	8
P04264	Keratin, type II cytoskeletal 1 OS=Homo sapiens GN=KRT1 PE=1 SV=6 - [K2C1_HUMAN]	0.396	3	22	26	117	33880000	23	25	58	59	0.3416	0.3944	157.05	1353.3	644	66	8.12
P13647	Keratin, type II cytoskeletal 5 OS=Homo sapiens GN=KRT5 PE=1 SV=3 - [K2C5_HUMAN]	0.361	3	13	23	49	2800000	20	18	26	23	0.3288	0.2915	64.85	523.45	590	62.3	7.74
P02538	Keratin, type II cytoskeletal 6A OS=Homo sapiens GN=KRT6A PE=1 SV=3 - [K2C6A_HUMAN]	0.3883	4	1	23	45	2936000	21	18	24	21	0.3706	0.328	60.41	461.94	564	60	8
P48668	Keratin, type II cytoskeletal 6C OS=Homo sapiens GN=KRT6C PE=1 SV=3 - [K2C6C_HUMAN]	0.4149	4	2	24	46	2936000	22	18	25	21	0.3972	0.328	62.88	451.91	564	60	8
Q7RTS7	Keratin, type II cytoskeletal 74 OS=Homo sapiens GN=KRT74 PE=1 SV=2 - [K2C74_HUMAN]	0.0529	5	1	4	7	2294000	4	2	5	2	0.0529	0.0378	13.82	84.97	529	57.8	7.71
Q8N1N4	Keratin, type II cytoskeletal 78 OS=Homo sapiens GN=KRT78 PE=2 SV=2 - [K2C78_HUMAN]	0.0788	1	3	4	7	605200	3	4	3	4	0.0558	0.0788	7.63	122.24	520	56.8	6.02
P01617	Ig kappa chain V-II region TEW OS=Homo sapiens PE=1 SV=1 - [KV204_HUMAN]	0.115	5	1	1	2	710300	1	1	1	1	0.115	0.115	3.16	45.99	113	12.3	6
P31025	Lipocalin-1 OS=Homo sapiens GN=LCN1 PE=1 SV=1 - [LCN1_HUMAN]	0.0625	1	1	1	2	144800	1	1	1	1	0.0625	0.0625	2.56	42.24	176	19.2	5.58
Q9Y5E5	Protocadherin beta-4 OS=Homo sapiens GN=PCDHB4 PE=2 SV=1 - [PCDB4_HUMAN]	0.0151	1	1	1	1	0	1		1		0.0151	0	2.66		795	87.2	5.2
P36955	Pigment epithelium-derived factor OS=Homo sapiens GN=SERPINF1 PE=1 SV=4 - [PEDF_HUMAN]	0.0287	1	1	1	2	59340	1	1	1	1	0.0287	0.0287	2.43	27.05	418	46.3	6.38
P12273	Prolactin-inducible protein OS=Homo sapiens GN=PIP PE=1 SV=1 - [PIP_HUMAN]	0.0753	1	1	1	2	224300	1	1	1	1	0.0753	0.0753	2.23	40.49	146	16.6	8.05
P32119	Peroxiredoxin-2 OS=Homo sapiens GN=PRDX2 PE=1 SV=5 - [PRDX2_HUMAN]	0.0556	2	1	1	2	229100	1	1	1	1	0.0556	0.0556	2.09	22.48	198	21.9	5.97
O43653	Prostate stem cell antigen OS=Homo sapiens GN=PSCA PE=1 SV=1 - [PSCA_HUMAN]	0.0813	1	1	1	2	63200	1	1	1	1	0.0813	0.0813	2.4	24.35	123	12.9	5.29
P31151	Protein S100-A7 OS=Homo sapiens GN=S100A7 PE=1 SV=4 - [S10A7_HUMAN]	0.1089	1	1	1	2	111900	1	1	1	1	0.1089	0.1089	1.61	25.17	101	11.5	6.77
P05109	Protein S100-A8 OS=Homo sapiens GN=S100A8 PE=1 SV=1 - [S10A8_HUMAN]	0.1183	1	1	1	2	80460	1	1	1	1	0.1183	0.1183	2.04	24.46	93	10.8	7.03
Q9HCY8	Protein S100-A14 OS=Homo sapiens GN=S100A14 PE=1 SV=1 - [S10AE_HUMAN]	0.25	1	2	2	6	54860	2	2	3	3	0.25	0.25	8.1	65.58	104	11.7	5.24
P35542	Serum amyloid A-4 protein OS=Homo sapiens GN=SAA4 PE=1 SV=2 - [SAA4_HUMAN]	0.0846	1	1	1	2	135800	1	1	1	1	0.0846	0.0846	2.5	30.62	130	14.7	9.07
Q96P63	Serpin B12 OS=Homo sapiens GN=SERPINB12 PE=1 SV=1 - [SPB12_HUMAN]	0.0198	1	1	1	2	145600	1	1	1	1	0.0198	0.0198	2.87	46.4	405	46.2	5.53
P10599	Thioredoxin OS=Homo sapiens GN=TXN PE=1 SV=3 - [THIO_HUMAN]	0.1238	1	1	1	2	945600	1	1	1	1	0.1238	0.1238	3.14	71.45	105	11.7	4.92
P67936	Tropomyosin alpha-4 chain OS=Homo sapiens GN=TPM4 PE=1 SV=3 - [TPM4_HUMAN]	0.0403	4	1	1	2	443900	1	1	1	1	0.0403	0.0403	2.16	35.96	248	28.5	4.69
P07477	Trypsin-1 OS=Homo sapiens GN=PRSS1 PE=1 SV=1 - [TRY1_HUMAN]	0.0729	2	2	2	23	59440000	2	2	10	13	0.0729	0.0729	26.61	263.96	247	26.5	6.51
P0CG48	Polyubiquitin-C OS=Homo sapiens GN=UBC PE=1 SV=3 - [UBC_HUMAN]	0.2102	4	1	1	2	295100	1	1	1	1	0.2102	0.2102	1.77	27.43	685	77	7.66
P04275	von Willebrand factor OS=Homo sapiens GN=VWF PE=1 SV=4 - [VWF_HUMAN]	0.0409	1	9	9	15	864600	7	7	7	8	0.0323	0.0323	16.32	115.87	2813	309.1	5.48
Q14508	WAP four-disulfide core domain protein 2 OS=Homo sapiens GN=WFDC2 PE=1 SV=2 - [WFDC2_HUMAN]	0.2419	1	2	2	7	70730	2	2	4	3	0.2419	0.2419	6.77	55.96	124	13	4.84
P01009	Alpha-1-antitrypsin OS=Homo sapiens GN=SERPINA1 PE=1 SV=3 - [A1AT_HUMAN]	0.0431	1	1	1	1	155800	1		1		0.0431		1.91		418	46.7	5.59
P01019	Angiotensinogen OS=Homo sapiens GN=AGT PE=1 SV=1 - [ANGT_HUMAN]	0.0268	1	1	1	1	22280	1		1		0.0268		2.03		485	53.1	6.32
P02751	Fibronectin OS=Homo sapiens GN=FN1 PE=1 SV=4 - [FINC_HUMAN]	0.0075	1	1	1	1	91120	1		1		0.0075		1.62		2386	262.5	5.71
P12277	Creatine kinase B-type OS=Homo sapiens GN=CKB PE=1 SV=1 - [KCRB_HUMAN]	0.0262	1	1	1	1	35370	1		1		0.0262		2.16		381	42.6	5.59
P02814	Submaxillary gland androgen-regulated protein 3B OS=Homo sapiens GN=SMR3B PE=1 SV=2 - [SMR3B_HUMAN]	0.2658	1	1	1	2	2258000	1		2		0.2658		0		79	8.2	9.57
Q13103	Secreted phosphoprotein 24 OS=Homo sapiens GN=SPP2 PE=1 SV=1 - [SPP24_HUMAN]	0.0569	1	1	1	1	61780	1		1		0.0569		2.19		211	24.3	8.32
Q96S53	Dual specificity testis-specific protein kinase 2 OS=Homo sapiens GN=TESK2 PE=1 SV=1 - [TESK2_HUMAN]	0.0543	1	1	1	1	462600	1		1		0.0543		0		571	63.6	7.06
P00734	Prothrombin OS=Homo sapiens GN=F2 PE=1 SV=2 - [THRB_HUMAN]	0.0193	1	1	1	1	41420	1		1		0.0193		2.58		622	70	5.9
P07996	Thrombospondin-1 OS=Homo sapiens GN=THBS1 PE=1 SV=2 - [TSP1_HUMAN]	0.0094	1	1	1	1	56210	1		1		0.0094		2.27		1170	129.3	4.94
P25311	Zinc-alpha-2-glycoprotein OS=Homo sapiens GN=AZGP1 PE=1 SV=2 - [ZA2G_HUMAN]	0.0403	1	1	1	1	234900	1		1		0.0403		1.93		298	34.2	6.05

## Sheet: Fr3 (Upward)
Accession	Description	Sum(Coverage)	Sum(# Proteins)	Sum(# Unique Peptides)	Sum(# Peptides)	Sum(# PSMs)	Area	# Peptides A10	# Peptides A6	# PSM A10	# PSM A6	Coverage A10	Coverage A6	Score A10	Score A6	# AAs	MW [kDa]	calc. pI
P63104	14-3-3 protein zeta/delta OS=Homo sapiens GN=YWHAZ PE=1 SV=1 - [1433Z_HUMAN]	0.1143	7	2	2	3	84880	2	1	2	1	0.1143	0.0735	5.09	21.92	245	27.7	4.79
P01009	Alpha-1-antitrypsin OS=Homo sapiens GN=SERPINA1 PE=1 SV=3 - [A1AT_HUMAN]	0.067	1	2	2	3	279100	2	1	2	1	0.067	0.0431	6.48	41.46	418	46.7	5.59
P01023	Alpha-2-macroglobulin OS=Homo sapiens GN=A2M PE=1 SV=3 - [A2MG_HUMAN]	0.0638	2	8	8	15	834500	7	7	8	7	0.0536	0.0543	19.82	184.33	1474	163.2	6.46
P01011	Alpha-1-antichymotrypsin OS=Homo sapiens GN=SERPINA3 PE=1 SV=2 - [AACT_HUMAN]	0.0946	1	3	3	7	1698000	3	3	4	3	0.0946	0.0946	11.23	153.18	423	47.6	5.52
P60709	Actin, cytoplasmic 1 OS=Homo sapiens GN=ACTB PE=1 SV=1 - [ACTB_HUMAN]	0.0853	7	3	3	6	227400	2	3	3	3	0.056	0.0853	6.75	61.56	375	41.7	5.48
Q15847	Adipogenesis regulatory factor OS=Homo sapiens GN=ADIRF PE=1 SV=1 - [ADIRF_HUMAN]	0.1842	1	1	1	2	62340	1	1	1	1	0.1842	0.1842	2.13	44.07	76	7.8	5.31
P02768	Serum albumin OS=Homo sapiens GN=ALB PE=1 SV=2 - [ALBU_HUMAN]	0.33	1	17	17	54	31950000	13	15	29	25	0.2529	0.2824	59.48	584.51	609	69.3	6.28
P04075	Fructose-bisphosphate aldolase A OS=Homo sapiens GN=ALDOA PE=1 SV=2 - [ALDOA_HUMAN]	0.0385	1	1	1	1	117100	1		1		0.0385	0	2.11		364	39.4	8.09
P35858	Insulin-like growth factor-binding protein complex acid labile subunit OS=Homo sapiens GN=IGFALS PE=1 SV=1 - [ALS_HUMAN]	0.043	1	2	2	2	206700	2		2		0.043	0	4.56		605	66	6.79
P02760	Protein AMBP OS=Homo sapiens GN=AMBP PE=1 SV=1 - [AMBP_HUMAN]	0.0227	1	1	1	1	325900	1		1		0.0227	0	1.83		352	39	6.25
P15144	Aminopeptidase N OS=Homo sapiens GN=ANPEP PE=1 SV=4 - [AMPN_HUMAN]	0.0124	1	1	1	1	19960		1		1	0	0.0124		24.75	967	109.5	5.48
P01019	Angiotensinogen OS=Homo sapiens GN=AGT PE=1 SV=1 - [ANGT_HUMAN]	0.0515	1	2	2	4	129000	2	2	2	2	0.0515	0.0515	5.98	92.42	485	53.1	6.32
P01008	Antithrombin-III OS=Homo sapiens GN=SERPINC1 PE=1 SV=1 - [ANT3_HUMAN]	0.1121	1	5	5	10	573000	5	5	5	5	0.1121	0.1121	12.95	121.32	464	52.6	6.71
P04083	Annexin A1 OS=Homo sapiens GN=ANXA1 PE=1 SV=2 - [ANXA1_HUMAN]	0.0723	1	2	2	6	121900	2	2	3	3	0.0723	0.0723	7.26	47.72	346	38.7	7.02
P02647	Apolipoprotein A-I OS=Homo sapiens GN=APOA1 PE=1 SV=1 - [APOA1_HUMAN]	0.0899	1	2	2	6	160900	2	2	3	3	0.0899	0.0899	7.71	89.93	267	30.8	5.76
P06727	Apolipoprotein A-IV OS=Homo sapiens GN=APOA4 PE=1 SV=3 - [APOA4_HUMAN]	0.0884	1	3	3	5	297800	2	3	2	3	0.0657	0.0884	2.71	77.24	396	45.4	5.38
P08519	Apolipoprotein(a) OS=Homo sapiens GN=LPA PE=1 SV=1 - [APOA_HUMAN]	0.0053	1	2	2	2	176600	1	1	1	1	0.0031	0.0022	1.78	23.39	4548	501	5.88
P04114	Apolipoprotein B-100 OS=Homo sapiens GN=APOB PE=1 SV=2 - [APOB_HUMAN]	0.1105	1	42	42	80	1665000	39	34	43	37	0.1054	0.0885	107.44	768.14	4563	515.3	7.05
P02649	Apolipoprotein E OS=Homo sapiens GN=APOE PE=1 SV=1 - [APOE_HUMAN]	0.1767	1	4	4	7	275400	4	3	4	3	0.1767	0.1293	8.71	68.98	317	36.1	5.73
O14791	Apolipoprotein L1 OS=Homo sapiens GN=APOL1 PE=1 SV=5 - [APOL1_HUMAN]	0.0377	1	1	1	2	115100	1	1	1	1	0.0377	0.0377	2.6	37.17	398	43.9	5.81
O95445	Apolipoprotein M OS=Homo sapiens GN=APOM PE=1 SV=2 - [APOM_HUMAN]	0.0372	1	1	1	1	211500		1		1	0	0.0372		25.86	188	21.2	6.01
P18085	ADP-ribosylation factor 4 OS=Homo sapiens GN=ARF4 PE=1 SV=3 - [ARF4_HUMAN]	0.0611	4	1	1	2	113300	1	1	1	1	0.0611	0.0611	2.9	26.3	180	20.5	7.14
Q96DR5	BPI fold-containing family A member 2 OS=Homo sapiens GN=BPIFA2 PE=1 SV=2 - [BPIA2_HUMAN]	0.1807	1	5	5	9	739600	4	5	4	5	0.1486	0.1807	10.75	144.65	249	27	5.59
P02747	Complement C1q subcomponent subunit C OS=Homo sapiens GN=C1QC PE=1 SV=3 - [C1QC_HUMAN]	0.1224	1	2	2	4	580600	2	2	2	2	0.1224	0.1224	5.78	74.68	245	25.8	8.41
P09871	Complement C1s subcomponent OS=Homo sapiens GN=C1S PE=1 SV=1 - [C1S_HUMAN]	0.016	1	1	1	2	267200	1	1	1	1	0.016	0.016	3.08	32.12	688	76.6	4.96
P04003	C4b-binding protein alpha chain OS=Homo sapiens GN=C4BPA PE=1 SV=2 - [C4BPA_HUMAN]	0.0536	1	3	3	6	265900	3	3	3	3	0.0536	0.0536	8.75	79.84	597	67	7.3
P27482	Calmodulin-like protein 3 OS=Homo sapiens GN=CALML3 PE=1 SV=2 - [CALL3_HUMAN]	0.1946	1	2	2	4	143500	2	2	2	2	0.1946	0.1946	4.64	35.14	149	16.9	4.42
P62158	Calmodulin OS=Homo sapiens GN=CALM1 PE=1 SV=2 - [CALM_HUMAN]	0.1074	1	2	2	3	318000	2	1	2	1	0.1074	0.0805	4.27	21.19	149	16.8	4.22
P15169	Carboxypeptidase N catalytic chain OS=Homo sapiens GN=CPN1 PE=1 SV=1 - [CBPN_HUMAN]	0.0197	1	1	1	2	119200	1	1	1	1	0.0197	0.0197	3.08	44.73	458	52.3	7.34
P13987	CD59 glycoprotein OS=Homo sapiens GN=CD59 PE=1 SV=1 - [CD59_HUMAN]	0.1875	1	3	3	5	913200	3	2	3	2	0.1875	0.1719	6.82	48.39	128	14.2	6.48
P60953	Cell division control protein 42 homolog OS=Homo sapiens GN=CDC42 PE=1 SV=2 - [CDC42_HUMAN]	0.0524	1	1	1	2	66650	1	1	1	1	0.0524	0.0524	2.18	29.83	191	21.2	6.55
P00450	Ceruloplasmin OS=Homo sapiens GN=CP PE=1 SV=1 - [CERU_HUMAN]	0.0094	1	1	1	1	148200	1		1		0.0094	0	2.09		1065	122.1	5.72
P10909	Clusterin OS=Homo sapiens GN=CLU PE=1 SV=1 - [CLUS_HUMAN]	0.1114	1	4	4	7	336200	4	3	4	3	0.1114	0.0735	9.52	59.26	449	52.5	6.27
P01024	Complement C3 OS=Homo sapiens GN=C3 PE=1 SV=2 - [CO3_HUMAN]	0.089	1	12	12	27	1024000	11	10	15	12	0.0818	0.0716	36.37	236.48	1663	187	6.4
P0C0L4	Complement C4-A OS=Homo sapiens GN=C4A PE=1 SV=2 - [CO4A_HUMAN]	0.0791	2	14	14	25	3521000	13	10	14	11	0.074	0.0596	35.81	207.14	1744	192.7	7.08
P01031	Complement C5 OS=Homo sapiens GN=C5 PE=1 SV=4 - [CO5_HUMAN]	0.006	1	1	1	1	217200	1		1		0.006	0	2.28		1676	188.2	6.52
P07358	Complement component C8 beta chain OS=Homo sapiens GN=C8B PE=1 SV=3 - [CO8B_HUMAN]	0.0389	1	2	2	2	674600	2		2		0.0389	0	4.75		591	67	8.13
P07360	Complement component C8 gamma chain OS=Homo sapiens GN=C8G PE=1 SV=3 - [CO8G_HUMAN]	0.0743	1	1	1	3	707100	1	1	2	1	0.0743	0.0743	5.24	28.91	202	22.3	8.31
P02748	Complement component C9 OS=Homo sapiens GN=C9 PE=1 SV=2 - [CO9_HUMAN]	0.0411	1	2	2	4	144200	2	2	2	2	0.0411	0.0411	4.5	27.8	559	63.1	5.59
P04080	Cystatin-B OS=Homo sapiens GN=CSTB PE=1 SV=2 - [CYTB_HUMAN]	0.2449	1	2	2	4	120500	2	2	2	2	0.2449	0.2449	5.64	40.38	98	11.1	7.56
P28325	Cystatin-D OS=Homo sapiens GN=CST5 PE=1 SV=1 - [CYTD_HUMAN]	0.0986	1	1	1	2	88080	1	1	1	1	0.0986	0.0986	3.32	34.55	142	16.1	7.17
P01036	Cystatin-S OS=Homo sapiens GN=CST4 PE=1 SV=3 - [CYTS_HUMAN]	0.1348	2	1	2	6	1516000	2	2	3	3	0.1348	0.1348	7.43	72.41	141	16.2	5.02
P09228	Cystatin-SA OS=Homo sapiens GN=CST2 PE=1 SV=1 - [CYTT_HUMAN]	0.2411	1	2	3	6	500000	3	3	3	3	0.2411	0.2411	8.48	94.45	141	16.4	4.93
P08174	Complement decay-accelerating factor OS=Homo sapiens GN=CD55 PE=1 SV=4 - [DAF_HUMAN]	0.021	1	1	1	2	113100	1	1	1	1	0.021	0.021	2.64	38.29	381	41.4	7.59
P81605	Dermcidin OS=Homo sapiens GN=DCD PE=1 SV=2 - [DCD_HUMAN]	0.1	1	1	1	2	199200	1	1	1	1	0.1	0.1	3.11	49.36	110	11.3	6.54
P59665	Neutrophil defensin 1 OS=Homo sapiens GN=DEFA1 PE=1 SV=1 - [DEF1_HUMAN]	0.0957	2	1	1	1	85420		1		1	0	0.0957		21.2	94	10.2	6.99
Q07507	Dermatopontin OS=Homo sapiens GN=DPT PE=1 SV=2 - [DERM_HUMAN]	0.0398	1	1	1	2	55420	1	1	1	1	0.0398	0.0398	1.97	24.26	201	24	4.82
P15924	Desmoplakin OS=Homo sapiens GN=DSP PE=1 SV=3 - [DESP_HUMAN]	0.0028	1	1	1	1	48590	1		1		0.0028	0	1.97		2871	331.6	6.81
Q9UGM3	Deleted in malignant brain tumors 1 protein OS=Homo sapiens GN=DMBT1 PE=1 SV=2 - [DMBT1_HUMAN]	0.0696	1	1	1	4	1319000	1	1	2	2	0.0696	0.0696	6.8	134.54	2413	260.6	5.44
P06733	Alpha-enolase OS=Homo sapiens GN=ENO1 PE=1 SV=2 - [ENOA_HUMAN]	0.0622	2	2	2	5	96390	2	2	3	2	0.0622	0.0622	6.95	34.59	434	47.1	7.39
O14638	Ectonucleotide pyrophosphatase/phosphodiesterase family member 3 OS=Homo sapiens GN=ENPP3 PE=1 SV=2 - [ENPP3_HUMAN]	0.0171	1	1	1	2	77420	1	1	1	1	0.0171	0.0171	1.81	21.27	875	100.1	6.57
P15311	Ezrin OS=Homo sapiens GN=EZR PE=1 SV=4 - [EZRI_HUMAN]	0.099	2	5	5	8	653400	5	3	5	3	0.099	0.0614	11.18	120.35	586	69.4	6.27
P00748	Coagulation factor XII OS=Homo sapiens GN=F12 PE=1 SV=3 - [FA12_HUMAN]	0.0146	1	1	1	2	549600	1	1	1	1	0.0146	0.0146	2.59	38.45	615	67.7	7.74
P12259	Coagulation factor V OS=Homo sapiens GN=F5 PE=1 SV=4 - [FA5_HUMAN]	0.0045	1	1	1	2	119200	1	1	1	1	0.0045	0.0045	3.02	53.42	2224	251.5	6.05
P05413	Fatty acid-binding protein, heart OS=Homo sapiens GN=FABP3 PE=1 SV=4 - [FABPH_HUMAN]	0.0977	1	1	1	2	62630	1	1	1	1	0.0977	0.0977	2.08	25.42	133	14.8	6.8
P23142	Fibulin-1 OS=Homo sapiens GN=FBLN1 PE=1 SV=4 - [FBLN1_HUMAN]	0.0356	1	2	2	3	295700	2	1	2	1	0.0356	0.0199	4.4	28.28	703	77.2	5.22
P02771	Alpha-fetoprotein OS=Homo sapiens GN=AFP PE=1 SV=1 - [FETA_HUMAN]	0.0296	1	2	2	4	5684000	2	2	2	2	0.0296	0.0296	5.39	84.99	609	68.6	5.68
P02671	Fibrinogen alpha chain OS=Homo sapiens GN=FGA PE=1 SV=2 - [FIBA_HUMAN]	0.015	1	1	1	2	500100	1	1	1	1	0.015	0.015	3.06	60.77	866	94.9	6.01
P02679	Fibrinogen gamma chain OS=Homo sapiens GN=FGG PE=1 SV=3 - [FIBG_HUMAN]	0.0442	1	2	2	2	162400	2		2		0.0442	0	3.98		453	51.5	5.62
P02751	Fibronectin OS=Homo sapiens GN=FN1 PE=1 SV=4 - [FINC_HUMAN]	0.0448	1	7	7	16	1164000	7	5	9	7	0.0448	0.0298	21.94	106.29	2386	262.5	5.71
P04406	Glyceraldehyde-3-phosphate dehydrogenase OS=Homo sapiens GN=GAPDH PE=1 SV=3 - [G3P_HUMAN]	0.0836	1	2	2	4	82350	2	2	2	2	0.0836	0.0836	1.77	29.88	335	36	8.46
P62879	Guanine nucleotide-binding protein G(I)/G(S)/G(T) subunit beta-2 OS=Homo sapiens GN=GNB2 PE=1 SV=3 - [GBB2_HUMAN]	0.1529	4	4	4	9	110100	4	3	5	4	0.1529	0.1235	12.24	47.97	340	37.3	6
P06396	Gelsolin OS=Homo sapiens GN=GSN PE=1 SV=1 - [GELS_HUMAN]	0.0166	1	1	1	2	241400	1	1	1	1	0.0166	0.0166	3.23	37.43	782	85.6	6.28
P11488	Guanine nucleotide-binding protein G(t) subunit alpha-1 OS=Homo sapiens GN=GNAT1 PE=1 SV=5 - [GNAT1_HUMAN]	0.0314	12	1	1	1	159300	1		1		0.0314	0	1.98		350	40	5.62
Q9NQ84	G-protein coupled receptor family C group 5 member C OS=Homo sapiens GN=GPRC5C PE=1 SV=2 - [GPC5C_HUMAN]	0.0816	1	3	3	5	138500	3	2	3	2	0.0816	0.0567	6.95	32.82	441	48.2	8.43
P09211	Glutathione S-transferase P OS=Homo sapiens GN=GSTP1 PE=1 SV=2 - [GSTP1_HUMAN]	0.0857	1	1	1	2	69880	1	1	1	1	0.0857	0.0857	2.12	24.6	210	23.3	5.64
P0C0S5	Histone H2A.Z OS=Homo sapiens GN=H2AFZ PE=1 SV=2 - [H2AZ_HUMAN]	0.0703	15	1	1	2	86360	1	1	1	1	0.0703	0.0703	2.2	33.09	128	13.5	10.58
P62805	Histone H4 OS=Homo sapiens GN=HIST1H4A PE=1 SV=2 - [H4_HUMAN]	0.0777	1	1	1	2	125100	1	1	1	1	0.0777	0.0777	2.24	36	103	11.4	11.36
P69905	Hemoglobin subunit alpha OS=Homo sapiens GN=HBA1 PE=1 SV=2 - [HBA_HUMAN]	0.169	1	2	2	7	1971000	2	1	3	4	0.169	0.1056	6.85	58.57	142	15.2	8.68
P68871	Hemoglobin subunit beta OS=Homo sapiens GN=HBB PE=1 SV=2 - [HBB_HUMAN]	0.3469	5	4	4	11	1370000	3	4	7	4	0.2857	0.3469	8.84	61.04	147	16	7.28
P05546	Heparin cofactor 2 OS=Homo sapiens GN=SERPIND1 PE=1 SV=3 - [HEP2_HUMAN]	0.018	1	1	1	2	122400	1	1	1	1	0.018	0.018	2.83	27.82	499	57	6.9
Q04756	Hepatocyte growth factor activator OS=Homo sapiens GN=HGFAC PE=1 SV=1 - [HGFA_HUMAN]	0.0183	1	1	1	2	0	1	1	1	1	0.0183	0.0183	1.75	37.74	655	70.6	7.24
P0DMV8;P0DMV9	Heat shock 70 kDa protein 1A OS=Homo sapiens GN=HSPA1A PE=1 SV=1 - [HS71A_HUMAN]	0.039	5	1	2	3	98740	2	1	2	1	0.039	0.0187	4.77	36.81	641	70	5.66
P01764	Ig heavy chain V-III region 23 OS=Homo sapiens GN=IGHV3-23 PE=1 SV=2 - [HV303_HUMAN]	0.094	2	1	1	2	408900	1	1	1	1	0.094	0.094	2.51	22.14	117	12.6	8.28
P01765	Ig heavy chain V-III region TIL OS=Homo sapiens PE=1 SV=1 - [HV304_HUMAN]	0.1652	4	1	1	1	174600	1		1		0.1652	0	2.07		115	12.3	9.13
P01777	Ig heavy chain V-III region TEI OS=Homo sapiens PE=1 SV=1 - [HV316_HUMAN]	0.1597	2	1	1	2	454800	1	1	1	1	0.1597	0.1597	3.47	33.17	119	12.8	8.5
P01781	Ig heavy chain V-III region GAL OS=Homo sapiens PE=1 SV=1 - [HV320_HUMAN]	0.0948	1	1	1	2	579300	1	1	1	1	0.0948	0.0948	3.18	49.37	116	12.7	8.48
P05155	Plasma protease C1 inhibitor OS=Homo sapiens GN=SERPING1 PE=1 SV=2 - [IC1_HUMAN]	0.02	1	1	1	1	498600	1		1		0.02	0	2.75		500	55.1	6.55
P01876	Ig alpha-1 chain C region OS=Homo sapiens GN=IGHA1 PE=1 SV=2 - [IGHA1_HUMAN]	0.1076	2	3	3	6	1250000	2	3	3	3	0.0737	0.1076	6.87	45.35	353	37.6	6.51
P01857	Ig gamma-1 chain C region OS=Homo sapiens GN=IGHG1 PE=1 SV=1 - [IGHG1_HUMAN]	0.1879	2	3	5	6	3064000	3	3	3	3	0.0879	0.1364	7.74	56.56	330	36.1	8.19
P01859	Ig gamma-2 chain C region OS=Homo sapiens GN=IGHG2 PE=1 SV=2 - [IGHG2_HUMAN]	0.0951	2	1	3	3	472700	3		3		0.0951	0	6.81		326	35.9	7.59
P01871	Ig mu chain C region OS=Homo sapiens GN=IGHM PE=1 SV=3 - [IGHM_HUMAN]	0.1637	2	6	6	16	4555000	6	5	9	7	0.1637	0.1394	22.63	141.5	452	49.3	6.77
P01834	Ig kappa chain C region OS=Homo sapiens GN=IGKC PE=1 SV=1 - [IGKC_HUMAN]	0.4623	1	3	3	14	2662000	3	2	10	4	0.4623	0.3019	22.34	79.02	106	11.6	5.87
B9A064	Immunoglobulin lambda-like polypeptide 5 OS=Homo sapiens GN=IGLL5 PE=2 SV=2 - [IGLL5_HUMAN]	0.0374	1	1	1	1	0	1		1		0.0374	0	2.24		214	23	8.84
P05154	Plasma serine protease inhibitor OS=Homo sapiens GN=SERPINA5 PE=1 SV=3 - [IPSP_HUMAN]	0.0296	1	1	1	2	167000	1	1	1	1	0.0296	0.0296	2.78	20.75	406	45.6	9.26
P08514	Integrin alpha-IIb OS=Homo sapiens GN=ITGA2B PE=1 SV=3 - [ITA2B_HUMAN]	0.0087	1	1	1	2	62650	1	1	1	1	0.0087	0.0087	2.41	35.32	1039	113.3	5.38
P19827	Inter-alpha-trypsin inhibitor heavy chain H1 OS=Homo sapiens GN=ITIH1 PE=1 SV=3 - [ITIH1_HUMAN]	0.067	1	5	5	13	593400	5	5	7	6	0.067	0.067	19.43	149	911	101.3	6.79
P19823	Inter-alpha-trypsin inhibitor heavy chain H2 OS=Homo sapiens GN=ITIH2 PE=1 SV=2 - [ITIH2_HUMAN]	0.0307	1	2	2	6	166400	2	2	3	3	0.0307	0.0307	3.99	48.96	946	106.4	6.86
Q14624	Inter-alpha-trypsin inhibitor heavy chain H4 OS=Homo sapiens GN=ITIH4 PE=1 SV=4 - [ITIH4_HUMAN]	0.1258	1	10	10	20	1833000	8	9	9	11	0.1086	0.1161	24.39	237.67	930	103.3	6.98
P13645	Keratin, type I cytoskeletal 10 OS=Homo sapiens GN=KRT10 PE=1 SV=6 - [K1C10_HUMAN]	0.274	14	13	15	32	2018000	15	14	17	15	0.274	0.262	47.19	405.81	584	58.8	5.21
P02533	Keratin, type I cytoskeletal 14 OS=Homo sapiens GN=KRT14 PE=1 SV=4 - [K1C14_HUMAN]	0.2288	19	7	9	15	727700	9	5	9	6	0.2288	0.1186	20.82	106.67	472	51.5	5.16
P35527	Keratin, type I cytoskeletal 9 OS=Homo sapiens GN=KRT9 PE=1 SV=3 - [K1C9_HUMAN]	0.2055	1	9	9	16	795400	8	7	9	7	0.1942	0.1653	18.71	160.66	623	62	5.24
P35908	Keratin, type II cytoskeletal 2 epidermal OS=Homo sapiens GN=KRT2 PE=1 SV=2 - [K22E_HUMAN]	0.1408	2	6	8	15	2385000	8	7	8	7	0.1408	0.1283	24.48	221.05	639	65.4	8
P04264	Keratin, type II cytoskeletal 1 OS=Homo sapiens GN=KRT1 PE=1 SV=6 - [K2C1_HUMAN]	0.2966	3	14	16	38	3386000	16	14	20	18	0.2966	0.2702	51.99	391.22	644	66	8.12
P13647	Keratin, type II cytoskeletal 5 OS=Homo sapiens GN=KRT5 PE=1 SV=3 - [K2C5_HUMAN]	0.0356	1	2	2	4	53010	2	2	2	2	0.0356	0.0356	5.05	59.88	590	62.3	7.74
Q14CN4	Keratin, type II cytoskeletal 72 OS=Homo sapiens GN=KRT72 PE=1 SV=2 - [K2C72_HUMAN]	0.0235	4	1	1	4	124500	1	1	3	1	0.0235	0.0235	7.06	33.18	511	55.8	6.89
P29622	Kallistatin OS=Homo sapiens GN=SERPINA4 PE=1 SV=3 - [KAIN_HUMAN]	0.0398	1	2	2	2	119700	1	1	1	1	0.0187	0.0211	2.13	41.72	427	48.5	7.75
P01597	Ig kappa chain V-I region DEE OS=Homo sapiens PE=1 SV=1 - [KV105_HUMAN]	0.1667	11	1	2	4	71840	1	1	2	2	0.1667	0.1667	1.75	42.95	108	11.7	9.36
P01617	Ig kappa chain V-II region TEW OS=Homo sapiens PE=1 SV=1 - [KV204_HUMAN]	0.115	5	1	1	2	2657000	1	1	1	1	0.115	0.115	3.82	63.02	113	12.3	6
P01620	Ig kappa chain V-III region SIE OS=Homo sapiens PE=1 SV=1 - [KV302_HUMAN]	0.2477	7	2	2	4	308400	2	2	2	2	0.2477	0.2477	5.66	43.89	109	11.8	8.48
A0M8Q6	Ig lambda-7 chain C region OS=Homo sapiens GN=IGLC7 PE=4 SV=2 - [LAC7_HUMAN]	0.1792	4	1	1	1	0	1		1		0.1792	0	1.71		106	11.3	8.28
P17931	Galectin-3 OS=Homo sapiens GN=LGALS3 PE=1 SV=5 - [LEG3_HUMAN]	0.044	1	1	1	2	184400	1	1	1	1	0.044	0.044	2.39	30.48	250	26.1	8.56
Q08380	Galectin-3-binding protein OS=Homo sapiens GN=LGALS3BP PE=1 SV=1 - [LG3BP_HUMAN]	0.0239	1	1	1	3	142200	1	1	2	1	0.0239	0.0239	3.69	0	585	65.3	5.27
P80748	Ig lambda chain V-III region LOI OS=Homo sapiens PE=1 SV=1 - [LV302_HUMAN]	0.1441	1	1	1	2	561100	1	1	1	1	0.1441	0.1441	2.59	57.32	111	11.9	5.08
Q13201	Multimerin-1 OS=Homo sapiens GN=MMRN1 PE=1 SV=3 - [MMRN1_HUMAN]	0.0106	1	1	1	2	92830	1	1	1	1	0.0106	0.0106	2.54	30.15	1228	138	7.93
P15941	Mucin-1 OS=Homo sapiens GN=MUC1 PE=1 SV=3 - [MUC1_HUMAN]	0.0088	1	1	1	2	1348000	1	1	1	1	0.0088	0.0088	3.14	42.56	1255	122	7.47
Q99102	Mucin-4 OS=Homo sapiens GN=MUC4 PE=1 SV=4 - [MUC4_HUMAN]	0.0065	1	1	1	2	311300	1	1	1	1	0.0065	0.0065	2.68	39.68	2169	231.4	6.27
Q9HC84	Mucin-5B OS=Homo sapiens GN=MUC5B PE=1 SV=3 - [MUC5B_HUMAN]	0.0111	1	1	1	2	79880	1	1	1	1	0.0111	0.0111	2.44	26.93	5762	596	6.64
O14745	Na(+)/H(+) exchange regulatory cofactor NHE-RF1 OS=Homo sapiens GN=SLC9A3R1 PE=1 SV=4 - [NHRF1_HUMAN]	0.1899	1	5	5	8	836400	5	3	5	3	0.1899	0.1117	8.77	39.24	358	38.8	5.77
P30086	Phosphatidylethanolamine-binding protein 1 OS=Homo sapiens GN=PEBP1 PE=1 SV=3 - [PEBP1_HUMAN]	0.107	1	1	1	2	152100	1	1	1	1	0.107	0.107	2.45	35.8	187	21	7.53
P36955	Pigment epithelium-derived factor OS=Homo sapiens GN=SERPINF1 PE=1 SV=4 - [PEDF_HUMAN]	0.0287	1	1	1	2	141100	1	1	1	1	0.0287	0.0287	2.88	37.8	418	46.3	6.38
P12273	Prolactin-inducible protein OS=Homo sapiens GN=PIP PE=1 SV=1 - [PIP_HUMAN]	0.4589	1	5	5	8	1739000	5	2	6	2	0.4589	0.1575	13.25	60.51	146	16.6	8.05
P62937	Peptidyl-prolyl cis-trans isomerase A OS=Homo sapiens GN=PPIA PE=1 SV=2 - [PPIA_HUMAN]	0.0545	1	1	1	2	88280	1	1	1	1	0.0545	0.0545	1.86	20.74	165	18	7.81
P32119	Peroxiredoxin-2 OS=Homo sapiens GN=PRDX2 PE=1 SV=5 - [PRDX2_HUMAN]	0.0556	2	1	1	2	124100	1	1	1	1	0.0556	0.0556	2.6	33.91	198	21.9	5.97
P07225	Vitamin K-dependent protein S OS=Homo sapiens GN=PROS1 PE=1 SV=1 - [PROS_HUMAN]	0.0429	1	3	3	4	130700	3	1	3	1	0.0429	0.0118	7.6	40.65	676	75.1	5.67
O43653	Prostate stem cell antigen OS=Homo sapiens GN=PSCA PE=1 SV=1 - [PSCA_HUMAN]	0.2195	1	2	2	6	584200	2	2	3	3	0.2195	0.2195	7.33	52.75	123	12.9	5.29
P61224	Ras-related protein Rap-1b OS=Homo sapiens GN=RAP1B PE=1 SV=1 - [RAP1B_HUMAN]	0.0598	2	1	1	2	130700	1	1	1	1	0.0598	0.0598	2.39	36.77	184	20.8	5.78
P08134	Rho-related GTP-binding protein RhoC OS=Homo sapiens GN=RHOC PE=1 SV=1 - [RHOC_HUMAN]	0.0415	2	1	1	2	93490	1	1	1	1	0.0415	0.0415	2.31	30.55	193	22	6.58
P06703	Protein S100-A6 OS=Homo sapiens GN=S100A6 PE=1 SV=1 - [S10A6_HUMAN]	0.0889	1	1	1	1	216900		1		1		0.0889		28.41	90	10.2	5.48
P31151	Protein S100-A7 OS=Homo sapiens GN=S100A7 PE=1 SV=4 - [S10A7_HUMAN]	0.1089	1	1	1	2	112100	1	1	1	1	0.1089	0.1089	2.29	22.51	101	11.5	6.77
P05109	Protein S100-A8 OS=Homo sapiens GN=S100A8 PE=1 SV=1 - [S10A8_HUMAN]	0.1183	1	1	1	2	251200	1	1	1	1	0.1183	0.1183	2.74	34.61	93	10.8	7.03
P06702	Protein S100-A9 OS=Homo sapiens GN=S100A9 PE=1 SV=1 - [S10A9_HUMAN]	0.2456	1	2	2	3	96740	2	1	2	1	0.2456	0.1316	4.78	33.93	114	13.2	6.13
P31949	Protein S100-A11 OS=Homo sapiens GN=S100A11 PE=1 SV=2 - [S10AB_HUMAN]	0.1905	1	2	2	3	98110	2	1	2	1	0.1905	0.1048	4.76	36.71	105	11.7	7.12
Q9HCY8	Protein S100-A14 OS=Homo sapiens GN=S100A14 PE=1 SV=1 - [S10AE_HUMAN]	0.1442	1	1	1	3	75230	1	1	2	1	0.1442	0.1442	4.02	45.6	104	11.7	5.24
Q13103	Secreted phosphoprotein 24 OS=Homo sapiens GN=SPP2 PE=1 SV=1 - [SPP24_HUMAN]	0.0569	1	1	1	1	168400	1		1		0.0569	0	2.5		211	24.3	8.32
P27105	Erythrocyte band 7 integral membrane protein OS=Homo sapiens GN=STOM PE=1 SV=3 - [STOM_HUMAN]	0.0278	1	1	1	1	115400	1		1		0.0278	0	2.09		288	31.7	7.88
P24821	Tenascin OS=Homo sapiens GN=TNC PE=1 SV=3 - [TENA_HUMAN]	0.0095	1	2	2	2	40790	1	1	1	1	0.0045	0.005	2.11	38.33	2201	240.7	4.89
P05543	Thyroxine-binding globulin OS=Homo sapiens GN=SERPINA7 PE=1 SV=2 - [THBG_HUMAN]	0.0241	1	1	1	2	34360	1	1	1	1	0.0241	0.0241	1.96	30.36	415	46.3	6.3
P10599	Thioredoxin OS=Homo sapiens GN=TXN PE=1 SV=3 - [THIO_HUMAN]	0.1238	1	1	1	2	662600	1	1	1	1	0.1238	0.1238	3.58	74.4	105	11.7	4.92
P02787	Serotransferrin OS=Homo sapiens GN=TF PE=1 SV=3 - [TRFE_HUMAN]	0.0143	1	1	1	2	111100	1		2		0.0143	0	4.42		698	77	7.12
P07477	Trypsin-1 OS=Homo sapiens GN=PRSS1 PE=1 SV=1 - [TRY1_HUMAN]	0.0405	1	1	1	21	127700000	1	1	11	10	0.0405	0.0405	29.44	234.27	247	26.5	6.51
P02774	Vitamin D-binding protein OS=Homo sapiens GN=GC PE=1 SV=1 - [VTDB_HUMAN]	0.0295	1	1	1	2	0	1	1	1	1	0.0295	0.0295	2.74	30.25	474	52.9	5.54
P04275	von Willebrand factor OS=Homo sapiens GN=VWF PE=1 SV=4 - [VWF_HUMAN]	0.0974	1	22	22	50	7128000	21	17	27	23	0.097	0.0786	59.77	354.49	2813	309.1	5.48
P25311	Zinc-alpha-2-glycoprotein OS=Homo sapiens GN=AZGP1 PE=1 SV=2 - [ZA2G_HUMAN]	0.1477	1	4	4	6	450100	3	3	3	3	0.1141	0.1141	6.06	46.99	298	34.2	6.05
Q96DA0	Zymogen granule protein 16 homolog B OS=Homo sapiens GN=ZG16B PE=1 SV=3 - [ZG16B_HUMAN]	0.2212	1	3	3	9	629300	3	3	5	4	0.2212	0.2212	12.95	116.28	208	22.7	7.39
P05090	Apolipoprotein D OS=Homo sapiens GN=APOD PE=1 SV=1 - [APOD_HUMAN]	0.0582	1	1	1	1	99270	1		1		0.0582		2.48		189	21.3	5.15
A6NMY6	Putative annexin A2-like protein OS=Homo sapiens GN=ANXA2P2 PE=5 SV=2 - [AXA2L_HUMAN]	0.0295	2	1	1	1	22220	1		1		0.0295		1.89		339	38.6	6.95
P43251	Biotinidase OS=Homo sapiens GN=BTD PE=1 SV=2 - [BTD_HUMAN]	0.0239	1	1	1	1	94860	1		1		0.0239		1.62		543	61.1	6.25
P02746	Complement C1q subcomponent subunit B OS=Homo sapiens GN=C1QB PE=1 SV=3 - [C1QB_HUMAN]	0.0553	1	1	1	1	692400	1		1		0.0553		1.62		253	26.7	8.63
P31944	Caspase-14 OS=Homo sapiens GN=CASP14 PE=1 SV=2 - [CASPE_HUMAN]	0.0455	1	1	1	1	28390	1		1		0.0455		2.17		242	27.7	5.58
O00299	Chloride intracellular channel protein 1 OS=Homo sapiens GN=CLIC1 PE=1 SV=4 - [CLIC1_HUMAN]	0.0747	1	1	1	1	147000	1		1		0.0747		0		241	26.9	5.17
P23528	Cofilin-1 OS=Homo sapiens GN=CFL1 PE=1 SV=3 - [COF1_HUMAN]	0.0663	2	1	1	1	33740	1		1		0.0663		1.87		166	18.5	8.09
Q9Y6C2	EMILIN-1 OS=Homo sapiens GN=EMILIN1 PE=1 SV=2 - [EMIL1_HUMAN]	0.0384	1	1	1	1	74210	1		1		0.0384		0		1016	106.6	5.15
Q9Y6R7	IgGFc-binding protein OS=Homo sapiens GN=FCGBP PE=1 SV=3 - [FCGBP_HUMAN]	0.0061	1	1	1	1	370100	1		1		0.0061		2.14		5405	571.6	5.34
P02675	Fibrinogen beta chain OS=Homo sapiens GN=FGB PE=1 SV=2 - [FIBB_HUMAN]	0.0305	1	1	1	1	88000	1		1		0.0305		1.8		491	55.9	8.27
Q5D862	Filaggrin-2 OS=Homo sapiens GN=FLG2 PE=1 SV=1 - [FILA2_HUMAN]	0.0046	1	1	1	1	18780	1		1		0.0046		1.7		2391	247.9	8.31
Q7Z7B0	Filamin-A-interacting protein 1 OS=Homo sapiens GN=FILIP1 PE=1 SV=1 - [FLIP1_HUMAN]	0.0074	1	1	1	1	76160	1		1		0.0074		2.04		1213	138	8.32
Q9UBI6	Guanine nucleotide-binding protein G(I)/G(S)/G(O) subunit gamma-12 OS=Homo sapiens GN=GNG12 PE=1 SV=3 - [GBG12_HUMAN]	0.2222	1	1	1	1	159000	1		1		0.2222		2.28		72	8	8.97
P11142	Heat shock cognate 71 kDa protein OS=Homo sapiens GN=HSPA8 PE=1 SV=1 - [HSP7C_HUMAN]	0.0433	4	1	2	2	118600	2		2		0.0433		3.73		646	70.9	5.52
P01880	Ig delta chain C region OS=Homo sapiens GN=IGHD PE=1 SV=2 - [IGHD_HUMAN]	0.0339	1	1	1	1	365400	1		1		0.0339		2.19		384	42.2	7.93
P14618	Pyruvate kinase PKM OS=Homo sapiens GN=PKM PE=1 SV=4 - [KPYM_HUMAN]	0.0339	1	1	1	1	40070	1		1		0.0339		2.02		531	57.9	7.84
P01621	Ig kappa chain V-III region NG9 (Fragment) OS=Homo sapiens PE=2 SV=1 - [KV303_HUMAN]	0.16	1	1	1	1	63160	1		1		0.16		2.06		100	10.7	6.52
P31025	Lipocalin-1 OS=Homo sapiens GN=LCN1 PE=1 SV=1 - [LCN1_HUMAN]	0.0625	1	1	1	1	144300	1		1		0.0625		2.41		176	19.2	5.58
Q7Z2D5	Lipid phosphate phosphatase-related protein type 4 OS=Homo sapiens GN=LPPR4 PE=1 SV=1 - [LPPR4_HUMAN]	0.0144	1	1	1	1	152800	1		1		0.0144		2.44		763	82.9	8.73
P60660	Myosin light polypeptide 6 OS=Homo sapiens GN=MYL6 PE=1 SV=2 - [MYL6_HUMAN]	0.0861	2	1	1	1	65370	1		1		0.0861		2.21		151	16.9	4.65
Q8WUM4	Programmed cell death 6-interacting protein OS=Homo sapiens GN=PDCD6IP PE=1 SV=1 - [PDC6I_HUMAN]	0.0184	1	1	1	1	33680	1		1		0.0184		1.64		868	96	6.52
P00558	Phosphoglycerate kinase 1 OS=Homo sapiens GN=PGK1 PE=1 SV=3 - [PGK1_HUMAN]	0.0264	1	1	1	1	31210	1		1		0.0264		1.82		417	44.6	8.1
P00439	Phenylalanine-4-hydroxylase OS=Homo sapiens GN=PAH PE=1 SV=1 - [PH4H_HUMAN]	0.0243	1	1	1	1	108100	1		1		0.0243		2.68		452	51.8	6.6
P03973	Antileukoproteinase OS=Homo sapiens GN=SLPI PE=1 SV=2 - [SLPI_HUMAN]	0.0909	1	1	1	1	0	1		1		0.0909		1.84		132	14.3	8.75
P02814	Submaxillary gland androgen-regulated protein 3B OS=Homo sapiens GN=SMR3B PE=1 SV=2 - [SMR3B_HUMAN]	0.2658	1	1	1	4	6939000	1		4		0.2658		2.19		79	8.2	9.57
O60635	Tetraspanin-1 OS=Homo sapiens GN=TSPAN1 PE=1 SV=2 - [TSN1_HUMAN]	0.0539	1	1	1	1	248500	1		1		0.0539		1.81		241	26.3	5.25
P07996	Thrombospondin-1 OS=Homo sapiens GN=THBS1 PE=1 SV=2 - [TSP1_HUMAN]	0.0094	1	1	1	1	78800	1		1		0.0094		1.92		1170	129.3	4.94
P0CG48	Polyubiquitin-C OS=Homo sapiens GN=UBC PE=1 SV=3 - [UBC_HUMAN]	0.2102	4	1	1	1	888500	1		1		0.2102		0		685	77	7.66
O95155	Ubiquitin conjugation factor E4 B OS=Homo sapiens GN=UBE4B PE=1 SV=1 - [UBE4B_HUMAN]	0.0115	1	1	1	1	129500	1		1		0.0115		1.66		1302	146.1	6.55
Q14508	WAP four-disulfide core domain protein 2 OS=Homo sapiens GN=WFDC2 PE=1 SV=2 - [WFDC2_HUMAN]	0.129	1	1	1	1	140700	1		1		0.129		1.95		124	13	4.84

## Sheet: Fr4 (Upward)
Accession	Description	Sum(Coverage)	Sum(# Proteins)	Sum(# Unique Peptides)	Sum(# Peptides)	Sum(# PSMs)	Area	# Peptides A10	# Peptides A6	# PSM A10	# PSM A6	Coverage A10	Coverage A6	Score A10	Score A6	# AAs	MW [kDa]	calc. pI
P31946	14-3-3 protein beta/alpha OS=Homo sapiens GN=YWHAB PE=1 SV=3 - [1433B_HUMAN]	0.1301	1	1	3	4	286900	3	1	3	1	0.1301	0.0569	6.04	44.82	246	28.1	4.83
P62258	14-3-3 protein epsilon OS=Homo sapiens GN=YWHAE PE=1 SV=1 - [1433E_HUMAN]	0.2	1	3	5	7	375600	5	2	5	2	0.2	0.0784	10.54	31.62	255	29.2	4.74
Q04917	14-3-3 protein eta OS=Homo sapiens GN=YWHAH PE=1 SV=4 - [1433F_HUMAN]	0.1301	1	1	3	4	328400	3	1	3	1	0.1301	0.0569	6.6	23.45	246	28.2	4.84
P61981	14-3-3 protein gamma OS=Homo sapiens GN=YWHAG PE=1 SV=2 - [1433G_HUMAN]	0.1296	1	1	3	4	321700	3	1	3	1	0.1296	0.0567	6.41	27.21	247	28.3	4.89
P31947	14-3-3 protein sigma OS=Homo sapiens GN=SFN PE=1 SV=1 - [1433S_HUMAN]	0.1169	1	1	3	4	298400	3	1	3	1	0.1169	0.0444	6.53	21.36	248	27.8	4.74
P27348	14-3-3 protein theta OS=Homo sapiens GN=YWHAQ PE=1 SV=1 - [1433T_HUMAN]	0.1755	1	2	4	5	303300	3	2	3	2	0.1306	0.102	6.64	33.06	245	27.7	4.78
P63104	14-3-3 protein zeta/delta OS=Homo sapiens GN=YWHAZ PE=1 SV=1 - [1433Z_HUMAN]	0.1796	1	2	4	6	444500	4	2	4	2	0.1796	0.1061	8.91	40.47	245	27.7	4.79
P01009	Alpha-1-antitrypsin OS=Homo sapiens GN=SERPINA1 PE=1 SV=3 - [A1AT_HUMAN]	0.067	1	2	2	4	311000	2	2	2	2	0.067	0.067	5.58	69.79	418	46.7	5.59
P01023	Alpha-2-macroglobulin OS=Homo sapiens GN=A2M PE=1 SV=3 - [A2MG_HUMAN]	0.0414	2	5	5	12	694500	5	4	7	5	0.0414	0.0353	16.16	106.85	1474	163.2	6.46
P01011	Alpha-1-antichymotrypsin OS=Homo sapiens GN=SERPINA3 PE=1 SV=2 - [AACT_HUMAN]	0.1111	1	4	4	7	701900	4	3	4	3	0.1111	0.0922	8.63	57.59	423	47.6	5.52
P60709	Actin, cytoplasmic 1 OS=Homo sapiens GN=ACTB PE=1 SV=1 - [ACTB_HUMAN]	0.24	11	7	7	15	2386000	6	5	8	7	0.2107	0.1573	8.82	78.19	375	41.7	5.48
Q15847	Adipogenesis regulatory factor OS=Homo sapiens GN=ADIRF PE=1 SV=1 - [ADIRF_HUMAN]	0.1842	1	1	1	2	252100	1	1	1	1	0.1842	0.1842	2.37	30.55	76	7.8	5.31
P02768	Serum albumin OS=Homo sapiens GN=ALB PE=1 SV=2 - [ALBU_HUMAN]	0.4483	1	20	20	68	39990000	20	17	39	29	0.4483	0.3498	70.69	478.77	609	69.3	6.28
P04075	Fructose-bisphosphate aldolase A OS=Homo sapiens GN=ALDOA PE=1 SV=2 - [ALDOA_HUMAN]	0.0385	1	1	1	2	344600	1	1	1	1	0.0385	0.0385	2.98	64.43	364	39.4	8.09
P35858	Insulin-like growth factor-binding protein complex acid labile subunit OS=Homo sapiens GN=IGFALS PE=1 SV=1 - [ALS_HUMAN]	0.043	1	2	2	3	197000	2	1	2	1	0.043	0.0231	5.01	23.2	605	66	6.79
P15144	Aminopeptidase N OS=Homo sapiens GN=ANPEP PE=1 SV=4 - [AMPN_HUMAN]	0.0827	1	7	7	18	261200	7	4	11	7	0.0827	0.0517	18.33	136.91	967	109.5	5.48
P01019	Angiotensinogen OS=Homo sapiens GN=AGT PE=1 SV=1 - [ANGT_HUMAN]	0.0515	1	2	2	4	122900	2	2	2	2	0.0515	0.0515	4.92	62.36	485	53.1	6.32
P01008	Antithrombin-III OS=Homo sapiens GN=SERPINC1 PE=1 SV=1 - [ANT3_HUMAN]	0.0517	1	3	3	6	939200	3	2	4	2	0.0517	0.0474	10.31	56.54	464	52.6	6.71
P04083	Annexin A1 OS=Homo sapiens GN=ANXA1 PE=1 SV=2 - [ANXA1_HUMAN]	0.1185	1	3	3	4	274100	2	2	2	2	0.0867	0.078	0	34.71	346	38.7	7.02
P12429	Annexin A3 OS=Homo sapiens GN=ANXA3 PE=1 SV=3 - [ANXA3_HUMAN]	0.0743	1	2	2	2	69010	1	1	1	1	0.0279	0.0464	2.17	15.05	323	36.4	5.92
P09525	Annexin A4 OS=Homo sapiens GN=ANXA4 PE=1 SV=4 - [ANXA4_HUMAN]	0.0345	1	1	1	2	49570	1	1	1	1	0.0345	0.0345	1.99	22.85	319	35.9	6.13
P02647	Apolipoprotein A-I OS=Homo sapiens GN=APOA1 PE=1 SV=1 - [APOA1_HUMAN]	0.0899	1	2	2	3	135200	2	1	2	1	0.0899	0.0487	2.6	30.79	267	30.8	5.76
P06727	Apolipoprotein A-IV OS=Homo sapiens GN=APOA4 PE=1 SV=3 - [APOA4_HUMAN]	0.1263	1	5	5	9	548800	5	4	5	4	0.1263	0.1035	12.96	118.64	396	45.4	5.38
P08519	Apolipoprotein(a) OS=Homo sapiens GN=LPA PE=1 SV=1 - [APOA_HUMAN]	0.0783	1	4	4	5	224700	4	1	4	1	0.0783	0.0682	7.01	77.17	4548	501	5.88
P04114	Apolipoprotein B-100 OS=Homo sapiens GN=APOB PE=1 SV=2 - [APOB_HUMAN]	0.0962	1	39	39	69	1789000	37	29	39	30	0.0934	0.0725	86.44	512.98	4563	515.3	7.05
P02656	Apolipoprotein C-III OS=Homo sapiens GN=APOC3 PE=1 SV=1 - [APOC3_HUMAN]	0.1616	1	1	1	4	1352000	1	1	2	2	0.1616	0.1616	5.82	49.86	99	10.8	5.41
P55056	Apolipoprotein C-IV OS=Homo sapiens GN=APOC4 PE=1 SV=1 - [APOC4_HUMAN]	0.1811	1	2	2	2	157400	1	1	1	1	0.0866	0.0945	2.69	0	127	14.5	8.92
P05090	Apolipoprotein D OS=Homo sapiens GN=APOD PE=1 SV=1 - [APOD_HUMAN]	0.0582	1	1	1	1	181700	1		1		0.0582	0	2.53		189	21.3	5.15
P02649	Apolipoprotein E OS=Homo sapiens GN=APOE PE=1 SV=1 - [APOE_HUMAN]	0.3123	1	9	9	23	3652000	9	8	13	10	0.3123	0.265	25.52	192.91	317	36.1	5.73
O14791	Apolipoprotein L1 OS=Homo sapiens GN=APOL1 PE=1 SV=5 - [APOL1_HUMAN]	0.0377	1	1	1	2	109200	1	1	1	1	0.0377	0.0377	2.44	30.42	398	43.9	5.81
P61204	ADP-ribosylation factor 3 OS=Homo sapiens GN=ARF3 PE=1 SV=2 - [ARF3_HUMAN]	0.1989	4	3	3	6	291900	3	3	3	3	0.1989	0.1989	7.51	43.78	181	20.6	7.43
A6NMY6	Putative annexin A2-like protein OS=Homo sapiens GN=ANXA2P2 PE=5 SV=2 - [AXA2L_HUMAN]	0.0295	2	1	1	2	101000	1	1	1	1	0.0295	0.0295	2.63	24.33	339	38.6	6.95
P80723	Brain acid soluble protein 1 OS=Homo sapiens GN=BASP1 PE=1 SV=2 - [BASP1_HUMAN]	0.2247	1	3	3	6	156400	3	3	3	3	0.2247	0.2247	7.9	48.86	227	22.7	4.63
Q96DR5	BPI fold-containing family A member 2 OS=Homo sapiens GN=BPIFA2 PE=1 SV=2 - [BPIA2_HUMAN]	0.1446	1	4	4	7	331000	4	3	4	3	0.1446	0.1124	9.7	83.09	249	27	5.59
Q8N4F0	BPI fold-containing family B member 2 OS=Homo sapiens GN=BPIFB2 PE=1 SV=2 - [BPIB2_HUMAN]	0.024	1	1	1	1	59280	1		1		0.024	0	2.49		458	49.1	8.72
P02746	Complement C1q subcomponent subunit B OS=Homo sapiens GN=C1QB PE=1 SV=3 - [C1QB_HUMAN]	0.0553	1	1	1	2	223700	1	1	1	1	0.0553	0.0553	2.47	41.68	253	26.7	8.63
P02747	Complement C1q subcomponent subunit C OS=Homo sapiens GN=C1QC PE=1 SV=3 - [C1QC_HUMAN]	0.1224	1	2	2	4	354500	2	2	2	2	0.1224	0.1224	5.01	66.45	245	25.8	8.41
P04003	C4b-binding protein alpha chain OS=Homo sapiens GN=C4BPA PE=1 SV=2 - [C4BPA_HUMAN]	0.0184	1	1	1	2	0	1	1	1	1	0.0184	0.0184	2.59	37.33	597	67	7.3
P27482	Calmodulin-like protein 3 OS=Homo sapiens GN=CALML3 PE=1 SV=2 - [CALL3_HUMAN]	0.3691	1	4	4	7	335500	4	3	4	3	0.3691	0.2953	10.91	98.23	149	16.9	4.42
P62158	Calmodulin OS=Homo sapiens GN=CALM1 PE=1 SV=2 - [CALM_HUMAN]	0.2953	1	5	5	9	264700	5	4	5	4	0.2953	0.2953	9.06	67.47	149	16.8	4.22
P15169	Carboxypeptidase N catalytic chain OS=Homo sapiens GN=CPN1 PE=1 SV=1 - [CBPN_HUMAN]	0.0415	1	2	2	4	115500	2	2	2	2	0.0415	0.0415	4.89	43.17	458	52.3	7.34
Q494V2	Coiled-coil domain-containing protein 37 OS=Homo sapiens GN=CCDC37 PE=2 SV=1 - [CCD37_HUMAN]	0.0115	1	1	1	1	1064000	1		1		0.0115	0	2.48		611	71.1	7.11
P08571	Monocyte differentiation antigen CD14 OS=Homo sapiens GN=CD14 PE=1 SV=2 - [CD14_HUMAN]	0.024	1	1	1	2	15130	1	1	1	1	0.024	0.024	1.76	28.51	375	40.1	6.23
P13987	CD59 glycoprotein OS=Homo sapiens GN=CD59 PE=1 SV=1 - [CD59_HUMAN]	0.1875	1	3	3	10	7046000	3	3	6	4	0.1875	0.1875	12.92	78.05	128	14.2	6.48
P60953	Cell division control protein 42 homolog OS=Homo sapiens GN=CDC42 PE=1 SV=2 - [CDC42_HUMAN]	0.0524	1	1	1	1	343200	1		1		0.0524	0	2.67		191	21.2	6.55
P00450	Ceruloplasmin OS=Homo sapiens GN=CP PE=1 SV=1 - [CERU_HUMAN]	0.0094	1	1	1	2	340900	1	1	1	1	0.0094	0.0094	2.18	38	1065	122.1	5.72
P08603	Complement factor H OS=Homo sapiens GN=CFH PE=1 SV=4 - [CFAH_HUMAN]	0.0106	1	1	1	2	240000	1	1	1	1	0.0106	0.0106	3.13	38.33	1231	139	6.61
Q9UQN3	Charged multivesicular body protein 2b OS=Homo sapiens GN=CHMP2B PE=1 SV=1 - [CHM2B_HUMAN]	0.0469	1	1	1	2	37400	1	1	1	1	0.0469	0.0469	1.88	22.49	213	23.9	8.76
Q99828	Calcium and integrin-binding protein 1 OS=Homo sapiens GN=CIB1 PE=1 SV=4 - [CIB1_HUMAN]	0.1099	1	2	2	4	84340	2	2	2	2	0.1099	0.1099	4.08	26.99	191	21.7	4.78
O00299	Chloride intracellular channel protein 1 OS=Homo sapiens GN=CLIC1 PE=1 SV=4 - [CLIC1_HUMAN]	0.0498	1	1	1	2	309200	1	1	1	1	0.0498	0.0498	3.26	71.56	241	26.9	5.17
P10909	Clusterin OS=Homo sapiens GN=CLU PE=1 SV=1 - [CLUS_HUMAN]	0.0468	1	2	2	3	247200	2	1	2	1	0.0468	0.0245	5.17	35.27	449	52.5	6.27
P01024	Complement C3 OS=Homo sapiens GN=C3 PE=1 SV=2 - [CO3_HUMAN]	0.0806	1	12	12	21	1102000	12	5	15	6	0.0806	0.0343	30.93	171.27	1663	187	6.4
P0C0L4	Complement C4-A OS=Homo sapiens GN=C4A PE=1 SV=2 - [CO4A_HUMAN]	0.0573	2	9	9	22	2492000	8	8	11	11	0.0499	0.0522	24.73	229.01	1744	192.7	7.08
P01031	Complement C5 OS=Homo sapiens GN=C5 PE=1 SV=4 - [CO5_HUMAN]	0.0131	1	2	2	3	173200	2	1	2	1	0.0131	0.0072	5.06	15.03	1676	188.2	6.52
P07358	Complement component C8 beta chain OS=Homo sapiens GN=C8B PE=1 SV=3 - [CO8B_HUMAN]	0.0254	1	1	1	6	276400	1	1	3	3	0.0254	0.0254	3.54	78.42	591	67	8.13
P07360	Complement component C8 gamma chain OS=Homo sapiens GN=C8G PE=1 SV=3 - [CO8G_HUMAN]	0.0743	1	1	1	3	305100	1	1	2	1	0.0743	0.0743	2.15	26.55	202	22.3	8.31
P23528	Cofilin-1 OS=Homo sapiens GN=CFL1 PE=1 SV=3 - [COF1_HUMAN]	0.0663	2	1	1	4	168100	1	1	2	2	0.0663	0.0663	5.16	55.11	166	18.5	8.09
P04080	Cystatin-B OS=Homo sapiens GN=CSTB PE=1 SV=2 - [CYTB_HUMAN]	0.1224	1	1	1	2	237400	1	1	1	1	0.1224	0.1224	2.57	34.04	98	11.1	7.56
P28325	Cystatin-D OS=Homo sapiens GN=CST5 PE=1 SV=1 - [CYTD_HUMAN]	0.0986	1	1	1	3	118400	1	1	2	1	0.0986	0.0986	5.11	30.28	142	16.1	7.17
P01034	Cystatin-C OS=Homo sapiens GN=CST3 PE=1 SV=1 - [CYTC_HUMAN]	0.0753	1	1	1	2	169100	1	1	1	1	0.0753	0.0753	2.06	28.43	146	15.8	8.75
Q9H1C7	Cysteine-rich and transmembrane domain-containing protein 1 OS=Homo sapiens GN=CYSTM1 PE=1 SV=1 - [CYTM1_HUMAN]	0.1031	1	1	1	2	102300	1	1	1	1	0.1031	0.1031	2.35	25.97	97	10.6	4.32
P01036	Cystatin-S OS=Homo sapiens GN=CST4 PE=1 SV=3 - [CYTS_HUMAN]	0.1348	3	2	2	4	146000	2	2	2	2	0.1348	0.1348	4.89	44.56	141	16.2	5.02
P08174	Complement decay-accelerating factor OS=Homo sapiens GN=CD55 PE=1 SV=4 - [DAF_HUMAN]	0.021	1	1	1	1	337100	1		1		0.021	0	2.85		381	41.4	7.59
P81605	Dermcidin OS=Homo sapiens GN=DCD PE=1 SV=2 - [DCD_HUMAN]	0.2	1	2	2	4	535700	2	2	2	2	0.2	0.2	5.32	81.36	110	11.3	6.54
P59665	Neutrophil defensin 1 OS=Homo sapiens GN=DEFA1 PE=1 SV=1 - [DEF1_HUMAN]	0.0957	2	1	1	2	93890	1	1	1	1	0.0957	0.0957	2.18	37.86	94	10.2	6.99
Q9UGM3	Deleted in malignant brain tumors 1 protein OS=Homo sapiens GN=DMBT1 PE=1 SV=2 - [DMBT1_HUMAN]	0.0696	1	1	1	4	2765000	1	1	2	2	0.0696	0.0696	5.57	60.77	2413	260.6	5.44
P06733	Alpha-enolase OS=Homo sapiens GN=ENO1 PE=1 SV=2 - [ENOA_HUMAN]	0.1083	2	3	3	5	177100	3	2	3	2	0.1083	0.0783	4.78	37.07	434	47.1	7.39
O14638	Ectonucleotide pyrophosphatase/phosphodiesterase family member 3 OS=Homo sapiens GN=ENPP3 PE=1 SV=2 - [ENPP3_HUMAN]	0.0331	1	2	2	4	226700	2	2	2	2	0.0331	0.0331	3.64	25.95	875	100.1	6.57
P15311	Ezrin OS=Homo sapiens GN=EZR PE=1 SV=4 - [EZRI_HUMAN]	0.1468	3	7	8	18	1365000	8	6	10	8	0.1468	0.1212	24.01	177.29	586	69.4	6.27
P00748	Coagulation factor XII OS=Homo sapiens GN=F12 PE=1 SV=3 - [FA12_HUMAN]	0.0146	1	1	1	2	983400	1	1	1	1	0.0146	0.0146	2.34	33.96	615	67.7	7.74
P12259	Coagulation factor V OS=Homo sapiens GN=F5 PE=1 SV=4 - [FA5_HUMAN]	0.0148	1	3	3	4	55430	3	1	3	1	0.0148	0.0045	7.7	52.32	2224	251.5	6.05
P05413	Fatty acid-binding protein, heart OS=Homo sapiens GN=FABP3 PE=1 SV=4 - [FABPH_HUMAN]	0.0977	1	1	1	2	148300	1	1	1	1	0.0977	0.0977	1.72	18.36	133	14.8	6.8
P23142	Fibulin-1 OS=Homo sapiens GN=FBLN1 PE=1 SV=4 - [FBLN1_HUMAN]	0.0199	1	1	1	1	421000	1		1		0.0199	0	2.02		703	77.2	5.22
Q9Y6R7	IgGFc-binding protein OS=Homo sapiens GN=FCGBP PE=1 SV=3 - [FCGBP_HUMAN]	0.015	1	2	2	4	224800	2	2	2	2	0.015	0.015	4.44	35.75	5405	571.6	5.34
P02771	Alpha-fetoprotein OS=Homo sapiens GN=AFP PE=1 SV=1 - [FETA_HUMAN]	0.0164	1	1	1	2	3638000	1	1	1	1	0.0164	0.0164	2.77	63.5	609	68.6	5.68
P02751	Fibronectin OS=Homo sapiens GN=FN1 PE=1 SV=4 - [FINC_HUMAN]	0.0314	1	5	5	12	1357000	5	5	7	5	0.0314	0.0314	10.57	54.72	2386	262.5	5.71
P62942	Peptidyl-prolyl cis-trans isomerase FKBP1A OS=Homo sapiens GN=FKBP1A PE=1 SV=2 - [FKB1A_HUMAN]	0.1204	1	1	1	1	77120		1		1		0.1204		25.03	108	11.9	8.16
P04406	Glyceraldehyde-3-phosphate dehydrogenase OS=Homo sapiens GN=GAPDH PE=1 SV=3 - [G3P_HUMAN]	0.0866	1	2	2	3	334700	2	1	2	1	0.0866	0.0418	3.67	20.61	335	36	8.46
P62873	Guanine nucleotide-binding protein G(I)/G(S)/G(T) subunit beta-1 OS=Homo sapiens GN=GNB1 PE=1 SV=3 - [GBB1_HUMAN]	0.0971	3	1	3	5	427300	2	3	2	3	0.0647	0.0971	4.73	36.5	340	37.4	6
P62879	Guanine nucleotide-binding protein G(I)/G(S)/G(T) subunit beta-2 OS=Homo sapiens GN=GNB2 PE=1 SV=3 - [GBB2_HUMAN]	0.1529	3	2	4	7	436100	3	4	3	4	0.1206	0.1529	7.53	60.85	340	37.3	6
P50151	Guanine nucleotide-binding protein G(I)/G(S)/G(O) subunit gamma-10 OS=Homo sapiens GN=GNG10 PE=1 SV=1 - [GBG10_HUMAN]	0.2206	1	1	1	2	85980	1	1	1	1	0.2206	0.2206	2.05	21.45	68	7.2	7.85
Q9UBI6	Guanine nucleotide-binding protein G(I)/G(S)/G(O) subunit gamma-12 OS=Homo sapiens GN=GNG12 PE=1 SV=3 - [GBG12_HUMAN]	0.3472	1	2	2	3	133000	2	1	2	1	0.3472	0.1528	2.06	23.56	72	8	8.97
O60262	Guanine nucleotide-binding protein G(I)/G(S)/G(O) subunit gamma-7 OS=Homo sapiens GN=GNG7 PE=1 SV=1 - [GBG7_HUMAN]	0.2353	1	1	1	2	53860	1	1	1	1	0.2353	0.2353	1.95	25.1	68	7.5	8.51
P06396	Gelsolin OS=Homo sapiens GN=GSN PE=1 SV=1 - [GELS_HUMAN]	0.0524	1	3	3	5	189900	3	2	3	2	0.0524	0.0384	5.41	53.89	782	85.6	6.28
P04899	Guanine nucleotide-binding protein G(i) subunit alpha-2 OS=Homo sapiens GN=GNAI2 PE=1 SV=3 - [GNAI2_HUMAN]	0.062	9	1	2	3	306700	2	1	2	1	0.062	0.031	4.8	28.1	355	40.4	5.54
P08754	Guanine nucleotide-binding protein G(k) subunit alpha OS=Homo sapiens GN=GNAI3 PE=1 SV=3 - [GNAI3_HUMAN]	0.0734	9	1	2	4	339700	2	1	3	1	0.0734	0.0311	2.22	28.1	354	40.5	5.69
P63092	Guanine nucleotide-binding protein G(s) subunit alpha isoforms short OS=Homo sapiens GN=GNAS PE=1 SV=1 - [GNAS2_HUMAN]	0.1015	10	2	3	6	263700	3	2	4	2	0.1015	0.0685	6.38	29.38	394	45.6	5.82
Q9NQ84	G-protein coupled receptor family C group 5 member C OS=Homo sapiens GN=GPRC5C PE=1 SV=2 - [GPC5C_HUMAN]	0.1451	1	5	5	15	962000	5	5	8	7	0.1451	0.1451	17.74	139.04	441	48.2	8.43
O60814	Histone H2B type 1-K OS=Homo sapiens GN=HIST1H2BK PE=1 SV=3 - [H2B1K_HUMAN]	0.0714	15	1	1	1	524700	1		1		0.0714	0	2.2		126	13.9	10.32
P62805	Histone H4 OS=Homo sapiens GN=HIST1H4A PE=1 SV=2 - [H4_HUMAN]	0.2718	1	3	3	5	273500	3	2	3	2	0.2718	0.1942	7.48	61.58	103	11.4	11.36
P69905	Hemoglobin subunit alpha OS=Homo sapiens GN=HBA1 PE=1 SV=2 - [HBA_HUMAN]	0.2324	1	3	3	10	1751000	3	3	5	5	0.2324	0.2324	13.26	68.36	142	15.2	8.68
P68871	Hemoglobin subunit beta OS=Homo sapiens GN=HBB PE=1 SV=2 - [HBB_HUMAN]	0.2789	2	3	3	14	1270000	3	3	7	7	0.2789	0.2789	10.51	106.33	147	16	7.28
P02790	Hemopexin OS=Homo sapiens GN=HPX PE=1 SV=2 - [HEMO_HUMAN]	0.0238	1	1	1	1	1932000		1		1	0	0.0238		0	462	51.6	7.02
P05546	Heparin cofactor 2 OS=Homo sapiens GN=SERPIND1 PE=1 SV=3 - [HEP2_HUMAN]	0.018	1	1	1	2	257300	1	1	1	1	0.018	0.018	2.94	43.16	499	57	6.9
P0DMV8;P0DMV9	Heat shock 70 kDa protein 1A OS=Homo sapiens GN=HSPA1A PE=1 SV=1 - [HS71A_HUMAN]	0.0796	5	2	4	7	318100	4	3	4	3	0.0796	0.0562	10.21	42.61	641	70	5.66
P11142	Heat shock cognate 71 kDa protein OS=Homo sapiens GN=HSPA8 PE=1 SV=1 - [HSP7C_HUMAN]	0.1254	5	4	6	11	303900	6	5	6	5	0.1254	0.0975	8.93	36.92	646	70.9	5.52
P04792	Heat shock protein beta-1 OS=Homo sapiens GN=HSPB1 PE=1 SV=2 - [HSPB1_HUMAN]	0.0488	1	1	1	2	70160	1	1	1	1	0.0488	0.0488	2.9	54.73	205	22.8	6.4
P01824	Ig heavy chain V-II region WAH OS=Homo sapiens PE=1 SV=1 - [HV206_HUMAN]	0.0698	1	1	1	1	82770	1		1		0.0698	0	1.87		129	14.1	8.46
P05155	Plasma protease C1 inhibitor OS=Homo sapiens GN=SERPING1 PE=1 SV=2 - [IC1_HUMAN]	0.02	1	1	1	1	707600	1		1		0.02	0	3.08		500	55.1	6.55
P01876	Ig alpha-1 chain C region OS=Homo sapiens GN=IGHA1 PE=1 SV=2 - [IGHA1_HUMAN]	0.1275	1	1	4	8	890200	4	3	5	3	0.1275	0.102	6.99	51.68	353	37.6	6.51
P01877	Ig alpha-2 chain C region OS=Homo sapiens GN=IGHA2 PE=1 SV=3 - [IGHA2_HUMAN]	0.15	1	1	4	7	421600	4	2	5	2	0.15	0.0794	4.69	22.49	340	36.5	6.1
P01859	Ig gamma-2 chain C region OS=Homo sapiens GN=IGHG2 PE=1 SV=2 - [IGHG2_HUMAN]	0.0736	4	2	2	4	364600	2	2	2	2	0.0736	0.0736	5.18	45.04	326	35.9	7.59
P01871	Ig mu chain C region OS=Homo sapiens GN=IGHM PE=1 SV=3 - [IGHM_HUMAN]	0.1305	2	5	5	10	1489000	4	5	5	5	0.1128	0.1305	12.65	123.46	452	49.3	6.77
B9A064	Immunoglobulin lambda-like polypeptide 5 OS=Homo sapiens GN=IGLL5 PE=2 SV=2 - [IGLL5_HUMAN]	0.1075	2	1	2	3	41580	2	1	2	1	0.1075	0.0701	2.36	20.77	214	23	8.84
P05154	Plasma serine protease inhibitor OS=Homo sapiens GN=SERPINA5 PE=1 SV=3 - [IPSP_HUMAN]	0.0271	1	1	1	2	48060	1	1	1	1	0.0271	0.0271	2.7	42.55	406	45.6	9.26
P53990	IST1 homolog OS=Homo sapiens GN=IST1 PE=1 SV=1 - [IST1_HUMAN]	0.0275	1	1	1	2	67000	1	1	1	1	0.0275	0.0275	2.35	29.93	364	39.7	5.35
P19827	Inter-alpha-trypsin inhibitor heavy chain H1 OS=Homo sapiens GN=ITIH1 PE=1 SV=3 - [ITIH1_HUMAN]	0.0461	1	4	4	7	784500	4	3	4	3	0.0461	0.0384	10.77	77.13	911	101.3	6.79
P19823	Inter-alpha-trypsin inhibitor heavy chain H2 OS=Homo sapiens GN=ITIH2 PE=1 SV=2 - [ITIH2_HUMAN]	0.0391	1	3	3	6	333800	3	2	3	3	0.0391	0.0233	4.59	34.01	946	106.4	6.86
Q14624	Inter-alpha-trypsin inhibitor heavy chain H4 OS=Homo sapiens GN=ITIH4 PE=1 SV=4 - [ITIH4_HUMAN]	0.0892	1	7	7	15	1294000	6	7	7	8	0.0796	0.0892	18.47	174.7	930	103.3	6.98
P13645	Keratin, type I cytoskeletal 10 OS=Homo sapiens GN=KRT10 PE=1 SV=6 - [K1C10_HUMAN]	0.3151	6	17	18	41	8033000	18	14	23	18	0.3151	0.262	59.55	484.39	584	58.8	5.21
P02533	Keratin, type I cytoskeletal 14 OS=Homo sapiens GN=KRT14 PE=1 SV=4 - [K1C14_HUMAN]	0.1165	7	2	5	13	1675000	5	4	7	6	0.1165	0.0847	16.87	186.57	472	51.5	5.16
P08779	Keratin, type I cytoskeletal 16 OS=Homo sapiens GN=KRT16 PE=1 SV=4 - [K1C16_HUMAN]	0.1015	6	1	4	12	1633000	4	4	6	6	0.1015	0.1015	13.34	142.08	473	51.2	5.05
P35527	Keratin, type I cytoskeletal 9 OS=Homo sapiens GN=KRT9 PE=1 SV=3 - [K1C9_HUMAN]	0.1124	1	6	6	12	1023000	6	6	6	6	0.1124	0.1124	17.21	161.29	623	62	5.24
Q15323	Keratin, type I cuticular Ha1 OS=Homo sapiens GN=KRT31 PE=1 SV=3 - [K1H1_HUMAN]	0.3245	2	2	12	20	2057000	11	8	12	8	0.2957	0.2236	27.69	175.08	416	47.2	4.88
P35908	Keratin, type II cytoskeletal 2 epidermal OS=Homo sapiens GN=KRT2 PE=1 SV=2 - [K22E_HUMAN]	0.2238	6	10	13	30	6969000	13	13	15	15	0.2238	0.2238	42.15	452.3	639	65.4	8
P04264	Keratin, type II cytoskeletal 1 OS=Homo sapiens GN=KRT1 PE=1 SV=6 - [K2C1_HUMAN]	0.2842	3	14	18	48	9612000	17	15	26	22	0.2702	0.2547	65.46	558	644	66	8.12
P13647	Keratin, type II cytoskeletal 5 OS=Homo sapiens GN=KRT5 PE=1 SV=3 - [K2C5_HUMAN]	0.161	2	8	9	15	915100	7	7	7	8	0.1322	0.1237	14.77	123.47	590	62.3	7.74
P04259	Keratin, type II cytoskeletal 6B OS=Homo sapiens GN=KRT6B PE=1 SV=5 - [K2C6B_HUMAN]	0.0727	5	1	4	7	2309000	4	3	4	3	0.0727	0.055	9.33	64.23	564	60	8
P29622	Kallistatin OS=Homo sapiens GN=SERPINA4 PE=1 SV=3 - [KAIN_HUMAN]	0.0211	1	1	1	2	104900	1	1	1	1	0.0211	0.0211	1.75	29.41	427	48.5	7.75
P06870	Kallikrein-1 OS=Homo sapiens GN=KLK1 PE=1 SV=2 - [KLK1_HUMAN]	0.0496	1	1	1	2	1145000	1	1	1	1	0.0496	0.0496	2.95	34.58	262	28.9	4.83
Q9BYT5	Keratin-associated protein 2-2 OS=Homo sapiens GN=KRTAP2-2 PE=2 SV=3 - [KRA22_HUMAN]	0.0813	3	1	1	3	8622000	1	1	2	1	0.0813	0.0813	3.02	44.42	123	12.9	7.81
Q9BYR8	Keratin-associated protein 3-1 OS=Homo sapiens GN=KRTAP3-1 PE=1 SV=1 - [KRA31_HUMAN]	0.1735	1	1	1	8	52090000	1	1	4	4	0.1735	0.1735	7.63	140.42	98	10.5	6.4
Q9BYR7	Keratin-associated protein 3-2 OS=Homo sapiens GN=KRTAP3-2 PE=1 SV=1 - [KRA32_HUMAN]	0.1735	1	1	1	4	36850000	1	1	2	2	0.1735	0.1735	4.81	63.1	98	10.4	5.69
Q9BYR6	Keratin-associated protein 3-3 OS=Homo sapiens GN=KRTAP3-3 PE=1 SV=1 - [KRA33_HUMAN]	0.1735	1	1	1	2	43740000	1	1	1	1	0.1735	0.1735	2.96	64.57	98	10.4	5.69
Q9BYR4	Keratin-associated protein 4-3 OS=Homo sapiens GN=KRTAP4-3 PE=2 SV=2 - [KRA43_HUMAN]	0.0718	1	1	1	2	3074000	1	1	1	1	0.0718	0.0718	2.55	37.17	195	20.5	7.94
Q92764	Keratin, type I cuticular Ha5 OS=Homo sapiens GN=KRT35 PE=2 SV=5 - [KRT35_HUMAN]	0.0659	2	1	3	5	436900	2	3	2	3	0.0462	0.0659	6.17	87.64	455	50.3	4.91
O76013	Keratin, type I cuticular Ha6 OS=Homo sapiens GN=KRT36 PE=2 SV=1 - [KRT36_HUMAN]	0.0642	4	1	3	4	946300	3	1	3	1	0.0642	0.0193	6.9	46.15	467	52.2	4.94
O76011	Keratin, type I cuticular Ha4 OS=Homo sapiens GN=KRT34 PE=2 SV=2 - [KRT34_HUMAN]	0.2706	1	4	10	17	1270000	10	6	11	6	0.2706	0.1537	24.69	169.25	436	49.4	5.06
O43790	Keratin, type II cuticular Hb6 OS=Homo sapiens GN=KRT86 PE=1 SV=1 - [KRT86_HUMAN]	0.2613	4	7	9	16	1745000	8	6	9	7	0.2428	0.1852	20.19	124.61	486	53.5	5.66
P78386	Keratin, type II cuticular Hb5 OS=Homo sapiens GN=KRT85 PE=1 SV=1 - [KRT85_HUMAN]	0.1065	1	3	5	7	293700	4	3	4	3	0.0888	0.0552	4.06	79.36	507	55.8	6.55
O76009	Keratin, type I cuticular Ha3-I OS=Homo sapiens GN=KRT33A PE=2 SV=2 - [KT33A_HUMAN]	0.2376	2	2	9	16	1763000	9	7	9	7	0.2376	0.1906	24.03	157.79	404	45.9	4.82
Q14525	Keratin, type I cuticular Ha3-II OS=Homo sapiens GN=KRT33B PE=1 SV=3 - [KT33B_HUMAN]	0.2797	1	1	9	15	1763000	8	6	9	6	0.25	0.1708	19.58	158.41	404	46.2	4.84
P01617	Ig kappa chain V-II region TEW OS=Homo sapiens PE=1 SV=1 - [KV204_HUMAN]	0.115	5	1	1	2	1740000	1	1	1	1	0.115	0.115	2.26	28.12	113	12.3	6
P01620	Ig kappa chain V-III region SIE OS=Homo sapiens PE=1 SV=1 - [KV302_HUMAN]	0.0826	4	1	1	1	96930	1		1		0.0826	0	2.16		109	11.8	8.48
P0CG05	Ig lambda-2 chain C regions OS=Homo sapiens GN=IGLC2 PE=1 SV=1 - [LAC2_HUMAN]	0.4151	5	2	3	9	93140	3	2	7	2	0.4151	0.2358	4.44	36.71	106	11.3	7.24
P17931	Galectin-3 OS=Homo sapiens GN=LGALS3 PE=1 SV=5 - [LEG3_HUMAN]	0.044	1	1	1	3	563300	1	1	2	1	0.044	0.044	4.58	33.55	250	26.1	8.56
P47929	Galectin-7 OS=Homo sapiens GN=LGALS7 PE=1 SV=2 - [LEG7_HUMAN]	0.0809	1	1	1	2	89290	1	1	1	1	0.0809	0.0809	2.26	28.66	136	15.1	7.62
P61626	Lysozyme C OS=Homo sapiens GN=LYZ PE=1 SV=1 - [LYSC_HUMAN]	0.0811	1	1	1	3	313200	1	1	2	1	0.0811	0.0811	4.82	39.99	148	16.5	9.16
P40925	Malate dehydrogenase, cytoplasmic OS=Homo sapiens GN=MDH1 PE=1 SV=4 - [MDHC_HUMAN]	0.1168	1	3	3	4	65650	3	1	3	1	0.1168	0.0299	3.56	24.03	334	36.4	7.36
P14174	Macrophage migration inhibitory factor OS=Homo sapiens GN=MIF PE=1 SV=4 - [MIF_HUMAN]	0.0783	1	1	1	2	209300	1	1	1	1	0.0783	0.0783	3.12	46.96	115	12.5	7.88
P26038	Moesin OS=Homo sapiens GN=MSN PE=1 SV=3 - [MOES_HUMAN]	0.0884	2	4	5	10	336300	5	5	5	5	0.0884	0.0884	11.73	117.81	577	67.8	6.4
P15941	Mucin-1 OS=Homo sapiens GN=MUC1 PE=1 SV=3 - [MUC1_HUMAN]	0.0446	1	4	4	7	1816000	4	1	6	1	0.0446	0.0088	8.97	37.03	1255	122	7.47
Q99102	Mucin-4 OS=Homo sapiens GN=MUC4 PE=1 SV=4 - [MUC4_HUMAN]	0.0111	1	2	2	4	597300	2	2	2	2	0.0111	0.0111	5.37	57.5	2169	231.4	6.27
Q9HC84	Mucin-5B OS=Homo sapiens GN=MUC5B PE=1 SV=3 - [MUC5B_HUMAN]	0.0167	1	2	2	3	173000	2	1	2	1	0.0167	0.0111	2.46	32.56	5762	596	6.64
P60660	Myosin light polypeptide 6 OS=Homo sapiens GN=MYL6 PE=1 SV=2 - [MYL6_HUMAN]	0.1457	2	2	2	2	132800	2		2		0.1457	0	4.68		151	16.9	4.65
O14745	Na(+)/H(+) exchange regulatory cofactor NHE-RF1 OS=Homo sapiens GN=SLC9A3R1 PE=1 SV=4 - [NHRF1_HUMAN]	0.1927	1	6	6	14	3321000	6	6	7	7	0.1927	0.1927	16.24	144.7	358	38.8	5.77
Q9UKS6	Protein kinase C and casein kinase substrate in neurons protein 3 OS=Homo sapiens GN=PACSIN3 PE=1 SV=2 - [PACN3_HUMAN]	0.033	1	1	1	2	42560	1	1	1	1	0.033	0.033	1.85	33.8	424	48.5	6.18
Q8WUM4	Programmed cell death 6-interacting protein OS=Homo sapiens GN=PDCD6IP PE=1 SV=1 - [PDC6I_HUMAN]	0.0495	1	4	4	6	112000	3	3	3	3	0.0403	0.0403	5.28	36.78	868	96	6.52
P30086	Phosphatidylethanolamine-binding protein 1 OS=Homo sapiens GN=PEBP1 PE=1 SV=3 - [PEBP1_HUMAN]	0.2246	1	3	3	6	253600	3	3	3	3	0.2246	0.2246	6.29	50.7	187	21	7.53
P36955	Pigment epithelium-derived factor OS=Homo sapiens GN=SERPINF1 PE=1 SV=4 - [PEDF_HUMAN]	0.0287	1	1	1	2	132900	1	1	1	1	0.0287	0.0287	2.65	54.37	418	46.3	6.38
P12273	Prolactin-inducible protein OS=Homo sapiens GN=PIP PE=1 SV=1 - [PIP_HUMAN]	0.1575	1	2	2	5	1543000	2	2	3	2	0.1575	0.1575	7.91	50.32	146	16.6	8.05
P00747	Plasminogen OS=Homo sapiens GN=PLG PE=1 SV=2 - [PLMN_HUMAN]	0.0259	1	2	2	2	255200	2		2		0.0259	0	4.49		810	90.5	7.24
P05186	Alkaline phosphatase, tissue-nonspecific isozyme OS=Homo sapiens GN=ALPL PE=1 SV=4 - [PPBT_HUMAN]	0.0496	1	2	2	4	92660	2	2	2	2	0.0496	0.0496	4.43	42.92	524	57.3	6.67
P62937	Peptidyl-prolyl cis-trans isomerase A OS=Homo sapiens GN=PPIA PE=1 SV=2 - [PPIA_HUMAN]	0.1212	1	2	2	2	560900	1	1	1	1	0.0545	0.0667	2.47	26.46	165	18	7.81
Q06830	Peroxiredoxin-1 OS=Homo sapiens GN=PRDX1 PE=1 SV=1 - [PRDX1_HUMAN]	0.1558	2	3	3	5	211100	3	2	3	2	0.1558	0.1055	6.26	32.45	199	22.1	8.13
P30044	Peroxiredoxin-5, mitochondrial OS=Homo sapiens GN=PRDX5 PE=1 SV=4 - [PRDX5_HUMAN]	0.0841	1	1	1	1	236200		1		1		0.0841		20.09	214	22.1	8.7
P07737	Profilin-1 OS=Homo sapiens GN=PFN1 PE=1 SV=2 - [PROF1_HUMAN]	0.2	1	2	2	2	69300	1	1	1	1	0.1	0.1	2.14	0	140	15	8.27
Q8N271	Prominin-2 OS=Homo sapiens GN=PROM2 PE=1 SV=1 - [PROM2_HUMAN]	0.0276	1	2	2	4	82510	2	2	2	2	0.0276	0.0276	5.03	35.31	834	91.8	6.15
O43490	Prominin-1 OS=Homo sapiens GN=PROM1 PE=1 SV=1 - [PROM1_HUMAN]	0.0127	1	1	1	2	82860	1	1	1	1	0.0127	0.0127	2.56	28.62	865	97.1	7.27
Q16651	Prostasin OS=Homo sapiens GN=PRSS8 PE=1 SV=1 - [PRSS8_HUMAN]	0.0408	1	1	1	4	202600	1	1	2	2	0.0408	0.0408	4.33	38.21	343	36.4	5.85
O43653	Prostate stem cell antigen OS=Homo sapiens GN=PSCA PE=1 SV=1 - [PSCA_HUMAN]	0.2195	1	2	2	3	1039000	1	2	1	2	0.1382	0.2195	2.72	36.14	123	12.9	5.29
Q8NFJ5	Retinoic acid-induced protein 3 OS=Homo sapiens GN=GPRC5A PE=1 SV=2 - [RAI3_HUMAN]	0.0364	1	1	1	2	179200	1	1	1	1	0.0364	0.0364	2.9	37.72	357	40.2	8.15
P61224	Ras-related protein Rap-1b OS=Homo sapiens GN=RAP1B PE=1 SV=1 - [RAP1B_HUMAN]	0.0598	2	1	1	2	283300	1	1	1	1	0.0598	0.0598	2.77	58.27	184	20.8	5.78
P61586	Transforming protein RhoA OS=Homo sapiens GN=RHOA PE=1 SV=1 - [RHOA_HUMAN]	0.1192	2	2	2	4	372600	2	2	2	2	0.1192	0.1192	5.14	72.89	193	21.8	6.1
P84095	Rho-related GTP-binding protein RhoG OS=Homo sapiens GN=RHOG PE=1 SV=1 - [RHOG_HUMAN]	0.0681	1	1	1	4	32740	1	1	2	2	0.0681	0.0681	2.04	23.45	191	21.3	8.12
P33764	Protein S100-A3 OS=Homo sapiens GN=S100A3 PE=1 SV=1 - [S10A3_HUMAN]	0.3069	1	3	3	4	137800	3	1	3	1	0.3069	0.1089	6.25	25.05	101	11.7	4.78
P06703	Protein S100-A6 OS=Homo sapiens GN=S100A6 PE=1 SV=1 - [S10A6_HUMAN]	0.0889	1	1	1	1	1354000		1		1	0	0.0889		26.76	90	10.2	5.48
P31151	Protein S100-A7 OS=Homo sapiens GN=S100A7 PE=1 SV=4 - [S10A7_HUMAN]	0.1089	1	1	1	2	117700	1	1	1	1	0.1089	0.1089	2.11	22.67	101	11.5	6.77
P05109	Protein S100-A8 OS=Homo sapiens GN=S100A8 PE=1 SV=1 - [S10A8_HUMAN]	0.3978	1	4	4	6	496100	4	2	4	2	0.3978	0.2366	10.5	46.55	93	10.8	7.03
P06702	Protein S100-A9 OS=Homo sapiens GN=S100A9 PE=1 SV=1 - [S10A9_HUMAN]	0.2456	1	2	2	9	923000	2	2	5	4	0.2456	0.2456	10.86	55.13	114	13.2	6.13
Q9HCY8	Protein S100-A14 OS=Homo sapiens GN=S100A14 PE=1 SV=1 - [S10AE_HUMAN]	0.25	1	2	2	4	236600	2	2	2	2	0.25	0.25	4.06	34.1	104	11.7	5.24
P35542	Serum amyloid A-4 protein OS=Homo sapiens GN=SAA4 PE=1 SV=2 - [SAA4_HUMAN]	0.1462	1	2	2	3	353900	2	1	2	1	0.1462	0.0846	4.76	57.78	130	14.7	9.07
P02743	Serum amyloid P-component OS=Homo sapiens GN=APCS PE=1 SV=2 - [SAMP_HUMAN]	0.0583	1	1	1	1	74530		1		1	0	0.0583		13.13	223	25.4	6.54
Q9H2G2	STE20-like serine/threonine-protein kinase OS=Homo sapiens GN=SLK PE=1 SV=1 - [SLK_HUMAN]	0.0121	1	1	1	2	63430	1	1	1	1	0.0121	0.0121	3.03	32.21	1235	142.6	5.15
Q9Y6E0	Serine/threonine-protein kinase 24 OS=Homo sapiens GN=STK24 PE=1 SV=1 - [STK24_HUMAN]	0.0339	1	1	1	2	165400	1	1	1	1	0.0339	0.0339	2.8	24.82	443	49.3	5.69
Q9P289	Serine/threonine-protein kinase 26 OS=Homo sapiens GN=STK26 PE=1 SV=2 - [STK26_HUMAN]	0.0673	2	2	2	3	46610	2	1	2	1	0.0673	0.0361	4.42	0	416	46.5	5.29
P27105	Erythrocyte band 7 integral membrane protein OS=Homo sapiens GN=STOM PE=1 SV=3 - [STOM_HUMAN]	0.1076	1	2	2	14	218700	2	2	7	7	0.1076	0.1076	14.17	93.8	288	31.7	7.88
Q13277	Syntaxin-3 OS=Homo sapiens GN=STX3 PE=1 SV=3 - [STX3_HUMAN]	0.0588	1	2	2	4	58790	2	2	2	2	0.0588	0.0588	4.71	53.93	289	33.1	5.44
Q01995	Transgelin OS=Homo sapiens GN=TAGLN PE=1 SV=4 - [TAGL_HUMAN]	0.0647	1	1	1	3	48270	1	1	2	1	0.0647	0.0647	1.64	34.01	201	22.6	8.84
Q9BXI6	TBC1 domain family member 10A OS=Homo sapiens GN=TBC1D10A PE=1 SV=1 - [TB10A_HUMAN]	0.0236	1	1	1	2	0	1	1	1	1	0.0236	0.0236	2.13	29.73	508	57.1	8.44
P10599	Thioredoxin OS=Homo sapiens GN=TXN PE=1 SV=3 - [THIO_HUMAN]	0.2095	1	2	2	4	915900	2	2	2	2	0.2095	0.2095	6.12	68.07	105	11.7	4.92
P00734	Prothrombin OS=Homo sapiens GN=F2 PE=1 SV=2 - [THRB_HUMAN]	0.0193	1	1	1	2	200500	1	1	1	1	0.0193	0.0193	2.79	32.98	622	70	5.9
P02787	Serotransferrin OS=Homo sapiens GN=TF PE=1 SV=3 - [TRFE_HUMAN]	0.0272	1	2	2	4	133900	2	2	2	2	0.0272	0.0272	4.72	51.07	698	77	7.12
P02788	Lactotransferrin OS=Homo sapiens GN=LTF PE=1 SV=6 - [TRFL_HUMAN]	0.0127	1	1	1	2	42050	1	1	1	1	0.0127	0.0127	2.03	45.52	710	78.1	8.12
P07477	Trypsin-1 OS=Homo sapiens GN=PRSS1 PE=1 SV=1 - [TRY1_HUMAN]	0.0729	2	2	2	23	116600000	2	1	13	10	0.0729	0.0405	32.03	247.08	247	26.5	6.51
Q99816	Tumor susceptibility gene 101 protein OS=Homo sapiens GN=TSG101 PE=1 SV=2 - [TS101_HUMAN]	0.0256	1	1	1	2	56380	1	1	1	1	0.0256	0.0256	2.66	32.81	390	43.9	6.46
P07996	Thrombospondin-1 OS=Homo sapiens GN=THBS1 PE=1 SV=2 - [TSP1_HUMAN]	0.0094	1	1	1	2	67470	1	1	1	1	0.0094	0.0094	1.81	24.81	1170	129.3	4.94
P15313	V-type proton ATPase subunit B, kidney isoform OS=Homo sapiens GN=ATP6V1B1 PE=1 SV=3 - [VATB1_HUMAN]	0.0234	1	1	1	2	51320	1	1	1	1	0.0234	0.0234	2.29	23.12	513	56.8	5.66
O75348	V-type proton ATPase subunit G 1 OS=Homo sapiens GN=ATP6V1G1 PE=1 SV=3 - [VATG1_HUMAN]	0.0932	1	1	1	2	212000	1	1	1	1	0.0932	0.0932	2.77	37.05	118	13.7	8.79
Q5VU13	V-set and immunoglobulin domain-containing protein 8 OS=Homo sapiens GN=VSIG8 PE=2 SV=1 - [VSIG8_HUMAN]	0.0435	1	1	1	7	59200	1	1	4	3	0.0435	0.0435	3.58	34.94	414	43.9	7.2
P04275	von Willebrand factor OS=Homo sapiens GN=VWF PE=1 SV=4 - [VWF_HUMAN]	0.0743	1	18	18	40	3104000	16	16	22	18	0.0651	0.0675	50.12	308.03	2813	309.1	5.48
Q14508	WAP four-disulfide core domain protein 2 OS=Homo sapiens GN=WFDC2 PE=1 SV=2 - [WFDC2_HUMAN]	0.1129	1	1	1	3	32070	1	1	2	1	0.1129	0.1129	4.24	22.42	124	13	4.84
P25311	Zinc-alpha-2-glycoprotein OS=Homo sapiens GN=AZGP1 PE=1 SV=2 - [ZA2G_HUMAN]	0.2013	1	5	5	8	1365000	5	3	5	3	0.2013	0.1309	12.74	68.95	298	34.2	6.05
Q96DA0	Zymogen granule protein 16 homolog B OS=Homo sapiens GN=ZG16B PE=1 SV=3 - [ZG16B_HUMAN]	0.2163	1	3	3	8	821100	2	3	4	4	0.1779	0.2163	9.84	86.71	208	22.7	7.39
Q9UBW7	Zinc finger MYM-type protein 2 OS=Homo sapiens GN=ZMYM2 PE=1 SV=1 - [ZMYM2_HUMAN]	0.0065	1	1	1	1	126700	1		1		0.0065	0	1.79		1377	154.8	6.34
P08758	Annexin A5 OS=Homo sapiens GN=ANXA5 PE=1 SV=2 - [ANXA5_HUMAN]	0.0281	1	1	1	1	56620	1		1		0.0281		1.85		320	35.9	5.05
P23280	Carbonic anhydrase 6 OS=Homo sapiens GN=CA6 PE=1 SV=3 - [CAH6_HUMAN]	0.0292	1	1	1	1	45190	1		1		0.0292		2		308	35.3	7.02
P31944	Caspase-14 OS=Homo sapiens GN=CASP14 PE=1 SV=2 - [CASPE_HUMAN]	0.0455	1	1	1	1	46820	1		1		0.0455		2.05		242	27.7	5.58
P47755	F-actin-capping protein subunit alpha-2 OS=Homo sapiens GN=CAPZA2 PE=1 SV=3 - [CAZA2_HUMAN]	0.035	2	1	1	1	63550	1		1		0.035		1.63		286	32.9	5.85
P16070	CD44 antigen OS=Homo sapiens GN=CD44 PE=1 SV=3 - [CD44_HUMAN]	0.0175	1	1	1	1	32840	1		1		0.0175		0		742	81.5	5.33
Q9H444	Charged multivesicular body protein 4b OS=Homo sapiens GN=CHMP4B PE=1 SV=1 - [CHM4B_HUMAN]	0.0625	1	1	1	1	248700	1		1		0.0625		2.32		224	24.9	4.82
P04632	Calpain small subunit 1 OS=Homo sapiens GN=CAPNS1 PE=1 SV=1 - [CPNS1_HUMAN]	0.0373	1	1	1	1	63210	1		1		0.0373		0		268	28.3	5.2
Q7L5N1	COP9 signalosome complex subunit 6 OS=Homo sapiens GN=COPS6 PE=1 SV=1 - [CSN6_HUMAN]	0.0398	1	1	1	1	0	1		1		0.0398		0		327	36.1	5.73
Q02413	Desmoglein-1 OS=Homo sapiens GN=DSG1 PE=1 SV=2 - [DSG1_HUMAN]	0.0286	1	2	2	2	52960	2		2		0.0286		0		1049	113.7	5.03
Q9H223	EH domain-containing protein 4 OS=Homo sapiens GN=EHD4 PE=1 SV=1 - [EHD4_HUMAN]	0.0222	1	1	1	1	41880	1		1		0.0222		1.91		541	61.1	6.76
Q8TE68	Epidermal growth factor receptor kinase substrate 8-like protein 1 OS=Homo sapiens GN=EPS8L1 PE=1 SV=3 - [ES8L1_HUMAN]	0.0221	1	1	1	1	88560	1		1		0.0221		0		723	80.2	6.04
Q9H6S3	Epidermal growth factor receptor kinase substrate 8-like protein 2 OS=Homo sapiens GN=EPS8L2 PE=1 SV=2 - [ES8L2_HUMAN]	0.0252	1	1	1	1	180700	1		1		0.0252		0		715	80.6	6.84
O95990	Protein FAM107A OS=Homo sapiens GN=FAM107A PE=1 SV=1 - [F107A_HUMAN]	0.0764	1	1	1	1	1227000	1		1		0.0764		2.26		144	17.4	9.7
P50148	Guanine nucleotide-binding protein G(q) subunit alpha OS=Homo sapiens GN=GNAQ PE=1 SV=4 - [GNAQ_HUMAN]	0.0418	1	1	1	1	73370	1		1		0.0418		2.1		359	42.1	5.68
P09211	Glutathione S-transferase P OS=Homo sapiens GN=GSTP1 PE=1 SV=2 - [GSTP1_HUMAN]	0.0857	1	1	1	1	38650	1		1		0.0857		1.69		210	23.3	5.64
Q04756	Hepatocyte growth factor activator OS=Homo sapiens GN=HGFAC PE=1 SV=1 - [HGFA_HUMAN]	0.0183	1	1	1	1	84580	1		1		0.0183		1.61		655	70.6	7.24
P01765	Ig heavy chain V-III region TIL OS=Homo sapiens PE=1 SV=1 - [HV304_HUMAN]	0.1652	4	1	1	1	16830	1		1		0.1652		0		115	12.3	9.13
P01777	Ig heavy chain V-III region TEI OS=Homo sapiens PE=1 SV=1 - [HV316_HUMAN]	0.1597	2	1	1	2	80310	1		2		0.1597		0		119	12.8	8.5
P01834	Ig kappa chain C region OS=Homo sapiens GN=IGKC PE=1 SV=1 - [IGKC_HUMAN]	0.1698	1	1	1	3	358400	1		3		0.1698		0		106	11.6	5.87
Q14CN4	Keratin, type II cytoskeletal 72 OS=Homo sapiens GN=KRT72 PE=1 SV=2 - [K2C72_HUMAN]	0.0235	4	1	1	1	102100	1		1		0.0235		2.2		511	55.8	6.89
P14618	Pyruvate kinase PKM OS=Homo sapiens GN=PKM PE=1 SV=4 - [KPYM_HUMAN]	0.0339	1	1	1	1	48060	1		1		0.0339		0		531	57.9	7.84
Q8IUC1	Keratin-associated protein 11-1 OS=Homo sapiens GN=KRTAP11-1 PE=2 SV=1 - [KR111_HUMAN]	0.0859	1	1	1	1	55780	1		1		0.0859		1.62		163	17.1	7.9
P60413	Keratin-associated protein 10-12 OS=Homo sapiens GN=KRTAP10-12 PE=2 SV=1 - [KR10C_HUMAN]	0.0776	1	1	1	2	83240	1		2		0.0776		1.66		245	25.1	7.5
Q9BYP9	Keratin-associated protein 9-9 OS=Homo sapiens GN=KRTAP9-9 PE=2 SV=1 - [KRA99_HUMAN]	0.1169	3	1	1	1	6430000	1		1		0.1169		0		154	16.3	7.77
P07195	L-lactate dehydrogenase B chain OS=Homo sapiens GN=LDHB PE=1 SV=2 - [LDHB_HUMAN]	0.0479	1	1	1	1	67920	1		1		0.0479		1.69		334	36.6	6.05
P80748	Ig lambda chain V-III region LOI OS=Homo sapiens PE=1 SV=1 - [LV302_HUMAN]	0.1441	1	1	1	1	63360	1		1		0.1441		2.19		111	11.9	5.08
P02795	Metallothionein-2 OS=Homo sapiens GN=MT2A PE=1 SV=1 - [MT2_HUMAN]	0.1967	5	1	1	2	20010	1		2		0.1967		1.92		61	6	7.83
Q12913	Receptor-type tyrosine-protein phosphatase eta OS=Homo sapiens GN=PTPRJ PE=1 SV=3 - [PTPRJ_HUMAN]	0.009	1	1	1	1	87090	1		1		0.009		1.98		1337	145.9	5.58
P29373	Cellular retinoic acid-binding protein 2 OS=Homo sapiens GN=CRABP2 PE=1 SV=2 - [RABP2_HUMAN]	0.0652	1	1	1	1	90750	1		1		0.0652		1.62		138	15.7	5.4
P00441	Superoxide dismutase [Cu-Zn] OS=Homo sapiens GN=SOD1 PE=1 SV=2 - [SODC_HUMAN]	0.0909	1	1	1	1	199400	1		1		0.0909		2.25		154	15.9	6.13
O15393	Transmembrane protease serine 2 OS=Homo sapiens GN=TMPRSS2 PE=1 SV=3 - [TMPS2_HUMAN]	0.0305	1	1	1	1	107100	1		1		0.0305		2.1		492	53.8	7.81
Q12931	Heat shock protein 75 kDa, mitochondrial OS=Homo sapiens GN=TRAP1 PE=1 SV=3 - [TRAP1_HUMAN]	0.0199	3	1	1	1	62130	1		1		0.0199		1.67		704	80.1	8.21
P38606	V-type proton ATPase catalytic subunit A OS=Homo sapiens GN=ATP6V1A PE=1 SV=2 - [VATA_HUMAN]	0.0194	1	1	1	1	61030	1		1		0.0194		2.23		617	68.3	5.52

## Sheet: Fr5 (Upward)
Accession	Description	Sum(Coverage)	Sum(# Proteins)	Sum(# Unique Peptides)	Sum(# Peptides)	Sum(# PSMs)	Area	# Peptides A10	# Peptides A6	# PSM A10	# PSM A6	Coverage A10	Coverage A6	Score A10	Score A6	# AAs	MW [kDa]	calc. pI
P31946	14-3-3 protein beta/alpha OS=Homo sapiens GN=YWHAB PE=1 SV=3 - [1433B_HUMAN]	0.2317	1	2	6	13	732900	6	5	7	6	0.2317	0.2033	15.28	102.99	246	28.1	4.83
P62258	14-3-3 protein epsilon OS=Homo sapiens GN=YWHAE PE=1 SV=1 - [1433E_HUMAN]	0.3176	1	6	8	11	924900	7	4	7	4	0.2706	0.1725	16.02	58	255	29.2	4.74
Q04917	14-3-3 protein eta OS=Homo sapiens GN=YWHAH PE=1 SV=4 - [1433F_HUMAN]	0.1911	1	2	5	8	702700	5	3	5	3	0.1911	0.122	11.1	40.39	246	28.2	4.84
P61981	14-3-3 protein gamma OS=Homo sapiens GN=YWHAG PE=1 SV=2 - [1433G_HUMAN]	0.1862	1	1	5	9	711400	5	4	5	4	0.1862	0.1579	10.87	54.87	247	28.3	4.89
P31947	14-3-3 protein sigma OS=Homo sapiens GN=SFN PE=1 SV=1 - [1433S_HUMAN]	0.1855	1	2	5	7	620000	5	2	5	2	0.1855	0.0645	8.62	40.03	248	27.8	4.74
P27348	14-3-3 protein theta OS=Homo sapiens GN=YWHAQ PE=1 SV=1 - [1433T_HUMAN]	0.1959	1	2	5	10	664500	5	4	5	5	0.1959	0.1673	11.93	87.38	245	27.7	4.78
P63104	14-3-3 protein zeta/delta OS=Homo sapiens GN=YWHAZ PE=1 SV=1 - [1433Z_HUMAN]	0.2286	1	3	5	8	749900	4	4	4	4	0.1918	0.2	6.99	75.76	245	27.7	4.79
P52209	6-phosphogluconate dehydrogenase, decarboxylating OS=Homo sapiens GN=PGD PE=1 SV=3 - [6PGD_HUMAN]	0.0207	1	1	1	1	56650		1		1	0	0.0207		27.78	483	53.1	7.23
P01009	Alpha-1-antitrypsin OS=Homo sapiens GN=SERPINA1 PE=1 SV=3 - [A1AT_HUMAN]	0.0431	1	1	1	2	170300	1	1	1	1	0.0431	0.0431	2.8	33.14	418	46.7	5.59
P01023	Alpha-2-macroglobulin OS=Homo sapiens GN=A2M PE=1 SV=3 - [A2MG_HUMAN]	0.0346	2	4	4	7	275700	4	3	4	3	0.0346	0.0251	8.03	67.04	1474	163.2	6.46
P60709	Actin, cytoplasmic 1 OS=Homo sapiens GN=ACTB PE=1 SV=1 - [ACTB_HUMAN]	0.2667	7	3	8	24	9443000	8	8	13	11	0.2667	0.2667	27.23	199.16	375	41.7	5.48
P63267	Actin, gamma-enteric smooth muscle OS=Homo sapiens GN=ACTG2 PE=1 SV=1 - [ACTH_HUMAN]	0.1995	4	1	6	18	3819000	6	5	10	8	0.1995	0.1569	20.59	148.94	376	41.8	5.48
Q15847	Adipogenesis regulatory factor OS=Homo sapiens GN=ADIRF PE=1 SV=1 - [ADIRF_HUMAN]	0.1842	1	1	1	2	352300	1	1	1	1	0.1842	0.1842	2.37	26.55	76	7.8	5.31
P02768	Serum albumin OS=Homo sapiens GN=ALB PE=1 SV=2 - [ALBU_HUMAN]	0.4072	1	20	20	45	39410000	20	16	25	20	0.4072	0.3054	55.39	427.45	609	69.3	6.28
P04075	Fructose-bisphosphate aldolase A OS=Homo sapiens GN=ALDOA PE=1 SV=2 - [ALDOA_HUMAN]	0.1538	1	4	4	7	383000	4	3	4	3	0.1538	0.0907	8.95	102.6	364	39.4	8.09
P15144	Aminopeptidase N OS=Homo sapiens GN=ANPEP PE=1 SV=4 - [AMPN_HUMAN]	0.0838	1	8	8	16	643800	8	6	9	7	0.0838	0.0631	17.15	106.23	967	109.5	5.48
P04745	Alpha-amylase 1 OS=Homo sapiens GN=AMY1A PE=1 SV=2 - [AMY1_HUMAN]	0.1957	3	8	8	15	2621000	8	7	8	7	0.1957	0.1585	17.1	172.54	511	57.7	6.93
P01008	Antithrombin-III OS=Homo sapiens GN=SERPINC1 PE=1 SV=1 - [ANT3_HUMAN]	0.0194	1	1	1	2	439700	1	1	1	1	0.0194	0.0194	2.74	44.98	464	52.6	6.71
P50995	Annexin A11 OS=Homo sapiens GN=ANXA11 PE=1 SV=1 - [ANX11_HUMAN]	0.0931	1	4	4	7	134200	4	3	4	3	0.0931	0.0693	8.78	61.04	505	54.4	7.65
P04083	Annexin A1 OS=Homo sapiens GN=ANXA1 PE=1 SV=2 - [ANXA1_HUMAN]	0.2514	1	7	7	15	1252000	6	7	7	8	0.1821	0.2514	18.24	185.58	346	38.7	7.02
P07355	Annexin A2 OS=Homo sapiens GN=ANXA2 PE=1 SV=2 - [ANXA2_HUMAN]	0.0885	2	3	3	7	128800	3	2	4	3	0.0885	0.0619	8.64	64.76	339	38.6	7.75
P12429	Annexin A3 OS=Homo sapiens GN=ANXA3 PE=1 SV=3 - [ANXA3_HUMAN]	0.2012	1	5	5	10	780300	5	5	5	5	0.2012	0.2012	10.48	98.59	323	36.4	5.92
P09525	Annexin A4 OS=Homo sapiens GN=ANXA4 PE=1 SV=4 - [ANXA4_HUMAN]	0.0815	1	2	2	3	132900	2	1	2	1	0.0815	0.0345	2.9	43.04	319	35.9	6.13
P08758	Annexin A5 OS=Homo sapiens GN=ANXA5 PE=1 SV=2 - [ANXA5_HUMAN]	0.0656	1	2	2	4	539900	2	2	2	2	0.0656	0.0656	4.75	52.79	320	35.9	5.05
P08133	Annexin A6 OS=Homo sapiens GN=ANXA6 PE=1 SV=3 - [ANXA6_HUMAN]	0.0446	1	3	3	5	118600	3	2	3	2	0.0446	0.0312	6.55	43.69	673	75.8	5.6
P02647	Apolipoprotein A-I OS=Homo sapiens GN=APOA1 PE=1 SV=1 - [APOA1_HUMAN]	0.2959	1	7	7	14	581900	7	5	8	6	0.2959	0.221	16.81	102.46	267	30.8	5.76
P02652	Apolipoprotein A-II OS=Homo sapiens GN=APOA2 PE=1 SV=1 - [APOA2_HUMAN]	0.1	1	1	1	1	447700		1		1	0	0.1		45.31	100	11.2	6.62
P04114	Apolipoprotein B-100 OS=Homo sapiens GN=APOB PE=1 SV=2 - [APOB_HUMAN]	0.1008	1	39	39	73	1256000	38	31	41	32	0.0982	0.0835	101.52	540.87	4563	515.3	7.05
P02656	Apolipoprotein C-III OS=Homo sapiens GN=APOC3 PE=1 SV=1 - [APOC3_HUMAN]	0.1616	1	1	1	4	2171000	1	1	2	2	0.1616	0.1616	7.69	76.55	99	10.8	5.41
P02649	Apolipoprotein E OS=Homo sapiens GN=APOE PE=1 SV=1 - [APOE_HUMAN]	0.3596	1	10	10	27	4112000	10	10	14	13	0.3596	0.3596	33.87	267.38	317	36.1	5.73
P55064	Aquaporin-5 OS=Homo sapiens GN=AQP5 PE=1 SV=1 - [AQP5_HUMAN]	0.0377	1	1	1	4	1017000	1	1	2	2	0.0377	0.0377	4.77	38.48	265	28.3	8.62
P61204	ADP-ribosylation factor 3 OS=Homo sapiens GN=ARF3 PE=1 SV=2 - [ARF3_HUMAN]	0.3204	4	5	5	11	785800	5	5	6	5	0.3204	0.3204	12.67	105.18	181	20.6	7.43
P62330	ADP-ribosylation factor 6 OS=Homo sapiens GN=ARF6 PE=1 SV=2 - [ARF6_HUMAN]	0.0571	2	1	1	2	35140	1	1	1	1	0.0571	0.0571	1.94	27.84	175	20.1	8.95
Q8N5I2	Arrestin domain-containing protein 1 OS=Homo sapiens GN=ARRDC1 PE=1 SV=1 - [ARRD1_HUMAN]	0.0901	1	3	3	6	160200	3	3	3	3	0.0901	0.0901	6.3	22.17	433	46	7.02
Q92485	Acid sphingomyelinase-like phosphodiesterase 3b OS=Homo sapiens GN=SMPDL3B PE=2 SV=2 - [ASM3B_HUMAN]	0.0352	1	1	1	2	164200	1	1	1	1	0.0352	0.0352	3.01	36.35	455	50.8	5.64
Q9UQB8	Brain-specific angiogenesis inhibitor 1-associated protein 2 OS=Homo sapiens GN=BAIAP2 PE=1 SV=1 - [BAIP2_HUMAN]	0.0634	1	3	3	6	120800	3	3	3	3	0.0634	0.0634	4.58	36.78	552	60.8	8.9
P80723	Brain acid soluble protein 1 OS=Homo sapiens GN=BASP1 PE=1 SV=2 - [BASP1_HUMAN]	0.3744	1	5	5	12	505900	5	5	6	6	0.3744	0.3744	8	53.46	227	22.7	4.63
Q96DR5	BPI fold-containing family A member 2 OS=Homo sapiens GN=BPIFA2 PE=1 SV=2 - [BPIA2_HUMAN]	0.1847	1	6	6	10	1650000	5	5	5	5	0.1847	0.1767	13.08	156.35	249	27	5.59
Q8TDL5	BPI fold-containing family B member 1 OS=Homo sapiens GN=BPIFB1 PE=1 SV=1 - [BPIB1_HUMAN]	0.1405	1	5	5	8	428700	5	3	5	3	0.1405	0.0744	6.91	58.58	484	52.4	7.23
Q8N4F0	BPI fold-containing family B member 2 OS=Homo sapiens GN=BPIFB2 PE=1 SV=2 - [BPIB2_HUMAN]	0.024	1	1	1	2	378300	1	1	1	1	0.024	0.024	2.95	24.53	458	49.1	8.72
Q5VW32	BRO1 domain-containing protein BROX OS=Homo sapiens GN=BROX PE=1 SV=1 - [BROX_HUMAN]	0.0268	1	1	1	2	309700	1	1	1	1	0.0268	0.0268	2.43	31.19	411	46.4	7.65
P02746	Complement C1q subcomponent subunit B OS=Homo sapiens GN=C1QB PE=1 SV=3 - [C1QB_HUMAN]	0.1146	1	2	2	8	3092000	2	2	4	4	0.1146	0.1146	8.34	85.85	253	26.7	8.63
P02747	Complement C1q subcomponent subunit C OS=Homo sapiens GN=C1QC PE=1 SV=3 - [C1QC_HUMAN]	0.1224	1	2	2	4	4868000	2	2	2	2	0.1224	0.1224	7.54	94.16	245	25.8	8.41
P09871	Complement C1s subcomponent OS=Homo sapiens GN=C1S PE=1 SV=1 - [C1S_HUMAN]	0.0494	2	3	3	5	265300	3	2	3	2	0.0494	0.0378	4.66	45.65	688	76.6	4.96
P04003	C4b-binding protein alpha chain OS=Homo sapiens GN=C4BPA PE=1 SV=2 - [C4BPA_HUMAN]	0.124	1	6	6	11	1746000	6	5	6	5	0.124	0.0905	15.07	143.59	597	67	7.3
P00918	Carbonic anhydrase 2 OS=Homo sapiens GN=CA2 PE=1 SV=2 - [CAH2_HUMAN]	0.0808	1	2	2	4	391000	2	2	2	2	0.0808	0.0808	4.8	44.64	260	29.2	7.4
P23280	Carbonic anhydrase 6 OS=Homo sapiens GN=CA6 PE=1 SV=3 - [CAH6_HUMAN]	0.1039	1	3	3	11	1123000	3	3	6	5	0.1039	0.1039	15.36	125.16	308	35.3	7.02
P27482	Calmodulin-like protein 3 OS=Homo sapiens GN=CALML3 PE=1 SV=2 - [CALL3_HUMAN]	0.1141	1	1	1	2	301100	1	1	1	1	0.1141	0.1141	3.15	29.37	149	16.9	4.42
P62158	Calmodulin OS=Homo sapiens GN=CALM1 PE=1 SV=2 - [CALM_HUMAN]	0.2953	1	4	4	12	1676000	4	4	7	5	0.2953	0.2953	14.81	82.18	149	16.8	4.22
P52907	F-actin-capping protein subunit alpha-1 OS=Homo sapiens GN=CAPZA1 PE=1 SV=3 - [CAZA1_HUMAN]	0.0909	2	2	2	3	178100	1	2	1	2	0.035	0.0909	2.57	34.86	286	32.9	5.69
Q8IY42	Uncharacterized protein C4orf19 OS=Homo sapiens GN=C4orf19 PE=1 SV=1 - [CD019_HUMAN]	0.0764	1	2	2	4	69910	2	2	2	2	0.0764	0.0764	2.28	55.1	314	33.7	4.51
P08571	Monocyte differentiation antigen CD14 OS=Homo sapiens GN=CD14 PE=1 SV=2 - [CD14_HUMAN]	0.0213	1	1	1	2	356200	1	1	1	1	0.0213	0.0213	2.2	35.94	375	40.1	6.23
P16070	CD44 antigen OS=Homo sapiens GN=CD44 PE=1 SV=3 - [CD44_HUMAN]	0.0391	1	2	2	4	165000	2	2	2	2	0.0391	0.0391	4.58	79.98	742	81.5	5.33
P13987	CD59 glycoprotein OS=Homo sapiens GN=CD59 PE=1 SV=1 - [CD59_HUMAN]	0.25	1	4	4	15	18760000	4	4	9	6	0.25	0.25	22.76	166.72	128	14.2	6.48
P08962	CD63 antigen OS=Homo sapiens GN=CD63 PE=1 SV=2 - [CD63_HUMAN]	0.0504	1	2	2	6	1779000	2	1	4	2	0.0504	0.042	8.93	51.22	238	25.6	7.81
P27701	CD82 antigen OS=Homo sapiens GN=CD82 PE=1 SV=1 - [CD82_HUMAN]	0.0375	1	1	1	2	164700	1	1	1	1	0.0375	0.0375	3.15	43.48	267	29.6	5.24
P21926	CD9 antigen OS=Homo sapiens GN=CD9 PE=1 SV=4 - [CD9_HUMAN]	0.0439	1	2	2	2	2029000	2		2		0.0439	0	4.2		228	25.4	7.15
P60953	Cell division control protein 42 homolog OS=Homo sapiens GN=CDC42 PE=1 SV=2 - [CDC42_HUMAN]	0.1099	6	1	2	3	559300	1	2	1	2	0.0524	0.1099	2.61	53.92	191	21.2	6.55
P31997	Carcinoembryonic antigen-related cell adhesion molecule 8 OS=Homo sapiens GN=CEACAM8 PE=1 SV=2 - [CEAM8_HUMAN]	0.0458	1	1	1	2	56140	1	1	1	1	0.0458	0.0458	0	23	349	38.1	7.39
O43633	Charged multivesicular body protein 2a OS=Homo sapiens GN=CHMP2A PE=1 SV=1 - [CHM2A_HUMAN]	0.0405	1	1	1	2	76690	1	1	1	1	0.0405	0.0405	2.86	33.62	222	25.1	5.97
Q9NZZ3	Charged multivesicular body protein 5 OS=Homo sapiens GN=CHMP5 PE=1 SV=1 - [CHMP5_HUMAN]	0.0731	1	1	1	1	203700	1		1		0.0731	0	0		219	24.6	4.83
Q99828	Calcium and integrin-binding protein 1 OS=Homo sapiens GN=CIB1 PE=1 SV=4 - [CIB1_HUMAN]	0.178	1	3	3	6	249000	3	3	3	3	0.178	0.178	8.07	78.37	191	21.7	4.78
O00299	Chloride intracellular channel protein 1 OS=Homo sapiens GN=CLIC1 PE=1 SV=4 - [CLIC1_HUMAN]	0.1743	1	3	3	6	762700	3	3	3	3	0.1743	0.1743	7.04	118.68	241	26.9	5.17
Q9Y696	Chloride intracellular channel protein 4 OS=Homo sapiens GN=CLIC4 PE=1 SV=4 - [CLIC4_HUMAN]	0.0632	1	1	1	2	281800	1	1	1	1	0.0632	0.0632	2.54	20.29	253	28.8	5.59
P10909	Clusterin OS=Homo sapiens GN=CLU PE=1 SV=1 - [CLUS_HUMAN]	0.1514	1	5	5	10	681400	5	3	6	4	0.1514	0.1091	11.73	59.52	449	52.5	6.27
P01024	Complement C3 OS=Homo sapiens GN=C3 PE=1 SV=2 - [CO3_HUMAN]	0.0343	1	5	5	9	530400	5	4	5	4	0.0343	0.0271	11.35	95.55	1663	187	6.4
P0C0L4	Complement C4-A OS=Homo sapiens GN=C4A PE=1 SV=2 - [CO4A_HUMAN]	0.0195	2	3	3	4	1721000	3	1	3	1	0.0195	0.0086	5.85	54.5	1744	192.7	7.08
P02748	Complement component C9 OS=Homo sapiens GN=C9 PE=1 SV=2 - [CO9_HUMAN]	0.0215	1	1	1	2	15070	1	1	1	1	0.0215	0.0215	0	20.92	559	63.1	5.59
P23528	Cofilin-1 OS=Homo sapiens GN=CFL1 PE=1 SV=3 - [COF1_HUMAN]	0.1506	2	3	3	6	225700	3	3	3	3	0.1506	0.1506	4.92	43.84	166	18.5	8.09
O75131	Copine-3 OS=Homo sapiens GN=CPNE3 PE=1 SV=1 - [CPNE3_HUMAN]	0.0168	8	1	1	1	43780		1		1	0	0.0168		24.7	537	60.1	5.85
P04632	Calpain small subunit 1 OS=Homo sapiens GN=CAPNS1 PE=1 SV=1 - [CPNS1_HUMAN]	0.0373	1	1	1	2	123500	1	1	1	1	0.0373	0.0373	1.79	37.21	268	28.3	5.2
P54108	Cysteine-rich secretory protein 3 OS=Homo sapiens GN=CRISP3 PE=1 SV=1 - [CRIS3_HUMAN]	0.0367	1	1	1	2	321900	1	1	1	1	0.0367	0.0367	2.54	36.74	245	27.6	7.8
P04080	Cystatin-B OS=Homo sapiens GN=CSTB PE=1 SV=2 - [CYTB_HUMAN]	0.2449	1	2	2	3	520700	2	1	2	1	0.2449	0.1224	5.88	37.72	98	11.1	7.56
P28325	Cystatin-D OS=Homo sapiens GN=CST5 PE=1 SV=1 - [CYTD_HUMAN]	0.2042	1	2	2	6	1315000	2	2	4	2	0.2042	0.2042	5.3	38.92	142	16.1	7.17
Q9H1C7	Cysteine-rich and transmembrane domain-containing protein 1 OS=Homo sapiens GN=CYSTM1 PE=1 SV=1 - [CYTM1_HUMAN]	0.1031	1	1	1	2	269600	1	1	1	1	0.1031	0.1031	2.95	52.68	97	10.6	4.32
P01036	Cystatin-S OS=Homo sapiens GN=CST4 PE=1 SV=3 - [CYTS_HUMAN]	0.078	2	1	1	2	208000	1	1	1	1	0.078	0.078	3.29	30.94	141	16.2	5.02
P08174	Complement decay-accelerating factor OS=Homo sapiens GN=CD55 PE=1 SV=4 - [DAF_HUMAN]	0.0814	1	2	2	5	1021000	2	2	3	2	0.0814	0.0814	4.23	37.42	381	41.4	7.59
P81605	Dermcidin OS=Homo sapiens GN=DCD PE=1 SV=2 - [DCD_HUMAN]	0.1	1	1	1	2	168100	1	1	1	1	0.1	0.1	2.39	61.57	110	11.3	6.54
P59665	Neutrophil defensin 1 OS=Homo sapiens GN=DEFA1 PE=1 SV=1 - [DEF1_HUMAN]	0.1915	2	2	2	4	3273000	2	2	2	2	0.1915	0.1915	5.17	69.59	94	10.2	6.99
Q07507	Dermatopontin OS=Homo sapiens GN=DPT PE=1 SV=2 - [DERM_HUMAN]	0.0398	1	1	1	2	128700	1	1	1	1	0.0398	0.0398	2.02	31.96	201	24	4.82
P60981	Destrin OS=Homo sapiens GN=DSTN PE=1 SV=3 - [DEST_HUMAN]	0.1515	1	2	2	4	116200	2	2	2	2	0.1515	0.1515	0	34.49	165	18.5	7.85
Q9UGM3	Deleted in malignant brain tumors 1 protein OS=Homo sapiens GN=DMBT1 PE=1 SV=2 - [DMBT1_HUMAN]	0.184	1	5	5	11	8287000	5	4	6	5	0.184	0.1318	13.84	120.3	2413	260.6	5.44
P27487	Dipeptidyl peptidase 4 OS=Homo sapiens GN=DPP4 PE=1 SV=2 - [DPP4_HUMAN]	0.0953	1	7	7	13	972700	7	6	7	6	0.0953	0.077	16.32	113.01	766	88.2	6.04
P68104	Elongation factor 1-alpha 1 OS=Homo sapiens GN=EEF1A1 PE=1 SV=1 - [EF1A1_HUMAN]	0.0238	3	1	1	2	196000	1	1	1	1	0.0238	0.0238	2.98	42.07	462	50.1	9.01
Q9H4M9	EH domain-containing protein 1 OS=Homo sapiens GN=EHD1 PE=1 SV=2 - [EHD1_HUMAN]	0.0674	1	3	3	5	136400	3	2	3	2	0.0674	0.0431	4.95	36.49	534	60.6	6.83
Q9H223	EH domain-containing protein 4 OS=Homo sapiens GN=EHD4 PE=1 SV=1 - [EHD4_HUMAN]	0.1664	1	7	7	14	193100	7	7	7	7	0.1664	0.1664	14.65	120.39	541	61.1	6.76
P06733	Alpha-enolase OS=Homo sapiens GN=ENO1 PE=1 SV=2 - [ENOA_HUMAN]	0.1982	2	7	7	13	685600	5	6	6	7	0.159	0.1751	16.43	168	434	47.1	7.39
O14638	Ectonucleotide pyrophosphatase/phosphodiesterase family member 3 OS=Homo sapiens GN=ENPP3 PE=1 SV=2 - [ENPP3_HUMAN]	0.0446	1	3	3	7	1202000	3	3	4	3	0.0446	0.0446	8.17	66.33	875	100.1	6.57
Q9H6S3	Epidermal growth factor receptor kinase substrate 8-like protein 2 OS=Homo sapiens GN=EPS8L2 PE=1 SV=2 - [ES8L2_HUMAN]	0.0364	1	2	2	3	265500	2	1	2	1	0.0364	0.0252	4.24	31.37	715	80.6	6.84
P15311	Ezrin OS=Homo sapiens GN=EZR PE=1 SV=4 - [EZRI_HUMAN]	0.1911	2	8	12	29	2470000	10	9	15	14	0.1655	0.1621	30.07	295.47	586	69.4	6.27
P12259	Coagulation factor V OS=Homo sapiens GN=F5 PE=1 SV=4 - [FA5_HUMAN]	0.009	1	2	2	3	104400	2	1	2	1	0.009	0.0045	4.66	41.02	2224	251.5	6.05
Q6ZS17	Protein FAM65A OS=Homo sapiens GN=FAM65A PE=1 SV=1 - [FA65A_HUMAN]	0.0098	1	1	1	1	106700	1		1		0.0098	0	2.29		1223	132.2	6.28
Q01469	Fatty acid-binding protein, epidermal OS=Homo sapiens GN=FABP5 PE=1 SV=3 - [FABP5_HUMAN]	0.1037	1	1	1	1	0		1		1		0.1037		0	135	15.2	7.01
P05413	Fatty acid-binding protein, heart OS=Homo sapiens GN=FABP3 PE=1 SV=4 - [FABPH_HUMAN]	0.2406	1	3	3	10	193600	3	3	5	5	0.2406	0.2406	10.76	90.49	133	14.8	6.8
P23142	Fibulin-1 OS=Homo sapiens GN=FBLN1 PE=1 SV=4 - [FBLN1_HUMAN]	0.0356	1	2	2	3	385000	2	1	2	1	0.0356	0.0199	5.79	33.56	703	77.2	5.22
Q9Y6R7	IgGFc-binding protein OS=Homo sapiens GN=FCGBP PE=1 SV=3 - [FCGBP_HUMAN]	0.015	1	2	2	4	529300	2	2	2	2	0.015	0.015	5.79	57.59	5405	571.6	5.34
P02771	Alpha-fetoprotein OS=Homo sapiens GN=AFP PE=1 SV=1 - [FETA_HUMAN]	0.0296	1	2	2	3	8990000	2	1	2	1	0.0296	0.0164	5.01	52.45	609	68.6	5.68
P02751	Fibronectin OS=Homo sapiens GN=FN1 PE=1 SV=4 - [FINC_HUMAN]	0.0419	1	6	6	14	1130000	5	5	7	7	0.0386	0.0319	15.35	63.67	2386	262.5	5.71
P15328	Folate receptor alpha OS=Homo sapiens GN=FOLR1 PE=1 SV=3 - [FOLR1_HUMAN]	0.1401	1	3	3	8	369200	3	3	4	4	0.1401	0.1401	9.75	85.53	257	29.8	7.97
P04406	Glyceraldehyde-3-phosphate dehydrogenase OS=Homo sapiens GN=GAPDH PE=1 SV=3 - [G3P_HUMAN]	0.1343	1	3	3	10	370100	3	3	5	5	0.1343	0.1343	6.31	72.83	335	36	8.46
P06744	Glucose-6-phosphate isomerase OS=Homo sapiens GN=GPI PE=1 SV=4 - [G6PI_HUMAN]	0.0269	1	1	1	2	172900	1	1	1	1	0.0269	0.0269	2.59	21.61	558	63.1	8.32
Q9H4G4	Golgi-associated plant pathogenesis-related protein 1 OS=Homo sapiens GN=GLIPR2 PE=1 SV=3 - [GAPR1_HUMAN]	0.0844	1	1	1	2	209200	1	1	1	1	0.0844	0.0844	3	42.72	154	17.2	9.41
P62873	Guanine nucleotide-binding protein G(I)/G(S)/G(T) subunit beta-1 OS=Homo sapiens GN=GNB1 PE=1 SV=3 - [GBB1_HUMAN]	0.2529	3	3	7	14	1510000	7	6	8	6	0.2529	0.2147	17.47	120.88	340	37.4	6
P62879	Guanine nucleotide-binding protein G(I)/G(S)/G(T) subunit beta-2 OS=Homo sapiens GN=GNB2 PE=1 SV=3 - [GBB2_HUMAN]	0.2147	3	2	6	16	1573000	6	6	8	8	0.2147	0.2147	17.87	164.21	340	37.3	6
P50151	Guanine nucleotide-binding protein G(I)/G(S)/G(O) subunit gamma-10 OS=Homo sapiens GN=GNG10 PE=1 SV=1 - [GBG10_HUMAN]	0.2206	1	1	1	2	335700	1	1	1	1	0.2206	0.2206	1.77	17.21	68	7.2	7.85
Q9UBI6	Guanine nucleotide-binding protein G(I)/G(S)/G(O) subunit gamma-12 OS=Homo sapiens GN=GNG12 PE=1 SV=3 - [GBG12_HUMAN]	0.5694	1	3	3	12	559200	3	3	7	5	0.5694	0.5694	11.35	67.01	72	8	8.97
P63218	Guanine nucleotide-binding protein G(I)/G(S)/G(O) subunit gamma-5 OS=Homo sapiens GN=GNG5 PE=1 SV=3 - [GBG5_HUMAN]	0.1324	1	1	1	2	519200	1	1	1	1	0.1324	0.1324	2.9	48.1	68	7.3	9.85
O60262	Guanine nucleotide-binding protein G(I)/G(S)/G(O) subunit gamma-7 OS=Homo sapiens GN=GNG7 PE=1 SV=1 - [GBG7_HUMAN]	0.2353	1	1	1	4	642200	1	1	2	2	0.2353	0.2353	4.51	25.9	68	7.5	8.51
P50395	Rab GDP dissociation inhibitor beta OS=Homo sapiens GN=GDI2 PE=1 SV=2 - [GDIB_HUMAN]	0.027	1	1	1	2	157600	1	1	1	1	0.027	0.027	3.19	47.06	445	50.6	6.47
P52565	Rho GDP-dissociation inhibitor 1 OS=Homo sapiens GN=ARHGDIA PE=1 SV=3 - [GDIR1_HUMAN]	0.0735	1	1	1	2	484300	1	1	1	1	0.0735	0.0735	2.8	32.47	204	23.2	5.11
P52566	Rho GDP-dissociation inhibitor 2 OS=Homo sapiens GN=ARHGDIB PE=1 SV=3 - [GDIR2_HUMAN]	0.0647	1	1	1	2	143300	1	1	1	1	0.0647	0.0647	2.54	28.61	201	23	5.21
P06396	Gelsolin OS=Homo sapiens GN=GSN PE=1 SV=1 - [GELS_HUMAN]	0.0524	1	3	3	6	196500	3	2	4	2	0.0524	0.0384	6.52	47.13	782	85.6	6.28
A6NGU5	Putative gamma-glutamyltranspeptidase 3 OS=Homo sapiens GN=GGT3P PE=5 SV=2 - [GGT3_HUMAN]	0.0563	5	3	3	5	217500	3	2	3	2	0.0563	0.0387	9.08	76.91	568	61.5	7.14
Q14344	Guanine nucleotide-binding protein subunit alpha-13 OS=Homo sapiens GN=GNA13 PE=1 SV=2 - [GNA13_HUMAN]	0.0743	6	1	2	3	1575000	2	1	2	1	0.0743	0.0292	2.84	37.07	377	44	8
P04899	Guanine nucleotide-binding protein G(i) subunit alpha-2 OS=Homo sapiens GN=GNAI2 PE=1 SV=3 - [GNAI2_HUMAN]	0.1803	7	3	5	9	1283000	5	4	5	4	0.1803	0.1437	12.65	71.55	355	40.4	5.54
P08754	Guanine nucleotide-binding protein G(k) subunit alpha OS=Homo sapiens GN=GNAI3 PE=1 SV=3 - [GNAI3_HUMAN]	0.1328	7	2	4	6	1268000	3	3	3	3	0.1102	0.096	4.7	61.69	354	40.5	5.69
P63092	Guanine nucleotide-binding protein G(s) subunit alpha isoforms short OS=Homo sapiens GN=GNAS PE=1 SV=1 - [GNAS2_HUMAN]	0.2081	8	5	6	12	1789000	6	6	6	6	0.2081	0.2081	11.69	67.8	394	45.6	5.82
Q9NZH0	G-protein coupled receptor family C group 5 member B OS=Homo sapiens GN=GPRC5B PE=2 SV=2 - [GPC5B_HUMAN]	0.0596	1	2	2	4	427900	2	2	2	2	0.0596	0.0596	5.57	61.17	403	44.8	8.24
Q9NQ84	G-protein coupled receptor family C group 5 member C OS=Homo sapiens GN=GPRC5C PE=1 SV=2 - [GPC5C_HUMAN]	0.1837	1	6	6	22	2626000	6	6	12	10	0.1837	0.1837	24.09	198.19	441	48.2	8.43
P09211	Glutathione S-transferase P OS=Homo sapiens GN=GSTP1 PE=1 SV=2 - [GSTP1_HUMAN]	0.1857	1	3	3	6	192400	3	3	3	3	0.1857	0.1857	7.62	52.41	210	23.3	5.64
P62805	Histone H4 OS=Homo sapiens GN=HIST1H4A PE=1 SV=2 - [H4_HUMAN]	0.0777	1	1	1	1	183300	1		1		0.0777	0	2.29		103	11.4	11.36
P69905	Hemoglobin subunit alpha OS=Homo sapiens GN=HBA1 PE=1 SV=2 - [HBA_HUMAN]	0.169	1	2	2	8	3345000	2	2	4	4	0.169	0.169	10.95	63.21	142	15.2	8.68
P68871	Hemoglobin subunit beta OS=Homo sapiens GN=HBB PE=1 SV=2 - [HBB_HUMAN]	0.3469	5	4	4	13	1211000	4	3	7	6	0.3469	0.2789	9.81	88.92	147	16	7.28
P0DMV8;P0DMV9	Heat shock 70 kDa protein 1A OS=Homo sapiens GN=HSPA1A PE=1 SV=1 - [HS71A_HUMAN]	0.1513	2	6	8	14	1105000	7	7	7	7	0.1264	0.1373	17.27	157.52	641	70	5.66
P07900	Heat shock protein HSP 90-alpha OS=Homo sapiens GN=HSP90AA1 PE=1 SV=5 - [HS90A_HUMAN]	0.0519	5	3	3	4	122600	3	1	3	1	0.0519	0.0191	7.28	20.29	732	84.6	5.02
P11142	Heat shock cognate 71 kDa protein OS=Homo sapiens GN=HSPA8 PE=1 SV=1 - [HSP7C_HUMAN]	0.2492	3	11	13	30	1131000	12	12	15	15	0.2353	0.2276	33.08	314.15	646	70.9	5.52
P04792	Heat shock protein beta-1 OS=Homo sapiens GN=HSPB1 PE=1 SV=2 - [HSPB1_HUMAN]	0.1317	1	2	2	4	167800	2	1	3	1	0.1317	0.0488	2.9	54.91	205	22.8	6.4
P01768	Ig heavy chain V-III region CAM OS=Homo sapiens PE=1 SV=1 - [HV307_HUMAN]	0.1803	4	1	2	2	204900		2		2		0.1803		32.49	122	13.7	9.63
P01766	Ig heavy chain V-III region BRO OS=Homo sapiens PE=1 SV=1 - [HV305_HUMAN]	0.25	4	1	2	4	366200	2	2	2	2	0.25	0.25	5.3	28.77	120	13.2	6.57
P01781	Ig heavy chain V-III region GAL OS=Homo sapiens PE=1 SV=1 - [HV320_HUMAN]	0.0948	1	1	1	2	548100	1	1	1	1	0.0948	0.0948	3.06	42.98	116	12.7	8.48
P05155	Plasma protease C1 inhibitor OS=Homo sapiens GN=SERPING1 PE=1 SV=2 - [IC1_HUMAN]	0.074	1	3	3	6	339900	3	3	3	3	0.074	0.074	7.11	55.72	500	55.1	6.55
O75874	Isocitrate dehydrogenase [NADP] cytoplasmic OS=Homo sapiens GN=IDH1 PE=1 SV=2 - [IDHC_HUMAN]	0.058	1	2	2	3	55000	2	1	2	1	0.058	0.0266	4.35	23.03	414	46.6	7.01
P13164	Interferon-induced transmembrane protein 1 OS=Homo sapiens GN=IFITM1 PE=1 SV=3 - [IFM1_HUMAN]	0.128	3	1	1	4	111500	1	1	2	2	0.128	0.128	5.3	37.49	125	14	7.93
P01876	Ig alpha-1 chain C region OS=Homo sapiens GN=IGHA1 PE=1 SV=2 - [IGHA1_HUMAN]	0.1558	1	3	5	9	2754000	5	4	5	4	0.1558	0.1303	12.75	124.33	353	37.6	6.51
P01877	Ig alpha-2 chain C region OS=Homo sapiens GN=IGHA2 PE=1 SV=3 - [IGHA2_HUMAN]	0.1	1	1	3	5	1648000	3	2	3	2	0.1	0.0735	6.27	60.92	340	36.5	6.1
P01857	Ig gamma-1 chain C region OS=Homo sapiens GN=IGHG1 PE=1 SV=1 - [IGHG1_HUMAN]	0.1879	2	4	4	7	6067000	4	3	4	3	0.1879	0.1364	7.39	75.3	330	36.1	8.19
P01859	Ig gamma-2 chain C region OS=Homo sapiens GN=IGHG2 PE=1 SV=2 - [IGHG2_HUMAN]	0.0429	2	1	1	2	67740	1	1	1	1	0.0429	0.0429	0	19.21	326	35.9	7.59
P01871	Ig mu chain C region OS=Homo sapiens GN=IGHM PE=1 SV=3 - [IGHM_HUMAN]	0.2633	2	10	10	29	11840000	9	7	17	12	0.2456	0.1836	33.11	263.8	452	49.3	6.77
P01591	Immunoglobulin J chain OS=Homo sapiens GN=JCHAIN PE=1 SV=4 - [IGJ_HUMAN]	0.2327	1	3	3	5	307900	3	2	3	2	0.2327	0.1698	6.27	47.36	159	18.1	5.24
P01834	Ig kappa chain C region OS=Homo sapiens GN=IGKC PE=1 SV=1 - [IGKC_HUMAN]	0.6509	1	4	4	20	2265000	4	4	11	9	0.6509	0.6509	19.49	93.73	106	11.6	5.87
B9A064	Immunoglobulin lambda-like polypeptide 5 OS=Homo sapiens GN=IGLL5 PE=2 SV=2 - [IGLL5_HUMAN]	0.1963	2	2	3	13	744100	3	3	8	5	0.1963	0.1963	10.12	30.21	214	23	8.84
P30740	Leukocyte elastase inhibitor OS=Homo sapiens GN=SERPINB1 PE=1 SV=1 - [ILEU_HUMAN]	0.029	1	1	1	1	70780		1		1	0	0.029		28.09	379	42.7	6.28
P53990	IST1 homolog OS=Homo sapiens GN=IST1 PE=1 SV=1 - [IST1_HUMAN]	0.0632	1	2	2	4	177500	2	2	2	2	0.0632	0.0632	5.32	32.44	364	39.7	5.35
P08514	Integrin alpha-IIb OS=Homo sapiens GN=ITGA2B PE=1 SV=3 - [ITA2B_HUMAN]	0.0087	1	1	1	1	72320	1		1		0.0087	0	2.14		1039	113.3	5.38
P11215	Integrin alpha-M OS=Homo sapiens GN=ITGAM PE=1 SV=2 - [ITAM_HUMAN]	0.0365	1	3	3	5	115200	2	3	2	3	0.0269	0.0365	5.05	52.6	1152	127.1	7.23
P05107	Integrin beta-2 OS=Homo sapiens GN=ITGB2 PE=1 SV=2 - [ITB2_HUMAN]	0.0793	1	5	5	8	193200	4	3	5	3	0.0676	0.0429	8.86	66.1	769	84.7	6.95
Q14624	Inter-alpha-trypsin inhibitor heavy chain H4 OS=Homo sapiens GN=ITIH4 PE=1 SV=4 - [ITIH4_HUMAN]	0.0667	1	5	5	12	597000	5	5	6	6	0.0667	0.0667	14.95	151.45	930	103.3	6.98
P13645	Keratin, type I cytoskeletal 10 OS=Homo sapiens GN=KRT10 PE=1 SV=6 - [K1C10_HUMAN]	0.2568	8	11	12	25	1076000	12	11	13	12	0.2568	0.2466	31.73	413.92	584	58.8	5.21
P02533	Keratin, type I cytoskeletal 14 OS=Homo sapiens GN=KRT14 PE=1 SV=4 - [K1C14_HUMAN]	0.2458	10	4	10	21	568600	10	8	12	9	0.2458	0.1949	28.34	215.8	472	51.5	5.16
P08779	Keratin, type I cytoskeletal 16 OS=Homo sapiens GN=KRT16 PE=1 SV=4 - [K1C16_HUMAN]	0.1966	9	3	9	20	538900	9	8	11	9	0.1966	0.1924	26.66	245.64	473	51.2	5.05
P35527	Keratin, type I cytoskeletal 9 OS=Homo sapiens GN=KRT9 PE=1 SV=3 - [K1C9_HUMAN]	0.1236	1	7	7	13	911400	7	6	7	6	0.1236	0.1124	15.94	163.44	623	62	5.24
P35908	Keratin, type II cytoskeletal 2 epidermal OS=Homo sapiens GN=KRT2 PE=1 SV=2 - [K22E_HUMAN]	0.0908	2	3	5	11	1628000	5	4	6	5	0.0908	0.0782	17.77	104.72	639	65.4	8
P04264	Keratin, type II cytoskeletal 1 OS=Homo sapiens GN=KRT1 PE=1 SV=6 - [K2C1_HUMAN]	0.2422	3	12	16	27	2346000	13	12	14	13	0.2003	0.1988	39.8	321.96	644	66	8.12
P13647	Keratin, type II cytoskeletal 5 OS=Homo sapiens GN=KRT5 PE=1 SV=3 - [K2C5_HUMAN]	0.0712	2	3	4	7	63830	3	2	4	3	0.0525	0.0356	8.88	56.56	590	62.3	7.74
P04259	Keratin, type II cytoskeletal 6B OS=Homo sapiens GN=KRT6B PE=1 SV=5 - [K2C6B_HUMAN]	0.0869	4	2	4	7	380300	4	3	4	3	0.0869	0.0691	7.19	55.39	564	60	8
P06870	Kallikrein-1 OS=Homo sapiens GN=KLK1 PE=1 SV=2 - [KLK1_HUMAN]	0.0496	1	1	1	2	659300	1	1	1	1	0.0496	0.0496	2.49	28.4	262	28.9	4.83
P14618	Pyruvate kinase PKM OS=Homo sapiens GN=PKM PE=1 SV=4 - [KPYM_HUMAN]	0.0866	2	3	3	6	197200	3	3	3	3	0.0866	0.0866	7.18	35.27	531	57.9	7.84
P01597	Ig kappa chain V-I region DEE OS=Homo sapiens PE=1 SV=1 - [KV105_HUMAN]	0.1667	11	1	2	4	221100	1	1	2	2	0.1667	0.1667	4.35	41.01	108	11.7	9.36
P01617	Ig kappa chain V-II region TEW OS=Homo sapiens PE=1 SV=1 - [KV204_HUMAN]	0.115	5	1	1	2	860600	1	1	1	1	0.115	0.115	3.47	70.94	113	12.3	6
P01620	Ig kappa chain V-III region SIE OS=Homo sapiens PE=1 SV=1 - [KV302_HUMAN]	0.2477	6	2	2	3	466400	2	1	2	1	0.2477	0.0826	4.94	40.46	109	11.8	8.48
P0CG05	Ig lambda-2 chain C regions OS=Homo sapiens GN=IGLC2 PE=1 SV=1 - [LAC2_HUMAN]	0.4151	4	2	3	14	701500	3	3	9	5	0.4151	0.4151	17.09	33.94	106	11.3	7.24
P13473	Lysosome-associated membrane glycoprotein 2 OS=Homo sapiens GN=LAMP2 PE=1 SV=2 - [LAMP2_HUMAN]	0.0195	1	1	1	1	276800	1		1		0.0195	0	2.18		410	44.9	5.63
P00338	L-lactate dehydrogenase A chain OS=Homo sapiens GN=LDHA PE=1 SV=2 - [LDHA_HUMAN]	0.0301	1	1	1	2	0	1	1	1	1	0.0301	0.0301	2.57	29.99	332	36.7	8.27
Q6P5S2	Protein LEG1 homolog OS=Homo sapiens GN=LEG1 PE=1 SV=2 - [LEG1H_HUMAN]	0.0273	1	1	1	2	262100	1	1	1	1	0.0273	0.0273	1.91	26.16	330	37.9	6.15
P17931	Galectin-3 OS=Homo sapiens GN=LGALS3 PE=1 SV=5 - [LEG3_HUMAN]	0.088	1	2	2	6	614900	2	2	3	3	0.088	0.088	8.56	91.73	250	26.1	8.56
Q969X1	Protein lifeguard 3 OS=Homo sapiens GN=TMBIM1 PE=1 SV=2 - [LFG3_HUMAN]	0.045	1	1	1	3	123600	1	1	1	2	0.045	0.045	2.68	51.56	311	34.6	7.72
Q08380	Galectin-3-binding protein OS=Homo sapiens GN=LGALS3BP PE=1 SV=1 - [LG3BP_HUMAN]	0.1162	1	7	7	16	545700	7	6	9	7	0.1162	0.1026	16.97	104.69	585	65.3	5.27
Q9NUP9	Protein lin-7 homolog C OS=Homo sapiens GN=LIN7C PE=1 SV=1 - [LIN7C_HUMAN]	0.0558	1	1	1	4	108000	1	1	2	2	0.0558	0.0558	4.61	43.56	197	21.8	8.43
P04211	Ig lambda chain V region 4A OS=Homo sapiens PE=4 SV=1 - [LV001_HUMAN]	0.0769	1	1	1	4	1775000	1	1	2	2	0.0769	0.0769	3.99	60.25	117	12.4	7.03
P80748	Ig lambda chain V-III region LOI OS=Homo sapiens PE=1 SV=1 - [LV302_HUMAN]	0.1441	1	1	1	2	786100	1	1	1	1	0.1441	0.1441	2.73	65.44	111	11.9	5.08
P61626	Lysozyme C OS=Homo sapiens GN=LYZ PE=1 SV=1 - [LYSC_HUMAN]	0.0811	1	1	1	2	952700	1	1	1	1	0.0811	0.0811	3.29	47.32	148	16.5	9.16
P40925	Malate dehydrogenase, cytoplasmic OS=Homo sapiens GN=MDH1 PE=1 SV=4 - [MDHC_HUMAN]	0.1168	1	3	3	7	189300	3	2	4	3	0.1168	0.0808	9.59	58.53	334	36.4	7.36
P14174	Macrophage migration inhibitory factor OS=Homo sapiens GN=MIF PE=1 SV=4 - [MIF_HUMAN]	0.0783	1	1	1	2	399800	1	1	1	1	0.0783	0.0783	3.42	60.82	115	12.5	7.88
Q13201	Multimerin-1 OS=Homo sapiens GN=MMRN1 PE=1 SV=3 - [MMRN1_HUMAN]	0.0106	1	1	1	2	147100	1	1	1	1	0.0106	0.0106	2.18	23.64	1228	138	7.93
P26038	Moesin OS=Homo sapiens GN=MSN PE=1 SV=3 - [MOES_HUMAN]	0.1456	1	7	11	20	1522000	11	8	12	8	0.1456	0.1161	27.41	207.26	577	67.8	6.4
P49006	MARCKS-related protein OS=Homo sapiens GN=MARCKSL1 PE=1 SV=2 - [MRP_HUMAN]	0.1436	1	2	2	3	128000	1	2	1	2	0.0769	0.1436	2.27	35.82	195	19.5	4.67
P15941	Mucin-1 OS=Homo sapiens GN=MUC1 PE=1 SV=3 - [MUC1_HUMAN]	0.0446	1	4	4	14	4132000	4	4	8	6	0.0446	0.0446	16.08	91.55	1255	122	7.47
Q99102	Mucin-4 OS=Homo sapiens GN=MUC4 PE=1 SV=4 - [MUC4_HUMAN]	0.0249	1	4	4	8	792100	3	4	4	4	0.0217	0.0249	8.29	100.55	2169	231.4	6.27
Q9HC84	Mucin-5B OS=Homo sapiens GN=MUC5B PE=1 SV=3 - [MUC5B_HUMAN]	0.1109	3	43	43	113	35070000	40	38	60	53	0.1069	0.0989	133.03	1054.38	5762	596	6.64
Q8TAX7	Mucin-7 OS=Homo sapiens GN=MUC7 PE=1 SV=2 - [MUC7_HUMAN]	0.0477	1	2	2	3	1624000	1	2	1	2	0.0265	0.0477	2.72	51.21	377	39.1	8.78
P60660	Myosin light polypeptide 6 OS=Homo sapiens GN=MYL6 PE=1 SV=2 - [MYL6_HUMAN]	0.1589	2	2	2	4	324400	2	2	2	2	0.1589	0.1589	5.48	19.27	151	16.9	4.65
O14745	Na(+)/H(+) exchange regulatory cofactor NHE-RF1 OS=Homo sapiens GN=SLC9A3R1 PE=1 SV=4 - [NHRF1_HUMAN]	0.3156	1	8	8	19	7837000	8	7	10	9	0.3156	0.2877	23.42	152.33	358	38.8	5.77
Q15599	Na(+)/H(+) exchange regulatory cofactor NHE-RF2 OS=Homo sapiens GN=SLC9A3R2 PE=1 SV=2 - [NHRF2_HUMAN]	0.0386	1	1	1	2	106900	1	1	1	1	0.0386	0.0386	3.05	32.8	337	37.4	7.93
Q9BZQ8	Protein Niban OS=Homo sapiens GN=FAM129A PE=1 SV=1 - [NIBAN_HUMAN]	0.0291	1	2	2	4	92080	2	2	2	2	0.0291	0.0291	4.16	28.96	928	103.1	4.78
Q9UNF0	Protein kinase C and casein kinase substrate in neurons protein 2 OS=Homo sapiens GN=PACSIN2 PE=1 SV=2 - [PACN2_HUMAN]	0.0185	1	1	1	2	0	1	1	1	1	0.0185	0.0185	2.25	37.88	486	55.7	5.2
Q9BUL8	Programmed cell death protein 10 OS=Homo sapiens GN=PDCD10 PE=1 SV=1 - [PDC10_HUMAN]	0.0472	1	1	1	1	73920	1		1		0.0472	0	2.45		212	24.7	8.19
Q8WUM4	Programmed cell death 6-interacting protein OS=Homo sapiens GN=PDCD6IP PE=1 SV=1 - [PDC6I_HUMAN]	0.2362	1	19	19	37	1066000	17	15	20	17	0.2177	0.1959	42.16	280.7	868	96	6.52
Q13113	PDZK1-interacting protein 1 OS=Homo sapiens GN=PDZK1IP1 PE=1 SV=1 - [PDZ1I_HUMAN]	0.2456	1	2	2	3	466600	2	1	2	1	0.2456	0.0965	2.52	44.29	114	12.2	4.83
P30086	Phosphatidylethanolamine-binding protein 1 OS=Homo sapiens GN=PEBP1 PE=1 SV=3 - [PEBP1_HUMAN]	0.262	1	3	3	9	916500	3	3	5	4	0.262	0.262	10.86	74.8	187	21	7.53
P36955	Pigment epithelium-derived factor OS=Homo sapiens GN=SERPINF1 PE=1 SV=4 - [PEDF_HUMAN]	0.0287	1	1	1	2	92560	1	1	1	1	0.0287	0.0287	3.06	43.74	418	46.3	6.38
P05164	Myeloperoxidase OS=Homo sapiens GN=MPO PE=1 SV=1 - [PERM_HUMAN]	0.0336	1	2	2	3	89920	1	2	1	2	0.0174	0.0336	1.76	34.35	745	83.8	8.97
P00558	Phosphoglycerate kinase 1 OS=Homo sapiens GN=PGK1 PE=1 SV=3 - [PGK1_HUMAN]	0.0408	1	1	1	2	157100	1	1	1	1	0.0408	0.0408	2.77	22.57	417	44.6	8.1
Q9NWQ8	Phosphoprotein associated with glycosphingolipid-enriched microdomains 1 OS=Homo sapiens GN=PAG1 PE=1 SV=2 - [PHAG1_HUMAN]	0.0255	1	1	1	2	60560	1	1	1	1	0.0255	0.0255	1.65	23.49	432	47	4.65
P01833	Polymeric immunoglobulin receptor OS=Homo sapiens GN=PIGR PE=1 SV=4 - [PIGR_HUMAN]	0.1898	1	10	10	23	907000	10	9	12	11	0.1898	0.1793	24.43	140.99	764	83.2	5.74
P12273	Prolactin-inducible protein OS=Homo sapiens GN=PIP PE=1 SV=1 - [PIP_HUMAN]	0.3288	1	5	5	17	11680000	5	4	10	7	0.3288	0.3288	21.63	97.09	146	16.6	8.05
O15162	Phospholipid scramblase 1 OS=Homo sapiens GN=PLSCR1 PE=1 SV=1 - [PLS1_HUMAN]	0.0723	1	2	2	3	88560	1	2	1	2	0.0409	0.0723	2.69	35.24	318	35	4.94
P05186	Alkaline phosphatase, tissue-nonspecific isozyme OS=Homo sapiens GN=ALPL PE=1 SV=4 - [PPBT_HUMAN]	0.0267	1	1	1	2	199700	1	1	1	1	0.0267	0.0267	1.92	40.58	524	57.3	6.67
P62937	Peptidyl-prolyl cis-trans isomerase A OS=Homo sapiens GN=PPIA PE=1 SV=2 - [PPIA_HUMAN]	0.2606	2	4	4	9	1258000	4	4	5	4	0.2606	0.2606	8.44	54.53	165	18	7.81
Q06830	Peroxiredoxin-1 OS=Homo sapiens GN=PRDX1 PE=1 SV=1 - [PRDX1_HUMAN]	0.2663	1	3	4	8	499300	4	4	4	4	0.2663	0.2663	9.19	42.66	199	22.1	8.13
P32119	Peroxiredoxin-2 OS=Homo sapiens GN=PRDX2 PE=1 SV=5 - [PRDX2_HUMAN]	0.1061	1	1	2	4	391000	2	2	2	2	0.1061	0.1061	5.04	35.31	198	21.9	5.97
P30044	Peroxiredoxin-5, mitochondrial OS=Homo sapiens GN=PRDX5 PE=1 SV=4 - [PRDX5_HUMAN]	0.2103	1	3	3	8	473500	3	3	5	3	0.2103	0.2103	6.39	55.49	214	22.1	8.7
P30041	Peroxiredoxin-6 OS=Homo sapiens GN=PRDX6 PE=1 SV=3 - [PRDX6_HUMAN]	0.1696	1	3	3	5	224800	2	3	2	3	0.0938	0.1696	4.83	41.19	224	25	6.38
P07737	Profilin-1 OS=Homo sapiens GN=PFN1 PE=1 SV=2 - [PROF1_HUMAN]	0.3	1	3	3	7	513900	3	3	4	3	0.3	0.3	9.77	56.16	140	15	8.27
Q8N271	Prominin-2 OS=Homo sapiens GN=PROM2 PE=1 SV=1 - [PROM2_HUMAN]	0.0827	1	6	6	12	420500	6	6	6	6	0.0827	0.0827	16.33	118.04	834	91.8	6.15
O43490	Prominin-1 OS=Homo sapiens GN=PROM1 PE=1 SV=1 - [PROM1_HUMAN]	0.1803	1	11	11	26	2277000	11	10	14	12	0.1803	0.1607	28.38	271.03	865	97.1	7.27
P07225	Vitamin K-dependent protein S OS=Homo sapiens GN=PROS1 PE=1 SV=1 - [PROS_HUMAN]	0.0503	1	3	3	6	401900	3	3	3	3	0.0503	0.0503	8.72	75.25	676	75.1	5.67
Q16651	Prostasin OS=Homo sapiens GN=PRSS8 PE=1 SV=1 - [PRSS8_HUMAN]	0.0408	1	1	1	4	535200	1	1	2	2	0.0408	0.0408	6.33	58.66	343	36.4	5.85
O43653	Prostate stem cell antigen OS=Homo sapiens GN=PSCA PE=1 SV=1 - [PSCA_HUMAN]	0.2195	1	2	2	4	1564000	2	2	2	2	0.2195	0.2195	6.17	88.06	123	12.9	5.29
Q12913	Receptor-type tyrosine-protein phosphatase eta OS=Homo sapiens GN=PTPRJ PE=1 SV=3 - [PTPRJ_HUMAN]	0.0576	1	5	5	7	313300	4	3	4	3	0.0381	0.0389	9.06	17.02	1337	145.9	5.58
P51148	Ras-related protein Rab-5C OS=Homo sapiens GN=RAB5C PE=1 SV=2 - [RAB5C_HUMAN]	0.1065	3	2	2	3	239800	1	2	1	2	0.0509	0.1065	3.06	36.63	216	23.5	8.41
P35241	Radixin OS=Homo sapiens GN=RDX PE=1 SV=1 - [RADI_HUMAN]	0.0978	1	2	6	10	988700	6	2	7	3	0.0978	0.0463	13.11	75.67	583	68.5	6.37
Q8NFJ5	Retinoic acid-induced protein 3 OS=Homo sapiens GN=GPRC5A PE=1 SV=2 - [RAI3_HUMAN]	0.0364	1	1	1	2	524200	1	1	1	1	0.0364	0.0364	3.93	60.88	357	40.2	8.15
P11234	Ras-related protein Ral-B OS=Homo sapiens GN=RALB PE=1 SV=1 - [RALB_HUMAN]	0.0437	1	1	1	1	64190		1		1	0	0.0437		35.17	206	23.4	6.62
P61224	Ras-related protein Rap-1b OS=Homo sapiens GN=RAP1B PE=1 SV=1 - [RAP1B_HUMAN]	0.1141	2	2	2	4	758400	2	2	2	2	0.1141	0.1141	2.77	58.26	184	20.8	5.78
P10114	Ras-related protein Rap-2a OS=Homo sapiens GN=RAP2A PE=1 SV=1 - [RAP2A_HUMAN]	0.0601	3	1	1	2	115300	1	1	1	1	0.0601	0.0601	2.53	35.62	183	20.6	4.82
Q8N392	Rho GTPase-activating protein 18 OS=Homo sapiens GN=ARHGAP18 PE=1 SV=3 - [RHG18_HUMAN]	0.0196	1	1	1	2	88170	1	1	1	1	0.0196	0.0196	2.56	31.18	663	74.9	6.44
P61586	Transforming protein RhoA OS=Homo sapiens GN=RHOA PE=1 SV=1 - [RHOA_HUMAN]	0.2228	1	2	4	7	1024000	3	3	4	3	0.1658	0.1813	6.61	76.51	193	21.8	6.1
P08134	Rho-related GTP-binding protein RhoC OS=Homo sapiens GN=RHOC PE=1 SV=1 - [RHOC_HUMAN]	0.1606	1	1	3	4	882400	2	2	2	2	0.1036	0.1192	4.32	63.27	193	22	6.58
P84095	Rho-related GTP-binding protein RhoG OS=Homo sapiens GN=RHOG PE=1 SV=1 - [RHOG_HUMAN]	0.2147	6	2	3	5	254600	2	3	2	3	0.1571	0.2147	2.9	30.32	191	21.3	8.12
P62070	Ras-related protein R-Ras2 OS=Homo sapiens GN=RRAS2 PE=1 SV=1 - [RRAS2_HUMAN]	0.1324	2	2	2	4	218000	2	2	2	2	0.1324	0.1324	4.49	32.27	204	23.4	6.01
P26447	Protein S100-A4 OS=Homo sapiens GN=S100A4 PE=1 SV=1 - [S10A4_HUMAN]	0.1782	1	2	2	2	85600	2		2		0.1782	0	3.73		101	11.7	6.11
P06703	Protein S100-A6 OS=Homo sapiens GN=S100A6 PE=1 SV=1 - [S10A6_HUMAN]	0.0889	1	1	1	2	1811000	1	1	1	1	0.0889	0.0889	2.12	54.01	90	10.2	5.48
P05109	Protein S100-A8 OS=Homo sapiens GN=S100A8 PE=1 SV=1 - [S10A8_HUMAN]	0.3978	1	4	4	6	2219000	3	3	3	3	0.3118	0.3226	7.39	82.38	93	10.8	7.03
P06702	Protein S100-A9 OS=Homo sapiens GN=S100A9 PE=1 SV=1 - [S10A9_HUMAN]	0.3158	1	3	3	16	3134000	3	3	8	8	0.3158	0.3158	21.76	170.23	114	13.2	6.13
P31949	Protein S100-A11 OS=Homo sapiens GN=S100A11 PE=1 SV=2 - [S10AB_HUMAN]	0.1714	1	2	2	3	360500	2	1	2	1	0.1714	0.1048	4.23	14.98	105	11.7	7.12
Q9HCY8	Protein S100-A14 OS=Homo sapiens GN=S100A14 PE=1 SV=1 - [S10AE_HUMAN]	0.25	1	2	2	4	294600	2	2	2	2	0.25	0.25	5.94	92.22	104	11.7	5.24
Q13183	Solute carrier family 13 member 2 OS=Homo sapiens GN=SLC13A2 PE=2 SV=1 - [S13A2_HUMAN]	0.0287	1	1	1	2	322000	1	1	1	1	0.0287	0.0287	1.85	36.32	592	64.4	7.01
P35542	Serum amyloid A-4 protein OS=Homo sapiens GN=SAA4 PE=1 SV=2 - [SAA4_HUMAN]	0.0846	1	1	1	2	124400	1	1	1	1	0.0846	0.0846	2.5	39.9	130	14.7	9.07
O75368	SH3 domain-binding glutamic acid-rich-like protein OS=Homo sapiens GN=SH3BGRL PE=1 SV=1 - [SH3L1_HUMAN]	0.114	1	1	1	1	41150		1		1	0	0.114		26.33	114	12.8	5.25
P78324	Tyrosine-protein phosphatase non-receptor type substrate 1 OS=Homo sapiens GN=SIRPA PE=1 SV=2 - [SHPS1_HUMAN]	0.0516	1	2	2	3	141200	1	2	1	2	0.0258	0.0516	2.32	20.04	504	54.9	6.98
Q9H2G2	STE20-like serine/threonine-protein kinase OS=Homo sapiens GN=SLK PE=1 SV=1 - [SLK_HUMAN]	0.0332	1	3	3	4	106100	3	1	3	1	0.0332	0.0121	6.78	43.32	1235	142.6	5.15
B2RUZ4	Small integral membrane protein 1 OS=Homo sapiens GN=SMIM1 PE=1 SV=1 - [SMIM1_HUMAN]	0.2051	1	1	1	2	275400	1	1	1	1	0.2051	0.2051	2.7	34.78	78	8.7	9.03
O00161	Synaptosomal-associated protein 23 OS=Homo sapiens GN=SNAP23 PE=1 SV=1 - [SNP23_HUMAN]	0.1611	1	3	3	6	1427000	3	2	4	2	0.1611	0.128	7.21	37.62	211	23.3	5.01
P00441	Superoxide dismutase [Cu-Zn] OS=Homo sapiens GN=SOD1 PE=1 SV=2 - [SODC_HUMAN]	0.0909	1	1	1	2	386600	1	1	1	1	0.0909	0.0909	2.97	39.66	154	15.9	6.13
Q8TED4	Sugar phosphate exchanger 2 OS=Homo sapiens GN=SLC37A2 PE=2 SV=2 - [SPX2_HUMAN]	0.018	1	1	1	1	227400	1		1		0.018	0	1.64		501	54.4	6.81
Q8IZP2	Putative protein FAM10A4 OS=Homo sapiens GN=ST13P4 PE=5 SV=1 - [ST134_HUMAN]	0.1542	3	3	3	7	108000	3	2	4	3	0.1542	0.1125	10.89	44.35	240	27.4	5.08
Q9Y6E0	Serine/threonine-protein kinase 24 OS=Homo sapiens GN=STK24 PE=1 SV=1 - [STK24_HUMAN]	0.0993	1	2	3	7	289900	3	2	4	3	0.0993	0.07	9	57.14	443	49.3	5.69
Q9P289	Serine/threonine-protein kinase 26 OS=Homo sapiens GN=STK26 PE=1 SV=2 - [STK26_HUMAN]	0.1058	2	2	3	8	143600	3	3	4	4	0.1058	0.1058	11.37	85.23	416	46.5	5.29
P27105	Erythrocyte band 7 integral membrane protein OS=Homo sapiens GN=STOM PE=1 SV=3 - [STOM_HUMAN]	0.191	1	4	4	17	615500	4	4	9	8	0.191	0.191	25.13	125.28	288	31.7	7.88
Q13277	Syntaxin-3 OS=Homo sapiens GN=STX3 PE=1 SV=3 - [STX3_HUMAN]	0.0761	1	2	2	4	239700	2	2	2	2	0.0761	0.0761	2.51	44.81	289	33.1	5.44
Q15833	Syntaxin-binding protein 2 OS=Homo sapiens GN=STXBP2 PE=1 SV=2 - [STXB2_HUMAN]	0.0337	1	1	1	2	132900	1	1	1	1	0.0337	0.0337	1.92	26.81	593	66.4	6.55
P30408	Transmembrane 4 L6 family member 1 OS=Homo sapiens GN=TM4SF1 PE=1 SV=1 - [T4S1_HUMAN]	0.0446	1	1	1	2	127800	1	1	1	1	0.0446	0.0446	2.53	37.21	202	21.6	4.98
Q9H2K8	Serine/threonine-protein kinase TAO3 OS=Homo sapiens GN=TAOK3 PE=1 SV=2 - [TAOK3_HUMAN]	0.029	2	2	2	3	64420	2	1	2	1	0.029	0.0145	5.33	0	898	105.3	7.3
Q9BXI6	TBC1 domain family member 10A OS=Homo sapiens GN=TBC1D10A PE=1 SV=1 - [TB10A_HUMAN]	0.0236	1	1	1	2	41130	1	1	1	1	0.0236	0.0236	2.6	33.65	508	57.1	8.44
P24821	Tenascin OS=Homo sapiens GN=TNC PE=1 SV=3 - [TENA_HUMAN]	0.0409	1	7	7	14	263800	7	5	8	6	0.0409	0.0268	14.61	78.79	2201	240.7	4.89
Q08188	Protein-glutamine gamma-glutamyltransferase E OS=Homo sapiens GN=TGM3 PE=1 SV=4 - [TGM3_HUMAN]	0.013	1	1	1	2	0	1	1	1	1	0.013	0.013	2	35.08	693	76.6	5.86
P10599	Thioredoxin OS=Homo sapiens GN=TXN PE=1 SV=3 - [THIO_HUMAN]	0.2095	1	2	2	4	1087000	2	2	2	2	0.2095	0.2095	6.21	99.34	105	11.7	4.92
O15393	Transmembrane protease serine 2 OS=Homo sapiens GN=TMPRSS2 PE=1 SV=3 - [TMPS2_HUMAN]	0.0467	1	2	2	4	334400	2	2	2	2	0.0467	0.0467	5.1	58.18	492	53.8	7.81
P60174	Triosephosphate isomerase OS=Homo sapiens GN=TPI1 PE=1 SV=3 - [TPIS_HUMAN]	0.2203	1	5	5	11	259700	5	5	6	5	0.2203	0.2203	15.08	79.77	286	30.8	5.92
P02788	Lactotransferrin OS=Homo sapiens GN=LTF PE=1 SV=6 - [TRFL_HUMAN]	0.2606	1	14	14	22	1642000	13	7	14	8	0.2423	0.1113	22.22	187.6	710	78.1	8.12
Q9BRZ2	E3 ubiquitin-protein ligase TRIM56 OS=Homo sapiens GN=TRIM56 PE=1 SV=3 - [TRI56_HUMAN]	0.0093	1	1	1	1	1190000	1		1		0.0093	0	2.13		755	81.4	7.74
P07477	Trypsin-1 OS=Homo sapiens GN=PRSS1 PE=1 SV=1 - [TRY1_HUMAN]	0.0729	2	2	2	20	68630000	2	2	11	9	0.0729	0.0729	26.45	235.84	247	26.5	6.51
Q99816	Tumor susceptibility gene 101 protein OS=Homo sapiens GN=TSG101 PE=1 SV=2 - [TS101_HUMAN]	0.0923	1	3	3	3	257500	2	1	2	1	0.0487	0.0436	2.19	20.81	390	43.9	6.46
O43657	Tetraspanin-6 OS=Homo sapiens GN=TSPAN6 PE=1 SV=1 - [TSN6_HUMAN]	0.1347	1	3	3	5	256100	3	2	3	2	0.1347	0.0776	4.16	35.55	245	27.5	8.1
P07996	Thrombospondin-1 OS=Homo sapiens GN=THBS1 PE=1 SV=2 - [TSP1_HUMAN]	0.0197	1	2	2	4	136300	2	1	3	1	0.0197	0.0094	2.37	20.92	1170	129.3	4.94
P0CG48	Polyubiquitin-C OS=Homo sapiens GN=UBC PE=1 SV=3 - [UBC_HUMAN]	0.3285	4	2	2	4	2651000	2	2	2	2	0.3285	0.3285	5.11	39.26	685	77	7.66
P61088	Ubiquitin-conjugating enzyme E2 N OS=Homo sapiens GN=UBE2N PE=1 SV=1 - [UBE2N_HUMAN]	0.0724	2	1	1	2	59190	1	1	1	1	0.0724	0.0724	3.06	43.7	152	17.1	6.57
O95071	E3 ubiquitin-protein ligase UBR5 OS=Homo sapiens GN=UBR5 PE=1 SV=2 - [UBR5_HUMAN]	0.0086	1	1	1	1	0	1		1		0.0086	0	2.51		2799	309.2	5.85
P15313	V-type proton ATPase subunit B, kidney isoform OS=Homo sapiens GN=ATP6V1B1 PE=1 SV=3 - [VATB1_HUMAN]	0.1131	2	5	5	9	301600	5	4	5	4	0.1131	0.0916	11.95	97.69	513	56.8	5.66
Q8NEY4	V-type proton ATPase subunit C 2 OS=Homo sapiens GN=ATP6V1C2 PE=1 SV=2 - [VATC2_HUMAN]	0.0304	1	1	1	1	70230	1		1		0.0304	0	1.79		427	48.7	6.14
Q9Y5K8	V-type proton ATPase subunit D OS=Homo sapiens GN=ATP6V1D PE=1 SV=1 - [VATD_HUMAN]	0.0648	1	1	1	2	25740	1	1	1	1	0.0648	0.0648	2.79	26.51	247	28.2	9.36
O75348	V-type proton ATPase subunit G 1 OS=Homo sapiens GN=ATP6V1G1 PE=1 SV=3 - [VATG1_HUMAN]	0.2119	1	2	2	4	295000	2	2	2	2	0.2119	0.2119	5.57	89.39	118	13.7	8.79
Q9UI12	V-type proton ATPase subunit H OS=Homo sapiens GN=ATP6V1H PE=1 SV=1 - [VATH_HUMAN]	0.0311	1	1	1	1	113500		1		1	0	0.0311		44.1	483	55.8	6.48
Q9H9H4	Vacuolar protein sorting-associated protein 37B OS=Homo sapiens GN=VPS37B PE=1 SV=1 - [VP37B_HUMAN]	0.1368	1	3	3	6	179200	3	3	3	3	0.1368	0.1368	7.61	77.24	285	31.3	7.34
A5D8V6	Vacuolar protein sorting-associated protein 37C OS=Homo sapiens GN=VPS37C PE=1 SV=2 - [VP37C_HUMAN]	0.0338	1	1	1	2	158400	1	1	1	1	0.0338	0.0338	2.94	48.13	355	38.6	5.21
Q9UK41	Vacuolar protein sorting-associated protein 28 homolog OS=Homo sapiens GN=VPS28 PE=1 SV=1 - [VPS28_HUMAN]	0.2624	1	5	5	14	601700	5	5	7	7	0.2624	0.2624	18.95	163.87	221	25.4	5.54
P04275	von Willebrand factor OS=Homo sapiens GN=VWF PE=1 SV=4 - [VWF_HUMAN]	0.0892	1	22	22	60	11230000	21	19	33	27	0.0864	0.0793	81.79	537.38	2813	309.1	5.48
Q969T9	WW domain-binding protein 2 OS=Homo sapiens GN=WBP2 PE=1 SV=1 - [WBP2_HUMAN]	0.0383	1	1	1	1	0	1		1		0.0383	0	2.23		261	28.1	5.91
P25311	Zinc-alpha-2-glycoprotein OS=Homo sapiens GN=AZGP1 PE=1 SV=2 - [ZA2G_HUMAN]	0.1141	1	3	3	5	481100	3	2	3	2	0.1141	0.0738	7.98	61.01	298	34.2	6.05
Q96DA0	Zymogen granule protein 16 homolog B OS=Homo sapiens GN=ZG16B PE=1 SV=3 - [ZG16B_HUMAN]	0.2596	1	4	4	7	11040000	3	3	4	3	0.2212	0.1587	6.43	165.92	208	22.7	7.39
P61158	Actin-related protein 3 OS=Homo sapiens GN=ACTR3 PE=1 SV=3 - [ARP3_HUMAN]	0.0335	1	1	1	1	118900	1		1		0.0335		1.98		418	47.3	5.88
Q96LX7	Coiled-coil domain-containing protein 17 OS=Homo sapiens GN=CCDC17 PE=1 SV=2 - [CCD17_HUMAN]	0.0322	1	1	1	1	0	1		1		0.0322		0		622	67.7	7.18
P13688	Carcinoembryonic antigen-related cell adhesion molecule 1 OS=Homo sapiens GN=CEACAM1 PE=1 SV=2 - [CEAM1_HUMAN]	0.0323	1	1	1	1	852900	1		1		0.0323		0		526	57.5	5.97
P06731	Carcinoembryonic antigen-related cell adhesion molecule 5 OS=Homo sapiens GN=CEACAM5 PE=1 SV=3 - [CEAM5_HUMAN]	0.0385	2	2	2	2	78060	2		2		0.0385		4.8		702	76.7	5.92
Q9H444	Charged multivesicular body protein 4b OS=Homo sapiens GN=CHMP4B PE=1 SV=1 - [CHM4B_HUMAN]	0.0625	1	1	1	1	469300	1		1		0.0625		1.67		224	24.9	4.82
Q96RY5	Protein cramped-like OS=Homo sapiens GN=CRAMP1L PE=1 SV=3 - [CRML_HUMAN]	0.0071	1	1	1	1	248200	1		1		0.0071		1.66		1269	134.6	7.87
Q9BUF7	Protein crumbs homolog 3 OS=Homo sapiens GN=CRB3 PE=1 SV=3 - [CRUM3_HUMAN]	0.1417	1	1	1	1	206800	1		1		0.1417		0		120	12.8	9.96
Q8IWA5	Choline transporter-like protein 2 OS=Homo sapiens GN=SLC44A2 PE=1 SV=3 - [CTL2_HUMAN]	0.017	1	1	1	1	91970	1		1		0.017		2.4		706	80.1	8.57
P01034	Cystatin-C OS=Homo sapiens GN=CST3 PE=1 SV=1 - [CYTC_HUMAN]	0.0753	1	1	1	1	120000	1		1		0.0753		1.71		146	15.8	8.75
Q8IXR5	Protein FAM178B OS=Homo sapiens GN=FAM178B PE=2 SV=2 - [F178B_HUMAN]	0.0109	1	1	1	1	56830	1		1		0.0109		0		827	93.5	6.42
O14908	PDZ domain-containing protein GIPC1 OS=Homo sapiens GN=GIPC1 PE=1 SV=2 - [GIPC1_HUMAN]	0.045	1	1	1	1	89250	1		1		0.045		2.06		333	36	6.28
P29992	Guanine nucleotide-binding protein subunit alpha-11 OS=Homo sapiens GN=GNA11 PE=1 SV=2 - [GNA11_HUMAN]	0.0669	2	1	2	2	211400	2		2		0.0669		1.68		359	42.1	5.69
P50148	Guanine nucleotide-binding protein G(q) subunit alpha OS=Homo sapiens GN=GNAQ PE=1 SV=4 - [GNAQ_HUMAN]	0.0724	2	1	2	2	302800	2		2		0.0724		3.86		359	42.1	5.68
Q9NRV9	Heme-binding protein 1 OS=Homo sapiens GN=HEBP1 PE=1 SV=1 - [HEBP1_HUMAN]	0.0847	1	1	1	1	0	1		1		0.0847		2.82		189	21.1	5.8
Q00839	Heterogeneous nuclear ribonucleoprotein U OS=Homo sapiens GN=HNRNPU PE=1 SV=6 - [HNRPU_HUMAN]	0.023	1	1	1	1	107200000	1		1		0.023		0		825	90.5	6
P01765	Ig heavy chain V-III region TIL OS=Homo sapiens PE=1 SV=1 - [HV304_HUMAN]	0.1652	4	1	1	2	204900	1		2		0.1652		3.75		115	12.3	9.13
P12277	Creatine kinase B-type OS=Homo sapiens GN=CKB PE=1 SV=1 - [KCRB_HUMAN]	0.0262	1	1	1	1	0	1		1		0.0262		2.21		381	42.6	5.59
P30085	UMP-CMP kinase OS=Homo sapiens GN=CMPK1 PE=1 SV=3 - [KCY_HUMAN]	0.0408	1	1	1	1	88520	1		1		0.0408		2.13		196	22.2	5.57
O00159	Unconventional myosin-Ic OS=Homo sapiens GN=MYO1C PE=1 SV=4 - [MYO1C_HUMAN]	0.0151	1	1	1	1	87010	1		1		0.0151		2.25		1063	121.6	9.41
P80188	Neutrophil gelatinase-associated lipocalin OS=Homo sapiens GN=LCN2 PE=1 SV=2 - [NGAL_HUMAN]	0.0758	1	1	1	1	108100	1		1		0.0758		2.08		198	22.6	8.91
Q12879	Glutamate receptor ionotropic, NMDA 2A OS=Homo sapiens GN=GRIN2A PE=1 SV=1 - [NMDE1_HUMAN]	0.0096	1	1	1	1	79810	1		1		0.0096		0		1464	165.2	7.11
Q9Y639	Neuroplastin OS=Homo sapiens GN=NPTN PE=1 SV=2 - [NPTN_HUMAN]	0.0226	1	1	1	1	24950	1		1		0.0226		1.95		398	44.4	7.99
Q9UKS6	Protein kinase C and casein kinase substrate in neurons protein 3 OS=Homo sapiens GN=PACSIN3 PE=1 SV=2 - [PACN3_HUMAN]	0.059	1	2	2	2	114400	2		2		0.059		4.26		424	48.5	6.18
P18669	Phosphoglycerate mutase 1 OS=Homo sapiens GN=PGAM1 PE=1 SV=2 - [PGAM1_HUMAN]	0.063	1	1	1	1	105600	1		1		0.063		0		254	28.8	7.18
P25815	Protein S100-P OS=Homo sapiens GN=S100P PE=1 SV=2 - [S100P_HUMAN]	0.1368	1	1	1	1	77620	1		1		0.1368		1.95		95	10.4	4.88
P0DJI8	Serum amyloid A-1 protein OS=Homo sapiens GN=SAA1 PE=1 SV=1 - [SAA1_HUMAN]	0.123	1	1	1	2	0	1		2		0.123		5.07		122	13.5	6.79
P13866	Sodium/glucose cotransporter 1 OS=Homo sapiens GN=SLC5A1 PE=1 SV=1 - [SC5A1_HUMAN]	0.0181	1	1	1	1	55030	1		1		0.0181		2.02		664	73.4	7.68
P63208	S-phase kinase-associated protein 1 OS=Homo sapiens GN=SKP1 PE=1 SV=2 - [SKP1_HUMAN]	0.0736	1	1	1	1	34960	1		1		0.0736		2.16		163	18.6	4.54
Q13103	Secreted phosphoprotein 24 OS=Homo sapiens GN=SPP2 PE=1 SV=1 - [SPP24_HUMAN]	0.0569	1	1	1	1	149800	1		1		0.0569		2.23		211	24.3	8.32
Q687X5	Metalloreductase STEAP4 OS=Homo sapiens GN=STEAP4 PE=1 SV=1 - [STEA4_HUMAN]	0.0349	1	1	1	1	104000	1		1		0.0349		1.99		459	51.9	9.29
P37802	Transgelin-2 OS=Homo sapiens GN=TAGLN2 PE=1 SV=3 - [TAGL2_HUMAN]	0.0553	1	1	1	1	134300	1		1		0.0553		0		199	22.4	8.25
Q01995	Transgelin OS=Homo sapiens GN=TAGLN PE=1 SV=4 - [TAGL_HUMAN]	0.0647	1	1	1	1	36590	1		1		0.0647		1.61		201	22.6	8.84
Q6UXY8	Transmembrane channel-like protein 5 OS=Homo sapiens GN=TMC5 PE=2 SV=3 - [TMC5_HUMAN]	0.0169	1	1	1	1	41610	1		1		0.0169		1.79		1006	114.7	8.21
O60635	Tetraspanin-1 OS=Homo sapiens GN=TSPAN1 PE=1 SV=2 - [TSN1_HUMAN]	0.0539	1	1	1	1	121800	1		1		0.0539		1.65		241	26.3	5.25
O95164	Ubiquitin-like protein 3 OS=Homo sapiens GN=UBL3 PE=1 SV=1 - [UBL3_HUMAN]	0.1282	1	1	1	1	134800	1		1		0.1282		1.91		117	13.1	6.77
Q9BV40	Vesicle-associated membrane protein 8 OS=Homo sapiens GN=VAMP8 PE=1 SV=1 - [VAMP8_HUMAN]	0.14	1	1	1	1	195700	1		1		0.14		2.77		100	11.4	7.34
P38606	V-type proton ATPase catalytic subunit A OS=Homo sapiens GN=ATP6V1A PE=1 SV=2 - [VATA_HUMAN]	0.047	1	2	2	2	278000	2		2		0.047		1.68		617	68.3	5.52
Q9BRG1	Vacuolar protein-sorting-associated protein 25 OS=Homo sapiens GN=VPS25 PE=1 SV=1 - [VPS25_HUMAN]	0.0568	1	1	1	1	35010	1		1		0.0568		1.99		176	20.7	6.34

## Sheet: Fr6 (Upward)
Accession	Description	Sum(Coverage)	Sum(# Proteins)	Sum(# Unique Peptides)	Sum(# Peptides)	Sum(# PSMs)	Area	# Peptides A10	# Peptides A6	# PSM A10	# PSM A6	Coverage A10	Coverage A6	Score A10	Score A6	# AAs	MW [kDa]	calc. pI
Q9HC84	Mucin-5B OS=Homo sapiens GN=MUC5B PE=1 SV=3 - [MUC5B_HUMAN]	0.1869	3	81	81	578	228300000	76	81	300	278	0.1833	0.1869	738.41	6666.31	5762	596	6.64
Q9UGM3	Deleted in malignant brain tumors 1 protein OS=Homo sapiens GN=DMBT1 PE=1 SV=2 - [DMBT1_HUMAN]	0.3295	1	20	20	88	133400000	19	19	43	45	0.3224	0.3295	122.16	1227.8	2413	260.6	5.44
P07477	Trypsin-1 OS=Homo sapiens GN=PRSS1 PE=1 SV=1 - [TRY1_HUMAN]	0.0729	2	2	2	24	71600000	2	2	12	12	0.0729	0.0729	28.26	233.9	247	26.5	6.51
P12273	Prolactin-inducible protein OS=Homo sapiens GN=PIP PE=1 SV=1 - [PIP_HUMAN]	0.637	1	8	8	48	70760000	8	8	25	23	0.637	0.637	64.05	491.32	146	16.6	8.05
Q96DA0	Zymogen granule protein 16 homolog B OS=Homo sapiens GN=ZG16B PE=1 SV=3 - [ZG16B_HUMAN]	0.3365	1	7	7	18	63780000	6	6	11	7	0.2981	0.3365	21.47	258.35	208	22.7	7.39
P01876	Ig alpha-1 chain C region OS=Homo sapiens GN=IGHA1 PE=1 SV=2 - [IGHA1_HUMAN]	0.4533	1	5	12	58	54670000	12	10	29	29	0.4533	0.3626	57.25	381.15	353	37.6	6.51
P04745	Alpha-amylase 1 OS=Homo sapiens GN=AMY1A PE=1 SV=2 - [AMY1_HUMAN]	0.5264	3	21	21	65	46180000	19	20	33	32	0.4853	0.4951	78.18	790.18	511	57.7	6.93
P01877	Ig alpha-2 chain C region OS=Homo sapiens GN=IGHA2 PE=1 SV=3 - [IGHA2_HUMAN]	0.3412	1	2	9	54	45460000	9	8	26	28	0.3412	0.3147	47.04	356.75	340	36.5	6.1
P01834	Ig kappa chain C region OS=Homo sapiens GN=IGKC PE=1 SV=1 - [IGKC_HUMAN]	0.8019	1	5	5	53	42170000	5	5	28	25	0.8019	0.8019	69.26	601.3	106	11.6	5.87
P02768	Serum albumin OS=Homo sapiens GN=ALB PE=1 SV=2 - [ALBU_HUMAN]	0.5205	1	29	29	81	39260000	28	27	44	37	0.5172	0.4745	83.83	718.93	609	69.3	6.28
O43490	Prominin-1 OS=Homo sapiens GN=PROM1 PE=1 SV=1 - [PROM1_HUMAN]	0.3399	1	23	23	97	31780000	23	23	51	46	0.3399	0.3399	112.66	901.09	865	97.1	7.27
P13987	CD59 glycoprotein OS=Homo sapiens GN=CD59 PE=1 SV=1 - [CD59_HUMAN]	0.25	1	4	4	20	31530000	4	4	10	10	0.25	0.25	24.01	222.75	128	14.2	6.48
Q96DR5	BPI fold-containing family A member 2 OS=Homo sapiens GN=BPIFA2 PE=1 SV=2 - [BPIA2_HUMAN]	0.3534	1	9	9	28	29840000	9	9	16	12	0.3534	0.3534	31.76	317.83	249	27	5.59
P59665	Neutrophil defensin 1 OS=Homo sapiens GN=DEFA1 PE=1 SV=1 - [DEF1_HUMAN]	0.1915	2	2	2	10	24850000	2	2	5	5	0.1915	0.1915	9.46	111.52	94	10.2	6.99
P01833	Polymeric immunoglobulin receptor OS=Homo sapiens GN=PIGR PE=1 SV=4 - [PIGR_HUMAN]	0.3482	1	23	23	70	24260000	22	21	37	33	0.3482	0.3364	92.49	667.94	764	83.2	5.74
P21926	CD9 antigen OS=Homo sapiens GN=CD9 PE=1 SV=4 - [CD9_HUMAN]	0.0965	1	4	4	6	23620000	3	3	3	3	0.0965	0.0921	9.03	76.81	228	25.4	7.15
Q562R1	Beta-actin-like protein 2 OS=Homo sapiens GN=ACTBL2 PE=1 SV=2 - [ACTBL_HUMAN]	0.1569	1	1	5	20	22460000	4	5	9	11	0.141	0.1569	20.8	187.25	376	42	5.59
P06702	Protein S100-A9 OS=Homo sapiens GN=S100A9 PE=1 SV=1 - [S10A9_HUMAN]	0.5702	1	6	6	30	22010000	6	6	15	15	0.5702	0.5702	43.46	266.34	114	13.2	6.13
P05109	Protein S100-A8 OS=Homo sapiens GN=S100A8 PE=1 SV=1 - [S10A8_HUMAN]	0.4731	1	5	5	12	18850000	5	5	6	6	0.4731	0.4731	13.43	146.49	93	10.8	7.03
P0CG48	Polyubiquitin-C OS=Homo sapiens GN=UBC PE=1 SV=3 - [UBC_HUMAN]	0.4467	4	3	3	13	18810000	3	3	7	6	0.4467	0.4467	16.87	94.95	685	77	7.66
P02649	Apolipoprotein E OS=Homo sapiens GN=APOE PE=1 SV=1 - [APOE_HUMAN]	0.4953	1	15	15	43	18690000	14	15	21	22	0.4732	0.4953	57.98	398.76	317	36.1	5.73
P01871	Ig mu chain C region OS=Homo sapiens GN=IGHM PE=1 SV=3 - [IGHM_HUMAN]	0.3606	2	13	13	48	18520000	13	13	25	23	0.3606	0.3606	57.23	523.23	452	49.3	6.77
P0CG05	Ig lambda-2 chain C regions OS=Homo sapiens GN=IGLC2 PE=1 SV=1 - [LAC2_HUMAN]	0.5566	4	2	4	35	18270000	4	4	18	17	0.5566	0.5566	39.63	372.35	106	11.3	7.24
Q8TDL5	BPI fold-containing family B member 1 OS=Homo sapiens GN=BPIFB1 PE=1 SV=1 - [BPIB1_HUMAN]	0.3843	2	15	15	56	15760000	15	13	29	27	0.3843	0.3636	72.24	442.29	484	52.4	7.23
B9A064	Immunoglobulin lambda-like polypeptide 5 OS=Homo sapiens GN=IGLL5 PE=2 SV=2 - [IGLL5_HUMAN]	0.2664	2	2	4	24	15200000	4	4	12	12	0.2664	0.2664	26.87	221.9	214	23	8.84
Q8WUM4	Programmed cell death 6-interacting protein OS=Homo sapiens GN=PDCD6IP PE=1 SV=1 - [PDC6I_HUMAN]	0.4505	1	37	37	77	14740000	32	32	39	38	0.3906	0.3721	87.8	749.75	868	96	6.52
P04275	von Willebrand factor OS=Homo sapiens GN=VWF PE=1 SV=4 - [VWF_HUMAN]	0.1074	1	27	27	76	12720000	27	25	38	38	0.1074	0.1042	102.22	778.53	2813	309.1	5.48
P01591	Immunoglobulin J chain OS=Homo sapiens GN=JCHAIN PE=1 SV=4 - [IGJ_HUMAN]	0.3648	1	5	5	15	12630000	5	4	8	7	0.3648	0.3208	18.77	188.03	159	18.1	5.24
Q9NZH0	G-protein coupled receptor family C group 5 member B OS=Homo sapiens GN=GPRC5B PE=2 SV=2 - [GPC5B_HUMAN]	0.129	1	3	3	16	12020000	3	3	9	7	0.129	0.129	14.24	125.63	403	44.8	8.24
P68032	Actin, alpha cardiac muscle 1 OS=Homo sapiens GN=ACTC1 PE=1 SV=1 - [ACTC_HUMAN]	0.252	4	1	9	35	11930000	9	9	17	18	0.252	0.252	34.77	311.76	377	42	5.39
P04083	Annexin A1 OS=Homo sapiens GN=ANXA1 PE=1 SV=2 - [ANXA1_HUMAN]	0.6272	1	18	18	52	11420000	18	16	28	24	0.6272	0.5578	70.37	499.24	346	38.7	7.02
P23280	Carbonic anhydrase 6 OS=Homo sapiens GN=CA6 PE=1 SV=3 - [CAH6_HUMAN]	0.1461	1	4	4	14	11220000	4	4	7	7	0.1461	0.1461	19.01	174.77	308	35.3	7.02
P60709	Actin, cytoplasmic 1 OS=Homo sapiens GN=ACTB PE=1 SV=1 - [ACTB_HUMAN]	0.3947	7	5	14	48	10990000	13	13	24	24	0.3787	0.36	53.19	476.56	375	41.7	5.48
Q9BRZ2	E3 ubiquitin-protein ligase TRIM56 OS=Homo sapiens GN=TRIM56 PE=1 SV=3 - [TRI56_HUMAN]	0.0093	1	1	1	3	10430000	1	1	2	1	0.0093	0.0093	3.84	35.6	755	81.4	7.74
Q07654	Trefoil factor 3 OS=Homo sapiens GN=TFF3 PE=1 SV=1 - [TFF3_HUMAN]	0.25	1	3	3	12	10380000	3	2	7	5	0.25	0.1625	15.24	81.59	80	8.6	5.92
P27487	Dipeptidyl peptidase 4 OS=Homo sapiens GN=DPP4 PE=1 SV=2 - [DPP4_HUMAN]	0.3407	1	27	27	64	10340000	27	27	33	31	0.3407	0.3407	81.95	670.23	766	88.2	6.04
P01766	Ig heavy chain V-III region BRO OS=Homo sapiens PE=1 SV=1 - [HV305_HUMAN]	0.25	2	1	2	9	9139000	2	2	5	4	0.25	0.25	15.66	128.59	120	13.2	6.57
O14901	Krueppel-like factor 11 OS=Homo sapiens GN=KLF11 PE=1 SV=2 - [KLF11_HUMAN]	0.0254	1	1	1	1	8463000	1		1		0.0254		0		512	55.1	8.09
P01617	Ig kappa chain V-II region TEW OS=Homo sapiens PE=1 SV=1 - [KV204_HUMAN]	0.3274	5	2	2	7	8294000	2	2	3	4	0.3274	0.3274	7.25	105.64	113	12.3	6
P04264	Keratin, type II cytoskeletal 1 OS=Homo sapiens GN=KRT1 PE=1 SV=6 - [K2C1_HUMAN]	0.354	1	17	21	50	7987000	21	21	25	25	0.354	0.354	75.2	719.16	644	66	8.12
P10909	Clusterin OS=Homo sapiens GN=CLU PE=1 SV=1 - [CLUS_HUMAN]	0.2361	1	10	10	23	7083000	9	10	11	12	0.2205	0.2361	29.27	233.12	449	52.5	6.27
P08962	CD63 antigen OS=Homo sapiens GN=CD63 PE=1 SV=2 - [CD63_HUMAN]	0.0756	2	3	3	13	7032000	3	3	6	7	0.0756	0.0756	11.89	170.26	238	25.6	7.81
P01620	Ig kappa chain V-III region SIE OS=Homo sapiens PE=1 SV=1 - [KV302_HUMAN]	0.2477	7	2	2	6	6874000	2	2	3	3	0.2477	0.2477	10.15	97.01	109	11.8	8.48
Q08380	Galectin-3-binding protein OS=Homo sapiens GN=LGALS3BP PE=1 SV=1 - [LG3BP_HUMAN]	0.2462	1	12	12	27	6673000	11	12	13	14	0.2274	0.2462	27.45	299.33	585	65.3	5.27
P08571	Monocyte differentiation antigen CD14 OS=Homo sapiens GN=CD14 PE=1 SV=2 - [CD14_HUMAN]	0.272	1	7	7	27	6540000	7	6	15	12	0.272	0.216	23.94	156.4	375	40.1	6.23
P15328	Folate receptor alpha OS=Homo sapiens GN=FOLR1 PE=1 SV=3 - [FOLR1_HUMAN]	0.2451	1	5	5	18	6129000	5	5	9	9	0.2451	0.2451	26.38	196.77	257	29.8	7.97
P13688	Carcinoembryonic antigen-related cell adhesion molecule 1 OS=Homo sapiens GN=CEACAM1 PE=1 SV=2 - [CEAM1_HUMAN]	0.0798	1	2	3	8	6103000	3	2	5	3	0.0798	0.0494	9.9	85.04	526	57.5	5.97
Q8TAX7	Mucin-7 OS=Homo sapiens GN=MUC7 PE=1 SV=2 - [MUC7_HUMAN]	0.0875	1	4	4	7	5983000	4	2	4	3	0.0875	0.0451	8.79	34.77	377	39.1	8.78
P08174	Complement decay-accelerating factor OS=Homo sapiens GN=CD55 PE=1 SV=4 - [DAF_HUMAN]	0.1522	1	5	5	16	5834000	5	4	8	8	0.1522	0.1207	17.83	156.43	381	41.4	7.59
O14745	Na(+)/H(+) exchange regulatory cofactor NHE-RF1 OS=Homo sapiens GN=SLC9A3R1 PE=1 SV=4 - [NHRF1_HUMAN]	0.3492	1	8	8	16	5532000	7	7	8	8	0.3017	0.2849	20.51	178.15	358	38.8	5.77
P02771	Alpha-fetoprotein OS=Homo sapiens GN=AFP PE=1 SV=1 - [FETA_HUMAN]	0.0164	1	1	1	2	5503000	1	1	1	1	0.0164	0.0164	2.91	63.07	609	68.6	5.68
P28325	Cystatin-D OS=Homo sapiens GN=CST5 PE=1 SV=1 - [CYTD_HUMAN]	0.3099	1	3	3	8	5364000	3	3	4	4	0.3099	0.3099	9.42	114.55	142	16.1	7.17
P02656	Apolipoprotein C-III OS=Homo sapiens GN=APOC3 PE=1 SV=1 - [APOC3_HUMAN]	0.2727	1	2	2	6	5234000	2	2	3	3	0.2727	0.2727	10.86	129.3	99	10.8	5.41
P35908	Keratin, type II cytoskeletal 2 epidermal OS=Homo sapiens GN=KRT2 PE=1 SV=2 - [K22E_HUMAN]	0.2128	14	7	13	27	5170000	13	12	14	13	0.2128	0.2019	40.79	372.32	639	65.4	8
O00560	Syntenin-1 OS=Homo sapiens GN=SDCBP PE=1 SV=1 - [SDCB1_HUMAN]	0.2584	1	5	5	13	5121000	5	4	7	6	0.2584	0.2383	16.09	98.42	298	32.4	7.53
P61626	Lysozyme C OS=Homo sapiens GN=LYZ PE=1 SV=1 - [LYSC_HUMAN]	0.5068	1	6	6	15	4739000	6	5	8	7	0.5068	0.4527	12.05	125.84	148	16.5	9.16
Q9NQ84	G-protein coupled receptor family C group 5 member C OS=Homo sapiens GN=GPRC5C PE=1 SV=2 - [GPC5C_HUMAN]	0.2041	1	7	7	22	4638000	7	7	11	11	0.2041	0.2041	28.4	283.62	441	48.2	8.43
P15941	Mucin-1 OS=Homo sapiens GN=MUC1 PE=1 SV=3 - [MUC1_HUMAN]	0.0637	1	5	5	12	4350000	5	4	7	5	0.0637	0.0502	12.48	60.29	1255	122	7.47
P01037	Cystatin-SN OS=Homo sapiens GN=CST1 PE=1 SV=3 - [CYTN_HUMAN]	0.3121	1	3	3	10	4310000	3	3	5	5	0.3121	0.3121	14.43	102.26	141	16.4	7.21
P01765	Ig heavy chain V-III region TIL OS=Homo sapiens PE=1 SV=1 - [HV304_HUMAN]	0.2609	4	1	2	8	4284000	2	2	4	4	0.2609	0.2609	11.46	129.4	115	12.3	9.13
P01598	Ig kappa chain V-I region EU OS=Homo sapiens PE=1 SV=1 - [KV106_HUMAN]	0.2685	3	2	2	10	4156000	2	2	5	5	0.2685	0.2685	12.98	131.64	108	11.8	8.44
P60033	CD81 antigen OS=Homo sapiens GN=CD81 PE=1 SV=1 - [CD81_HUMAN]	0.2839	1	4	4	11	4142000	4	3	6	5	0.2839	0.1864	10.99	106.8	236	25.8	5.29
P01857	Ig gamma-1 chain C region OS=Homo sapiens GN=IGHG1 PE=1 SV=1 - [IGHG1_HUMAN]	0.2818	2	5	7	18	4017000	6	6	9	9	0.2606	0.2303	19.43	150.38	330	36.1	8.19
P63092	Guanine nucleotide-binding protein G(s) subunit alpha isoforms short OS=Homo sapiens GN=GNAS PE=1 SV=1 - [GNAS2_HUMAN]	0.302	6	9	10	22	3853000	10	10	11	11	0.302	0.302	25.7	216.52	394	45.6	5.82
P01609	Ig kappa chain V-I region Scw OS=Homo sapiens PE=1 SV=1 - [KV117_HUMAN]	0.2778	10	2	2	8	3764000	2	2	2	6	0.2778	0.2778	4.73	201.61	108	11.8	6
P40199	Carcinoembryonic antigen-related cell adhesion molecule 6 OS=Homo sapiens GN=CEACAM6 PE=1 SV=3 - [CEAM6_HUMAN]	0.061	1	1	1	2	3651000	1	1	1	1	0.061	0.061	4.39	70.47	344	37.2	5.82
P04114	Apolipoprotein B-100 OS=Homo sapiens GN=APOB PE=1 SV=2 - [APOB_HUMAN]	0.1867	1	71	71	149	3555000	66	65	78	71	0.1712	0.1753	190.65	1518.95	4563	515.3	7.05
P69905	Hemoglobin subunit alpha OS=Homo sapiens GN=HBA1 PE=1 SV=2 - [HBA_HUMAN]	0.2817	1	3	3	13	3414000	3	3	7	6	0.2817	0.2817	16.18	105.24	142	15.2	8.68
O43653	Prostate stem cell antigen OS=Homo sapiens GN=PSCA PE=1 SV=1 - [PSCA_HUMAN]	0.0813	1	1	1	2	3343000	1	1	1	1	0.0813	0.0813	3.25	50.69	123	12.9	5.29
P13645	Keratin, type I cytoskeletal 10 OS=Homo sapiens GN=KRT10 PE=1 SV=6 - [K1C10_HUMAN]	0.3938	16	17	21	49	3290000	21	20	25	24	0.3938	0.3836	61.78	657.19	584	58.8	5.21
O60635	Tetraspanin-1 OS=Homo sapiens GN=TSPAN1 PE=1 SV=2 - [TSN1_HUMAN]	0.0539	1	1	1	6	3273000	1	1	3	3	0.0539	0.0539	8.4	85.77	241	26.3	5.25
P04080	Cystatin-B OS=Homo sapiens GN=CSTB PE=1 SV=2 - [CYTB_HUMAN]	0.3367	1	3	3	7	2929000	2	3	3	4	0.2449	0.3367	10.98	121.95	98	11.1	7.56
P07996	Thrombospondin-1 OS=Homo sapiens GN=THBS1 PE=1 SV=2 - [TSP1_HUMAN]	0.1547	1	14	14	29	2897000	13	12	15	14	0.1462	0.1359	33.62	219.43	1170	129.3	4.94
Q9H9H4	Vacuolar protein sorting-associated protein 37B OS=Homo sapiens GN=VPS37B PE=1 SV=1 - [VP37B_HUMAN]	0.2667	1	5	5	12	2870000	5	5	6	6	0.2667	0.2667	15.02	73.27	285	31.3	7.34
P35527	Keratin, type I cytoskeletal 9 OS=Homo sapiens GN=KRT9 PE=1 SV=3 - [K1C9_HUMAN]	0.2536	2	13	14	32	2830000	12	12	15	17	0.2263	0.2071	35.19	281.98	623	62	5.24
P55064	Aquaporin-5 OS=Homo sapiens GN=AQP5 PE=1 SV=1 - [AQP5_HUMAN]	0.1132	1	3	3	10	2819000	3	3	5	5	0.1132	0.1132	11.68	71.98	265	28.3	8.62
P12429	Annexin A3 OS=Homo sapiens GN=ANXA3 PE=1 SV=3 - [ANXA3_HUMAN]	0.3344	1	10	10	20	2757000	9	9	10	10	0.3096	0.3096	25.25	262.88	323	36.4	5.92
P55056	Apolipoprotein C-IV OS=Homo sapiens GN=APOC4 PE=1 SV=1 - [APOC4_HUMAN]	0.1811	1	3	3	8	2731000	3	3	4	4	0.1811	0.1811	10.98	135.75	127	14.5	8.92
Q08188	Protein-glutamine gamma-glutamyltransferase E OS=Homo sapiens GN=TGM3 PE=1 SV=4 - [TGM3_HUMAN]	0.3203	1	18	18	40	2728000	17	15	21	19	0.3131	0.2525	53.02	450.38	693	76.6	5.86
P04899	Guanine nucleotide-binding protein G(i) subunit alpha-2 OS=Homo sapiens GN=GNAI2 PE=1 SV=3 - [GNAI2_HUMAN]	0.2648	8	4	8	18	2704000	8	6	10	8	0.2648	0.1915	23.61	180.53	355	40.4	5.54
P01859	Ig gamma-2 chain C region OS=Homo sapiens GN=IGHG2 PE=1 SV=2 - [IGHG2_HUMAN]	0.0951	2	1	3	5	2624000	2	3	2	3	0.0736	0.0951	6.92	70.59	326	35.9	7.59
Q8IZP9	Adhesion G-protein coupled receptor G2 OS=Homo sapiens GN=ADGRG2 PE=1 SV=2 - [AGRG2_HUMAN]	0.0983	1	7	7	15	2616000	7	6	8	7	0.0983	0.0777	16.65	132.07	1017	111.5	7.55
P08754	Guanine nucleotide-binding protein G(k) subunit alpha OS=Homo sapiens GN=GNAI3 PE=1 SV=3 - [GNAI3_HUMAN]	0.1582	8	1	5	10	2612000	5	3	6	4	0.1582	0.0791	13.03	83.77	354	40.5	5.69
O14638	Ectonucleotide pyrophosphatase/phosphodiesterase family member 3 OS=Homo sapiens GN=ENPP3 PE=1 SV=2 - [ENPP3_HUMAN]	0.1451	1	10	10	20	2570000	9	10	10	10	0.1371	0.1451	19.36	196.64	875	100.1	6.57
Q969X1	Protein lifeguard 3 OS=Homo sapiens GN=TMBIM1 PE=1 SV=2 - [LFG3_HUMAN]	0.045	1	1	1	2	2525000	1	1	1	1	0.045	0.045	4.03	71.66	311	34.6	7.72
P04208	Ig lambda chain V-I region WAH OS=Homo sapiens PE=1 SV=1 - [LV106_HUMAN]	0.1193	2	1	1	2	2499000	1	1	1	1	0.1193	0.1193	3.38	66.74	109	11.7	6.54
P15311	Ezrin OS=Homo sapiens GN=EZR PE=1 SV=4 - [EZRI_HUMAN]	0.2355	2	9	15	37	2450000	14	14	18	19	0.215	0.2218	38.82	283.66	586	69.4	6.27
P0DMV8;P0DMV9	Heat shock 70 kDa protein 1A OS=Homo sapiens GN=HSPA1A PE=1 SV=1 - [HS71A_HUMAN]	0.3011	2	13	15	36	2401000	15	14	18	18	0.3011	0.2793	43.51	332.06	641	70	5.66
P02655	Apolipoprotein C-II OS=Homo sapiens GN=APOC2 PE=1 SV=1 - [APOC2_HUMAN]	0.3861	1	3	3	9	2393000	3	3	5	4	0.3861	0.3861	4.98	91.01	101	11.3	4.72
P11142	Heat shock cognate 71 kDa protein OS=Homo sapiens GN=HSPA8 PE=1 SV=1 - [HSP7C_HUMAN]	0.2105	2	9	12	27	2328000	12	11	14	13	0.2105	0.1889	30.79	300.98	646	70.9	5.52
P06731	Carcinoembryonic antigen-related cell adhesion molecule 5 OS=Homo sapiens GN=CEACAM5 PE=1 SV=3 - [CEAM5_HUMAN]	0.0313	1	1	2	4	2294000	2	2	2	2	0.0313	0.0313	5.77	83.9	702	76.7	5.92
P62879	Guanine nucleotide-binding protein G(I)/G(S)/G(T) subunit beta-2 OS=Homo sapiens GN=GNB2 PE=1 SV=3 - [GBB2_HUMAN]	0.2059	3	2	6	16	2293000	6	6	8	8	0.2059	0.2059	22.15	177.49	340	37.3	6
P04406	Glyceraldehyde-3-phosphate dehydrogenase OS=Homo sapiens GN=GAPDH PE=1 SV=3 - [G3P_HUMAN]	0.2836	1	6	6	14	2270000	6	6	7	7	0.2836	0.2836	18.77	175.5	335	36	8.46
P62158	Calmodulin OS=Homo sapiens GN=CALM1 PE=1 SV=2 - [CALM_HUMAN]	0.2953	1	5	5	20	2242000	5	5	10	10	0.2953	0.2953	23.88	217.66	149	16.8	4.22
P26038	Moesin OS=Homo sapiens GN=MSN PE=1 SV=3 - [MOES_HUMAN]	0.2409	1	8	15	31	2225000	13	14	15	16	0.201	0.227	32.37	207.37	577	67.8	6.4
P35241	Radixin OS=Homo sapiens GN=RDX PE=1 SV=1 - [RADI_HUMAN]	0.1355	1	2	9	20	2225000	9	7	11	9	0.1355	0.1063	21.78	147.11	583	68.5	6.37
P68871	Hemoglobin subunit beta OS=Homo sapiens GN=HBB PE=1 SV=2 - [HBB_HUMAN]	0.6735	5	8	8	19	2135000	7	8	9	10	0.619	0.6735	23	180.53	147	16	7.28
P62873	Guanine nucleotide-binding protein G(I)/G(S)/G(T) subunit beta-1 OS=Homo sapiens GN=GNB1 PE=1 SV=3 - [GBB1_HUMAN]	0.2059	3	2	6	14	2118000	6	6	7	7	0.2059	0.2059	20.74	241.3	340	37.4	6
Q9UK41	Vacuolar protein sorting-associated protein 28 homolog OS=Homo sapiens GN=VPS28 PE=1 SV=1 - [VPS28_HUMAN]	0.3846	1	8	8	17	2105000	7	8	8	9	0.3484	0.3846	20.82	283.99	221	25.4	5.54
Q99816	Tumor susceptibility gene 101 protein OS=Homo sapiens GN=TSG101 PE=1 SV=2 - [TS101_HUMAN]	0.3179	1	11	11	29	2070000	11	11	15	14	0.3179	0.3179	33.82	225.85	390	43.9	6.46
P62937	Peptidyl-prolyl cis-trans isomerase A OS=Homo sapiens GN=PPIA PE=1 SV=2 - [PPIA_HUMAN]	0.2364	6	5	5	11	2037000	5	4	6	5	0.2364	0.1939	14.06	112.54	165	18	7.81
P04259	Keratin, type II cytoskeletal 6B OS=Homo sapiens GN=KRT6B PE=1 SV=5 - [K2C6B_HUMAN]	0.1223	12	1	7	15	1994000	7	6	8	7	0.1223	0.1099	21.63	146.31	564	60	8
P02647	Apolipoprotein A-I OS=Homo sapiens GN=APOA1 PE=1 SV=1 - [APOA1_HUMAN]	0.4157	1	11	11	31	1982000	11	10	16	15	0.4157	0.3745	38.52	363.32	267	30.8	5.76
P10599	Thioredoxin OS=Homo sapiens GN=TXN PE=1 SV=3 - [THIO_HUMAN]	0.4	1	4	4	8	1907000	4	4	4	4	0.4	0.4	11.08	146.45	105	11.7	4.92
P02533	Keratin, type I cytoskeletal 14 OS=Homo sapiens GN=KRT14 PE=1 SV=4 - [K1C14_HUMAN]	0.322	19	8	14	29	1818000	14	13	15	14	0.322	0.3008	36.24	387.94	472	51.5	5.16
P02652	Apolipoprotein A-II OS=Homo sapiens GN=APOA2 PE=1 SV=1 - [APOA2_HUMAN]	0.1	1	1	1	4	1768000	1	1	2	2	0.1	0.1	5.36	42.78	100	11.2	6.62
Q6P5S2	Protein LEG1 homolog OS=Homo sapiens GN=LEG1 PE=1 SV=2 - [LEG1H_HUMAN]	0.0758	1	3	3	7	1755000	3	2	4	3	0.0758	0.0576	6.9	61.68	330	37.9	6.15
P31997	Carcinoembryonic antigen-related cell adhesion molecule 8 OS=Homo sapiens GN=CEACAM8 PE=1 SV=2 - [CEAM8_HUMAN]	0.1117	1	2	3	8	1742000	3	3	4	4	0.1117	0.1117	7.95	68.11	349	38.1	7.39
P63104	14-3-3 protein zeta/delta OS=Homo sapiens GN=YWHAZ PE=1 SV=1 - [1433Z_HUMAN]	0.4571	1	7	10	21	1692000	10	9	11	10	0.4571	0.4204	23.88	210.86	245	27.7	4.79
P02814	Submaxillary gland androgen-regulated protein 3B OS=Homo sapiens GN=SMR3B PE=1 SV=2 - [SMR3B_HUMAN]	0.2658	1	1	1	3	1680000	1	1	2	1	0.2658	0.2658	2.39	23.74	79	8.2	9.57
P13646	Keratin, type I cytoskeletal 13 OS=Homo sapiens GN=KRT13 PE=1 SV=4 - [K1C13_HUMAN]	0.1288	12	2	7	14	1678000	7	7	7	7	0.1288	0.1288	20.92	206.24	458	49.6	4.96
P04003	C4b-binding protein alpha chain OS=Homo sapiens GN=C4BPA PE=1 SV=2 - [C4BPA_HUMAN]	0.0519	1	2	2	4	1649000	2	2	2	2	0.0519	0.0519	2.72	59.88	597	67	7.3
P0DJI8	Serum amyloid A-1 protein OS=Homo sapiens GN=SAA1 PE=1 SV=1 - [SAA1_HUMAN]	0.4754	1	2	4	8	1640000	4	4	4	4	0.4754	0.4754	6.45	73.15	122	13.5	6.79
P01763	Ig heavy chain V-III region WEA OS=Homo sapiens PE=1 SV=1 - [HV302_HUMAN]	0.2632	1	1	2	6	1635000	2	2	3	3	0.2632	0.2632	9.25	86.28	114	12.2	8.5
O43657	Tetraspanin-6 OS=Homo sapiens GN=TSPAN6 PE=1 SV=1 - [TSN6_HUMAN]	0.1347	1	3	3	8	1632000	3	3	4	4	0.1347	0.1347	8.89	68.53	245	27.5	8.1
P19440	Gamma-glutamyltranspeptidase 1 OS=Homo sapiens GN=GGT1 PE=1 SV=2 - [GGT1_HUMAN]	0.1705	5	8	8	16	1610000	8	8	8	8	0.1705	0.1705	24.52	275.21	569	61.4	7.12
P62258	14-3-3 protein epsilon OS=Homo sapiens GN=YWHAE PE=1 SV=1 - [1433E_HUMAN]	0.2745	1	5	7	15	1592000	6	7	7	8	0.2275	0.2745	17.61	167.38	255	29.2	4.74
P01767	Ig heavy chain V-III region BUT OS=Homo sapiens PE=1 SV=1 - [HV306_HUMAN]	0.1913	1	1	2	4	1526000	2	2	2	2	0.1913	0.1913	5.55	87.79	115	12.4	9.25
P01605	Ig kappa chain V-I region Lay OS=Homo sapiens PE=1 SV=1 - [KV113_HUMAN]	0.0833	4	1	1	2	1497000	1	1	1	1	0.0833	0.0833	2.22	36.15	108	11.8	7.96
Q04917	14-3-3 protein eta OS=Homo sapiens GN=YWHAH PE=1 SV=4 - [1433F_HUMAN]	0.1301	1	1	3	8	1468000	3	3	4	4	0.1301	0.1301	10.55	102.81	246	28.2	4.84
P61981	14-3-3 protein gamma OS=Homo sapiens GN=YWHAG PE=1 SV=2 - [1433G_HUMAN]	0.166	1	1	4	10	1462000	4	4	5	5	0.166	0.166	13.34	151.39	247	28.3	4.89
P31946	14-3-3 protein beta/alpha OS=Homo sapiens GN=YWHAB PE=1 SV=3 - [1433B_HUMAN]	0.2033	1	1	5	13	1450000	5	4	7	6	0.2033	0.1667	14.8	120.11	246	28.1	4.83
P31947	14-3-3 protein sigma OS=Homo sapiens GN=SFN PE=1 SV=1 - [1433S_HUMAN]	0.1734	1	2	4	9	1445000	3	4	4	5	0.1169	0.1734	9.72	118.07	248	27.8	4.74
P61224	Ras-related protein Rap-1b OS=Homo sapiens GN=RAP1B PE=1 SV=1 - [RAP1B_HUMAN]	0.1141	3	2	2	4	1443000	2	2	2	2	0.1141	0.1141	4.9	70.61	184	20.8	5.78
P27348	14-3-3 protein theta OS=Homo sapiens GN=YWHAQ PE=1 SV=1 - [1433T_HUMAN]	0.2122	1	2	5	13	1430000	5	4	7	6	0.2122	0.1755	14.69	128.31	245	27.7	4.78
O00299	Chloride intracellular channel protein 1 OS=Homo sapiens GN=CLIC1 PE=1 SV=4 - [CLIC1_HUMAN]	0.3568	1	5	5	10	1428000	5	5	5	5	0.3568	0.3568	8.48	126.3	241	26.9	5.17
Q96RY5	Protein cramped-like OS=Homo sapiens GN=CRAMP1L PE=1 SV=3 - [CRML_HUMAN]	0.0071	1	1	1	2	1389000	1	1	1	1	0.0071	0.0071	0	21.39	1269	134.6	7.87
P23528	Cofilin-1 OS=Homo sapiens GN=CFL1 PE=1 SV=3 - [COF1_HUMAN]	0.2711	2	4	4	13	1370000	4	4	6	7	0.2711	0.2711	15.27	117.55	166	18.5	8.09
Q8NDA2	Hemicentin-2 OS=Homo sapiens GN=HMCN2 PE=2 SV=2 - [HMCN2_HUMAN]	0.0018	1	1	1	1	1365000	1		1		0.0018		1.78		5065	542.3	5.83
P30086	Phosphatidylethanolamine-binding protein 1 OS=Homo sapiens GN=PEBP1 PE=1 SV=3 - [PEBP1_HUMAN]	0.3529	1	5	5	11	1329000	5	5	6	5	0.3529	0.3529	13.42	127.31	187	21	7.53
O14908	PDZ domain-containing protein GIPC1 OS=Homo sapiens GN=GIPC1 PE=1 SV=2 - [GIPC1_HUMAN]	0.039	1	1	1	1	1310000	1		1		0.039		1.99		333	36	6.28
P04075	Fructose-bisphosphate aldolase A OS=Homo sapiens GN=ALDOA PE=1 SV=2 - [ALDOA_HUMAN]	0.2005	1	5	5	11	1307000	5	4	6	5	0.2005	0.1703	14.68	133.65	364	39.4	8.09
Q5T1S8	Noncompact myelin-associated protein OS=Homo sapiens GN=NCMAP PE=3 SV=1 - [NCMAP_HUMAN]	0.4118	1	2	2	6	1289000	2	2	3	3	0.4118	0.4118	4.56	43.87	102	11.1	9.86
Q8N4F0	BPI fold-containing family B member 2 OS=Homo sapiens GN=BPIFB2 PE=1 SV=2 - [BPIB2_HUMAN]	0.1266	1	5	5	14	1270000	5	5	8	6	0.1266	0.1266	15.25	116.3	458	49.1	8.72
P61586	Transforming protein RhoA OS=Homo sapiens GN=RHOA PE=1 SV=1 - [RHOA_HUMAN]	0.3109	3	5	5	9	1249000	4	5	4	5	0.2487	0.3109	10.06	80.33	193	21.8	6.1
Q8NBH2	Kyphoscoliosis peptidase OS=Homo sapiens GN=KY PE=1 SV=2 - [KY_HUMAN]	0.0214	1	1	1	1	1242000		1		1	0	0.0214		0	561	63.8	7.52
P06733	Alpha-enolase OS=Homo sapiens GN=ENO1 PE=1 SV=2 - [ENOA_HUMAN]	0.2143	3	7	7	15	1235000	7	6	8	7	0.2143	0.2005	22.15	143.23	434	47.1	7.39
P01611	Ig kappa chain V-I region Wes OS=Homo sapiens PE=1 SV=1 - [KV119_HUMAN]	0.1667	1	1	1	4	1201000	1	1	2	2	0.1667	0.1667	7.15	79.01	108	11.6	7.28
P08758	Annexin A5 OS=Homo sapiens GN=ANXA5 PE=1 SV=2 - [ANXA5_HUMAN]	0.1188	1	4	4	8	1191000	4	4	4	4	0.1188	0.1188	10.81	114.16	320	35.9	5.05
P07737	Profilin-1 OS=Homo sapiens GN=PFN1 PE=1 SV=2 - [PROF1_HUMAN]	0.5571	1	6	6	11	1187000	6	5	6	5	0.5571	0.4429	16.02	160.68	140	15	8.27
P61204	ADP-ribosylation factor 3 OS=Homo sapiens GN=ARF3 PE=1 SV=2 - [ARF3_HUMAN]	0.2597	3	3	4	7	1100000	4	3	4	3	0.2597	0.221	9.54	134.36	181	20.6	7.43
Q9UBI6	Guanine nucleotide-binding protein G(I)/G(S)/G(O) subunit gamma-12 OS=Homo sapiens GN=GNG12 PE=1 SV=3 - [GBG12_HUMAN]	0.7639	1	5	5	11	1084000	5	4	6	5	0.7639	0.6667	11.1	66.22	72	8	8.97
Q53GD3	Choline transporter-like protein 4 OS=Homo sapiens GN=SLC44A4 PE=2 SV=2 - [CTL4_HUMAN]	0.0197	1	1	1	2	1074000	1	1	1	1	0.0197	0.0197	4.39	50.98	710	79.2	8.59
Q9NP55	BPI fold-containing family A member 1 OS=Homo sapiens GN=BPIFA1 PE=1 SV=1 - [BPIA1_HUMAN]	0.2266	1	4	4	8	1066000	4	4	4	4	0.2266	0.2266	8.87	88.57	256	26.7	5.76
P02788	Lactotransferrin OS=Homo sapiens GN=LTF PE=1 SV=6 - [TRFL_HUMAN]	0.3239	1	18	18	35	1046000	17	18	17	18	0.3085	0.3239	41.24	390.36	710	78.1	8.12
O15431	High affinity copper uptake protein 1 OS=Homo sapiens GN=SLC31A1 PE=1 SV=1 - [COPT1_HUMAN]	0.1	1	1	1	1	1035000	1		1		0.1		0		190	21.1	7.42
P03973	Antileukoproteinase OS=Homo sapiens GN=SLPI PE=1 SV=2 - [SLPI_HUMAN]	0.0909	1	1	1	2	1024000	1	1	1	1	0.0909	0.0909	2.88	44.69	132	14.3	8.75
P01781	Ig heavy chain V-III region GAL OS=Homo sapiens PE=1 SV=1 - [HV320_HUMAN]	0.1724	1	2	2	6	1023000	2	2	3	3	0.1724	0.1724	9.2	92.92	116	12.7	8.48
Q16651	Prostasin OS=Homo sapiens GN=PRSS8 PE=1 SV=1 - [PRSS8_HUMAN]	0.0408	1	1	1	4	1009000	1	1	2	2	0.0408	0.0408	6.55	78.97	343	36.4	5.85
P53801	Pituitary tumor-transforming gene 1 protein-interacting protein OS=Homo sapiens GN=PTTG1IP PE=1 SV=1 - [PTTG_HUMAN]	0.1	1	1	1	6	1006000	1	1	3	3	0.1	0.1	6.7	31.71	180	20.3	8.79
Q05707	Collagen alpha-1(XIV) chain OS=Homo sapiens GN=COL14A1 PE=1 SV=3 - [COEA1_HUMAN]	0.005	1	1	1	1	1001000	1		1		0.005	0	2.39		1796	193.4	5.3
P08582	Melanotransferrin OS=Homo sapiens GN=MFI2 PE=1 SV=2 - [TRFM_HUMAN]	0.2818	1	16	16	34	997100	16	14	19	15	0.2818	0.2331	42.03	312.88	738	80.2	5.94
P17931	Galectin-3 OS=Homo sapiens GN=LGALS3 PE=1 SV=5 - [LEG3_HUMAN]	0.116	1	3	3	7	991700	3	2	4	3	0.116	0.088	8.23	29.58	250	26.1	8.56
O75665	Oral-facial-digital syndrome 1 protein OS=Homo sapiens GN=OFD1 PE=1 SV=1 - [OFD1_HUMAN]	0.0069	1	1	1	2	986700	1	1	1	1	0.0069	0.0069	2.2	28.67	1012	116.6	6.1
P27105	Erythrocyte band 7 integral membrane protein OS=Homo sapiens GN=STOM PE=1 SV=3 - [STOM_HUMAN]	0.2396	1	5	5	14	975800	5	5	7	7	0.2396	0.2396	20.52	290.1	288	31.7	7.88
Q01469	Fatty acid-binding protein, epidermal OS=Homo sapiens GN=FABP5 PE=1 SV=3 - [FABP5_HUMAN]	0.3704	1	5	5	13	974700	5	4	7	6	0.3704	0.2519	11.44	133.34	135	15.2	7.01
P30044	Peroxiredoxin-5, mitochondrial OS=Homo sapiens GN=PRDX5 PE=1 SV=4 - [PRDX5_HUMAN]	0.1495	1	2	2	4	952100	2	2	2	2	0.1495	0.1495	2.8	35.3	214	22.1	8.7
P13647	Keratin, type II cytoskeletal 5 OS=Homo sapiens GN=KRT5 PE=1 SV=3 - [K2C5_HUMAN]	0.1458	11	5	9	21	944900	9	8	11	10	0.1458	0.1339	24.96	224.89	590	62.3	7.74
O60262	Guanine nucleotide-binding protein G(I)/G(S)/G(O) subunit gamma-7 OS=Homo sapiens GN=GNG7 PE=1 SV=1 - [GBG7_HUMAN]	0.5441	1	3	3	5	937900	3	2	3	2	0.5441	0.3382	5.01	47.14	68	7.5	8.51
P13473	Lysosome-associated membrane glycoprotein 2 OS=Homo sapiens GN=LAMP2 PE=1 SV=2 - [LAMP2_HUMAN]	0.0195	1	1	1	2	934300	1	1	1	1	0.0195	0.0195	2.58	51.46	410	44.9	5.63
P31949	Protein S100-A11 OS=Homo sapiens GN=S100A11 PE=1 SV=2 - [S10AB_HUMAN]	0.2571	1	3	3	5	930800	2	3	2	3	0.1714	0.2571	6.2	96.57	105	11.7	7.12
P28676	Grancalcin OS=Homo sapiens GN=GCA PE=1 SV=2 - [GRAN_HUMAN]	0.1198	1	3	3	6	919600	3	3	3	3	0.1198	0.1198	5.95	67.72	217	24	5.21
Q9BYD5	Cornifelin OS=Homo sapiens GN=CNFN PE=1 SV=2 - [CNFN_HUMAN]	0.1964	1	1	1	2	908700	1		2		0.1964		2.4		112	12.4	6.1
P01764	Ig heavy chain V-III region 23 OS=Homo sapiens GN=IGHV3-23 PE=1 SV=2 - [HV303_HUMAN]	0.188	1	1	2	6	908300	2	2	3	3	0.188	0.188	9.52	103.37	117	12.6	8.28
P01625	Ig kappa chain V-IV region Len OS=Homo sapiens PE=1 SV=2 - [KV402_HUMAN]	0.2368	2	1	2	9	902200	2	2	4	5	0.2368	0.2368	11.36	127.2	114	12.6	7.93
P01702	Ig lambda chain V-I region NIG-64 OS=Homo sapiens PE=1 SV=1 - [LV104_HUMAN]	0.0721	2	1	1	2	897000	1	1	1	1	0.0721	0.0721	1.91	28.85	111	11.4	4.89
P15153	Ras-related C3 botulinum toxin substrate 2 OS=Homo sapiens GN=RAC2 PE=1 SV=1 - [RAC2_HUMAN]	0.151	5	2	3	6	889000	3	3	3	3	0.151	0.151	7.56	78.67	192	21.4	7.61
P05164	Myeloperoxidase OS=Homo sapiens GN=MPO PE=1 SV=1 - [PERM_HUMAN]	0.106	1	7	7	13	886200	6	7	6	7	0.0966	0.106	14.15	167.12	745	83.8	8.97
P05107	Integrin beta-2 OS=Homo sapiens GN=ITGB2 PE=1 SV=2 - [ITB2_HUMAN]	0.2484	3	15	15	28	885600	15	13	15	13	0.2484	0.2198	41.41	327.1	769	84.7	6.95
P14618	Pyruvate kinase PKM OS=Homo sapiens GN=PKM PE=1 SV=4 - [KPYM_HUMAN]	0.1902	2	8	8	20	868100	8	8	10	10	0.1902	0.1902	28.68	217.4	531	57.9	7.84
P20339	Ras-related protein Rab-5A OS=Homo sapiens GN=RAB5A PE=1 SV=2 - [RAB5A_HUMAN]	0.0512	3	1	1	2	852500	1	1	1	1	0.0512	0.0512	3.1	47.03	215	23.6	8.15
Q9UBG3	Cornulin OS=Homo sapiens GN=CRNN PE=1 SV=1 - [CRNN_HUMAN]	0.0465	1	2	2	5	838400	2	2	3	2	0.0465	0.0465	5.32	49.52	495	53.5	6.1
O75165	DnaJ homolog subfamily C member 13 OS=Homo sapiens GN=DNAJC13 PE=1 SV=5 - [DJC13_HUMAN]	0.0049	1	1	1	1	830800		1		1	0	0.0049		20.55	2243	254.3	6.74
Q8N271	Prominin-2 OS=Homo sapiens GN=PROM2 PE=1 SV=1 - [PROM2_HUMAN]	0.0803	1	6	6	12	818400	6	6	6	6	0.0803	0.0803	18.07	208.53	834	91.8	6.15
P05090	Apolipoprotein D OS=Homo sapiens GN=APOD PE=1 SV=1 - [APOD_HUMAN]	0.0952	1	2	2	4	817500	2	2	2	2	0.0952	0.0952	5.54	65.99	189	21.3	5.15
Q92485	Acid sphingomyelinase-like phosphodiesterase 3b OS=Homo sapiens GN=SMPDL3B PE=2 SV=2 - [ASM3B_HUMAN]	0.0615	1	2	2	4	816200	2	2	2	2	0.0615	0.0615	8.18	81.79	455	50.8	5.64
Q9Y6R7	IgGFc-binding protein OS=Homo sapiens GN=FCGBP PE=1 SV=3 - [FCGBP_HUMAN]	0.0522	1	13	13	24	813000	12	12	12	12	0.0472	0.0485	29	264.11	5405	571.6	5.34
P01717	Ig lambda chain V-IV region Hil OS=Homo sapiens PE=1 SV=1 - [LV403_HUMAN]	0.1776	1	1	1	2	803900	1	1	1	1	0.1776	0.1776	3	50.53	107	11.5	6.51
Q9HD89	Resistin OS=Homo sapiens GN=RETN PE=1 SV=1 - [RETN_HUMAN]	0.2407	1	2	2	4	785700	2	2	2	2	0.2407	0.2407	8.07	108.43	108	11.4	6.86
P06703	Protein S100-A6 OS=Homo sapiens GN=S100A6 PE=1 SV=1 - [S10A6_HUMAN]	0.0889	1	1	1	2	778000	1	1	1	1	0.0889	0.0889	2.28	53.4	90	10.2	5.48
P54108	Cysteine-rich secretory protein 3 OS=Homo sapiens GN=CRISP3 PE=1 SV=1 - [CRIS3_HUMAN]	0.1837	1	3	3	8	775100	3	3	4	4	0.1837	0.1837	9.21	86.01	245	27.6	7.8
Q12913	Receptor-type tyrosine-protein phosphatase eta OS=Homo sapiens GN=PTPRJ PE=1 SV=3 - [PTPRJ_HUMAN]	0.1272	1	11	11	19	770000	9	10	9	10	0.0972	0.1182	24.06	189.87	1337	145.9	5.58
O60814	Histone H2B type 1-K OS=Homo sapiens GN=HIST1H2BK PE=1 SV=3 - [H2B1K_HUMAN]	0.0714	15	1	1	1	768500	1		1		0.0714	0	2.13		126	13.9	10.32
P18085	ADP-ribosylation factor 4 OS=Homo sapiens GN=ARF4 PE=1 SV=3 - [ARF4_HUMAN]	0.2	2	3	4	8	766000	4	4	4	4	0.2	0.2	10.67	95.95	180	20.5	7.14
Q9H4G4	Golgi-associated plant pathogenesis-related protein 1 OS=Homo sapiens GN=GLIPR2 PE=1 SV=3 - [GAPR1_HUMAN]	0.1688	1	2	2	4	748700	2	2	2	2	0.1688	0.1688	6.73	126.22	154	17.2	9.41
O75355	Ectonucleoside triphosphate diphosphohydrolase 3 OS=Homo sapiens GN=ENTPD3 PE=1 SV=2 - [ENTP3_HUMAN]	0.1645	1	7	7	14	746000	7	6	7	7	0.1645	0.1323	17.78	204.3	529	59.1	6.42
P00918	Carbonic anhydrase 2 OS=Homo sapiens GN=CA2 PE=1 SV=2 - [CAH2_HUMAN]	0.1885	1	4	4	7	739000	4	3	4	3	0.1885	0.1423	10.15	87.13	260	29.2	7.4
P27701	CD82 antigen OS=Homo sapiens GN=CD82 PE=1 SV=1 - [CD82_HUMAN]	0.1573	1	3	3	5	735400	3	2	3	2	0.1573	0.0824	4.95	49.7	267	29.6	5.24
P80188	Neutrophil gelatinase-associated lipocalin OS=Homo sapiens GN=LCN2 PE=1 SV=2 - [NGAL_HUMAN]	0.1616	1	2	2	5	734600	2	2	3	2	0.1616	0.1616	6	38.34	198	22.6	8.91
P01034	Cystatin-C OS=Homo sapiens GN=CST3 PE=1 SV=1 - [CYTC_HUMAN]	0.1849	1	2	2	6	723800	2	2	3	3	0.1849	0.1849	7.72	97.29	146	15.8	8.75
O75340	Programmed cell death protein 6 OS=Homo sapiens GN=PDCD6 PE=1 SV=1 - [PDCD6_HUMAN]	0.2199	1	4	4	10	718600	4	4	5	5	0.2199	0.2199	9.47	55.54	191	21.9	5.4
O95445	Apolipoprotein M OS=Homo sapiens GN=APOM PE=1 SV=2 - [APOM_HUMAN]	0.0372	1	1	1	1	710100		1		1	0	0.0372		24.75	188	21.2	6.01
P32926	Desmoglein-3 OS=Homo sapiens GN=DSG3 PE=1 SV=2 - [DSG3_HUMAN]	0.0871	1	6	6	13	708000	6	6	7	6	0.0871	0.0871	19.06	119.96	999	107.5	5
Q06830	Peroxiredoxin-1 OS=Homo sapiens GN=PRDX1 PE=1 SV=1 - [PRDX1_HUMAN]	0.2362	2	5	5	9	703300	4	5	4	5	0.1859	0.2362	9.26	97.9	199	22.1	8.13
P52565	Rho GDP-dissociation inhibitor 1 OS=Homo sapiens GN=ARHGDIA PE=1 SV=3 - [GDIR1_HUMAN]	0.152	1	2	2	4	666300	2	2	2	2	0.152	0.152	2.46	26.29	204	23.2	5.11
P49913	Cathelicidin antimicrobial peptide OS=Homo sapiens GN=CAMP PE=1 SV=1 - [CAMP_HUMAN]	0.2588	1	5	5	11	665600	5	5	5	6	0.2588	0.2588	9.56	124.35	170	19.3	9.41
P17213	Bactericidal permeability-increasing protein OS=Homo sapiens GN=BPI PE=1 SV=4 - [BPI_HUMAN]	0.0657	3	3	3	5	661100	3	2	3	2	0.0657	0.0534	8.78	86.04	487	53.9	9.38
P08133	Annexin A6 OS=Homo sapiens GN=ANXA6 PE=1 SV=3 - [ANXA6_HUMAN]	0.1664	1	10	10	18	655900	9	7	10	8	0.1426	0.11	15.54	103.33	673	75.8	5.6
Q02413	Desmoglein-1 OS=Homo sapiens GN=DSG1 PE=1 SV=2 - [DSG1_HUMAN]	0.0906	1	6	6	15	643900	6	6	8	7	0.0906	0.0906	17.47	170.24	1049	113.7	5.03
P01825	Ig heavy chain V-II region NEWM OS=Homo sapiens PE=1 SV=1 - [HV207_HUMAN]	0.1368	2	1	1	2	640300	1	1	1	1	0.1368	0.1368	1.81	23.8	117	12.8	7.08
P80723	Brain acid soluble protein 1 OS=Homo sapiens GN=BASP1 PE=1 SV=2 - [BASP1_HUMAN]	0.2467	1	3	3	5	633500	3	2	3	2	0.2467	0.185	3.36	61.02	227	22.7	4.63
P60981	Destrin OS=Homo sapiens GN=DSTN PE=1 SV=3 - [DEST_HUMAN]	0.1818	1	3	3	5	631400	3	2	3	2	0.1818	0.1455	6.91	72.74	165	18.5	7.85
P15144	Aminopeptidase N OS=Homo sapiens GN=ANPEP PE=1 SV=4 - [AMPN_HUMAN]	0.1489	1	14	14	33	629600	14	13	17	16	0.1489	0.1417	39.87	239.87	967	109.5	5.48
P50995	Annexin A11 OS=Homo sapiens GN=ANXA11 PE=1 SV=1 - [ANX11_HUMAN]	0.1941	1	8	8	16	627300	8	8	8	8	0.1941	0.1941	19.79	155.91	505	54.4	7.65
Q8N5I2	Arrestin domain-containing protein 1 OS=Homo sapiens GN=ARRDC1 PE=1 SV=1 - [ARRD1_HUMAN]	0.0808	1	3	3	6	624400	3	3	3	3	0.0808	0.0808	8.86	52.62	433	46	7.02
P11233	Ras-related protein Ral-A OS=Homo sapiens GN=RALA PE=1 SV=1 - [RALA_HUMAN]	0.0728	1	1	1	2	619100	1	1	1	1	0.0728	0.0728	3.08	29.99	206	23.6	7.11
P09211	Glutathione S-transferase P OS=Homo sapiens GN=GSTP1 PE=1 SV=2 - [GSTP1_HUMAN]	0.3476	1	5	5	10	618200	5	5	5	5	0.3476	0.3476	11.56	70.93	210	23.3	5.64
Q92928	Putative Ras-related protein Rab-1C OS=Homo sapiens GN=RAB1C PE=5 SV=2 - [RAB1C_HUMAN]	0.1343	22	1	2	4	614600	2	2	2	2	0.1343	0.1343	4.3	39.81	201	22	5.43
P10301	Ras-related protein R-Ras OS=Homo sapiens GN=RRAS PE=1 SV=1 - [RRAS_HUMAN]	0.1284	2	2	2	5	609500	2	2	3	2	0.1284	0.1284	9.27	117.48	218	23.5	6.93
P07355	Annexin A2 OS=Homo sapiens GN=ANXA2 PE=1 SV=2 - [ANXA2_HUMAN]	0.3127	2	9	9	20	602700	9	9	10	10	0.3127	0.3127	25.94	224.24	339	38.6	7.75
P04211	Ig lambda chain V region 4A OS=Homo sapiens PE=4 SV=1 - [LV001_HUMAN]	0.0769	1	1	1	1	600300		1		1	0	0.0769		23.73	117	12.4	7.03
P06396	Gelsolin OS=Homo sapiens GN=GSN PE=1 SV=1 - [GELS_HUMAN]	0.0754	1	4	4	9	600200	4	4	4	5	0.0754	0.0754	10.96	104.81	782	85.6	6.28
Q9H1C7	Cysteine-rich and transmembrane domain-containing protein 1 OS=Homo sapiens GN=CYSTM1 PE=1 SV=1 - [CYTM1_HUMAN]	0.1031	1	1	1	2	598700	1	1	1	1	0.1031	0.1031	2.42	34.96	97	10.6	4.32
Q9Y5Z0	Beta-secretase 2 OS=Homo sapiens GN=BACE2 PE=1 SV=1 - [BACE2_HUMAN]	0.0463	1	2	2	4	596500	2	2	2	2	0.0463	0.0463	3.67	46.58	518	56.1	5.15
P13796	Plastin-2 OS=Homo sapiens GN=LCP1 PE=1 SV=6 - [PLSL_HUMAN]	0.2026	2	9	9	17	594300	9	8	9	8	0.2026	0.1611	18.07	115.7	627	70.2	5.43
A5D8V6	Vacuolar protein sorting-associated protein 37C OS=Homo sapiens GN=VPS37C PE=1 SV=2 - [VP37C_HUMAN]	0.0648	1	2	2	4	588100	2	2	2	2	0.0648	0.0648	5.57	84.93	355	38.6	5.21
Q96EY5	Multivesicular body subunit 12A OS=Homo sapiens GN=MVB12A PE=1 SV=1 - [MB12A_HUMAN]	0.1722	1	3	3	6	587400	3	3	3	3	0.1722	0.1722	8.64	53.6	273	28.8	8.91
P08519	Apolipoprotein(a) OS=Homo sapiens GN=LPA PE=1 SV=1 - [APOA_HUMAN]	0.0814	1	5	5	10	581800	5	5	5	5	0.0814	0.0814	14.18	136.65	4548	501	5.88
Q9HCY8	Protein S100-A14 OS=Homo sapiens GN=S100A14 PE=1 SV=1 - [S10AE_HUMAN]	0.6154	1	5	5	7	581600	4	3	4	3	0.5096	0.3558	10.82	116.87	104	11.7	5.24
O60361	Putative nucleoside diphosphate kinase OS=Homo sapiens GN=NME2P1 PE=5 SV=1 - [NDK8_HUMAN]	0.1241	3	1	1	1	577000	1		1		0.1241		2.86		137	15.5	8.57
P61769	Beta-2-microglobulin OS=Homo sapiens GN=B2M PE=1 SV=1 - [B2MG_HUMAN]	0.1681	1	2	2	6	572300	2	2	3	3	0.1681	0.1681	7.28	56.62	119	13.7	6.52
P01009	Alpha-1-antitrypsin OS=Homo sapiens GN=SERPINA1 PE=1 SV=3 - [A1AT_HUMAN]	0.134	1	4	4	6	570700	3	3	3	3	0.1172	0.0957	3.66	65.64	418	46.7	5.59
P16070	CD44 antigen OS=Homo sapiens GN=CD44 PE=1 SV=3 - [CD44_HUMAN]	0.0499	1	3	3	5	570400	3	2	3	2	0.0499	0.0391	6.64	88.32	742	81.5	5.33
P09228	Cystatin-SA OS=Homo sapiens GN=CST2 PE=1 SV=1 - [CYTT_HUMAN]	0.2908	1	4	4	7	561000	4	3	4	3	0.2908	0.2128	10.22	119.83	141	16.4	4.93
Q13113	PDZK1-interacting protein 1 OS=Homo sapiens GN=PDZK1IP1 PE=1 SV=1 - [PDZ1I_HUMAN]	0.3246	1	3	3	6	557300	3	3	3	3	0.3246	0.3246	5.06	75.89	114	12.2	4.83
P11279	Lysosome-associated membrane glycoprotein 1 OS=Homo sapiens GN=LAMP1 PE=1 SV=3 - [LAMP1_HUMAN]	0.0264	1	1	1	2	557000	1	1	1	1	0.0264	0.0264	3.56	49.3	417	44.9	8.75
P04156	Major prion protein OS=Homo sapiens GN=PRNP PE=1 SV=1 - [PRIO_HUMAN]	0.0474	1	1	1	2	553000	1	1	1	1	0.0474	0.0474	3.46	43.95	253	27.6	9
O00161	Synaptosomal-associated protein 23 OS=Homo sapiens GN=SNAP23 PE=1 SV=1 - [SNP23_HUMAN]	0.3033	1	4	4	9	549600	4	3	5	4	0.3033	0.2417	10.86	79.14	211	23.3	5.01
P07108	Acyl-CoA-binding protein OS=Homo sapiens GN=DBI PE=1 SV=2 - [ACBP_HUMAN]	0.6207	1	4	4	7	546900	4	3	4	3	0.6207	0.5057	1.83	24.6	87	10	6.57
P80303	Nucleobindin-2 OS=Homo sapiens GN=NUCB2 PE=1 SV=2 - [NUCB2_HUMAN]	0.1595	2	6	6	12	541900	6	5	7	5	0.1595	0.1429	16.84	91.12	420	50.2	5.12
P00338	L-lactate dehydrogenase A chain OS=Homo sapiens GN=LDHA PE=1 SV=2 - [LDHA_HUMAN]	0.0964	4	3	3	6	541200	3	3	3	3	0.0964	0.0964	8.43	78.03	332	36.7	8.27
P22079	Lactoperoxidase OS=Homo sapiens GN=LPO PE=1 SV=2 - [PERL_HUMAN]	0.0969	1	5	5	10	537200	5	5	5	5	0.0969	0.0969	10.72	70.4	712	80.2	8.62
P02751	Fibronectin OS=Homo sapiens GN=FN1 PE=1 SV=4 - [FINC_HUMAN]	0.0138	1	2	2	4	534200	2	2	2	2	0.0138	0.0138	5.18	82.5	2386	262.5	5.71
P52209	6-phosphogluconate dehydrogenase, decarboxylating OS=Homo sapiens GN=PGD PE=1 SV=3 - [6PGD_HUMAN]	0.1118	1	5	5	10	531400	5	5	5	5	0.1118	0.1118	12.97	128	483	53.1	7.23
O00592	Podocalyxin OS=Homo sapiens GN=PODXL PE=1 SV=2 - [PODXL_HUMAN]	0.0233	1	1	1	1	527600	1		1		0.0233		2.47		558	58.6	5.49
P01024	Complement C3 OS=Homo sapiens GN=C3 PE=1 SV=2 - [CO3_HUMAN]	0.0746	1	10	10	18	522900	10	8	10	8	0.0746	0.0613	20.15	79.84	1663	187	6.4
A8K2U0	Alpha-2-macroglobulin-like protein 1 OS=Homo sapiens GN=A2ML1 PE=1 SV=3 - [A2ML1_HUMAN]	0.077	1	8	8	15	522400	7	8	7	8	0.0681	0.077	15.47	146.43	1454	161	5.73
P0DJI9	Serum amyloid A-2 protein OS=Homo sapiens GN=SAA2 PE=1 SV=1 - [SAA2_HUMAN]	0.2951	1	1	3	6	512300	3	3	3	3	0.2951	0.2951	1.9	33	122	13.5	9.14
P35579	Myosin-9 OS=Homo sapiens GN=MYH9 PE=1 SV=4 - [MYH9_HUMAN]	0.0439	4	6	6	11	510100	6	5	6	5	0.0439	0.0362	18.23	199.55	1960	226.4	5.6
P36952	Serpin B5 OS=Homo sapiens GN=SERPINB5 PE=1 SV=2 - [SPB5_HUMAN]	0.04	1	1	1	2	508900	1	1	1	1	0.04	0.04	2	25.1	375	42.1	6.05
P06870	Kallikrein-1 OS=Homo sapiens GN=KLK1 PE=1 SV=2 - [KLK1_HUMAN]	0.0496	1	1	1	2	505100	1	1	1	1	0.0496	0.0496	3.38	35.97	262	28.9	4.83
P11215	Integrin alpha-M OS=Homo sapiens GN=ITGAM PE=1 SV=2 - [ITAM_HUMAN]	0.0781	3	7	7	14	502900	7	7	7	7	0.0781	0.0781	19.81	222.09	1152	127.1	7.23
P23142	Fibulin-1 OS=Homo sapiens GN=FBLN1 PE=1 SV=4 - [FBLN1_HUMAN]	0.0299	1	2	2	4	502400	2	2	2	2	0.0299	0.0299	4.88	59.11	703	77.2	5.22
Q13217	DnaJ homolog subfamily C member 3 OS=Homo sapiens GN=DNAJC3 PE=1 SV=1 - [DNJC3_HUMAN]	0.0198	1	1	1	2	500000	1	1	1	1	0.0198	0.0198	3.62	58.18	504	57.5	6.15
Q8IWA5	Choline transporter-like protein 2 OS=Homo sapiens GN=SLC44A2 PE=1 SV=3 - [CTL2_HUMAN]	0.0496	1	2	2	4	497800	2	2	2	2	0.0496	0.0496	5.93	41.25	706	80.1	8.57
P61026	Ras-related protein Rab-10 OS=Homo sapiens GN=RAB10 PE=1 SV=1 - [RAB10_HUMAN]	0.115	20	1	2	5	497400	2	2	3	2	0.115	0.115	4.73	60.87	200	22.5	8.38
Q9H0E2	Toll-interacting protein OS=Homo sapiens GN=TOLLIP PE=1 SV=1 - [TOLIP_HUMAN]	0.2044	1	4	4	8	494500	4	4	4	4	0.2044	0.2044	8.5	28.42	274	30.3	5.97
Q9H0R1	AP-5 complex subunit mu-1 OS=Homo sapiens GN=AP5M1 PE=1 SV=2 - [AP5M1_HUMAN]	0.0143	1	1	1	2	486600	1	1	1	1	0.0143	0.0143	2.18	31.83	490	54.7	6.61
P25311	Zinc-alpha-2-glycoprotein OS=Homo sapiens GN=AZGP1 PE=1 SV=2 - [ZA2G_HUMAN]	0.1443	1	4	4	7	486200	4	3	4	3	0.1443	0.1074	10.75	82.32	298	34.2	6.05
O15162	Phospholipid scramblase 1 OS=Homo sapiens GN=PLSCR1 PE=1 SV=1 - [PLS1_HUMAN]	0.0409	1	1	1	2	479300	1	1	1	1	0.0409	0.0409	4.36	63.99	318	35	4.94
P61006	Ras-related protein Rab-8A OS=Homo sapiens GN=RAB8A PE=1 SV=1 - [RAB8A_HUMAN]	0.1787	20	2	3	6	477100	3	3	3	3	0.1787	0.1787	5.85	43.6	207	23.7	9.07
Q99828	Calcium and integrin-binding protein 1 OS=Homo sapiens GN=CIB1 PE=1 SV=4 - [CIB1_HUMAN]	0.3351	1	5	5	14	476700	5	5	7	7	0.3351	0.3351	17.43	143.96	191	21.7	4.78
Q9Y696	Chloride intracellular channel protein 4 OS=Homo sapiens GN=CLIC4 PE=1 SV=4 - [CLIC4_HUMAN]	0.0632	1	1	1	2	476100	1	1	1	1	0.0632	0.0632	2.65	37.34	253	28.8	5.59
P30740	Leukocyte elastase inhibitor OS=Homo sapiens GN=SERPINB1 PE=1 SV=1 - [ILEU_HUMAN]	0.1135	1	3	3	6	476000	3	3	3	3	0.1135	0.1135	8.16	82.72	379	42.7	6.28
Q9Y4G6	Talin-2 OS=Homo sapiens GN=TLN2 PE=1 SV=4 - [TLN2_HUMAN]	0.0047	1	1	1	1	468600	1		1		0.0047		0		2542	271.4	5.57
P30041	Peroxiredoxin-6 OS=Homo sapiens GN=PRDX6 PE=1 SV=3 - [PRDX6_HUMAN]	0.2188	1	4	4	8	453100	3	4	3	5	0.125	0.2188	6.43	63.16	224	25	6.38
P19823	Inter-alpha-trypsin inhibitor heavy chain H2 OS=Homo sapiens GN=ITIH2 PE=1 SV=2 - [ITIH2_HUMAN]	0.0159	1	1	1	1	449300	1		1		0.0159		1.82		946	106.4	6.86
P11021	78 kDa glucose-regulated protein OS=Homo sapiens GN=HSPA5 PE=1 SV=2 - [GRP78_HUMAN]	0.0856	1	2	4	7	448200	4	3	4	3	0.0856	0.0627	10.92	60.34	654	72.3	5.16
Q04609	Glutamate carboxypeptidase 2 OS=Homo sapiens GN=FOLH1 PE=1 SV=1 - [FOLH1_HUMAN]	0.112	2	8	8	16	442000	7	7	8	8	0.1	0.1	15.23	127.95	750	84.3	6.98
O15393	Transmembrane protease serine 2 OS=Homo sapiens GN=TMPRSS2 PE=1 SV=3 - [TMPS2_HUMAN]	0.0915	1	3	3	5	432200	3	2	3	2	0.0915	0.0711	7.28	108.53	492	53.8	7.81
P14174	Macrophage migration inhibitory factor OS=Homo sapiens GN=MIF PE=1 SV=4 - [MIF_HUMAN]	0.0783	1	1	1	2	421000	1	1	1	1	0.0783	0.0783	2.6	40.92	115	12.5	7.88
C9J7I0	UBAP1-MVB12-associated (UMA)-domain containing protein 1 OS=Homo sapiens GN=UMAD1 PE=3 SV=1 - [UMAD1_HUMAN]	0.2941	1	1	1	4	415800	1	1	2	2	0.2941	0.2941	2.43	39.54	102	11.2	4.26
Q99102	Mucin-4 OS=Homo sapiens GN=MUC4 PE=1 SV=4 - [MUC4_HUMAN]	0.0143	1	3	3	5	414100	2	3	2	3	0.0111	0.0143	6.35	130.8	2169	231.4	6.27
P62942	Peptidyl-prolyl cis-trans isomerase FKBP1A OS=Homo sapiens GN=FKBP1A PE=1 SV=2 - [FKB1A_HUMAN]	0.1204	1	1	1	1	413700		1		1		0.1204		27.93	108	11.9	8.16
P24158	Myeloblastin OS=Homo sapiens GN=PRTN3 PE=1 SV=3 - [PRTN3_HUMAN]	0.0938	1	1	1	1	411000	1		1		0.0938		0		256	27.8	8.35
Q15599	Na(+)/H(+) exchange regulatory cofactor NHE-RF2 OS=Homo sapiens GN=SLC9A3R2 PE=1 SV=2 - [NHRF2_HUMAN]	0.1454	1	4	4	8	409500	4	4	4	4	0.1454	0.1454	12.07	123.68	337	37.4	7.93
P51149	Ras-related protein Rab-7a OS=Homo sapiens GN=RAB7A PE=1 SV=1 - [RAB7A_HUMAN]	0.1836	1	3	3	8	406800	3	3	4	4	0.1836	0.1836	10.46	73.54	207	23.5	6.7
Q99732	Lipopolysaccharide-induced tumor necrosis factor-alpha factor OS=Homo sapiens GN=LITAF PE=1 SV=2 - [LITAF_HUMAN]	0.0435	1	1	1	1	405800		1		1	0	0.0435		22.8	161	17.1	6.44
P52907	F-actin-capping protein subunit alpha-1 OS=Homo sapiens GN=CAPZA1 PE=1 SV=3 - [CAZA1_HUMAN]	0.0909	2	2	2	4	398800	2	2	2	2	0.0909	0.0909	5.87	61.5	286	32.9	5.69
P35542	Serum amyloid A-4 protein OS=Homo sapiens GN=SAA4 PE=1 SV=2 - [SAA4_HUMAN]	0.0846	1	1	1	2	390600	1	1	1	1	0.0846	0.0846	2.97	51.07	130	14.7	9.07
P13164	Interferon-induced transmembrane protein 1 OS=Homo sapiens GN=IFITM1 PE=1 SV=3 - [IFM1_HUMAN]	0.128	3	1	1	2	384400	1	1	1	1	0.128	0.128	4.03	94.46	125	14	7.93
P78324	Tyrosine-protein phosphatase non-receptor type substrate 1 OS=Homo sapiens GN=SIRPA PE=1 SV=2 - [SHPS1_HUMAN]	0.1071	3	4	4	8	383600	4	4	4	4	0.1071	0.1071	11.84	112.76	504	54.9	6.98
O75674	TOM1-like protein 1 OS=Homo sapiens GN=TOM1L1 PE=1 SV=2 - [TM1L1_HUMAN]	0.0441	1	2	2	2	377200	2		2		0.0441	0	4.61		476	53	5.24
P01743	Ig heavy chain V-I region HG3 OS=Homo sapiens PE=3 SV=1 - [HV102_HUMAN]	0.2222	1	2	2	4	376300	2	2	2	2	0.2222	0.2222	4.8	46.89	117	12.9	8.92
Q14624	Inter-alpha-trypsin inhibitor heavy chain H4 OS=Homo sapiens GN=ITIH4 PE=1 SV=4 - [ITIH4_HUMAN]	0.029	1	3	3	6	374500	3	3	3	3	0.029	0.029	7.46	98.59	930	103.3	6.98
Q14697	Neutral alpha-glucosidase AB OS=Homo sapiens GN=GANAB PE=1 SV=3 - [GANAB_HUMAN]	0.0403	1	4	4	7	374100	4	3	4	3	0.0403	0.0307	7.41	92.32	944	106.8	6.14
Q969P0	Immunoglobulin superfamily member 8 OS=Homo sapiens GN=IGSF8 PE=1 SV=1 - [IGSF8_HUMAN]	0.0718	1	3	3	6	370900	3	3	3	3	0.0718	0.0718	7.64	60.31	613	65	8
P60953	Cell division control protein 42 homolog OS=Homo sapiens GN=CDC42 PE=1 SV=2 - [CDC42_HUMAN]	0.199	3	2	3	12	367700	3	3	7	5	0.199	0.199	5.89	46.35	191	21.2	6.55
Q9UBC9	Small proline-rich protein 3 OS=Homo sapiens GN=SPRR3 PE=1 SV=2 - [SPRR3_HUMAN]	0.1479	1	2	2	4	366100	2	2	2	2	0.1479	0.1479	4.9	36.97	169	18.1	8.57
P01023	Alpha-2-macroglobulin OS=Homo sapiens GN=A2M PE=1 SV=3 - [A2MG_HUMAN]	0.0285	2	4	4	7	365000	3	4	3	4	0.0237	0.0285	7.45	48.65	1474	163.2	6.46
Q9NZT1	Calmodulin-like protein 5 OS=Homo sapiens GN=CALML5 PE=1 SV=2 - [CALL5_HUMAN]	0.2397	1	2	2	6	364700	2	2	3	3	0.2397	0.2397	2.5	34.69	146	15.9	4.44
P27169	Serum paraoxonase/arylesterase 1 OS=Homo sapiens GN=PON1 PE=1 SV=3 - [PON1_HUMAN]	0.0451	1	1	1	2	357200	1		2		0.0451		4.35		355	39.7	5.22
P08238	Heat shock protein HSP 90-beta OS=Homo sapiens GN=HSP90AB1 PE=1 SV=4 - [HS90B_HUMAN]	0.0525	5	2	3	6	352800	3	3	3	3	0.0525	0.0525	10.01	114.92	724	83.2	5.03
O00391	Sulfhydryl oxidase 1 OS=Homo sapiens GN=QSOX1 PE=1 SV=3 - [QSOX1_HUMAN]	0.0308	1	2	2	4	348700	2	2	2	2	0.0308	0.0308	5.35	63.62	747	82.5	8.92
Q5SSG8	Mucin-21 OS=Homo sapiens GN=MUC21 PE=1 SV=2 - [MUC21_HUMAN]	0.023	1	1	1	1	346700	1		1		0.023		2.21		566	54.2	4.81
P53990	IST1 homolog OS=Homo sapiens GN=IST1 PE=1 SV=1 - [IST1_HUMAN]	0.0632	1	2	2	6	343900	2	2	3	3	0.0632	0.0632	8.04	27.48	364	39.7	5.35
P38606	V-type proton ATPase catalytic subunit A OS=Homo sapiens GN=ATP6V1A PE=1 SV=2 - [VATA_HUMAN]	0.0276	1	1	1	2	343100	1	1	1	1	0.0276	0.0276	2.86	26.52	617	68.3	5.52
P04155	Trefoil factor 1 OS=Homo sapiens GN=TFF1 PE=1 SV=1 - [TFF1_HUMAN]	0.1071	1	1	1	2	342900	1	1	1	1	0.1071	0.1071	2.96	42.23	84	9.1	4.35
Q13183	Solute carrier family 13 member 2 OS=Homo sapiens GN=SLC13A2 PE=2 SV=1 - [S13A2_HUMAN]	0.0726	1	3	3	5	342300	3	2	3	2	0.0726	0.0439	4.91	51.27	592	64.4	7.01
Q13948	Protein CASP OS=Homo sapiens GN=CUX1 PE=1 SV=2 - [CASP_HUMAN]	0.0147	2	1	1	1	342100	1		1		0.0147		0		678	77.4	5.44
P06727	Apolipoprotein A-IV OS=Homo sapiens GN=APOA4 PE=1 SV=3 - [APOA4_HUMAN]	0.0429	1	1	1	1	340900	1		1		0.0429		0		396	45.4	5.38
Q99497	Protein deglycase DJ-1 OS=Homo sapiens GN=PARK7 PE=1 SV=2 - [PARK7_HUMAN]	0.0794	1	1	1	2	339000	1	1	1	1	0.0794	0.0794	2.09	23.07	189	19.9	6.79
P01033	Metalloproteinase inhibitor 1 OS=Homo sapiens GN=TIMP1 PE=1 SV=1 - [TIMP1_HUMAN]	0.1498	1	2	2	4	338000	2	2	2	2	0.1498	0.1498	5.07	50.88	207	23.2	8.1
Q8NFJ5	Retinoic acid-induced protein 3 OS=Homo sapiens GN=GPRC5A PE=1 SV=2 - [RAI3_HUMAN]	0.056	1	2	2	3	332200	2	1	2	1	0.056	0.0364	4.13	65.74	357	40.2	8.15
P61160	Actin-related protein 2 OS=Homo sapiens GN=ACTR2 PE=1 SV=1 - [ARP2_HUMAN]	0.0305	1	1	1	2	325100	1	1	1	1	0.0305	0.0305	2.57	29	394	44.7	6.74
P01613	Ig kappa chain V-I region Ni OS=Homo sapiens PE=1 SV=1 - [KV121_HUMAN]	0.1607	1	1	1	2	322500	1	1	1	1	0.1607	0.1607	3.24	34.02	112	12.2	5.36
Q7LBE3	Solute carrier family 26 member 9 OS=Homo sapiens GN=SLC26A9 PE=1 SV=1 - [S26A9_HUMAN]	0.0341	1	1	1	2	322100	1	1	1	1	0.0341	0.0341	2.67	29.14	791	86.9	8.22
P62491	Ras-related protein Rab-11A OS=Homo sapiens GN=RAB11A PE=1 SV=3 - [RB11A_HUMAN]	0.1481	2	3	3	6	320800	3	3	3	3	0.1481	0.1481	6.53	42.4	216	24.4	6.57
P84095	Rho-related GTP-binding protein RhoG OS=Homo sapiens GN=RHOG PE=1 SV=1 - [RHOG_HUMAN]	0.2251	3	2	3	6	316400	3	3	3	3	0.2251	0.2251	7.38	44.81	191	21.3	8.12
Q01518	Adenylyl cyclase-associated protein 1 OS=Homo sapiens GN=CAP1 PE=1 SV=5 - [CAP1_HUMAN]	0.0274	1	1	1	2	316300	1	1	1	1	0.0274	0.0274	2.48	27.61	475	51.9	8.06
P04430	Ig kappa chain V-I region BAN OS=Homo sapiens PE=1 SV=1 - [KV122_HUMAN]	0.1667	1	1	1	2	314000	1	1	1	1	0.1667	0.1667	3.59	46.99	108	11.8	8.44
O43291	Kunitz-type protease inhibitor 2 OS=Homo sapiens GN=SPINT2 PE=1 SV=2 - [SPIT2_HUMAN]	0.0873	1	2	2	4	312600	2	2	2	2	0.0873	0.0873	4.47	23.04	252	28.2	8.29
Q9H6S3	Epidermal growth factor receptor kinase substrate 8-like protein 2 OS=Homo sapiens GN=EPS8L2 PE=1 SV=2 - [ES8L2_HUMAN]	0.0252	1	1	1	2	312000	1	1	1	1	0.0252	0.0252	2.59	43.3	715	80.6	6.84
P47756	F-actin-capping protein subunit beta OS=Homo sapiens GN=CAPZB PE=1 SV=4 - [CAPZB_HUMAN]	0.0361	1	1	1	2	310200	1	1	1	1	0.0361	0.0361	3.06	68.65	277	31.3	5.59
Q08722	Leukocyte surface antigen CD47 OS=Homo sapiens GN=CD47 PE=1 SV=1 - [CD47_HUMAN]	0.0248	1	1	1	2	309800	1	1	1	1	0.0248	0.0248	2.43	40.93	323	35.2	7.21
P29508	Serpin B3 OS=Homo sapiens GN=SERPINB3 PE=1 SV=2 - [SPB3_HUMAN]	0.0308	2	1	1	1	307100	1		1		0.0308		1.67		390	44.5	6.81
Q9Y376	Calcium-binding protein 39 OS=Homo sapiens GN=CAB39 PE=1 SV=1 - [CAB39_HUMAN]	0.0616	1	2	2	3	303500	2	1	2	1	0.0616	0.0235	1.87	0	341	39.8	6.89
Q6PI77	Protein BHLHb9 OS=Homo sapiens GN=BHLHB9 PE=2 SV=1 - [BHLH9_HUMAN]	0.0347	1	1	1	1	302500	1		1		0.0347	0	0		547	60.3	7.58
Q9BV40	Vesicle-associated membrane protein 8 OS=Homo sapiens GN=VAMP8 PE=1 SV=1 - [VAMP8_HUMAN]	0.33	1	3	3	6	299200	3	3	3	3	0.33	0.33	7.88	52.96	100	11.4	7.34
Q9BQE3	Tubulin alpha-1C chain OS=Homo sapiens GN=TUBA1C PE=1 SV=1 - [TBA1C_HUMAN]	0.0757	7	2	2	3	297400	2	1	2	1	0.0757	0.0445	2.71	45.08	449	49.9	5.1
O75131	Copine-3 OS=Homo sapiens GN=CPNE3 PE=1 SV=1 - [CPNE3_HUMAN]	0.0168	8	1	1	2	296300	1	1	1	1	0.0168	0.0168	2.95	39.41	537	60.1	5.85
P18669	Phosphoglycerate mutase 1 OS=Homo sapiens GN=PGAM1 PE=1 SV=2 - [PGAM1_HUMAN]	0.063	1	1	1	1	295500	1		1		0.063		1.79		254	28.8	7.18
P59998	Actin-related protein 2/3 complex subunit 4 OS=Homo sapiens GN=ARPC4 PE=1 SV=3 - [ARPC4_HUMAN]	0.0655	1	1	1	2	293500	1	1	1	1	0.0655	0.0655	3.14	42.81	168	19.7	8.43
O95498	Vascular non-inflammatory molecule 2 OS=Homo sapiens GN=VNN2 PE=1 SV=3 - [VNN2_HUMAN]	0.025	1	1	1	1	291300	1		1		0.025		2.12		520	58.5	6.52
Q7LBR1	Charged multivesicular body protein 1b OS=Homo sapiens GN=CHMP1B PE=1 SV=1 - [CHM1B_HUMAN]	0.0402	1	1	1	2	284600	1	1	1	1	0.0402	0.0402	2.28	29.08	199	22.1	8.1
P14625	Endoplasmin OS=Homo sapiens GN=HSP90B1 PE=1 SV=1 - [ENPL_HUMAN]	0.0286	1	1	2	4	283500	2	2	2	2	0.0286	0.0286	4.62	65.02	803	92.4	4.84
Q08554	Desmocollin-1 OS=Homo sapiens GN=DSC1 PE=1 SV=2 - [DSC1_HUMAN]	0.0168	1	1	1	1	283000	1		1		0.0168		0		894	99.9	5.43
P11234	Ras-related protein Ral-B OS=Homo sapiens GN=RALB PE=1 SV=1 - [RALB_HUMAN]	0.1214	1	3	3	5	280900	3	2	3	2	0.1214	0.1214	7.17	13.45	206	23.4	6.62
Q9H173	Nucleotide exchange factor SIL1 OS=Homo sapiens GN=SIL1 PE=1 SV=1 - [SIL1_HUMAN]	0.0846	1	3	3	6	280000	3	3	3	3	0.0846	0.0846	9.96	113.9	461	52.1	5.36
Q9H2L5	Ras association domain-containing protein 4 OS=Homo sapiens GN=RASSF4 PE=1 SV=2 - [RASF4_HUMAN]	0.0374	1	1	1	1	275000	1		1		0.0374		0		321	36.7	7.75
P60660	Myosin light polypeptide 6 OS=Homo sapiens GN=MYL6 PE=1 SV=2 - [MYL6_HUMAN]	0.1523	4	2	2	4	273600	2	2	2	2	0.1523	0.1523	4.97	54.89	151	16.9	4.65
Q96RF0	Sorting nexin-18 OS=Homo sapiens GN=SNX18 PE=1 SV=2 - [SNX18_HUMAN]	0.0796	1	4	4	8	273100	4	4	4	4	0.0796	0.0796	6.63	51.72	628	68.9	5.68
P52566	Rho GDP-dissociation inhibitor 2 OS=Homo sapiens GN=ARHGDIB PE=1 SV=3 - [GDIR2_HUMAN]	0.0995	1	2	2	3	271500	2	1	2	1	0.0995	0.0647	5.09	51.85	201	23	5.21
P01040	Cystatin-A OS=Homo sapiens GN=CSTA PE=1 SV=1 - [CYTA_HUMAN]	0.1224	1	1	1	1	270400	1		1		0.1224		2.27		98	11	5.5
Q2I0M4	Leucine-rich repeat-containing protein 26 OS=Homo sapiens GN=LRRC26 PE=1 SV=2 - [LRC26_HUMAN]	0.0539	1	1	1	1	268000	1		1		0.0539		0		334	34.8	9.17
P80511	Protein S100-A12 OS=Homo sapiens GN=S100A12 PE=1 SV=2 - [S10AC_HUMAN]	0.087	1	1	1	1	267100		1		1		0.087		22.91	92	10.6	6.25
P00738	Haptoglobin OS=Homo sapiens GN=HP PE=1 SV=1 - [HPT_HUMAN]	0.2562	2	8	8	13	266900	6	7	6	7	0.1995	0.2266	11.96	60.8	406	45.2	6.58
P04792	Heat shock protein beta-1 OS=Homo sapiens GN=HSPB1 PE=1 SV=2 - [HSPB1_HUMAN]	0.0829	1	1	1	2	264600	1	1	1	1	0.0829	0.0829	2.3	40.57	205	22.8	6.4
O00194	Ras-related protein Rab-27B OS=Homo sapiens GN=RAB27B PE=1 SV=4 - [RB27B_HUMAN]	0.0505	1	1	1	2	262900	1	1	1	1	0.0505	0.0505	2.18	26.54	218	24.6	5.52
P68104	Elongation factor 1-alpha 1 OS=Homo sapiens GN=EEF1A1 PE=1 SV=1 - [EF1A1_HUMAN]	0.0628	3	3	3	6	262500	3	3	3	3	0.0628	0.0628	8.05	94.61	462	50.1	9.01
P29401	Transketolase OS=Homo sapiens GN=TKT PE=1 SV=3 - [TKT_HUMAN]	0.0658	1	2	2	4	261000	2	2	2	2	0.0658	0.0658	4.98	23.8	623	67.8	7.66
P01903	HLA class II histocompatibility antigen, DR alpha chain OS=Homo sapiens GN=HLA-DRA PE=1 SV=1 - [DRA_HUMAN]	0.0669	1	1	1	2	258000	1	1	1	1	0.0669	0.0669	3.16	46.94	254	28.6	5
Q9UQB8	Brain-specific angiogenesis inhibitor 1-associated protein 2 OS=Homo sapiens GN=BAIAP2 PE=1 SV=1 - [BAIP2_HUMAN]	0.0743	1	4	4	8	257000	4	4	4	4	0.0743	0.0743	8.21	27.43	552	60.8	8.9
P01714	Ig lambda chain V-III region SH OS=Homo sapiens PE=1 SV=1 - [LV301_HUMAN]	0.25	1	2	2	4	256100	2	2	2	2	0.25	0.25	5.93	58.78	108	11.4	6.52
P12821	Angiotensin-converting enzyme OS=Homo sapiens GN=ACE PE=1 SV=1 - [ACE_HUMAN]	0.0214	1	2	2	6	255200	2	2	3	3	0.0214	0.0214	5.06	36.01	1306	149.6	6.39
P29373	Cellular retinoic acid-binding protein 2 OS=Homo sapiens GN=CRABP2 PE=1 SV=2 - [RABP2_HUMAN]	0.0652	1	1	1	4	251000	1	1	2	2	0.0652	0.0652	4.64	55.84	138	15.7	5.4
Q08431	Lactadherin OS=Homo sapiens GN=MFGE8 PE=1 SV=2 - [MFGM_HUMAN]	0.0646	1	2	2	4	250400	2	2	2	2	0.0646	0.0646	4.3	51.82	387	43.1	8.15
Q15904	V-type proton ATPase subunit S1 OS=Homo sapiens GN=ATP6AP1 PE=1 SV=2 - [VAS1_HUMAN]	0.0298	1	1	1	2	249100	1	1	1	1	0.0298	0.0298	2.25	26.76	470	52	6.14
Q13277	Syntaxin-3 OS=Homo sapiens GN=STX3 PE=1 SV=3 - [STX3_HUMAN]	0.1211	1	3	3	6	247100	3	3	3	3	0.1211	0.1211	7.77	46.72	289	33.1	5.44
P08670	Vimentin OS=Homo sapiens GN=VIM PE=1 SV=4 - [VIME_HUMAN]	0.0451	1	2	2	4	247000	2	2	2	2	0.0451	0.0451	5.09	54.61	466	53.6	5.12
P61158	Actin-related protein 3 OS=Homo sapiens GN=ACTR3 PE=1 SV=3 - [ARP3_HUMAN]	0.0574	1	2	2	4	241000	2	2	2	2	0.0574	0.0574	4.86	37.9	418	47.3	5.88
Q9H444	Charged multivesicular body protein 4b OS=Homo sapiens GN=CHMP4B PE=1 SV=1 - [CHM4B_HUMAN]	0.1071	1	2	2	6	240300	2	2	3	3	0.1071	0.1071	9.96	106.1	224	24.9	4.82
Q15833	Syntaxin-binding protein 2 OS=Homo sapiens GN=STXBP2 PE=1 SV=2 - [STXB2_HUMAN]	0.0337	1	1	1	2	235300	1	1	1	1	0.0337	0.0337	3.1	39.68	593	66.4	6.55
Q96H20	Vacuolar-sorting protein SNF8 OS=Homo sapiens GN=SNF8 PE=1 SV=1 - [SNF8_HUMAN]	0.0465	1	1	1	2	233200	1	1	1	1	0.0465	0.0465	2.24	0	258	28.8	6.65
Q8IX19	Mast cell-expressed membrane protein 1 OS=Homo sapiens GN=MCEMP1 PE=1 SV=1 - [MCEM1_HUMAN]	0.0374	1	1	1	1	230900	1		1		0.0374	0	2.43		187	21.2	8.87
Q9H4M9	EH domain-containing protein 1 OS=Homo sapiens GN=EHD1 PE=1 SV=2 - [EHD1_HUMAN]	0.1067	1	4	4	7	230700	4	3	4	3	0.1067	0.073	8.36	68.11	534	60.6	6.83
Q99584	Protein S100-A13 OS=Homo sapiens GN=S100A13 PE=1 SV=1 - [S10AD_HUMAN]	0.1122	1	1	1	2	230600	1	1	1	1	0.1122	0.1122	2.76	47.72	98	11.5	6.16
P00558	Phosphoglycerate kinase 1 OS=Homo sapiens GN=PGK1 PE=1 SV=3 - [PGK1_HUMAN]	0.1487	2	5	5	10	230500	4	5	5	5	0.1295	0.1487	12.43	75.68	417	44.6	8.1
Q14515	SPARC-like protein 1 OS=Homo sapiens GN=SPARCL1 PE=1 SV=2 - [SPRL1_HUMAN]	0.0166	1	1	1	1	228500	1		1		0.0166		2.62		664	75.2	4.81
P62805	Histone H4 OS=Homo sapiens GN=HIST1H4A PE=1 SV=2 - [H4_HUMAN]	0.2718	1	3	3	6	227600	3	3	3	3	0.2718	0.2718	8.15	82.3	103	11.4	11.36
Q9BUL8	Programmed cell death protein 10 OS=Homo sapiens GN=PDCD10 PE=1 SV=1 - [PDC10_HUMAN]	0.1038	1	2	2	4	226100	2	2	2	2	0.1038	0.1038	5.65	57.55	212	24.7	8.19
P02671	Fibrinogen alpha chain OS=Homo sapiens GN=FGA PE=1 SV=2 - [FIBA_HUMAN]	0.015	1	1	1	2	222800	1	1	1	1	0.015	0.015	3.45	28.51	866	94.9	6.01
P07237	Protein disulfide-isomerase OS=Homo sapiens GN=P4HB PE=1 SV=3 - [PDIA1_HUMAN]	0.0965	1	5	5	10	220800	5	5	5	5	0.0965	0.0965	8.95	45.83	508	57.1	4.87
P07602	Prosaposin OS=Homo sapiens GN=PSAP PE=1 SV=2 - [SAP_HUMAN]	0.0802	1	4	4	7	218700	2	3	3	4	0.042	0.063	4.56	39.77	524	58.1	5.17
Q8IY63	Angiomotin-like protein 1 OS=Homo sapiens GN=AMOTL1 PE=1 SV=1 - [AMOL1_HUMAN]	0.0157	1	1	1	1	217400	1		1		0.0157		0		956	106.5	7.11
Q14118	Dystroglycan OS=Homo sapiens GN=DAG1 PE=1 SV=2 - [DAG1_HUMAN]	0.0179	1	1	1	2	216000	1	1	1	1	0.0179	0.0179	3.17	36.09	895	97.4	8.56
Q02487	Desmocollin-2 OS=Homo sapiens GN=DSC2 PE=1 SV=1 - [DSC2_HUMAN]	0.0078	1	1	1	1	212200	1		1		0.0078		2.09		901	99.9	5.34
Q8IVI9	Nostrin OS=Homo sapiens GN=NOSTRIN PE=1 SV=2 - [NOSTN_HUMAN]	0.081	1	3	3	6	205400	3	3	3	3	0.081	0.081	4.71	46.54	506	57.6	8.97
P31025	Lipocalin-1 OS=Homo sapiens GN=LCN1 PE=1 SV=1 - [LCN1_HUMAN]	0.0455	1	1	1	2	204100	1	1	1	1	0.0455	0.0455	2.6	42.14	176	19.2	5.58
Q9NRJ3	C-C motif chemokine 28 OS=Homo sapiens GN=CCL28 PE=1 SV=1 - [CCL28_HUMAN]	0.1181	1	1	1	1	204000	1		1		0.1181		0		127	14.3	10.2
P55058	Phospholipid transfer protein OS=Homo sapiens GN=PLTP PE=1 SV=1 - [PLTP_HUMAN]	0.0385	1	2	2	4	203500	2	2	2	2	0.0385	0.0385	5.33	85.77	493	54.7	7.01
P51159	Ras-related protein Rab-27A OS=Homo sapiens GN=RAB27A PE=1 SV=3 - [RB27A_HUMAN]	0.0498	1	1	1	2	203000	1	1	1	1	0.0498	0.0498	2.87	30.37	221	24.9	5.22
P31146	Coronin-1A OS=Homo sapiens GN=CORO1A PE=1 SV=4 - [COR1A_HUMAN]	0.0976	1	4	4	7	202900	4	3	4	3	0.0976	0.0803	8.79	45.04	461	51	6.68
P06312	Ig kappa chain V-IV region (Fragment) OS=Homo sapiens GN=IGKV4-1 PE=4 SV=1 - [KV401_HUMAN]	0.1736	4	1	2	4	199700	2	2	2	2	0.1736	0.1736	6.25	64.58	121	13.4	5.25
P20073	Annexin A7 OS=Homo sapiens GN=ANXA7 PE=1 SV=3 - [ANXA7_HUMAN]	0.0984	1	3	3	5	199400	3	2	3	2	0.0984	0.0635	6.11	37.45	488	52.7	5.68
P02787	Serotransferrin OS=Homo sapiens GN=TF PE=1 SV=3 - [TRFE_HUMAN]	0.0415	1	2	2	4	194700	2	2	2	2	0.0415	0.0415	6.1	43.04	698	77	7.12
Q13438	Protein OS-9 OS=Homo sapiens GN=OS9 PE=1 SV=1 - [OS9_HUMAN]	0.0735	1	3	3	5	187200	3	2	3	2	0.0735	0.0405	2.15	20.24	667	75.5	4.87
Q10588	ADP-ribosyl cyclase/cyclic ADP-ribose hydrolase 2 OS=Homo sapiens GN=BST1 PE=1 SV=2 - [BST1_HUMAN]	0.0912	1	2	2	3	184100	2	1	2	1	0.0912	0.0409	2.62	27.88	318	35.7	7.8
P04632	Calpain small subunit 1 OS=Homo sapiens GN=CAPNS1 PE=1 SV=1 - [CPNS1_HUMAN]	0.0485	1	1	1	2	182400	1	1	1	1	0.0485	0.0485	2.97	46.58	268	28.3	5.2
P15313	V-type proton ATPase subunit B, kidney isoform OS=Homo sapiens GN=ATP6V1B1 PE=1 SV=3 - [VATB1_HUMAN]	0.0409	2	2	2	4	182100	2	2	2	2	0.0409	0.0409	4.57	54.01	513	56.8	5.66
P02679	Fibrinogen gamma chain OS=Homo sapiens GN=FGG PE=1 SV=3 - [FIBG_HUMAN]	0.0265	1	1	1	2	181300	1	1	1	1	0.0265	0.0265	2.3	39.74	453	51.5	5.62
P18510	Interleukin-1 receptor antagonist protein OS=Homo sapiens GN=IL1RN PE=1 SV=1 - [IL1RA_HUMAN]	0.1073	1	1	1	4	175800	1	1	2	2	0.1073	0.1073	6.25	30.17	177	20	6.19
P51993	Alpha-(1,3)-fucosyltransferase 6 OS=Homo sapiens GN=FUT6 PE=1 SV=1 - [FUT6_HUMAN]	0.078	3	2	2	6	172100	2	2	3	3	0.078	0.078	8.87	63.05	359	41.8	8.68
P61019	Ras-related protein Rab-2A OS=Homo sapiens GN=RAB2A PE=1 SV=1 - [RAB2A_HUMAN]	0.0755	1	1	1	2	171200	1	1	1	1	0.0755	0.0755	2.72	27.61	212	23.5	6.54
Q8WXI7	Mucin-16 OS=Homo sapiens GN=MUC16 PE=1 SV=2 - [MUC16_HUMAN]	0.0054	1	1	1	2	168100	1	1	1	1	0.0054	0.0054	2.11	16.69	22152	2351.2	6
P60174	Triosephosphate isomerase OS=Homo sapiens GN=TPI1 PE=1 SV=3 - [TPIS_HUMAN]	0.2168	1	4	4	8	167800	4	3	5	3	0.2168	0.1469	8.51	38.84	286	30.8	5.92
Q9UHA7	Interleukin-36 alpha OS=Homo sapiens GN=IL36A PE=1 SV=1 - [IL36A_HUMAN]	0.0633	1	1	1	2	166800	1	1	1	1	0.0633	0.0633	2.92	24.87	158	17.7	6.3
P17693	HLA class I histocompatibility antigen, alpha chain G OS=Homo sapiens GN=HLA-G PE=1 SV=1 - [HLAG_HUMAN]	0.0385	53	1	1	2	166600	1	1	1	1	0.0385	0.0385	2.72	32.91	338	38.2	5.69
P62993	Growth factor receptor-bound protein 2 OS=Homo sapiens GN=GRB2 PE=1 SV=1 - [GRB2_HUMAN]	0.1521	1	3	3	7	165300	3	3	4	3	0.1521	0.1521	3.45	23.19	217	25.2	6.32
P08311	Cathepsin G OS=Homo sapiens GN=CTSG PE=1 SV=2 - [CATG_HUMAN]	0.0863	1	2	2	6	165200	2	2	3	3	0.0863	0.0863	8.23	99.22	255	28.8	11.19
Q14210	Lymphocyte antigen 6D OS=Homo sapiens GN=LY6D PE=1 SV=1 - [LY6D_HUMAN]	0.1484	1	2	2	4	164900	2	2	2	2	0.1484	0.1484	3.76	23.41	128	13.3	8.21
Q9BRG1	Vacuolar protein-sorting-associated protein 25 OS=Homo sapiens GN=VPS25 PE=1 SV=1 - [VPS25_HUMAN]	0.1136	1	2	2	4	163400	2	2	2	2	0.1136	0.1136	4.04	46.17	176	20.7	6.34
Q9Y5K6	CD2-associated protein OS=Homo sapiens GN=CD2AP PE=1 SV=1 - [CD2AP_HUMAN]	0.0595	1	3	3	5	161400	3	2	3	2	0.0595	0.0344	4.67	42.52	639	71.4	6.4
Q96DD7	Protein shisa-4 OS=Homo sapiens GN=SHISA4 PE=2 SV=3 - [SHSA4_HUMAN]	0.0406	1	1	1	1	160300	1		1		0.0406		1.91		197	21.5	7.88
Q16864	V-type proton ATPase subunit F OS=Homo sapiens GN=ATP6V1F PE=1 SV=2 - [VATF_HUMAN]	0.1008	1	1	1	1	158200	1		1		0.1008		1.72		119	13.4	5.52
Q9BZQ8	Protein Niban OS=Homo sapiens GN=FAM129A PE=1 SV=1 - [NIBAN_HUMAN]	0.0151	1	1	1	1	157200	1		1		0.0151		3.17		928	103.1	4.78
Q86T26	Transmembrane protease serine 11B OS=Homo sapiens GN=TMPRSS11B PE=2 SV=3 - [TM11B_HUMAN]	0.0337	1	1	1	2	155800	1	1	1	1	0.0337	0.0337	2.23	25.51	416	46.3	8.85
Q7L9L4	MOB kinase activator 1B OS=Homo sapiens GN=MOB1B PE=1 SV=3 - [MOB1B_HUMAN]	0.0509	2	1	1	1	152300		1		1	0	0.0509		31.96	216	25.1	6.73
P01112	GTPase HRas OS=Homo sapiens GN=HRAS PE=1 SV=1 - [RASH_HUMAN]	0.2011	3	3	3	8	151600	3	3	4	4	0.2011	0.2011	8.97	71.41	189	21.3	5.31
P63218	Guanine nucleotide-binding protein G(I)/G(S)/G(O) subunit gamma-5 OS=Homo sapiens GN=GNG5 PE=1 SV=3 - [GBG5_HUMAN]	0.2059	1	2	2	4	151000	2	2	2	2	0.2059	0.2059	3.66	47.6	68	7.3	9.85
Q9P289	Serine/threonine-protein kinase 26 OS=Homo sapiens GN=STK26 PE=1 SV=2 - [STK26_HUMAN]	0.0313	2	1	1	2	149700	1	1	1	1	0.0313	0.0313	2.55	40.62	416	46.5	5.29
Q96FQ6	Protein S100-A16 OS=Homo sapiens GN=S100A16 PE=1 SV=1 - [S10AG_HUMAN]	0.1068	1	1	1	2	145500	1	1	1	1	0.1068	0.1068	3.19	42.28	103	11.8	6.79
O14493	Claudin-4 OS=Homo sapiens GN=CLDN4 PE=1 SV=1 - [CLD4_HUMAN]	0.0766	4	1	1	1	145200	1		1		0.0766		1.65		209	22.1	8.05
P09525	Annexin A4 OS=Homo sapiens GN=ANXA4 PE=1 SV=4 - [ANXA4_HUMAN]	0.1661	1	4	4	8	145000	4	4	4	4	0.1661	0.1661	10.71	127.87	319	35.9	6.13
P81605	Dermcidin OS=Homo sapiens GN=DCD PE=1 SV=2 - [DCD_HUMAN]	0.1	1	1	1	2	144000	1	1	1	1	0.1	0.1	1.93	52.65	110	11.3	6.54
Q6MZM9	Proline-rich protein 27 OS=Homo sapiens GN=PRR27 PE=2 SV=1 - [PRR27_HUMAN]	0.0731	1	1	1	3	142900	1		3		0.0731		5.66		219	22.7	4.87
P19256	Lymphocyte function-associated antigen 3 OS=Homo sapiens GN=CD58 PE=1 SV=1 - [LFA3_HUMAN]	0.04	1	1	1	2	138300	1	1	1	1	0.04	0.04	2.36	34.63	250	28.1	6.76
Q9H223	EH domain-containing protein 4 OS=Homo sapiens GN=EHD4 PE=1 SV=1 - [EHD4_HUMAN]	0.0203	1	1	1	2	137200	1	1	1	1	0.0203	0.0203	3.09	37.98	541	61.1	6.76
P62330	ADP-ribosylation factor 6 OS=Homo sapiens GN=ARF6 PE=1 SV=2 - [ARF6_HUMAN]	0.0571	2	1	1	2	132600	1	1	1	1	0.0571	0.0571	3.3	61.61	175	20.1	8.95
P16870	Carboxypeptidase E OS=Homo sapiens GN=CPE PE=1 SV=1 - [CBPE_HUMAN]	0.0483	1	2	2	2	132600	2		2		0.0483	0	4.86		476	53.1	5.14
Q9NRA1	Platelet-derived growth factor C OS=Homo sapiens GN=PDGFC PE=1 SV=2 - [PDGFC_HUMAN]	0.0348	1	1	1	2	132400	1	1	1	1	0.0348	0.0348	3.02	36.05	345	39	6.14
P06744	Glucose-6-phosphate isomerase OS=Homo sapiens GN=GPI PE=1 SV=4 - [G6PI_HUMAN]	0.0573	1	2	2	4	131900	2	2	2	2	0.0573	0.0573	2.85	38.59	558	63.1	8.32
O43790	Keratin, type II cuticular Hb6 OS=Homo sapiens GN=KRT86 PE=1 SV=1 - [KRT86_HUMAN]	0.0144	4	1	1	1	131400	1		1		0.0144	0	2.09		486	53.5	5.66
Q5XXA6	Anoctamin-1 OS=Homo sapiens GN=ANO1 PE=1 SV=1 - [ANO1_HUMAN]	0.0091	1	1	1	2	129300	1	1	1	1	0.0091	0.0091	1.82	21.75	986	114	8.54
P26447	Protein S100-A4 OS=Homo sapiens GN=S100A4 PE=1 SV=1 - [S10A4_HUMAN]	0.0891	1	1	1	2	127500	1	1	1	1	0.0891	0.0891	1.93	31.62	101	11.7	6.11
P0C0S5	Histone H2A.Z OS=Homo sapiens GN=H2AFZ PE=1 SV=2 - [H2AZ_HUMAN]	0.0547	14	1	1	2	126800	1	1	1	1	0.0547	0.0547	1.65	34.03	128	13.5	10.58
Q9GIY3	HLA class II histocompatibility antigen, DRB1-14 beta chain OS=Homo sapiens GN=HLA-DRB1 PE=1 SV=1 - [2B1E_HUMAN]	0.0376	1	1	1	1	125900	1		1		0.0376		2.06		266	30.1	8.05
P08575	Receptor-type tyrosine-protein phosphatase C OS=Homo sapiens GN=PTPRC PE=1 SV=2 - [PTPRC_HUMAN]	0.0084	1	1	1	1	120000	1		1		0.0084		0		1304	147.2	6.15
Q6UXY8	Transmembrane channel-like protein 5 OS=Homo sapiens GN=TMC5 PE=2 SV=3 - [TMC5_HUMAN]	0.0169	1	1	1	4	117500	1	1	2	2	0.0169	0.0169	5.1	43.38	1006	114.7	8.21
P01715	Ig lambda chain V-IV region Bau OS=Homo sapiens PE=1 SV=1 - [LV401_HUMAN]	0.0755	1	1	1	1	116100	1		1		0.0755		1.84		106	11.3	5.24
P0C0L4	Complement C4-A OS=Homo sapiens GN=C4A PE=1 SV=2 - [CO4A_HUMAN]	0.0161	2	2	2	3	115500	1	2	1	2	0.0086	0.0161	2.29	44.54	1744	192.7	7.08
O75874	Isocitrate dehydrogenase [NADP] cytoplasmic OS=Homo sapiens GN=IDH1 PE=1 SV=2 - [IDHC_HUMAN]	0.0314	1	1	1	2	114100	1	1	1	1	0.0314	0.0314	2.34	27.04	414	46.6	7.01
Q99536	Synaptic vesicle membrane protein VAT-1 homolog OS=Homo sapiens GN=VAT1 PE=1 SV=2 - [VAT1_HUMAN]	0.0712	1	2	2	6	111800	2	2	3	3	0.0712	0.0712	7.71	66.12	393	41.9	6.29
P30408	Transmembrane 4 L6 family member 1 OS=Homo sapiens GN=TM4SF1 PE=1 SV=1 - [T4S1_HUMAN]	0.0446	1	1	1	2	110000	1	1	1	1	0.0446	0.0446	0	30.25	202	21.6	4.98
O75695	Protein XRP2 OS=Homo sapiens GN=RP2 PE=1 SV=4 - [XRP2_HUMAN]	0.0286	1	1	1	1	108400	1		1		0.0286		1.73		350	39.6	5.12
P12814	Alpha-actinin-1 OS=Homo sapiens GN=ACTN1 PE=1 SV=2 - [ACTN1_HUMAN]	0.0325	3	3	3	7	107600	2	3	3	4	0.0213	0.0325	4.6	44.12	892	103	5.41
P25815	Protein S100-P OS=Homo sapiens GN=S100P PE=1 SV=2 - [S100P_HUMAN]	0.1368	1	1	1	2	107100	1	1	1	1	0.1368	0.1368	3.46	66.2	95	10.4	4.88
Q9UNF0	Protein kinase C and casein kinase substrate in neurons protein 2 OS=Homo sapiens GN=PACSIN2 PE=1 SV=2 - [PACN2_HUMAN]	0.0185	1	1	1	1	106900	1		1		0.0185		0		486	55.7	5.2
Q8TE68	Epidermal growth factor receptor kinase substrate 8-like protein 1 OS=Homo sapiens GN=EPS8L1 PE=1 SV=3 - [ES8L1_HUMAN]	0.0221	1	1	1	1	106000	1		1		0.0221		1.99		723	80.2	6.04
P14550	Alcohol dehydrogenase [NADP(+)] OS=Homo sapiens GN=AKR1A1 PE=1 SV=3 - [AK1A1_HUMAN]	0.0369	1	1	1	1	104900	1		1		0.0369		2.39		325	36.5	6.79
P23297	Protein S100-A1 OS=Homo sapiens GN=S100A1 PE=1 SV=2 - [S10A1_HUMAN]	0.1596	1	1	1	3	96310	1	1	2	1	0.1596	0.1596	4.79	21.16	94	10.5	4.5
P36543	V-type proton ATPase subunit E 1 OS=Homo sapiens GN=ATP6V1E1 PE=1 SV=1 - [VATE1_HUMAN]	0.0398	2	1	1	2	95920	1	1	1	1	0.0398	0.0398	2.26	23.84	226	26.1	8
P49773	Histidine triad nucleotide-binding protein 1 OS=Homo sapiens GN=HINT1 PE=1 SV=2 - [HINT1_HUMAN]	0.0556	1	1	1	1	93820		1		1		0.0556		21.17	126	13.8	6.95
O60888	Protein CutA OS=Homo sapiens GN=CUTA PE=1 SV=2 - [CUTA_HUMAN]	0.0782	1	1	1	1	91430	1		1		0.0782		1.63		179	19.1	5.5
Q9UKS6	Protein kinase C and casein kinase substrate in neurons protein 3 OS=Homo sapiens GN=PACSIN3 PE=1 SV=2 - [PACN3_HUMAN]	0.0472	1	2	2	4	83530	2	2	2	2	0.0472	0.0472	4.9	47.48	424	48.5	6.18
Q13404	Ubiquitin-conjugating enzyme E2 variant 1 OS=Homo sapiens GN=UBE2V1 PE=1 SV=2 - [UB2V1_HUMAN]	0.1088	1	1	1	1	83300	1		1		0.1088		2.1		147	16.5	7.93
Q92542	Nicastrin OS=Homo sapiens GN=NCSTN PE=1 SV=2 - [NICA_HUMAN]	0.0169	1	1	1	2	80270	1	1	1	1	0.0169	0.0169	2.47	24.08	709	78.4	5.99
Q9BXJ4	Complement C1q tumor necrosis factor-related protein 3 OS=Homo sapiens GN=C1QTNF3 PE=1 SV=1 - [C1QT3_HUMAN]	0.1138	1	3	3	5	80040	3	2	3	2	0.1138	0.065	2.26	42.82	246	27	6.52
Q16610	Extracellular matrix protein 1 OS=Homo sapiens GN=ECM1 PE=1 SV=2 - [ECM1_HUMAN]	0.0241	1	1	1	2	78130	1	1	1	1	0.0241	0.0241	3.14	36.37	540	60.6	6.71
P37802	Transgelin-2 OS=Homo sapiens GN=TAGLN2 PE=1 SV=3 - [TAGL2_HUMAN]	0.1256	1	2	2	3	75610	2	1	2	1	0.1256	0.0704	5.34	37.17	199	22.4	8.25
Q02809	Procollagen-lysine,2-oxoglutarate 5-dioxygenase 1 OS=Homo sapiens GN=PLOD1 PE=1 SV=2 - [PLOD1_HUMAN]	0.0536	1	3	3	6	75170	3	2	4	2	0.0536	0.0371	9.15	36.95	727	83.5	6.95
P11168	Solute carrier family 2, facilitated glucose transporter member 2 OS=Homo sapiens GN=SLC2A2 PE=1 SV=1 - [GTR2_HUMAN]	0.0115	3	1	1	1	68900		1		1		0.0115		31.62	524	57.5	7.97
Q3MIR4	Cell cycle control protein 50B OS=Homo sapiens GN=TMEM30B PE=1 SV=1 - [CC50B_HUMAN]	0.0399	1	1	1	1	66260	1		1		0.0399		0		351	38.9	7.88
Q86VR7	V-set and immunoglobulin domain-containing protein 10-like OS=Homo sapiens GN=VSIG10L PE=2 SV=2 - [VS10L_HUMAN]	0.0161	1	1	1	2	62000	1	1	1	1	0.0161	0.0161	2.24	33.12	867	91.6	7.78
Q9Y546	Leucine-rich repeat-containing protein 42 OS=Homo sapiens GN=LRRC42 PE=1 SV=1 - [LRC42_HUMAN]	0.021	1	1	1	1	59000	1		1		0.021		0		428	48.5	7.46
P02765	Alpha-2-HS-glycoprotein OS=Homo sapiens GN=AHSG PE=1 SV=1 - [FETUA_HUMAN]	0.0272	1	1	1	1	58890	1		1		0.0272	0	1.99		367	39.3	5.72
P02748	Complement component C9 OS=Homo sapiens GN=C9 PE=1 SV=2 - [CO9_HUMAN]	0.0215	1	1	1	2	50940	1	1	1	1	0.0215	0.0215	2.23	28.73	559	63.1	5.59
Q14254	Flotillin-2 OS=Homo sapiens GN=FLOT2 PE=1 SV=2 - [FLOT2_HUMAN]	0.0327	1	1	1	2	49190	1	1	1	1	0.0327	0.0327	2.38	20.05	428	47	5.25
P29034	Protein S100-A2 OS=Homo sapiens GN=S100A2 PE=1 SV=3 - [S10A2_HUMAN]	0.102	1	1	1	2	36480	1	1	1	1	0.102	0.102	2.03	23.12	98	11.1	4.78
Q5D862	Filaggrin-2 OS=Homo sapiens GN=FLG2 PE=1 SV=1 - [FILA2_HUMAN]	0.005	1	1	1	1	35400		1		1		0.005		31.58	2391	247.9	8.31
Q6ZUX7	Lipoma HMGIC fusion partner-like 2 protein OS=Homo sapiens GN=LHFPL2 PE=2 SV=2 - [LHPL2_HUMAN]	0.0395	1	1	1	1	14910	1		1		0.0395		2.24		228	24.5	6.49
Q15758	Neutral amino acid transporter B(0) OS=Homo sapiens GN=SLC1A5 PE=1 SV=2 - [AAAT_HUMAN]	0.0222	1	1	1	1	0		1		1		0.0222		22.81	541	56.6	5.48
P80748	Ig lambda chain V-III region LOI OS=Homo sapiens PE=1 SV=1 - [LV302_HUMAN]	0.1441	1	1	1	2	0	1	1	1	1	0.1441	0.1441	2.79	60.04	111	11.9	5.08
Q9NR99	Matrix-remodeling-associated protein 5 OS=Homo sapiens GN=MXRA5 PE=2 SV=3 - [MXRA5_HUMAN]	0.0046	1	1	1	1	0	1		1		0.0046		0		2828	312	8.32
Q92736	Ryanodine receptor 2 OS=Homo sapiens GN=RYR2 PE=1 SV=3 - [RYR2_HUMAN]	0.003	1	1	1	1	0	1		1		0.003		0		4967	564.2	6.07

## Sheet: Fr7 (Upward)
Accession	Description	Sum(Coverage)	Sum(# Proteins)	Sum(# Unique Peptides)	Sum(# Peptides)	Sum(# PSMs)	Area	# Peptides A10	# Peptides A6	# PSM A10	# PSM A6	Coverage A10	Coverage A6	Score A10	Score A6	# AAs	MW [kDa]	calc. pI
Q9UGM3	Deleted in malignant brain tumors 1 protein OS=Homo sapiens GN=DMBT1 PE=1 SV=2 - [DMBT1_HUMAN]	0.3891	1	28	28	475	860300000	26	27	265	210	0.3891	0.3867	529.25	4654.46	2413	260.6	5.44
P01876	Ig alpha-1 chain C region OS=Homo sapiens GN=IGHA1 PE=1 SV=2 - [IGHA1_HUMAN]	0.5156	1	7	14	117	232100000	14	13	60	57	0.5156	0.5156	140.15	911.4	353	37.6	6.51
P01877	Ig alpha-2 chain C region OS=Homo sapiens GN=IGHA2 PE=1 SV=3 - [IGHA2_HUMAN]	0.4441	1	3	10	90	201600000	10	10	43	47	0.4441	0.4441	80.01	620.26	340	36.5	6.1
P07477	Trypsin-1 OS=Homo sapiens GN=PRSS1 PE=1 SV=1 - [TRY1_HUMAN]	0.0405	1	1	1	16	188600000	1	1	7	9	0.0405	0.0405	19.73	223.73	247	26.5	6.51
P01834	Ig kappa chain C region OS=Homo sapiens GN=IGKC PE=1 SV=1 - [IGKC_HUMAN]	0.8019	1	6	6	89	137900000	6	6	47	42	0.8019	0.8019	123.26	1133.87	106	11.6	5.87
P06702	Protein S100-A9 OS=Homo sapiens GN=S100A9 PE=1 SV=1 - [S10A9_HUMAN]	0.7544	1	8	8	47	110800000	7	7	24	23	0.7456	0.7018	72.53	541.56	114	13.2	6.13
P01833	Polymeric immunoglobulin receptor OS=Homo sapiens GN=PIGR PE=1 SV=4 - [PIGR_HUMAN]	0.4332	1	27	27	120	105300000	25	26	63	57	0.4332	0.3861	157.96	1238.91	764	83.2	5.74
Q96DA0	Zymogen granule protein 16 homolog B OS=Homo sapiens GN=ZG16B PE=1 SV=3 - [ZG16B_HUMAN]	0.3846	1	7	7	25	105000000	7	7	12	13	0.3846	0.3846	29.45	388.4	208	22.7	7.39
P59665	Neutrophil defensin 1 OS=Homo sapiens GN=DEFA1 PE=1 SV=1 - [DEF1_HUMAN]	0.1915	2	2	2	15	99230000	2	2	8	7	0.1915	0.1915	18.6	214.61	94	10.2	6.99
Q9HC84	Mucin-5B OS=Homo sapiens GN=MUC5B PE=1 SV=3 - [MUC5B_HUMAN]	0.1819	3	70	70	245	94060000	65	66	127	118	0.1772	0.1696	322.75	3114.42	5762	596	6.64
P0CG05	Ig lambda-2 chain C regions OS=Homo sapiens GN=IGLC2 PE=1 SV=1 - [LAC2_HUMAN]	0.5566	4	2	4	34	78290000	4	4	17	17	0.5566	0.5566	43.21	341.66	106	11.3	7.24
P05109	Protein S100-A8 OS=Homo sapiens GN=S100A8 PE=1 SV=1 - [S10A8_HUMAN]	0.4946	1	7	7	21	70390000	6	6	11	10	0.4194	0.4839	26.93	211.89	93	10.8	7.03
P01871	Ig mu chain C region OS=Homo sapiens GN=IGHM PE=1 SV=3 - [IGHM_HUMAN]	0.4447	2	17	17	79	65950000	16	17	40	39	0.427	0.4447	100.75	869.08	452	49.3	6.77
B9A064	Immunoglobulin lambda-like polypeptide 5 OS=Homo sapiens GN=IGLL5 PE=2 SV=2 - [IGLL5_HUMAN]	0.3131	2	3	5	32	65180000	5	5	16	16	0.3131	0.3131	42.31	356.66	214	23	8.84
P01591	Immunoglobulin J chain OS=Homo sapiens GN=JCHAIN PE=1 SV=4 - [IGJ_HUMAN]	0.5912	1	6	6	18	61040000	6	4	10	8	0.5912	0.3208	23.57	256.2	159	18.1	5.24
P01766	Ig heavy chain V-III region BRO OS=Homo sapiens PE=1 SV=1 - [HV305_HUMAN]	0.25	2	1	2	13	51740000	2	2	7	6	0.25	0.25	23.66	183.83	120	13.2	6.57
P12273	Prolactin-inducible protein OS=Homo sapiens GN=PIP PE=1 SV=1 - [PIP_HUMAN]	0.6781	1	8	9	27	47080000	8	9	13	14	0.637	0.6781	41.4	390.84	146	16.6	8.05
P02768	Serum albumin OS=Homo sapiens GN=ALB PE=1 SV=2 - [ALBU_HUMAN]	0.5599	1	33	33	94	44740000	31	33	47	47	0.5107	0.5599	113.37	945.35	609	69.3	6.28
P04745	Alpha-amylase 1 OS=Homo sapiens GN=AMY1A PE=1 SV=2 - [AMY1_HUMAN]	0.593	3	23	23	86	44270000	23	22	44	42	0.593	0.5616	114.8	1007.14	511	57.7	6.93
P01597	Ig kappa chain V-I region DEE OS=Homo sapiens PE=1 SV=1 - [KV105_HUMAN]	0.1667	9	1	2	12	42850000	1	2	5	7	0.1667	0.1667	15.77	260.72	108	11.7	9.36
P01617	Ig kappa chain V-II region TEW OS=Homo sapiens PE=1 SV=1 - [KV204_HUMAN]	0.3274	4	1	2	12	42810000	2	2	6	6	0.3274	0.3274	15.87	146.51	113	12.3	6
P04083	Annexin A1 OS=Homo sapiens GN=ANXA1 PE=1 SV=2 - [ANXA1_HUMAN]	0.6879	1	22	22	76	37190000	20	22	38	38	0.6445	0.6879	109.13	1115.93	346	38.7	7.02
P13646	Keratin, type I cytoskeletal 13 OS=Homo sapiens GN=KRT13 PE=1 SV=4 - [K1C13_HUMAN]	0.4541	11	11	21	70	37140000	18	21	35	35	0.4214	0.4541	82.4	881.8	458	49.6	4.96
P60709	Actin, cytoplasmic 1 OS=Homo sapiens GN=ACTB PE=1 SV=1 - [ACTB_HUMAN]	0.536	8	8	16	76	35470000	15	16	37	39	0.52	0.536	78.49	753.73	375	41.7	5.48
P01616	Ig kappa chain V-II region MIL OS=Homo sapiens PE=1 SV=1 - [KV203_HUMAN]	0.3304	4	1	2	3	34750000	1	2	1	2	0.2143	0.3304	3.13	88.81	112	12	9.29
Q96DR5	BPI fold-containing family A member 2 OS=Homo sapiens GN=BPIFA2 PE=1 SV=2 - [BPIA2_HUMAN]	0.4217	1	10	10	30	32970000	10	10	15	15	0.4217	0.4217	41.53	322.83	249	27	5.59
P19012	Keratin, type I cytoskeletal 15 OS=Homo sapiens GN=KRT15 PE=1 SV=3 - [K1C15_HUMAN]	0.2105	10	1	12	31	31450000	11	10	16	15	0.1952	0.1667	43.15	375.31	456	49.2	4.77
P13987	CD59 glycoprotein OS=Homo sapiens GN=CD59 PE=1 SV=1 - [CD59_HUMAN]	0.25	1	4	4	16	24110000	4	4	8	8	0.25	0.25	21.53	250.21	128	14.2	6.48
P68032	Actin, alpha cardiac muscle 1 OS=Homo sapiens GN=ACTC1 PE=1 SV=1 - [ACTC_HUMAN]	0.252	4	1	9	40	22570000	9	9	20	20	0.252	0.252	41.37	431.89	377	42	5.39
P01609	Ig kappa chain V-I region Scw OS=Homo sapiens PE=1 SV=1 - [KV117_HUMAN]	0.2778	9	1	2	10	21870000	2	2	3	7	0.2778	0.2778	9.19	252.21	108	11.8	6
P61626	Lysozyme C OS=Homo sapiens GN=LYZ PE=1 SV=1 - [LYSC_HUMAN]	0.5135	1	6	6	18	21830000	5	6	7	11	0.4662	0.5135	16.24	231.18	148	16.5	9.16
P19013	Keratin, type II cytoskeletal 4 OS=Homo sapiens GN=KRT4 PE=1 SV=4 - [K2C4_HUMAN]	0.4663	2	28	31	86	21740000	31	30	43	43	0.4663	0.4644	131.44	1294.25	534	57.2	6.61
P08779	Keratin, type I cytoskeletal 16 OS=Homo sapiens GN=KRT16 PE=1 SV=4 - [K1C16_HUMAN]	0.3362	14	5	15	34	21460000	14	14	17	17	0.3214	0.3214	49.21	495.32	473	51.2	5.05
P02533	Keratin, type I cytoskeletal 14 OS=Homo sapiens GN=KRT14 PE=1 SV=4 - [K1C14_HUMAN]	0.3771	14	4	17	42	21460000	16	16	21	21	0.3623	0.3623	57.7	583.53	472	51.5	5.16
P01619	Ig kappa chain V-III region B6 OS=Homo sapiens PE=1 SV=1 - [KV301_HUMAN]	0.3148	1	3	3	7	21180000	1	3	1	6	0.1481	0.3148	2.96	165.39	108	11.6	9.25
Q08380	Galectin-3-binding protein OS=Homo sapiens GN=LGALS3BP PE=1 SV=1 - [LG3BP_HUMAN]	0.3897	1	17	17	45	19760000	17	14	25	20	0.3897	0.3145	47.48	353.18	585	65.3	5.27
P21926	CD9 antigen OS=Homo sapiens GN=CD9 PE=1 SV=4 - [CD9_HUMAN]	0.0965	1	3	3	6	17840000	3	3	3	3	0.0965	0.0965	8.87	78.99	228	25.4	7.15
P01765	Ig heavy chain V-III region TIL OS=Homo sapiens PE=1 SV=1 - [HV304_HUMAN]	0.2609	3	1	2	14	17540000	2	2	7	7	0.2609	0.2609	19.11	224.17	115	12.3	9.13
P0CG48	Polyubiquitin-C OS=Homo sapiens GN=UBC PE=1 SV=3 - [UBC_HUMAN]	0.4467	4	3	3	8	15750000	3	3	4	4	0.4467	0.4467	11.02	69.96	685	77	7.66
O43490	Prominin-1 OS=Homo sapiens GN=PROM1 PE=1 SV=1 - [PROM1_HUMAN]	0.3098	1	19	19	76	15560000	19	19	39	37	0.3098	0.3098	83.72	670.04	865	97.1	7.27
P01779	Ig heavy chain V-III region TUR OS=Homo sapiens PE=1 SV=1 - [HV318_HUMAN]	0.2672	4	1	2	14	15270000	2	2	7	7	0.2672	0.2672	18.78	217.23	116	12.4	9.73
P01857	Ig gamma-1 chain C region OS=Homo sapiens GN=IGHG1 PE=1 SV=1 - [IGHG1_HUMAN]	0.4273	2	7	9	29	14890000	9	9	14	15	0.4273	0.4273	35.79	244.57	330	36.1	8.19
Q8TDL5	BPI fold-containing family B member 1 OS=Homo sapiens GN=BPIFB1 PE=1 SV=1 - [BPIB1_HUMAN]	0.3967	1	14	14	37	13060000	14	14	19	18	0.3967	0.3967	54.45	564.78	484	52.4	7.23
P01598	Ig kappa chain V-I region EU OS=Homo sapiens PE=1 SV=1 - [KV106_HUMAN]	0.2685	3	2	2	12	12850000	2	2	6	6	0.2685	0.2685	14.99	192.53	108	11.8	8.44
P01859	Ig gamma-2 chain C region OS=Homo sapiens GN=IGHG2 PE=1 SV=2 - [IGHG2_HUMAN]	0.2761	1	4	6	17	12620000	6	6	9	8	0.2761	0.2761	27.05	143.78	326	35.9	7.59
P04275	von Willebrand factor OS=Homo sapiens GN=VWF PE=1 SV=4 - [VWF_HUMAN]	0.117	1	27	27	75	12260000	27	27	38	37	0.117	0.117	113.95	864.29	2813	309.1	5.48
P02538	Keratin, type II cytoskeletal 6A OS=Homo sapiens GN=KRT6A PE=1 SV=3 - [K2C6A_HUMAN]	0.4681	8	3	25	68	11910000	25	25	36	32	0.4681	0.4681	92.98	871.14	564	60	8
P48668	Keratin, type II cytoskeletal 6C OS=Homo sapiens GN=KRT6C PE=1 SV=3 - [K2C6C_HUMAN]	0.4238	8	1	23	60	11910000	23	23	32	28	0.4238	0.4238	83.32	692.64	564	60	8
Q04695	Keratin, type I cytoskeletal 17 OS=Homo sapiens GN=KRT17 PE=1 SV=2 - [K1C17_HUMAN]	0.1852	10	1	9	20	11640000	8	8	10	10	0.169	0.169	30.06	326.61	432	48.1	5.02
P13647	Keratin, type II cytoskeletal 5 OS=Homo sapiens GN=KRT5 PE=1 SV=3 - [K2C5_HUMAN]	0.3119	8	10	19	52	11330000	19	18	29	23	0.3119	0.2983	71.17	518.61	590	62.3	7.74
P04080	Cystatin-B OS=Homo sapiens GN=CSTB PE=1 SV=2 - [CYTB_HUMAN]	0.2449	1	2	2	6	10730000	2	2	3	3	0.2449	0.2449	10.78	122.98	98	11.1	7.56
P35908	Keratin, type II cytoskeletal 2 epidermal OS=Homo sapiens GN=KRT2 PE=1 SV=2 - [K22E_HUMAN]	0.144	2	3	9	22	10340000	9	9	12	10	0.144	0.144	29.7	270.6	639	65.4	8
Q6NXT2	Histone H3.3C OS=Homo sapiens GN=H3F3C PE=1 SV=3 - [H3C_HUMAN]	0.0519	5	1	1	2	10330000	1	1	1	1	0.0519	0.0519	2.4	55.84	135	15.2	11.11
P10909	Clusterin OS=Homo sapiens GN=CLU PE=1 SV=1 - [CLUS_HUMAN]	0.2561	1	11	11	27	9317000	10	10	14	13	0.2539	0.2405	33.95	305.56	449	52.5	6.27
P23280	Carbonic anhydrase 6 OS=Homo sapiens GN=CA6 PE=1 SV=3 - [CAH6_HUMAN]	0.2305	1	6	6	17	8577000	6	4	10	7	0.2305	0.1461	25.8	232.23	308	35.3	7.02
P01763	Ig heavy chain V-III region WEA OS=Homo sapiens PE=1 SV=1 - [HV302_HUMAN]	0.2632	1	1	2	9	8543000	2	2	6	3	0.2632	0.2632	15.99	85.09	114	12.2	8.5
P04433	Ig kappa chain V-III region VG (Fragment) OS=Homo sapiens PE=1 SV=1 - [KV309_HUMAN]	0.0783	1	1	1	2	8266000	1	1	1	1	0.0783	0.0783	2.56	47.98	115	12.6	4.96
P03973	Antileukoproteinase OS=Homo sapiens GN=SLPI PE=1 SV=2 - [SLPI_HUMAN]	0.2121	1	4	4	13	7669000	4	4	7	6	0.2121	0.2121	16.12	107.39	132	14.3	8.75
P18135	Ig kappa chain V-III region HAH OS=Homo sapiens PE=2 SV=1 - [KV312_HUMAN]	0.3643	3	3	3	5	7568000	3	2	3	2	0.3643	0.1938	7.31	128.66	129	14.1	7.96
P05164	Myeloperoxidase OS=Homo sapiens GN=MPO PE=1 SV=1 - [PERM_HUMAN]	0.2832	2	19	19	41	7523000	18	19	20	21	0.2738	0.2832	57.36	591.09	745	83.8	8.97
P13645	Keratin, type I cytoskeletal 10 OS=Homo sapiens GN=KRT10 PE=1 SV=6 - [K1C10_HUMAN]	0.2209	13	8	12	24	7406000	11	11	12	12	0.2089	0.2089	34.13	434.98	584	58.8	5.21
P02771	Alpha-fetoprotein OS=Homo sapiens GN=AFP PE=1 SV=1 - [FETA_HUMAN]	0.0296	1	2	2	4	7381000	2	2	2	2	0.0296	0.0296	5.5	78.3	609	68.6	5.68
P01625	Ig kappa chain V-IV region Len OS=Homo sapiens PE=1 SV=2 - [KV402_HUMAN]	0.3684	4	3	3	13	7262000	3	3	7	6	0.3684	0.3684	22.83	196.53	114	12.6	7.93
P12429	Annexin A3 OS=Homo sapiens GN=ANXA3 PE=1 SV=3 - [ANXA3_HUMAN]	0.3529	1	10	10	23	7139000	10	10	12	11	0.3529	0.3529	33.1	315.06	323	36.4	5.92
P62805	Histone H4 OS=Homo sapiens GN=HIST1H4A PE=1 SV=2 - [H4_HUMAN]	0.5049	1	5	5	17	7122000	5	5	9	8	0.5049	0.5049	21.4	256.33	103	11.4	11.36
P01717	Ig lambda chain V-IV region Hil OS=Homo sapiens PE=1 SV=1 - [LV403_HUMAN]	0.1776	1	1	1	3	7099000	1	1	2	1	0.1776	0.1776	4.64	30.88	107	11.5	6.51
P01037	Cystatin-SN OS=Homo sapiens GN=CST1 PE=1 SV=3 - [CYTN_HUMAN]	0.3121	1	2	3	11	6805000	3	3	6	5	0.3121	0.3121	11.09	97.22	141	16.4	7.21
P01768	Ig heavy chain V-III region CAM OS=Homo sapiens PE=1 SV=1 - [HV307_HUMAN]	0.1803	1	1	2	3	6478000		2		3		0.1803		150.19	122	13.7	9.63
P27487	Dipeptidyl peptidase 4 OS=Homo sapiens GN=DPP4 PE=1 SV=2 - [DPP4_HUMAN]	0.2742	1	20	20	43	6314000	20	15	25	18	0.2742	0.2023	49.2	286.75	766	88.2	6.04
P13688	Carcinoembryonic antigen-related cell adhesion molecule 1 OS=Homo sapiens GN=CEACAM1 PE=1 SV=2 - [CEAM1_HUMAN]	0.0798	1	2	3	8	5871000	3	3	4	4	0.0798	0.0798	11.29	108.4	526	57.5	5.97
P08311	Cathepsin G OS=Homo sapiens GN=CTSG PE=1 SV=2 - [CATG_HUMAN]	0.3725	1	8	8	19	5845000	8	7	10	9	0.3725	0.3333	25.95	257.52	255	28.8	11.19
P63092	Guanine nucleotide-binding protein G(s) subunit alpha isoforms short OS=Homo sapiens GN=GNAS PE=1 SV=1 - [GNAS2_HUMAN]	0.3503	5	11	12	24	5811000	12	12	12	12	0.3503	0.3503	31.41	269.44	394	45.6	5.82
P04208	Ig lambda chain V-I region WAH OS=Homo sapiens PE=1 SV=1 - [LV106_HUMAN]	0.1193	2	1	1	2	5758000	1	1	1	1	0.1193	0.1193	2.78	51.86	109	11.7	6.54
P07996	Thrombospondin-1 OS=Homo sapiens GN=THBS1 PE=1 SV=2 - [TSP1_HUMAN]	0.1359	1	12	12	24	5717000	11	12	12	12	0.1256	0.1359	26.38	266.24	1170	129.3	4.94
P01611	Ig kappa chain V-I region Wes OS=Homo sapiens PE=1 SV=1 - [KV119_HUMAN]	0.1667	1	1	1	4	5710000	1	1	2	2	0.1667	0.1667	7.65	115.09	108	11.6	7.28
Q8TAX7	Mucin-7 OS=Homo sapiens GN=MUC7 PE=1 SV=2 - [MUC7_HUMAN]	0.0398	1	2	2	5	5625000	2	1	3	2	0.0398	0.0212	6	53.93	377	39.1	8.78
P01605	Ig kappa chain V-I region Lay OS=Homo sapiens PE=1 SV=1 - [KV113_HUMAN]	0.0833	4	1	1	2	5546000	1	1	1	1	0.0833	0.0833	2.41	36.49	108	11.8	7.96
Q9NSB2	Keratin, type II cuticular Hb4 OS=Homo sapiens GN=KRT84 PE=2 SV=2 - [KRT84_HUMAN]	0.0917	6	3	6	11	5450000	5	6	5	6	0.0783	0.0917	12.52	140.13	600	64.8	7.56
P80748	Ig lambda chain V-III region LOI OS=Homo sapiens PE=1 SV=1 - [LV302_HUMAN]	0.2162	1	2	2	4	5338000	2	2	2	2	0.2162	0.2162	7	120.27	111	11.9	5.08
Q8WUM4	Programmed cell death 6-interacting protein OS=Homo sapiens GN=PDCD6IP PE=1 SV=1 - [PDC6I_HUMAN]	0.4171	1	34	34	73	5189000	34	32	37	36	0.4171	0.3929	92.66	735	868	96	6.52
P01767	Ig heavy chain V-III region BUT OS=Homo sapiens PE=1 SV=1 - [HV306_HUMAN]	0.3565	1	2	3	12	5177000	3	3	6	6	0.3565	0.3565	13.81	150.36	115	12.4	9.25
P28325	Cystatin-D OS=Homo sapiens GN=CST5 PE=1 SV=1 - [CYTD_HUMAN]	0.4437	1	4	4	12	5107000	4	4	6	6	0.4437	0.4437	16.38	183.58	142	16.1	7.17
O14745	Na(+)/H(+) exchange regulatory cofactor NHE-RF1 OS=Homo sapiens GN=SLC9A3R1 PE=1 SV=4 - [NHRF1_HUMAN]	0.2542	1	6	6	13	5016000	6	5	7	6	0.2542	0.1899	16.17	177.8	358	38.8	5.77
Q9NZH0	G-protein coupled receptor family C group 5 member B OS=Homo sapiens GN=GPRC5B PE=2 SV=2 - [GPC5B_HUMAN]	0.129	1	3	3	10	4720000	3	3	5	5	0.129	0.129	11.47	106.22	403	44.8	8.24
O60814	Histone H2B type 1-K OS=Homo sapiens GN=HIST1H2BK PE=1 SV=3 - [H2B1K_HUMAN]	0.2778	15	3	3	19	4671000	3	3	10	9	0.2778	0.2778	18.27	197.34	126	13.9	10.32
P10599	Thioredoxin OS=Homo sapiens GN=TXN PE=1 SV=3 - [THIO_HUMAN]	0.4286	1	4	4	8	4645000	4	4	4	4	0.4286	0.4286	11.38	120.27	105	11.7	4.92
P0DJI8	Serum amyloid A-1 protein OS=Homo sapiens GN=SAA1 PE=1 SV=1 - [SAA1_HUMAN]	0.5984	1	3	6	13	4635000	6	5	7	6	0.5984	0.4836	15.41	165.95	122	13.5	6.79
P04406	Glyceraldehyde-3-phosphate dehydrogenase OS=Homo sapiens GN=GAPDH PE=1 SV=3 - [G3P_HUMAN]	0.2418	1	5	5	12	4555000	5	5	6	6	0.2418	0.2418	15.2	177.56	335	36	8.46
P35579	Myosin-9 OS=Homo sapiens GN=MYH9 PE=1 SV=4 - [MYH9_HUMAN]	0.2969	13	51	51	114	4339000	48	48	57	57	0.2821	0.2959	156.29	1374.59	1960	226.4	5.6
P04264	Keratin, type II cytoskeletal 1 OS=Homo sapiens GN=KRT1 PE=1 SV=6 - [K2C1_HUMAN]	0.323	1	14	17	38	4272000	17	17	20	18	0.323	0.323	59.2	623.59	644	66	8.12
P04899	Guanine nucleotide-binding protein G(i) subunit alpha-2 OS=Homo sapiens GN=GNAI2 PE=1 SV=3 - [GNAI2_HUMAN]	0.3831	8	6	11	21	4258000	11	10	11	10	0.3831	0.3465	26.06	236.17	355	40.4	5.54
P05107	Integrin beta-2 OS=Homo sapiens GN=ITGB2 PE=1 SV=2 - [ITB2_HUMAN]	0.3342	3	21	21	46	4169000	20	20	23	23	0.3212	0.3225	63.64	521.45	769	84.7	6.95
P01036	Cystatin-S OS=Homo sapiens GN=CST4 PE=1 SV=3 - [CYTS_HUMAN]	0.2057	1	1	2	6	4165000	2	2	3	3	0.2057	0.2057	9.14	73.74	141	16.2	5.02
Q07654	Trefoil factor 3 OS=Homo sapiens GN=TFF3 PE=1 SV=1 - [TFF3_HUMAN]	0.1375	1	1	1	4	4064000	1	1	2	2	0.1375	0.1375	5	28.31	80	8.6	5.92
Q8TC20	Cancer-associated gene 1 protein OS=Homo sapiens GN=CAGE1 PE=1 SV=2 - [CAGE1_HUMAN]	0.0386	1	1	1	1	4035000	1		1		0.0386		0		777	90.2	5.29
Q08188	Protein-glutamine gamma-glutamyltransferase E OS=Homo sapiens GN=TGM3 PE=1 SV=4 - [TGM3_HUMAN]	0.3608	1	18	18	43	4015000	18	18	22	21	0.3608	0.3608	54.28	496.76	693	76.6	5.86
P08754	Guanine nucleotide-binding protein G(k) subunit alpha OS=Homo sapiens GN=GNAI3 PE=1 SV=3 - [GNAI3_HUMAN]	0.2401	8	2	7	13	3977000	7	6	7	6	0.2401	0.2034	16.96	175.58	354	40.5	5.69
O00560	Syntenin-1 OS=Homo sapiens GN=SDCBP PE=1 SV=1 - [SDCB1_HUMAN]	0.2383	1	4	4	14	3944000	4	4	7	7	0.2383	0.2383	22.6	179.63	298	32.4	7.53
P80723	Brain acid soluble protein 1 OS=Homo sapiens GN=BASP1 PE=1 SV=2 - [BASP1_HUMAN]	0.4141	1	5	5	9	3887000	4	5	4	5	0.2907	0.4141	10.24	71.01	227	22.7	4.63
P02788	Lactotransferrin OS=Homo sapiens GN=LTF PE=1 SV=6 - [TRFL_HUMAN]	0.4845	1	27	27	58	3758000	26	26	29	29	0.4718	0.4648	81.77	732.34	710	78.1	8.12
P40199	Carcinoembryonic antigen-related cell adhesion molecule 6 OS=Homo sapiens GN=CEACAM6 PE=1 SV=3 - [CEAM6_HUMAN]	0.0988	1	2	2	5	3753000	2	1	3	2	0.0988	0.061	8.72	93.86	344	37.2	5.82
P62158	Calmodulin OS=Homo sapiens GN=CALM1 PE=1 SV=2 - [CALM_HUMAN]	0.443	1	6	6	18	3672000	6	6	9	9	0.443	0.443	21.35	220.71	149	16.8	4.22
Q9UBG3	Cornulin OS=Homo sapiens GN=CRNN PE=1 SV=1 - [CRNN_HUMAN]	0.1798	1	6	6	22	3670000	6	5	12	10	0.1798	0.1616	17.03	135.37	495	53.5	6.1
P0C0S5	Histone H2A.Z OS=Homo sapiens GN=H2AFZ PE=1 SV=2 - [H2AZ_HUMAN]	0.0547	14	1	1	2	3569000	1	1	1	1	0.0547	0.0547	1.87	31.54	128	13.5	10.58
P01781	Ig heavy chain V-III region GAL OS=Homo sapiens PE=1 SV=1 - [HV320_HUMAN]	0.2672	1	3	3	15	3548000	3	3	8	7	0.2672	0.2672	23.21	176.86	116	12.7	8.48
P15328	Folate receptor alpha OS=Homo sapiens GN=FOLR1 PE=1 SV=3 - [FOLR1_HUMAN]	0.2451	1	5	5	13	3544000	5	4	7	6	0.2451	0.214	21.21	149.22	257	29.8	7.97
P31997	Carcinoembryonic antigen-related cell adhesion molecule 8 OS=Homo sapiens GN=CEACAM8 PE=1 SV=2 - [CEAM8_HUMAN]	0.1117	1	2	3	8	3544000	3	3	4	4	0.1117	0.1117	9.67	66.89	349	38.1	7.39
Q9HD89	Resistin OS=Homo sapiens GN=RETN PE=1 SV=1 - [RETN_HUMAN]	0.5185	1	4	4	8	3484000	4	4	4	4	0.5185	0.5185	12.51	180.26	108	11.4	6.86
P15311	Ezrin OS=Homo sapiens GN=EZR PE=1 SV=4 - [EZRI_HUMAN]	0.2713	2	9	17	37	3481000	16	16	19	18	0.2577	0.2577	41.93	420.7	586	69.4	6.27
Q9NP55	BPI fold-containing family A member 1 OS=Homo sapiens GN=BPIFA1 PE=1 SV=1 - [BPIA1_HUMAN]	0.2695	1	5	5	9	3425000	5	4	5	4	0.2695	0.2109	12.2	168.33	256	26.7	5.76
Q9Y696	Chloride intracellular channel protein 4 OS=Homo sapiens GN=CLIC4 PE=1 SV=4 - [CLIC4_HUMAN]	0.1344	1	2	3	5	3349000	2	3	2	3	0.1107	0.1344	5.64	84.98	253	28.8	5.59
Q8N4F0	BPI fold-containing family B member 2 OS=Homo sapiens GN=BPIFB2 PE=1 SV=2 - [BPIB2_HUMAN]	0.1485	1	6	6	15	3263000	6	6	7	8	0.1485	0.1485	18.21	184.42	458	49.1	8.72
P08571	Monocyte differentiation antigen CD14 OS=Homo sapiens GN=CD14 PE=1 SV=2 - [CD14_HUMAN]	0.2453	1	6	6	13	3257000	6	5	7	6	0.2453	0.1893	15.24	140.86	375	40.1	6.23
P26038	Moesin OS=Homo sapiens GN=MSN PE=1 SV=3 - [MOES_HUMAN]	0.2548	1	8	16	35	3238000	16	15	19	16	0.2548	0.2409	38.66	259.54	577	67.8	6.4
P35241	Radixin OS=Homo sapiens GN=RDX PE=1 SV=1 - [RADI_HUMAN]	0.1218	1	1	9	18	3238000	9	8	10	8	0.1218	0.1081	21.87	135.06	583	68.5	6.37
P63104	14-3-3 protein zeta/delta OS=Homo sapiens GN=YWHAZ PE=1 SV=1 - [1433Z_HUMAN]	0.4571	1	8	11	28	3223000	11	9	15	13	0.4571	0.4245	33.84	239.22	245	27.7	4.79
P27105	Erythrocyte band 7 integral membrane protein OS=Homo sapiens GN=STOM PE=1 SV=3 - [STOM_HUMAN]	0.2882	1	6	6	22	3204000	6	6	11	11	0.2882	0.2882	34.4	422.01	288	31.7	7.88
Q7Z4T9	Protein MAATS1 OS=Homo sapiens GN=MAATS1 PE=1 SV=2 - [MAAT1_HUMAN]	0.0332	1	1	1	1	3066000	1		1		0.0332		2.5		603	71	7.74
P60033	CD81 antigen OS=Homo sapiens GN=CD81 PE=1 SV=1 - [CD81_HUMAN]	0.2839	1	4	4	16	3028000	4	4	8	8	0.2839	0.2839	18.81	170.67	236	25.8	5.29
P08962	CD63 antigen OS=Homo sapiens GN=CD63 PE=1 SV=2 - [CD63_HUMAN]	0.0756	2	3	3	11	2958000	3	2	6	5	0.0756	0.0504	13.66	121.25	238	25.6	7.81
P01009	Alpha-1-antitrypsin OS=Homo sapiens GN=SERPINA1 PE=1 SV=3 - [A1AT_HUMAN]	0.177	1	6	6	14	2953000	5	5	7	7	0.1579	0.1603	21.52	176.42	418	46.7	5.59
Q9UBI6	Guanine nucleotide-binding protein G(I)/G(S)/G(O) subunit gamma-12 OS=Homo sapiens GN=GNG12 PE=1 SV=3 - [GBG12_HUMAN]	0.2222	1	1	1	4	2949000	1	1	2	2	0.2222	0.2222	6.68	54	72	8	8.97
P62879	Guanine nucleotide-binding protein G(I)/G(S)/G(T) subunit beta-2 OS=Homo sapiens GN=GNB2 PE=1 SV=3 - [GBB2_HUMAN]	0.3088	3	3	8	21	2930000	8	7	11	10	0.3088	0.2706	30.41	283.89	340	37.3	6
P31949	Protein S100-A11 OS=Homo sapiens GN=S100A11 PE=1 SV=2 - [S10AB_HUMAN]	0.4095	1	4	4	7	2872000	3	4	3	4	0.3429	0.4095	7.88	110.1	105	11.7	7.12
P02647	Apolipoprotein A-I OS=Homo sapiens GN=APOA1 PE=1 SV=1 - [APOA1_HUMAN]	0.4906	1	12	12	29	2829000	12	11	16	13	0.4906	0.4644	40.63	318.43	267	30.8	5.76
P28676	Grancalcin OS=Homo sapiens GN=GCA PE=1 SV=2 - [GRAN_HUMAN]	0.0829	1	2	2	4	2821000	2	2	2	2	0.0829	0.0829	4.23	45.7	217	24	5.21
P06331	Ig heavy chain V-II region ARH-77 OS=Homo sapiens PE=4 SV=1 - [HV209_HUMAN]	0.1712	2	2	2	3	2808000	1	2	1	2	0.1096	0.1712	3.41	77.3	146	16.2	8.28
O00299	Chloride intracellular channel protein 1 OS=Homo sapiens GN=CLIC1 PE=1 SV=4 - [CLIC1_HUMAN]	0.473	1	7	7	17	2805000	6	6	9	8	0.4357	0.4357	21.23	186.66	241	26.9	5.17
P08758	Annexin A5 OS=Homo sapiens GN=ANXA5 PE=1 SV=2 - [ANXA5_HUMAN]	0.2719	1	7	8	26	2789000	8	7	14	12	0.2719	0.25	33.46	248.65	320	35.9	5.05
P61204	ADP-ribosylation factor 3 OS=Homo sapiens GN=ARF3 PE=1 SV=2 - [ARF3_HUMAN]	0.3204	3	4	5	12	2771000	5	5	6	6	0.3204	0.3204	19.46	200.25	181	20.6	7.43
P06731	Carcinoembryonic antigen-related cell adhesion molecule 5 OS=Homo sapiens GN=CEACAM5 PE=1 SV=3 - [CEAM5_HUMAN]	0.0313	1	1	2	4	2716000	2	2	2	2	0.0313	0.0313	6.41	95.55	702	76.7	5.92
P07108	Acyl-CoA-binding protein OS=Homo sapiens GN=DBI PE=1 SV=2 - [ACBP_HUMAN]	0.2299	1	1	1	1	2715000	1		1		0.2299		0		87	10	6.57
P08174	Complement decay-accelerating factor OS=Homo sapiens GN=CD55 PE=1 SV=4 - [DAF_HUMAN]	0.1417	1	5	5	12	2668000	5	4	6	6	0.1417	0.1207	15.48	136.36	381	41.4	7.59
P08246	Neutrophil elastase OS=Homo sapiens GN=ELANE PE=1 SV=1 - [ELNE_HUMAN]	0.0936	1	3	3	6	2649000	3	3	3	3	0.0936	0.0936	8.07	88.53	267	28.5	9.35
P11142	Heat shock cognate 71 kDa protein OS=Homo sapiens GN=HSPA8 PE=1 SV=1 - [HSP7C_HUMAN]	0.1533	3	6	8	18	2646000	8	8	9	9	0.1533	0.1533	24.84	239.17	646	70.9	5.52
P23528	Cofilin-1 OS=Homo sapiens GN=CFL1 PE=1 SV=3 - [COF1_HUMAN]	0.2711	2	4	4	9	2628000	4	4	5	4	0.2711	0.2711	13.8	123.2	166	18.5	8.09
P04430	Ig kappa chain V-I region BAN OS=Homo sapiens PE=1 SV=1 - [KV122_HUMAN]	0.1667	1	1	1	4	2595000	1	1	2	2	0.1667	0.1667	3.54	57.11	108	11.8	8.44
P01613	Ig kappa chain V-I region Ni OS=Homo sapiens PE=1 SV=1 - [KV121_HUMAN]	0.3036	1	2	2	6	2581000	2	2	3	3	0.3036	0.3036	10.12	119.23	112	12.2	5.36
P08133	Annexin A6 OS=Homo sapiens GN=ANXA6 PE=1 SV=3 - [ANXA6_HUMAN]	0.312	1	17	17	51	2519000	16	16	26	25	0.2942	0.3016	54.62	411.27	673	75.8	5.6
P02649	Apolipoprotein E OS=Homo sapiens GN=APOE PE=1 SV=1 - [APOE_HUMAN]	0.3375	1	10	10	19	2469000	10	9	10	9	0.3375	0.3155	31.15	341.16	317	36.1	5.73
O76013	Keratin, type I cuticular Ha6 OS=Homo sapiens GN=KRT36 PE=2 SV=1 - [KRT36_HUMAN]	0.1028	8	4	5	9	2455000	4	5	4	5	0.0878	0.1028	11.52	119.37	467	52.2	4.94
P07737	Profilin-1 OS=Homo sapiens GN=PFN1 PE=1 SV=2 - [PROF1_HUMAN]	0.4357	1	5	5	10	2412000	5	5	5	5	0.4357	0.4357	14.19	157.49	140	15	8.27
P07355	Annexin A2 OS=Homo sapiens GN=ANXA2 PE=1 SV=2 - [ANXA2_HUMAN]	0.4071	2	13	13	29	2393000	13	13	15	14	0.4071	0.4071	42.57	401.64	339	38.6	7.75
P04211	Ig lambda chain V region 4A OS=Homo sapiens PE=4 SV=1 - [LV001_HUMAN]	0.0769	1	1	1	2	2384000	1	1	1	1	0.0769	0.0769	1.94	30.46	117	12.4	7.03
Q9NQ84	G-protein coupled receptor family C group 5 member C OS=Homo sapiens GN=GPRC5C PE=1 SV=2 - [GPC5C_HUMAN]	0.1837	1	6	6	12	2339000	6	6	6	6	0.1837	0.1837	16.73	236.16	441	48.2	8.43
Q06830	Peroxiredoxin-1 OS=Homo sapiens GN=PRDX1 PE=1 SV=1 - [PRDX1_HUMAN]	0.4221	1	5	8	15	2322000	7	8	7	8	0.3869	0.4221	15.03	139.66	199	22.1	8.13
P04792	Heat shock protein beta-1 OS=Homo sapiens GN=HSPB1 PE=1 SV=2 - [HSPB1_HUMAN]	0.161	1	2	2	5	2290000	2	2	3	2	0.161	0.161	8.78	29.63	205	22.8	6.4
P0DMV8;P0DMV9	Heat shock 70 kDa protein 1A OS=Homo sapiens GN=HSPA1A PE=1 SV=1 - [HS71A_HUMAN]	0.298	4	12	14	38	2288000	14	13	20	18	0.298	0.2496	44.25	394.07	641	70	5.66
P00738	Haptoglobin OS=Homo sapiens GN=HP PE=1 SV=1 - [HPT_HUMAN]	0.3448	2	11	11	21	2282000	11	10	11	10	0.3448	0.3424	30.79	225.91	406	45.2	6.58
P62873	Guanine nucleotide-binding protein G(I)/G(S)/G(T) subunit beta-1 OS=Homo sapiens GN=GNB1 PE=1 SV=3 - [GBB1_HUMAN]	0.3647	2	3	8	15	2279000	8	7	8	7	0.3647	0.2706	18.65	220.26	340	37.4	6
P02679	Fibrinogen gamma chain OS=Homo sapiens GN=FGG PE=1 SV=3 - [FIBG_HUMAN]	0.245	1	7	7	13	2235000	7	4	8	5	0.245	0.1192	15.73	132.43	453	51.5	5.62
Q02413	Desmoglein-1 OS=Homo sapiens GN=DSG1 PE=1 SV=2 - [DSG1_HUMAN]	0.1058	1	7	7	17	2221000	7	7	9	8	0.1058	0.1058	22.28	247.05	1049	113.7	5.03
P62258	14-3-3 protein epsilon OS=Homo sapiens GN=YWHAE PE=1 SV=1 - [1433E_HUMAN]	0.2118	1	4	5	11	2199000	5	4	6	5	0.2118	0.1647	16.21	147.42	255	29.2	4.74
P31025	Lipocalin-1 OS=Homo sapiens GN=LCN1 PE=1 SV=1 - [LCN1_HUMAN]	0.267	2	4	4	8	2191000	4	4	4	4	0.267	0.267	11.77	111.26	176	19.2	5.58
P30740	Leukocyte elastase inhibitor OS=Homo sapiens GN=SERPINB1 PE=1 SV=1 - [ILEU_HUMAN]	0.3377	1	11	11	23	2088000	10	11	11	12	0.3087	0.3377	27.17	277.36	379	42.7	6.28
P68871	Hemoglobin subunit beta OS=Homo sapiens GN=HBB PE=1 SV=2 - [HBB_HUMAN]	0.6122	2	7	7	18	2050000	7	7	9	9	0.6122	0.6122	21.85	179.94	147	16	7.28
O60635	Tetraspanin-1 OS=Homo sapiens GN=TSPAN1 PE=1 SV=2 - [TSN1_HUMAN]	0.0539	1	1	1	2	2050000	1	1	1	1	0.0539	0.0539	4.01	38.42	241	26.3	5.25
P15153	Ras-related C3 botulinum toxin substrate 2 OS=Homo sapiens GN=RAC2 PE=1 SV=1 - [RAC2_HUMAN]	0.151	5	2	3	6	2020000	3	3	3	3	0.151	0.151	7.39	106.36	192	21.4	7.61
P80188	Neutrophil gelatinase-associated lipocalin OS=Homo sapiens GN=LCN2 PE=1 SV=2 - [NGAL_HUMAN]	0.3131	1	4	4	11	1994000	4	3	7	4	0.3131	0.2071	14.05	101.25	198	22.6	8.91
P31946	14-3-3 protein beta/alpha OS=Homo sapiens GN=YWHAB PE=1 SV=3 - [1433B_HUMAN]	0.2398	1	2	6	14	1993000	6	6	7	7	0.2398	0.2398	17.02	132.89	246	28.1	4.83
P61981	14-3-3 protein gamma OS=Homo sapiens GN=YWHAG PE=1 SV=2 - [1433G_HUMAN]	0.3927	1	5	9	18	1987000	9	7	10	8	0.3927	0.2874	21.08	144.65	247	28.3	4.89
P62937	Peptidyl-prolyl cis-trans isomerase A OS=Homo sapiens GN=PPIA PE=1 SV=2 - [PPIA_HUMAN]	0.5091	2	7	7	15	1979000	7	7	8	7	0.5091	0.5091	19.33	200.57	165	18	7.81
P55064	Aquaporin-5 OS=Homo sapiens GN=AQP5 PE=1 SV=1 - [AQP5_HUMAN]	0.1132	1	3	3	8	1979000	2	3	3	5	0.0868	0.1132	8.12	80.71	265	28.3	8.62
P31947	14-3-3 protein sigma OS=Homo sapiens GN=SFN PE=1 SV=1 - [1433S_HUMAN]	0.2581	1	3	6	13	1962000	6	4	8	5	0.2581	0.1734	16.67	113.5	248	27.8	4.74
A8K2U0	Alpha-2-macroglobulin-like protein 1 OS=Homo sapiens GN=A2ML1 PE=1 SV=3 - [A2ML1_HUMAN]	0.1355	1	16	16	32	1925000	16	16	16	16	0.1355	0.1355	37.53	308.11	1454	161	5.73
P60660	Myosin light polypeptide 6 OS=Homo sapiens GN=MYL6 PE=1 SV=2 - [MYL6_HUMAN]	0.4768	4	7	7	14	1898000	7	7	7	7	0.4768	0.4768	19.36	171.11	151	16.9	4.65
P27348	14-3-3 protein theta OS=Homo sapiens GN=YWHAQ PE=1 SV=1 - [1433T_HUMAN]	0.2122	1	2	5	12	1885000	5	5	6	6	0.2122	0.2122	15.18	112.53	245	27.7	4.78
P18085	ADP-ribosylation factor 4 OS=Homo sapiens GN=ARF4 PE=1 SV=3 - [ARF4_HUMAN]	0.1167	1	1	2	6	1884000	2	2	3	3	0.1167	0.1167	9.73	128	180	20.5	7.14
P11215	Integrin alpha-M OS=Homo sapiens GN=ITGAM PE=1 SV=2 - [ITAM_HUMAN]	0.1771	2	16	17	35	1858000	17	16	18	17	0.1771	0.1589	51.88	476.09	1152	127.1	7.23
Q04917	14-3-3 protein eta OS=Homo sapiens GN=YWHAH PE=1 SV=4 - [1433F_HUMAN]	0.2358	1	2	5	10	1848000	5	3	6	4	0.2358	0.1301	13.82	95.62	246	28.2	4.84
P49913	Cathelicidin antimicrobial peptide OS=Homo sapiens GN=CAMP PE=1 SV=1 - [CAMP_HUMAN]	0.3176	1	7	7	16	1840000	7	7	8	8	0.3176	0.3176	17.97	188.36	170	19.3	9.41
P54108	Cysteine-rich secretory protein 3 OS=Homo sapiens GN=CRISP3 PE=1 SV=1 - [CRIS3_HUMAN]	0.1837	1	3	3	7	1796000	3	3	4	3	0.1837	0.1837	9.12	75.43	245	27.6	7.8
P04075	Fructose-bisphosphate aldolase A OS=Homo sapiens GN=ALDOA PE=1 SV=2 - [ALDOA_HUMAN]	0.3214	3	9	9	17	1774000	8	7	9	8	0.2885	0.2775	22.83	159.76	364	39.4	8.09
P30086	Phosphatidylethanolamine-binding protein 1 OS=Homo sapiens GN=PEBP1 PE=1 SV=3 - [PEBP1_HUMAN]	0.2246	1	3	3	8	1770000	3	3	4	4	0.2246	0.2246	13.07	156.04	187	21	7.53
O14638	Ectonucleotide pyrophosphatase/phosphodiesterase family member 3 OS=Homo sapiens GN=ENPP3 PE=1 SV=2 - [ENPP3_HUMAN]	0.1029	1	7	7	16	1769000	7	5	10	6	0.1029	0.0869	21.66	104.91	875	100.1	6.57
Q01469	Fatty acid-binding protein, epidermal OS=Homo sapiens GN=FABP5 PE=1 SV=3 - [FABP5_HUMAN]	0.437	1	6	6	20	1763000	6	6	10	10	0.437	0.437	24.62	344.05	135	15.2	7.01
P09211	Glutathione S-transferase P OS=Homo sapiens GN=GSTP1 PE=1 SV=2 - [GSTP1_HUMAN]	0.4667	1	6	6	17	1756000	6	6	9	8	0.4667	0.4667	18.49	171.36	210	23.3	5.64
Q6P5S2	Protein LEG1 homolog OS=Homo sapiens GN=LEG1 PE=1 SV=2 - [LEG1H_HUMAN]	0.1182	1	4	4	9	1732000	3	4	4	5	0.0909	0.1182	6.94	85.57	330	37.9	6.15
Q9HCN3	Transmembrane protein 8A OS=Homo sapiens GN=TMEM8A PE=1 SV=3 - [TMM8A_HUMAN]	0.022	1	1	1	1	1707000	1		1		0.022		0		771	84.7	7.53
P17213	Bactericidal permeability-increasing protein OS=Homo sapiens GN=BPI PE=1 SV=4 - [BPI_HUMAN]	0.1396	3	5	5	8	1704000	4	4	4	4	0.0842	0.1211	12	120.13	487	53.9	9.38
P24158	Myeloblastin OS=Homo sapiens GN=PRTN3 PE=1 SV=3 - [PRTN3_HUMAN]	0.1289	1	2	2	4	1695000	2	2	2	2	0.1289	0.1289	5.17	81.76	256	27.8	8.35
P02814	Submaxillary gland androgen-regulated protein 3B OS=Homo sapiens GN=SMR3B PE=1 SV=2 - [SMR3B_HUMAN]	0.2658	1	1	1	2	1670000	1		2		0.2658		4.4		79	8.2	9.57
Q9H2L5	Ras association domain-containing protein 4 OS=Homo sapiens GN=RASSF4 PE=1 SV=2 - [RASF4_HUMAN]	0.0374	1	1	1	1	1616000	1		1		0.0374		2.46		321	36.7	7.75
P02751	Fibronectin OS=Homo sapiens GN=FN1 PE=1 SV=4 - [FINC_HUMAN]	0.0541	1	8	8	16	1569000	8	6	9	7	0.0541	0.0386	26.94	208.74	2386	262.5	5.71
O95716	Ras-related protein Rab-3D OS=Homo sapiens GN=RAB3D PE=1 SV=1 - [RAB3D_HUMAN]	0.1187	19	1	2	4	1567000	2	2	2	2	0.1187	0.1187	6.32	61.15	219	24.3	4.93
P01743	Ig heavy chain V-I region HG3 OS=Homo sapiens PE=3 SV=1 - [HV102_HUMAN]	0.2222	1	2	2	4	1566000	2	2	2	2	0.2222	0.2222	6.26	67.98	117	12.9	8.92
P61586	Transforming protein RhoA OS=Homo sapiens GN=RHOA PE=1 SV=1 - [RHOA_HUMAN]	0.2694	3	5	5	13	1543000	5	5	6	7	0.2694	0.2694	14.82	151.45	193	21.8	6.1
P35527	Keratin, type I cytoskeletal 9 OS=Homo sapiens GN=KRT9 PE=1 SV=3 - [K1C9_HUMAN]	0.1782	1	9	10	18	1521000	9	8	9	9	0.1669	0.1525	21.48	219.82	623	62	5.24
P12814	Alpha-actinin-1 OS=Homo sapiens GN=ACTN1 PE=1 SV=2 - [ACTN1_HUMAN]	0.3363	3	15	23	53	1497000	23	22	27	26	0.3363	0.3173	66	420.56	892	103	5.41
Q99816	Tumor susceptibility gene 101 protein OS=Homo sapiens GN=TSG101 PE=1 SV=2 - [TS101_HUMAN]	0.2487	1	7	7	16	1496000	7	6	8	8	0.2487	0.2077	20.2	112.87	390	43.9	6.46
P06733	Alpha-enolase OS=Homo sapiens GN=ENO1 PE=1 SV=2 - [ENOA_HUMAN]	0.2005	3	7	7	13	1493000	7	6	7	6	0.2005	0.1866	17.77	164.07	434	47.1	7.39
Q9BRZ2	E3 ubiquitin-protein ligase TRIM56 OS=Homo sapiens GN=TRIM56 PE=1 SV=3 - [TRI56_HUMAN]	0.0093	1	1	1	2	1486000	1	1	1	1	0.0093	0.0093	2.08	36.96	755	81.4	7.74
P15941	Mucin-1 OS=Homo sapiens GN=MUC1 PE=1 SV=3 - [MUC1_HUMAN]	0.0462	1	3	3	6	1475000	3	3	3	3	0.0462	0.0462	5.57	44.93	1255	122	7.47
Q9NRJ3	C-C motif chemokine 28 OS=Homo sapiens GN=CCL28 PE=1 SV=1 - [CCL28_HUMAN]	0.1181	1	1	1	1	1475000	1		1		0.1181		2.4		127	14.3	10.2
P80511	Protein S100-A12 OS=Homo sapiens GN=S100A12 PE=1 SV=2 - [S10AC_HUMAN]	0.0978	1	2	2	4	1469000	2	2	2	2	0.0978	0.0978	5.01	55.46	92	10.6	6.25
P14618	Pyruvate kinase PKM OS=Homo sapiens GN=PKM PE=1 SV=4 - [KPYM_HUMAN]	0.2561	2	10	10	26	1460000	10	10	13	13	0.2561	0.2561	40.11	282.73	531	57.9	7.84
P50995	Annexin A11 OS=Homo sapiens GN=ANXA11 PE=1 SV=1 - [ANX11_HUMAN]	0.2277	1	9	9	18	1460000	9	9	9	9	0.2277	0.2277	28.66	282.88	505	54.4	7.65
P60981	Destrin OS=Homo sapiens GN=DSTN PE=1 SV=3 - [DEST_HUMAN]	0.1394	1	2	2	4	1431000	2	2	2	2	0.1394	0.1394	2.65	58.97	165	18.5	7.85
O43653	Prostate stem cell antigen OS=Homo sapiens GN=PSCA PE=1 SV=1 - [PSCA_HUMAN]	0.0813	1	1	1	2	1419000	1	1	1	1	0.0813	0.0813	3.38	61.9	123	12.9	5.29
Q9NRB3	Carbohydrate sulfotransferase 12 OS=Homo sapiens GN=CHST12 PE=1 SV=2 - [CHSTC_HUMAN]	0.0314	1	1	1	1	1382000	1		1		0.0314		0		414	48.4	9.32
P08493	Matrix Gla protein OS=Homo sapiens GN=MGP PE=1 SV=2 - [MGP_HUMAN]	0.1068	1	1	1	2	1364000	1	1	1	1	0.1068	0.1068	2.98	37.09	103	12.3	9.67
P69905	Hemoglobin subunit alpha OS=Homo sapiens GN=HBA1 PE=1 SV=2 - [HBA_HUMAN]	0.2817	1	3	3	12	1359000	3	3	6	6	0.2817	0.2817	16.3	103.38	142	15.2	8.68
O43707	Alpha-actinin-4 OS=Homo sapiens GN=ACTN4 PE=1 SV=2 - [ACTN4_HUMAN]	0.1866	1	6	14	30	1338000	14	12	16	14	0.1866	0.1559	39.16	263.16	911	104.8	5.44
P61224	Ras-related protein Rap-1b OS=Homo sapiens GN=RAP1B PE=1 SV=1 - [RAP1B_HUMAN]	0.1793	3	3	3	6	1334000	3	3	3	3	0.1793	0.1793	7.13	85.27	184	20.8	5.78
P06396	Gelsolin OS=Homo sapiens GN=GSN PE=1 SV=1 - [GELS_HUMAN]	0.1343	1	7	7	18	1328000	7	7	9	9	0.1343	0.1343	27.31	168.94	782	85.6	6.28
Q92928	Putative Ras-related protein Rab-1C OS=Homo sapiens GN=RAB1C PE=5 SV=2 - [RAB1C_HUMAN]	0.2587	21	3	4	6	1317000	3	3	3	3	0.2189	0.1741	7.47	47.54	201	22	5.43
Q13162	Peroxiredoxin-4 OS=Homo sapiens GN=PRDX4 PE=1 SV=1 - [PRDX4_HUMAN]	0.3284	1	5	7	12	1306000	6	6	6	6	0.3026	0.2804	12.57	108.12	271	30.5	6.29
Q9HCY8	Protein S100-A14 OS=Homo sapiens GN=S100A14 PE=1 SV=1 - [S10AE_HUMAN]	0.4231	1	4	4	7	1305000	4	3	4	3	0.4231	0.3558	12.09	137.89	104	11.7	5.24
P01771	Ig heavy chain V-III region HIL OS=Homo sapiens PE=1 SV=1 - [HV310_HUMAN]	0.0909	1	1	1	2	1291000	1	1	1	1	0.0909	0.0909	2.52	22.75	121	13.6	9.36
Q14697	Neutral alpha-glucosidase AB OS=Homo sapiens GN=GANAB PE=1 SV=3 - [GANAB_HUMAN]	0.1282	1	9	9	18	1243000	9	9	9	9	0.1282	0.1282	22.55	188.62	944	106.8	6.14
Q16651	Prostasin OS=Homo sapiens GN=PRSS8 PE=1 SV=1 - [PRSS8_HUMAN]	0.0408	1	1	1	5	1234000	1	1	3	2	0.0408	0.0408	6.21	57.07	343	36.4	5.85
P08670	Vimentin OS=Homo sapiens GN=VIM PE=1 SV=4 - [VIME_HUMAN]	0.2511	10	10	12	21	1221000	10	11	10	11	0.2146	0.2339	25.95	255.5	466	53.6	5.12
P68104	Elongation factor 1-alpha 1 OS=Homo sapiens GN=EEF1A1 PE=1 SV=1 - [EF1A1_HUMAN]	0.1407	3	5	5	11	1209000	5	4	6	5	0.1407	0.0887	13.07	125.32	462	50.1	9.01
Q5T1S8	Noncompact myelin-associated protein OS=Homo sapiens GN=NCMAP PE=3 SV=1 - [NCMAP_HUMAN]	0.3431	1	1	1	3	1198000	1	1	1	2	0.3431	0.3431	0	22.54	102	11.1	9.86
O95498	Vascular non-inflammatory molecule 2 OS=Homo sapiens GN=VNN2 PE=1 SV=3 - [VNN2_HUMAN]	0.025	1	1	1	2	1184000	1	1	1	1	0.025	0.025	2.79	20.97	520	58.5	6.52
P01024	Complement C3 OS=Homo sapiens GN=C3 PE=1 SV=2 - [CO3_HUMAN]	0.1221	1	16	16	29	1180000	16	13	16	13	0.1221	0.1016	39.72	186.56	1663	187	6.4
P52209	6-phosphogluconate dehydrogenase, decarboxylating OS=Homo sapiens GN=PGD PE=1 SV=3 - [6PGD_HUMAN]	0.2008	1	7	7	15	1155000	7	7	8	7	0.2008	0.2008	16.02	167.3	483	53.1	7.23
P17931	Galectin-3 OS=Homo sapiens GN=LGALS3 PE=1 SV=5 - [LEG3_HUMAN]	0.116	1	3	3	7	1132000	3	2	4	3	0.116	0.072	8.38	54.19	250	26.1	8.56
O60262	Guanine nucleotide-binding protein G(I)/G(S)/G(O) subunit gamma-7 OS=Homo sapiens GN=GNG7 PE=1 SV=1 - [GBG7_HUMAN]	0.4412	1	2	2	3	1132000	2	1	2	1	0.4412	0.2353	3.48	46.86	68	7.5	8.51
P04114	Apolipoprotein B-100 OS=Homo sapiens GN=APOB PE=1 SV=2 - [APOB_HUMAN]	0.0859	1	30	30	59	1115000	30	27	32	27	0.0859	0.0787	85.17	661.25	4563	515.3	7.05
Q9BQE3	Tubulin alpha-1C chain OS=Homo sapiens GN=TUBA1C PE=1 SV=1 - [TBA1C_HUMAN]	0.1292	6	3	4	8	1110000	4	4	4	4	0.1292	0.1292	11.01	100.46	449	49.9	5.1
P02671	Fibrinogen alpha chain OS=Homo sapiens GN=FGA PE=1 SV=2 - [FIBA_HUMAN]	0.0312	1	2	2	4	1085000	2	2	2	2	0.0312	0.0312	6.3	56.64	866	94.9	6.01
P23083	Ig heavy chain V-I region V35 OS=Homo sapiens PE=1 SV=1 - [HV103_HUMAN]	0.1026	1	1	1	2	1081000	1	1	1	1	0.1026	0.1026	0	22.93	117	13	9.55
P01034	Cystatin-C OS=Homo sapiens GN=CST3 PE=1 SV=1 - [CYTC_HUMAN]	0.0753	1	1	1	2	1078000	1	1	1	1	0.0753	0.0753	2.46	33.57	146	15.8	8.75
P51149	Ras-related protein Rab-7a OS=Homo sapiens GN=RAB7A PE=1 SV=1 - [RAB7A_HUMAN]	0.0628	1	1	1	2	1075000	1	1	1	1	0.0628	0.0628	2.99	33.44	207	23.5	6.7
P61026	Ras-related protein Rab-10 OS=Homo sapiens GN=RAB10 PE=1 SV=1 - [RAB10_HUMAN]	0.17	19	2	3	7	1066000	3	3	4	3	0.17	0.17	9.23	81.65	200	22.5	8.38
P13164	Interferon-induced transmembrane protein 1 OS=Homo sapiens GN=IFITM1 PE=1 SV=3 - [IFM1_HUMAN]	0.128	3	1	1	4	1060000	1	1	2	2	0.128	0.128	9	158.4	125	14	7.93
P13473	Lysosome-associated membrane glycoprotein 2 OS=Homo sapiens GN=LAMP2 PE=1 SV=2 - [LAMP2_HUMAN]	0.0195	1	1	1	2	1031000	1	1	1	1	0.0195	0.0195	2.32	41.78	410	44.9	5.63
P61006	Ras-related protein Rab-8A OS=Homo sapiens GN=RAB8A PE=1 SV=1 - [RAB8A_HUMAN]	0.1787	19	2	3	6	1029000	3	3	3	3	0.1787	0.1787	8.69	73.08	207	23.7	9.07
Q8IWA5	Choline transporter-like protein 2 OS=Homo sapiens GN=SLC44A2 PE=1 SV=3 - [CTL2_HUMAN]	0.0326	1	1	1	2	1028000	1		2		0.0326	0	4.78		706	80.1	8.57
P13796	Plastin-2 OS=Homo sapiens GN=LCP1 PE=1 SV=6 - [PLSL_HUMAN]	0.2201	2	11	11	20	1024000	10	10	10	10	0.1978	0.1994	23.72	212.56	627	70.2	5.43
P02652	Apolipoprotein A-II OS=Homo sapiens GN=APOA2 PE=1 SV=1 - [APOA2_HUMAN]	0.1	1	1	1	3	1023000	1	1	2	1	0.1	0.1	5.11	0	100	11.2	6.62
P00918	Carbonic anhydrase 2 OS=Homo sapiens GN=CA2 PE=1 SV=2 - [CAH2_HUMAN]	0.2846	1	6	6	18	1010000	6	6	10	8	0.2846	0.2846	19.53	141.26	260	29.2	7.4
P32926	Desmoglein-3 OS=Homo sapiens GN=DSG3 PE=1 SV=2 - [DSG3_HUMAN]	0.0801	1	5	5	11	1007000	5	4	6	5	0.0801	0.0621	12.69	74.4	999	107.5	5
P09228	Cystatin-SA OS=Homo sapiens GN=CST2 PE=1 SV=1 - [CYTT_HUMAN]	0.1844	1	2	2	4	994900	2	2	2	2	0.1844	0.1844	6.91	63.81	141	16.4	4.93
P22079	Lactoperoxidase OS=Homo sapiens GN=LPO PE=1 SV=2 - [PERL_HUMAN]	0.1096	1	6	6	14	979400	6	6	8	6	0.1096	0.1096	16.34	115.2	712	80.2	8.62
P01612	Ig kappa chain V-I region Mev OS=Homo sapiens PE=1 SV=1 - [KV120_HUMAN]	0.1651	1	1	1	2	976100	1	1	1	1	0.1651	0.1651	3.11	60.47	109	11.9	6.57
P04003	C4b-binding protein alpha chain OS=Homo sapiens GN=C4BPA PE=1 SV=2 - [C4BPA_HUMAN]	0.0704	1	3	3	5	970600	3	2	3	2	0.0704	0.0385	8.12	85.29	597	67	7.3
Q8N1N4	Keratin, type II cytoskeletal 78 OS=Homo sapiens GN=KRT78 PE=2 SV=2 - [K2C78_HUMAN]	0.1442	6	5	7	15	967800	7	7	8	7	0.1442	0.1442	21.28	195.24	520	56.8	6.02
O43657	Tetraspanin-6 OS=Homo sapiens GN=TSPAN6 PE=1 SV=1 - [TSN6_HUMAN]	0.1347	1	3	3	5	958300	3	2	3	2	0.1347	0.102	7.44	61.77	245	27.5	8.1
P25815	Protein S100-P OS=Homo sapiens GN=S100P PE=1 SV=2 - [S100P_HUMAN]	0.2421	1	2	2	4	949200	2	2	2	2	0.2421	0.2421	6.11	90.21	95	10.4	4.88
O00161	Synaptosomal-associated protein 23 OS=Homo sapiens GN=SNAP23 PE=1 SV=1 - [SNP23_HUMAN]	0.2559	1	4	4	8	948000	4	4	4	4	0.2559	0.2559	13.43	153.54	211	23.3	5.01
P20702	Integrin alpha-X OS=Homo sapiens GN=ITGAX PE=1 SV=3 - [ITAX_HUMAN]	0.0206	2	1	2	3	940400	1	2	1	2	0.0095	0.0206	3.1	51.02	1163	127.7	6.64
O75127	Pentatricopeptide repeat-containing protein 1, mitochondrial OS=Homo sapiens GN=PTCD1 PE=1 SV=2 - [PTCD1_HUMAN]	0.0157	1	1	1	1	935700	1		1		0.0157		1.82		700	78.8	8.59
O60361	Putative nucleoside diphosphate kinase OS=Homo sapiens GN=NME2P1 PE=5 SV=1 - [NDK8_HUMAN]	0.1241	3	1	1	2	934800	1	1	1	1	0.1241	0.1241	2.43	31.74	137	15.5	8.57
A6NGU5	Putative gamma-glutamyltranspeptidase 3 OS=Homo sapiens GN=GGT3P PE=5 SV=2 - [GGT3_HUMAN]	0.118	5	6	6	12	924200	6	6	6	6	0.118	0.118	17.58	209.48	568	61.5	7.14
P06703	Protein S100-A6 OS=Homo sapiens GN=S100A6 PE=1 SV=1 - [S10A6_HUMAN]	0.1667	1	2	2	3	921600	1	2	1	2	0.0889	0.1667	2.59	63.71	90	10.2	5.48
P52907	F-actin-capping protein subunit alpha-1 OS=Homo sapiens GN=CAPZA1 PE=1 SV=3 - [CAZA1_HUMAN]	0.2028	2	4	4	7	911700	4	3	4	3	0.2028	0.1434	10.93	124.13	286	32.9	5.69
P29401	Transketolase OS=Homo sapiens GN=TKT PE=1 SV=3 - [TKT_HUMAN]	0.114	1	4	4	9	908800	4	4	5	4	0.114	0.114	15.4	78.95	623	67.8	7.66
P01775	Ig heavy chain V-III region LAY OS=Homo sapiens PE=1 SV=1 - [HV314_HUMAN]	0.1597	1	1	1	1	905400	1		1		0.1597		1.99		119	12.8	8.48
P06318	Ig lambda chain V-VI region WLT OS=Homo sapiens PE=1 SV=1 - [LV604_HUMAN]	0.1802	2	1	1	2	882300	1	1	1	1	0.1802	0.1802	3.6	72.45	111	12	4.78
Q9BZQ4	Nicotinamide/nicotinic acid mononucleotide adenylyltransferase 2 OS=Homo sapiens GN=NMNAT2 PE=1 SV=1 - [NMNA2_HUMAN]	0.0489	1	1	1	1	882100	1		1		0.0489		2.06		307	34.4	7.06
P52565	Rho GDP-dissociation inhibitor 1 OS=Homo sapiens GN=ARHGDIA PE=1 SV=3 - [GDIR1_HUMAN]	0.152	1	2	2	4	881400	2	2	2	2	0.152	0.152	2.98	45.24	204	23.2	5.11
P01023	Alpha-2-macroglobulin OS=Homo sapiens GN=A2M PE=1 SV=3 - [A2MG_HUMAN]	0.0387	2	5	5	12	875800	5	5	6	6	0.0387	0.0387	10.25	82.27	1474	163.2	6.46
P0DJI9	Serum amyloid A-2 protein OS=Homo sapiens GN=SAA2 PE=1 SV=1 - [SAA2_HUMAN]	0.4098	1	1	4	9	875800	4	3	5	4	0.4098	0.2951	7.33	81.3	122	13.5	9.14
P09525	Annexin A4 OS=Homo sapiens GN=ANXA4 PE=1 SV=4 - [ANXA4_HUMAN]	0.3197	1	7	8	17	860400	8	7	9	8	0.3197	0.2978	28.39	311.32	319	35.9	6.13
P02656	Apolipoprotein C-III OS=Homo sapiens GN=APOC3 PE=1 SV=1 - [APOC3_HUMAN]	0.1616	1	1	1	2	858000	1	1	1	1	0.1616	0.1616	4.17	64.1	99	10.8	5.41
O95867	Lymphocyte antigen 6 complex locus protein G6c OS=Homo sapiens GN=LY6G6C PE=1 SV=1 - [LY66C_HUMAN]	0.072	1	1	1	2	857000	1	1	1	1	0.072	0.072	2.12	29.13	125	13.8	8.15
P32119	Peroxiredoxin-2 OS=Homo sapiens GN=PRDX2 PE=1 SV=5 - [PRDX2_HUMAN]	0.1869	1	2	3	6	851500	3	3	3	3	0.1869	0.1869	7.45	97.46	198	21.9	5.97
Q96FQ6	Protein S100-A16 OS=Homo sapiens GN=S100A16 PE=1 SV=1 - [S10AG_HUMAN]	0.2233	1	2	2	5	850400	2	2	2	3	0.2233	0.2233	6.38	80.61	103	11.8	6.79
Q9UN76	Sodium- and chloride-dependent neutral and basic amino acid transporter B(0+) OS=Homo sapiens GN=SLC6A14 PE=2 SV=1 - [S6A14_HUMAN]	0.0296	1	1	1	1	848500	1		1		0.0296		2.2		642	72.1	8.19
Q9H9H4	Vacuolar protein sorting-associated protein 37B OS=Homo sapiens GN=VPS37B PE=1 SV=1 - [VP37B_HUMAN]	0.0982	1	2	2	4	837600	2	2	2	2	0.0982	0.0982	6.29	77.33	285	31.3	7.34
Q9UBC9	Small proline-rich protein 3 OS=Homo sapiens GN=SPRR3 PE=1 SV=2 - [SPRR3_HUMAN]	0.2367	1	3	3	7	830500	3	2	4	3	0.2367	0.1479	9.54	63.25	169	18.1	8.57
P01714	Ig lambda chain V-III region SH OS=Homo sapiens PE=1 SV=1 - [LV301_HUMAN]	0.25	1	2	2	6	829800	2	2	3	3	0.25	0.25	9.09	105.86	108	11.4	6.52
P61020	Ras-related protein Rab-5B OS=Homo sapiens GN=RAB5B PE=1 SV=1 - [RAB5B_HUMAN]	0.1163	1	1	2	4	819200	2	2	2	2	0.1163	0.1163	5.5	70.17	215	23.7	8.13
Q8TED4	Sugar phosphate exchanger 2 OS=Homo sapiens GN=SLC37A2 PE=2 SV=2 - [SPX2_HUMAN]	0.0539	1	2	2	4	816400	2	2	2	2	0.0539	0.0539	6.69	75.97	501	54.4	6.81
Q16610	Extracellular matrix protein 1 OS=Homo sapiens GN=ECM1 PE=1 SV=2 - [ECM1_HUMAN]	0.1074	1	5	5	9	814700	5	4	5	4	0.1074	0.0889	11.53	168.28	540	60.6	6.71
Q9UK41	Vacuolar protein sorting-associated protein 28 homolog OS=Homo sapiens GN=VPS28 PE=1 SV=1 - [VPS28_HUMAN]	0.2896	1	6	6	12	813700	6	6	6	6	0.2896	0.2896	17.6	208.69	221	25.4	5.54
P46939	Utrophin OS=Homo sapiens GN=UTRN PE=1 SV=2 - [UTRO_HUMAN]	0.002	1	1	1	1	792800		1		1	0	0.002		32.24	3433	394.2	5.33
P80303	Nucleobindin-2 OS=Homo sapiens GN=NUCB2 PE=1 SV=2 - [NUCB2_HUMAN]	0.1095	1	4	4	8	790800	4	4	4	4	0.1095	0.1095	10.85	63.78	420	50.2	5.12
P20339	Ras-related protein Rab-5A OS=Homo sapiens GN=RAB5A PE=1 SV=2 - [RAB5A_HUMAN]	0.107	1	1	2	4	780100	2	2	2	2	0.107	0.107	5.82	71.27	215	23.6	8.15
P06744	Glucose-6-phosphate isomerase OS=Homo sapiens GN=GPI PE=1 SV=4 - [G6PI_HUMAN]	0.0573	1	2	2	4	779900	2	2	2	2	0.0573	0.0573	6.1	74.15	558	63.1	8.32
Q9H4G4	Golgi-associated plant pathogenesis-related protein 1 OS=Homo sapiens GN=GLIPR2 PE=1 SV=3 - [GAPR1_HUMAN]	0.1948	1	2	2	4	765600	2	2	2	2	0.1948	0.1948	6.28	86.14	154	17.2	9.41
P07237	Protein disulfide-isomerase OS=Homo sapiens GN=P4HB PE=1 SV=3 - [PDIA1_HUMAN]	0.1614	1	7	7	15	733300	7	7	7	8	0.1614	0.1614	17.87	140.48	508	57.1	4.87
P11279	Lysosome-associated membrane glycoprotein 1 OS=Homo sapiens GN=LAMP1 PE=1 SV=3 - [LAMP1_HUMAN]	0.0264	1	1	1	2	729000	1	1	1	1	0.0264	0.0264	3.61	58.08	417	44.9	8.75
P30041	Peroxiredoxin-6 OS=Homo sapiens GN=PRDX6 PE=1 SV=3 - [PRDX6_HUMAN]	0.2679	1	5	5	8	728300	3	5	3	5	0.1429	0.2679	7.17	90.86	224	25	6.38
P07900	Heat shock protein HSP 90-alpha OS=Homo sapiens GN=HSP90AA1 PE=1 SV=5 - [HS90A_HUMAN]	0.0396	2	1	2	3	727000	2	1	2	1	0.0396	0.0191	6.29	69.38	732	84.6	5.02
P11233	Ras-related protein Ral-A OS=Homo sapiens GN=RALA PE=1 SV=1 - [RALA_HUMAN]	0.1068	1	1	2	4	724600	2	2	2	2	0.1068	0.1068	5.53	43.79	206	23.6	7.11
P68366	Tubulin alpha-4A chain OS=Homo sapiens GN=TUBA4A PE=1 SV=1 - [TBA4A_HUMAN]	0.1094	2	2	3	6	719000	3	3	3	3	0.1094	0.1094	6.18	20.78	448	49.9	5.06
Q14210	Lymphocyte antigen 6D OS=Homo sapiens GN=LY6D PE=1 SV=1 - [LY6D_HUMAN]	0.4219	1	4	4	8	717300	4	3	5	3	0.4219	0.4219	6.82	44.51	128	13.3	8.21
Q9Y376	Calcium-binding protein 39 OS=Homo sapiens GN=CAB39 PE=1 SV=1 - [CAB39_HUMAN]	0.0704	1	2	2	4	716600	2	2	2	2	0.0704	0.0704	3.24	41.33	341	39.8	6.89
O75165	DnaJ homolog subfamily C member 13 OS=Homo sapiens GN=DNAJC13 PE=1 SV=5 - [DJC13_HUMAN]	0.0049	1	1	1	2	716100	1	1	1	1	0.0049	0.0049	2.73	25.94	2243	254.3	6.74
P20160	Azurocidin OS=Homo sapiens GN=AZU1 PE=1 SV=3 - [CAP7_HUMAN]	0.1633	1	2	2	3	711300	2	1	2	1	0.1633	0.1235	2.41	25.18	251	26.9	9.5
P52566	Rho GDP-dissociation inhibitor 2 OS=Homo sapiens GN=ARHGDIB PE=1 SV=3 - [GDIR2_HUMAN]	0.0995	1	2	2	4	705700	2	2	2	2	0.0995	0.0995	6.28	80.4	201	23	5.21
Q92485	Acid sphingomyelinase-like phosphodiesterase 3b OS=Homo sapiens GN=SMPDL3B PE=2 SV=2 - [ASM3B_HUMAN]	0.0264	1	1	1	2	704700	1	1	1	1	0.0264	0.0264	3.91	79.76	455	50.8	5.64
P59768	Guanine nucleotide-binding protein G(I)/G(S)/G(O) subunit gamma-2 OS=Homo sapiens GN=GNG2 PE=1 SV=2 - [GBG2_HUMAN]	0.2254	1	1	1	2	702400	1	1	1	1	0.2254	0.2254	2.49	32.63	71	7.8	7.99
O75594	Peptidoglycan recognition protein 1 OS=Homo sapiens GN=PGLYRP1 PE=1 SV=1 - [PGRP1_HUMAN]	0.3163	1	4	4	9	697400	4	3	5	4	0.3163	0.2755	10.68	80.89	196	21.7	8.59
Q8IX19	Mast cell-expressed membrane protein 1 OS=Homo sapiens GN=MCEMP1 PE=1 SV=1 - [MCEM1_HUMAN]	0.0856	1	2	2	4	687900	2	2	2	2	0.0856	0.0856	4.59	46.78	187	21.2	8.87
P10301	Ras-related protein R-Ras OS=Homo sapiens GN=RRAS PE=1 SV=1 - [RRAS_HUMAN]	0.2202	2	3	3	6	687400	3	3	3	3	0.2202	0.2202	8.56	104.12	218	23.5	6.93
Q10588	ADP-ribosyl cyclase/cyclic ADP-ribose hydrolase 2 OS=Homo sapiens GN=BST1 PE=1 SV=2 - [BST1_HUMAN]	0.1258	1	3	3	6	686700	3	3	3	3	0.1258	0.1258	8.49	97.6	318	35.7	7.8
P01615	Ig kappa chain V-II region FR OS=Homo sapiens PE=1 SV=1 - [KV202_HUMAN]	0.115	1	1	1	2	684800	1	1	1	1	0.115	0.115	2.57	25.91	113	12.7	7.94
P23297	Protein S100-A1 OS=Homo sapiens GN=S100A1 PE=1 SV=2 - [S10A1_HUMAN]	0.1596	1	1	1	4	678800	1	1	2	2	0.1596	0.1596	4.1	37.07	94	10.5	4.5
P29373	Cellular retinoic acid-binding protein 2 OS=Homo sapiens GN=CRABP2 PE=1 SV=2 - [RABP2_HUMAN]	0.0652	1	1	1	2	674600	1	1	1	1	0.0652	0.0652	2.55	44.12	138	15.7	5.4
P19021	Peptidyl-glycine alpha-amidating monooxygenase OS=Homo sapiens GN=PAM PE=1 SV=2 - [AMD_HUMAN]	0.0154	1	1	1	1	673700	1		1		0.0154		0		973	108.3	6.42
P31146	Coronin-1A OS=Homo sapiens GN=CORO1A PE=1 SV=4 - [COR1A_HUMAN]	0.0781	1	3	3	6	661700	3	3	3	3	0.0781	0.0781	8.51	88.4	461	51	6.68
Q14624	Inter-alpha-trypsin inhibitor heavy chain H4 OS=Homo sapiens GN=ITIH4 PE=1 SV=4 - [ITIH4_HUMAN]	0.0473	1	5	5	10	654600	5	5	5	5	0.0473	0.0473	9.93	134.49	930	103.3	6.98
P36952	Serpin B5 OS=Homo sapiens GN=SERPINB5 PE=1 SV=2 - [SPB5_HUMAN]	0.088	1	3	3	6	639700	3	3	3	3	0.088	0.088	8.23	82.73	375	42.1	6.05
P51148	Ras-related protein Rab-5C OS=Homo sapiens GN=RAB5C PE=1 SV=2 - [RAB5C_HUMAN]	0.1713	1	2	3	6	632300	3	3	3	3	0.1713	0.1713	7.74	71.95	216	23.5	8.41
P08238	Heat shock protein HSP 90-beta OS=Homo sapiens GN=HSP90AB1 PE=1 SV=4 - [HS90B_HUMAN]	0.0566	3	2	3	6	625200	3	3	3	3	0.0566	0.0566	9.51	106.64	724	83.2	5.03
Q08722	Leukocyte surface antigen CD47 OS=Homo sapiens GN=CD47 PE=1 SV=1 - [CD47_HUMAN]	0.0248	1	1	1	2	619400	1	1	1	1	0.0248	0.0248	2.47	32.6	323	35.2	7.21
Q8IZP9	Adhesion G-protein coupled receptor G2 OS=Homo sapiens GN=ADGRG2 PE=1 SV=2 - [AGRG2_HUMAN]	0.0236	1	2	2	4	616800	2	2	2	2	0.0236	0.0236	5.08	44.23	1017	111.5	7.55
P00558	Phosphoglycerate kinase 1 OS=Homo sapiens GN=PGK1 PE=1 SV=3 - [PGK1_HUMAN]	0.1535	2	4	4	8	616700	4	4	4	4	0.1535	0.1535	4.29	61.52	417	44.6	8.1
P38606	V-type proton ATPase catalytic subunit A OS=Homo sapiens GN=ATP6V1A PE=1 SV=2 - [VATA_HUMAN]	0.034	1	1	1	1	614000	1		1		0.034		2.54		617	68.3	5.52
O43240	Kallikrein-10 OS=Homo sapiens GN=KLK10 PE=1 SV=3 - [KLK10_HUMAN]	0.1413	1	3	3	6	610700	3	3	3	3	0.1413	0.1413	8.15	100.51	276	30.2	8.59
P60953	Cell division control protein 42 homolog OS=Homo sapiens GN=CDC42 PE=1 SV=2 - [CDC42_HUMAN]	0.199	3	2	3	11	604800	3	3	6	5	0.199	0.199	9.98	79.12	191	21.2	6.55
Q9HDC9	Adipocyte plasma membrane-associated protein OS=Homo sapiens GN=APMAP PE=1 SV=2 - [APMAP_HUMAN]	0.0769	1	3	3	6	603800	3	3	3	3	0.0769	0.0769	8.22	89.53	416	46.5	6.16
O75131	Copine-3 OS=Homo sapiens GN=CPNE3 PE=1 SV=1 - [CPNE3_HUMAN]	0.1006	8	5	5	10	600700	5	5	5	5	0.1006	0.1006	14.23	127.77	537	60.1	5.85
P51159	Ras-related protein Rab-27A OS=Homo sapiens GN=RAB27A PE=1 SV=3 - [RB27A_HUMAN]	0.0995	1	2	2	4	597500	2	2	2	2	0.0995	0.0995	5.66	65.32	221	24.9	5.22
P08519	Apolipoprotein(a) OS=Homo sapiens GN=LPA PE=1 SV=1 - [APOA_HUMAN]	0.0712	1	2	2	6	595400	2	2	3	3	0.0712	0.0712	10.37	82.5	4548	501	5.88
P19823	Inter-alpha-trypsin inhibitor heavy chain H2 OS=Homo sapiens GN=ITIH2 PE=1 SV=2 - [ITIH2_HUMAN]	0.0275	1	2	2	3	594900	2	1	2	1	0.0275	0.0159	4.58	37.89	946	106.4	6.86
Q05707	Collagen alpha-1(XIV) chain OS=Homo sapiens GN=COL14A1 PE=1 SV=3 - [COEA1_HUMAN]	0.0607	1	8	8	15	587700	7	8	7	8	0.0479	0.0607	17.71	199.68	1796	193.4	5.3
Q99536	Synaptic vesicle membrane protein VAT-1 homolog OS=Homo sapiens GN=VAT1 PE=1 SV=2 - [VAT1_HUMAN]	0.1374	1	4	4	7	587000	4	3	4	3	0.1374	0.1094	12.68	140.01	393	41.9	6.29
O75340	Programmed cell death protein 6 OS=Homo sapiens GN=PDCD6 PE=1 SV=1 - [PDCD6_HUMAN]	0.1257	1	2	2	4	574600	2	2	2	2	0.1257	0.1257	4.86	69.64	191	21.9	5.4
P61769	Beta-2-microglobulin OS=Homo sapiens GN=B2M PE=1 SV=1 - [B2MG_HUMAN]	0.1933	1	3	3	8	570900	3	3	4	4	0.1933	0.1933	9.44	61.08	119	13.7	6.52
P05090	Apolipoprotein D OS=Homo sapiens GN=APOD PE=1 SV=1 - [APOD_HUMAN]	0.0582	1	1	1	2	569000	1	1	1	1	0.0582	0.0582	3.09	34.6	189	21.3	5.15
P18510	Interleukin-1 receptor antagonist protein OS=Homo sapiens GN=IL1RN PE=1 SV=1 - [IL1RA_HUMAN]	0.1073	1	1	1	2	552400	1	1	1	1	0.1073	0.1073	4.19	40.56	177	20	6.19
Q14C86	GTPase-activating protein and VPS9 domain-containing protein 1 OS=Homo sapiens GN=GAPVD1 PE=1 SV=2 - [GAPD1_HUMAN]	0.0061	1	1	1	2	552100	1	1	1	1	0.0061	0.0061	1.97	32.15	1478	164.9	5.22
Q9BUL8	Programmed cell death protein 10 OS=Homo sapiens GN=PDCD10 PE=1 SV=1 - [PDC10_HUMAN]	0.2075	1	3	3	4	550000	2	2	2	2	0.1698	0.0943	4.96	63.9	212	24.7	8.19
P27482	Calmodulin-like protein 3 OS=Homo sapiens GN=CALML3 PE=1 SV=2 - [CALL3_HUMAN]	0.1074	1	1	1	2	550000	1	1	1	1	0.1074	0.1074	2.59	20.41	149	16.9	4.42
P59998	Actin-related protein 2/3 complex subunit 4 OS=Homo sapiens GN=ARPC4 PE=1 SV=3 - [ARPC4_HUMAN]	0.0655	1	1	1	2	546900	1	1	1	1	0.0655	0.0655	3.28	71.09	168	19.7	8.43
Q9H0E2	Toll-interacting protein OS=Homo sapiens GN=TOLLIP PE=1 SV=1 - [TOLIP_HUMAN]	0.1569	1	3	3	6	545100	3	3	3	3	0.1569	0.1569	7.69	54.31	274	30.3	5.97
P02675	Fibrinogen beta chain OS=Homo sapiens GN=FGB PE=1 SV=2 - [FIBB_HUMAN]	0.1446	1	5	5	10	544000	4	4	5	5	0.1263	0.1039	10.46	76.39	491	55.9	8.27
P16070	CD44 antigen OS=Homo sapiens GN=CD44 PE=1 SV=3 - [CD44_HUMAN]	0.0526	1	3	3	6	541600	3	3	3	3	0.0526	0.0526	7.99	109.32	742	81.5	5.33
Q13217	DnaJ homolog subfamily C member 3 OS=Homo sapiens GN=DNAJC3 PE=1 SV=1 - [DNJC3_HUMAN]	0.0575	1	2	2	3	530900	2	1	2	1	0.0575	0.0198	6.1	56.7	504	57.5	6.15
P47756	F-actin-capping protein subunit beta OS=Homo sapiens GN=CAPZB PE=1 SV=4 - [CAPZB_HUMAN]	0.1155	1	3	3	5	529300	3	2	3	2	0.1155	0.0866	7.18	73.46	277	31.3	5.59
P18669	Phosphoglycerate mutase 1 OS=Homo sapiens GN=PGAM1 PE=1 SV=2 - [PGAM1_HUMAN]	0.1181	3	2	2	4	527700	2	2	2	2	0.1181	0.1181	3.98	51.37	254	28.8	7.18
P78324	Tyrosine-protein phosphatase non-receptor type substrate 1 OS=Homo sapiens GN=SIRPA PE=1 SV=2 - [SHPS1_HUMAN]	0.0456	3	2	2	4	526900	2	2	2	2	0.0456	0.0456	5.95	102.07	504	54.9	6.98
P00338	L-lactate dehydrogenase A chain OS=Homo sapiens GN=LDHA PE=1 SV=2 - [LDHA_HUMAN]	0.1235	3	3	4	8	521000	4	4	4	4	0.1235	0.1235	9.71	87.63	332	36.7	8.27
Q9NZT1	Calmodulin-like protein 5 OS=Homo sapiens GN=CALML5 PE=1 SV=2 - [CALL5_HUMAN]	0.2397	1	2	2	5	520900	2	2	3	2	0.2397	0.2397	6.99	42.22	146	15.9	4.44
P02790	Hemopexin OS=Homo sapiens GN=HPX PE=1 SV=2 - [HEMO_HUMAN]	0.0455	1	1	1	1	515500	1		1		0.0455		0		462	51.6	7.02
P01033	Metalloproteinase inhibitor 1 OS=Homo sapiens GN=TIMP1 PE=1 SV=1 - [TIMP1_HUMAN]	0.058	1	1	1	2	511600	1	1	1	1	0.058	0.058	3.54	64.09	207	23.2	8.1
P06753	Tropomyosin alpha-3 chain OS=Homo sapiens GN=TPM3 PE=1 SV=2 - [TPM3_HUMAN]	0.1544	4	4	4	8	507300	4	4	4	4	0.1544	0.1544	4.9	84.59	285	32.9	4.72
Q12913	Receptor-type tyrosine-protein phosphatase eta OS=Homo sapiens GN=PTPRJ PE=1 SV=3 - [PTPRJ_HUMAN]	0.0299	1	3	3	8	501600	3	3	4	4	0.0299	0.0299	10.28	54.43	1337	145.9	5.58
Q13113	PDZK1-interacting protein 1 OS=Homo sapiens GN=PDZK1IP1 PE=1 SV=1 - [PDZ1I_HUMAN]	0.3246	1	3	3	6	495600	3	3	3	3	0.3246	0.3246	7.27	61.57	114	12.2	4.83
P13498	Cytochrome b-245 light chain OS=Homo sapiens GN=CYBA PE=1 SV=3 - [CY24A_HUMAN]	0.0513	1	1	1	1	495300		1		1	0	0.0513		25.31	195	21	9.54
O43291	Kunitz-type protease inhibitor 2 OS=Homo sapiens GN=SPINT2 PE=1 SV=2 - [SPIT2_HUMAN]	0.0476	1	1	1	2	495200	1	1	1	1	0.0476	0.0476	2.6	45.15	252	28.2	8.29
P08582	Melanotransferrin OS=Homo sapiens GN=MFI2 PE=1 SV=2 - [TRFM_HUMAN]	0.1152	1	6	6	11	492800	6	5	6	5	0.1152	0.1003	14.14	162.17	738	80.2	5.94
Q15365	Poly(rC)-binding protein 1 OS=Homo sapiens GN=PCBP1 PE=1 SV=2 - [PCBP1_HUMAN]	0.0393	1	1	1	1	486400	1		1		0.0393		3.02		356	37.5	7.09
O75083	WD repeat-containing protein 1 OS=Homo sapiens GN=WDR1 PE=1 SV=4 - [WDR1_HUMAN]	0.1139	1	3	3	3	482800	3		3		0.1139		4.59		606	66.2	6.65
Q8N1I8	Putative uncharacterized protein encoded by CACTIN-AS1 OS=Homo sapiens GN=CACTIN-AS1 PE=2 SV=1 - [CAAS1_HUMAN]	0.0427	1	1	1	1	480100	1		1		0.0427	0	2.96		211	22.7	6.79
Q8N474	Secreted frizzled-related protein 1 OS=Homo sapiens GN=SFRP1 PE=1 SV=1 - [SFRP1_HUMAN]	0.0223	1	1	1	2	479900	1	1	1	1	0.0223	0.0223	2.02	25.57	314	35.4	8.85
P49411	Elongation factor Tu, mitochondrial OS=Homo sapiens GN=TUFM PE=1 SV=2 - [EFTU_HUMAN]	0.0155	1	1	1	2	469300	1	1	1	1	0.0155	0.0155	2.18	27.31	452	49.5	7.61
P84095	Rho-related GTP-binding protein RhoG OS=Homo sapiens GN=RHOG PE=1 SV=1 - [RHOG_HUMAN]	0.1257	3	1	2	6	467900	2	2	3	3	0.1257	0.1257	7.75	58.37	191	21.3	8.12
Q6MZM9	Proline-rich protein 27 OS=Homo sapiens GN=PRR27 PE=2 SV=1 - [PRR27_HUMAN]	0.0731	1	1	1	7	467800	1	1	4	3	0.0731	0.0731	9.32	25.74	219	22.7	4.87
O75355	Ectonucleoside triphosphate diphosphohydrolase 3 OS=Homo sapiens GN=ENTPD3 PE=1 SV=2 - [ENTP3_HUMAN]	0.1115	1	5	5	8	466600	5	3	5	3	0.1115	0.0662	10.4	80.42	529	59.1	6.42
Q99828	Calcium and integrin-binding protein 1 OS=Homo sapiens GN=CIB1 PE=1 SV=4 - [CIB1_HUMAN]	0.1257	1	2	2	11	465000	2	2	6	5	0.1257	0.1257	7.17	45.69	191	21.7	4.78
P08575	Receptor-type tyrosine-protein phosphatase C OS=Homo sapiens GN=PTPRC PE=1 SV=2 - [PTPRC_HUMAN]	0.0514	1	6	6	11	463900	4	5	5	6	0.0299	0.0445	9.83	66.04	1304	147.2	6.15
P61160	Actin-related protein 2 OS=Homo sapiens GN=ACTR2 PE=1 SV=1 - [ARP2_HUMAN]	0.066	1	2	2	4	461900	2	2	2	2	0.066	0.066	3.02	46.81	394	44.7	6.74
P27701	CD82 antigen OS=Homo sapiens GN=CD82 PE=1 SV=1 - [CD82_HUMAN]	0.0824	1	2	2	4	457900	2	2	2	2	0.0824	0.0824	5.42	84.47	267	29.6	5.24
P01824	Ig heavy chain V-II region WAH OS=Homo sapiens PE=1 SV=1 - [HV206_HUMAN]	0.1318	1	2	2	4	457800	2	2	2	2	0.1318	0.1318	4.67	58.15	129	14.1	8.46
Q9BV40	Vesicle-associated membrane protein 8 OS=Homo sapiens GN=VAMP8 PE=1 SV=1 - [VAMP8_HUMAN]	0.33	1	3	3	6	447800	3	3	3	3	0.33	0.33	6.96	43.57	100	11.4	7.34
Q9H173	Nucleotide exchange factor SIL1 OS=Homo sapiens GN=SIL1 PE=1 SV=1 - [SIL1_HUMAN]	0.0542	1	2	2	4	447600	2	2	2	2	0.0542	0.0542	6.3	66.47	461	52.1	5.36
Q15599	Na(+)/H(+) exchange regulatory cofactor NHE-RF2 OS=Homo sapiens GN=SLC9A3R2 PE=1 SV=2 - [NHRF2_HUMAN]	0.1039	1	3	3	6	443600	3	3	3	3	0.1039	0.1039	9.66	102.26	337	37.4	7.93
O15162	Phospholipid scramblase 1 OS=Homo sapiens GN=PLSCR1 PE=1 SV=1 - [PLS1_HUMAN]	0.0409	1	1	1	2	439000	1	1	1	1	0.0409	0.0409	4.46	49.29	318	35	4.94
P21333	Filamin-A OS=Homo sapiens GN=FLNA PE=1 SV=4 - [FLNA_HUMAN]	0.031	1	5	5	9	433200	5	4	5	4	0.031	0.0219	10.93	141.39	2647	280.6	6.06
Q08431	Lactadherin OS=Homo sapiens GN=MFGE8 PE=1 SV=2 - [MFGM_HUMAN]	0.0982	1	3	3	6	432700	3	3	3	3	0.0982	0.0982	8.15	55.87	387	43.1	8.15
P50395	Rab GDP dissociation inhibitor beta OS=Homo sapiens GN=GDI2 PE=1 SV=2 - [GDIB_HUMAN]	0.1326	2	5	5	9	431000	5	4	5	4	0.1326	0.0966	12.7	69.65	445	50.6	6.47
Q9Y6R7	IgGFc-binding protein OS=Homo sapiens GN=FCGBP PE=1 SV=3 - [FCGBP_HUMAN]	0.0246	1	6	6	11	430400	6	5	6	5	0.0246	0.0185	10.86	64.09	5405	571.6	5.34
Q9UQB8	Brain-specific angiogenesis inhibitor 1-associated protein 2 OS=Homo sapiens GN=BAIAP2 PE=1 SV=1 - [BAIP2_HUMAN]	0.0471	1	2	2	3	426000	1	2	1	2	0.0236	0.0471	2.48	39.81	552	60.8	8.9
Q01518	Adenylyl cyclase-associated protein 1 OS=Homo sapiens GN=CAP1 PE=1 SV=5 - [CAP1_HUMAN]	0.0842	1	3	3	6	422800	3	3	3	3	0.0842	0.0842	8.83	79.18	475	51.9	8.06
P62491	Ras-related protein Rab-11A OS=Homo sapiens GN=RAB11A PE=1 SV=3 - [RB11A_HUMAN]	0.1481	2	3	3	6	422500	3	3	3	3	0.1481	0.1481	8.29	95.65	216	24.4	6.57
Q9NVR2	Integrator complex subunit 10 OS=Homo sapiens GN=INTS10 PE=1 SV=2 - [INT10_HUMAN]	0.0113	1	1	1	2	420500	1	1	1	1	0.0113	0.0113	1.84	36.03	710	82.2	7.44
P25311	Zinc-alpha-2-glycoprotein OS=Homo sapiens GN=AZGP1 PE=1 SV=2 - [ZA2G_HUMAN]	0.0403	1	1	1	2	415600	1	1	1	1	0.0403	0.0403	3.51	70.23	298	34.2	6.05
P24821	Tenascin OS=Homo sapiens GN=TNC PE=1 SV=3 - [TENA_HUMAN]	0.0291	1	6	6	10	415100	6	4	6	4	0.0291	0.0191	15.5	163.25	2201	240.7	4.89
O75828	Carbonyl reductase [NADPH] 3 OS=Homo sapiens GN=CBR3 PE=1 SV=3 - [CBR3_HUMAN]	0.0469	2	1	1	2	412400	1	1	1	1	0.0469	0.0469	3.37	34.4	277	30.8	6.18
Q9H1C7	Cysteine-rich and transmembrane domain-containing protein 1 OS=Homo sapiens GN=CYSTM1 PE=1 SV=1 - [CYTM1_HUMAN]	0.1031	1	1	1	2	410100	1	1	1	1	0.1031	0.1031	2.83	48.4	97	10.6	4.32
P12724	Eosinophil cationic protein OS=Homo sapiens GN=RNASE3 PE=1 SV=2 - [ECP_HUMAN]	0.1313	1	2	2	4	409800	2	2	2	2	0.1313	0.1313	5.06	42.36	160	18.4	10.02
Q86UX7	Fermitin family homolog 3 OS=Homo sapiens GN=FERMT3 PE=1 SV=1 - [URP2_HUMAN]	0.024	1	1	1	1	408700	1		1		0.024		3.14		667	75.9	6.98
O75348	V-type proton ATPase subunit G 1 OS=Homo sapiens GN=ATP6V1G1 PE=1 SV=3 - [VATG1_HUMAN]	0.0932	1	1	1	2	406400	1	1	1	1	0.0932	0.0932	3.16	56.69	118	13.7	8.79
O15144	Actin-related protein 2/3 complex subunit 2 OS=Homo sapiens GN=ARPC2 PE=1 SV=1 - [ARPC2_HUMAN]	0.03	1	1	1	2	402800	1	1	1	1	0.03	0.03	2.75	40.59	300	34.3	7.36
Q9UHA7	Interleukin-36 alpha OS=Homo sapiens GN=IL36A PE=1 SV=1 - [IL36A_HUMAN]	0.0633	1	1	1	2	400600	1	1	1	1	0.0633	0.0633	2.48	50.62	158	17.7	6.3
Q8N5I2	Arrestin domain-containing protein 1 OS=Homo sapiens GN=ARRDC1 PE=1 SV=1 - [ARRD1_HUMAN]	0.0323	1	1	1	1	392700	1		1		0.0323		2.59		433	46	7.02
A6NKC4	Putative high affinity immunoglobulin gamma Fc receptor IC OS=Homo sapiens GN=FCGR1C PE=5 SV=2 - [FCGRC_HUMAN]	0.0393	2	1	1	1	390600	1		1		0.0393	0	2.03		280	32.1	8.68
O95197	Reticulon-3 OS=Homo sapiens GN=RTN3 PE=1 SV=2 - [RTN3_HUMAN]	0.0107	1	1	1	2	388000	1	1	1	1	0.0107	0.0107	2.24	38.48	1032	112.5	4.96
Q8N6Q3	CD177 antigen OS=Homo sapiens GN=CD177 PE=1 SV=2 - [CD177_HUMAN]	0.087	1	2	2	5	384600	2	2	2	3	0.087	0.087	4.35	31.63	437	46.3	6.29
P04839	Cytochrome b-245 heavy chain OS=Homo sapiens GN=CYBB PE=1 SV=2 - [CY24B_HUMAN]	0.0298	1	1	1	5	383900	1	1	3	2	0.0298	0.0298	7.55	47.24	570	65.3	8.63
P13489	Ribonuclease inhibitor OS=Homo sapiens GN=RNH1 PE=1 SV=2 - [RINI_HUMAN]	0.0954	1	3	3	5	381400	3	2	3	2	0.0954	0.0629	8.96	76.11	461	49.9	4.82
Q86T26	Transmembrane protease serine 11B OS=Homo sapiens GN=TMPRSS11B PE=2 SV=3 - [TM11B_HUMAN]	0.0601	1	2	2	3	381000	2	1	2	1	0.0601	0.0337	3.32	42.21	416	46.3	8.85
P49755	Transmembrane emp24 domain-containing protein 10 OS=Homo sapiens GN=TMED10 PE=1 SV=2 - [TMEDA_HUMAN]	0.0502	1	1	1	2	377200	1	1	1	1	0.0502	0.0502	3.7	40.47	219	25	7.44
P23142	Fibulin-1 OS=Homo sapiens GN=FBLN1 PE=1 SV=4 - [FBLN1_HUMAN]	0.0341	1	2	2	4	376300	2	2	2	2	0.0341	0.0341	2.83	61.2	703	77.2	5.22
A8MVU1	Putative neutrophil cytosol factor 1C OS=Homo sapiens GN=NCF1C PE=5 SV=1 - [NCF1C_HUMAN]	0.0246	3	1	1	1	374500	1		1		0.0246		2.48		366	41.8	8.84
P09758	Tumor-associated calcium signal transducer 2 OS=Homo sapiens GN=TACSTD2 PE=1 SV=3 - [TACD2_HUMAN]	0.0495	1	1	1	4	371500	1	1	2	2	0.0495	0.0495	5.87	73.63	323	35.7	8.87
Q9H4M9	EH domain-containing protein 1 OS=Homo sapiens GN=EHD1 PE=1 SV=2 - [EHD1_HUMAN]	0.0918	1	4	4	8	366500	4	4	4	4	0.0918	0.0918	13.06	138.33	534	60.6	6.83
P15144	Aminopeptidase N OS=Homo sapiens GN=ANPEP PE=1 SV=4 - [AMPN_HUMAN]	0.0372	1	3	3	6	365400	3	3	3	3	0.0372	0.0372	8.95	114.02	967	109.5	5.48
Q13277	Syntaxin-3 OS=Homo sapiens GN=STX3 PE=1 SV=3 - [STX3_HUMAN]	0.1211	1	3	3	6	362600	3	3	3	3	0.1211	0.1211	8.3	76.39	289	33.1	5.44
P04632	Calpain small subunit 1 OS=Homo sapiens GN=CAPNS1 PE=1 SV=1 - [CPNS1_HUMAN]	0.0485	1	1	1	2	355500	1	1	1	1	0.0485	0.0485	2.88	32.31	268	28.3	5.2
P04040	Catalase OS=Homo sapiens GN=CAT PE=1 SV=3 - [CATA_HUMAN]	0.0455	1	2	2	4	346600	2	2	2	2	0.0455	0.0455	6.26	89	527	59.7	7.39
P02787	Serotransferrin OS=Homo sapiens GN=TF PE=1 SV=3 - [TRFE_HUMAN]	0.0587	1	3	3	5	340600	3	2	3	2	0.0587	0.043	6.27	74.46	698	77	7.12
P11234	Ras-related protein Ral-B OS=Homo sapiens GN=RALB PE=1 SV=1 - [RALB_HUMAN]	0.1456	1	2	3	6	340400	3	3	3	3	0.1456	0.1456	8.53	83.29	206	23.4	6.62
P13928	Annexin A8 OS=Homo sapiens GN=ANXA8 PE=1 SV=3 - [ANXA8_HUMAN]	0.0459	2	1	1	2	339100	1	1	1	1	0.0459	0.0459	2.57	49.09	327	36.9	5.78
P04004	Vitronectin OS=Homo sapiens GN=VTN PE=1 SV=1 - [VTNC_HUMAN]	0.0314	1	1	1	3	337200	1	1	2	1	0.0314	0.0314	5.77	25.35	478	54.3	5.8
P35542	Serum amyloid A-4 protein OS=Homo sapiens GN=SAA4 PE=1 SV=2 - [SAA4_HUMAN]	0.0615	1	1	1	1	337100	1		1		0.0615		2.21		130	14.7	9.07
P55058	Phospholipid transfer protein OS=Homo sapiens GN=PLTP PE=1 SV=1 - [PLTP_HUMAN]	0.0385	1	2	2	3	328800	2	1	2	1	0.0385	0.0243	5.13	54.93	493	54.7	7.01
P61421	V-type proton ATPase subunit d 1 OS=Homo sapiens GN=ATP6V0D1 PE=1 SV=1 - [VA0D1_HUMAN]	0.037	1	1	1	2	328600	1	1	1	1	0.037	0.037	2.34	46.19	351	40.3	5
Q99497	Protein deglycase DJ-1 OS=Homo sapiens GN=PARK7 PE=1 SV=2 - [PARK7_HUMAN]	0.0794	1	1	1	1	328100	1		1		0.0794		2.16		189	19.9	6.79
Q15758	Neutral amino acid transporter B(0) OS=Homo sapiens GN=SLC1A5 PE=1 SV=2 - [AAAT_HUMAN]	0.037	1	1	1	4	324400	1	1	2	2	0.037	0.037	4.26	21.47	541	56.6	5.48
P07948	Tyrosine-protein kinase Lyn OS=Homo sapiens GN=LYN PE=1 SV=3 - [LYN_HUMAN]	0.0391	28	2	2	4	320800	2	2	2	2	0.0391	0.0391	4.61	39.14	512	58.5	7.11
O75695	Protein XRP2 OS=Homo sapiens GN=RP2 PE=1 SV=4 - [XRP2_HUMAN]	0.0286	1	1	1	1	314400	1		1		0.0286		2.26		350	39.6	5.12
P80419	Ig heavy chain V-III region GAR OS=Homo sapiens PE=1 SV=1 - [HV322_HUMAN]	0.161	1	1	1	2	313600	1	1	1	1	0.161	0.161	2.44	31.09	118	13.1	4.81
Q13183	Solute carrier family 13 member 2 OS=Homo sapiens GN=SLC13A2 PE=2 SV=1 - [S13A2_HUMAN]	0.0287	1	1	1	2	312400	1	1	1	1	0.0287	0.0287	2.36	45.35	592	64.4	7.01
Q9BZQ8	Protein Niban OS=Homo sapiens GN=FAM129A PE=1 SV=1 - [NIBAN_HUMAN]	0.0409	1	3	3	6	306900	3	3	3	3	0.0409	0.0409	9.81	83.59	928	103.1	4.78
P18465	HLA class I histocompatibility antigen, B-57 alpha chain OS=Homo sapiens GN=HLA-B PE=1 SV=1 - [1B57_HUMAN]	0.1188	58	2	3	6	303300	3	3	3	3	0.1188	0.1188	6.69	79.26	362	40.2	6.3
P01111	GTPase NRas OS=Homo sapiens GN=NRAS PE=1 SV=1 - [RASN_HUMAN]	0.0582	3	1	1	2	303300	1	1	1	1	0.0582	0.0582	2.75	50.84	189	21.2	5.17
P29508	Serpin B3 OS=Homo sapiens GN=SERPINB3 PE=1 SV=2 - [SPB3_HUMAN]	0.0564	2	2	2	3	299400	1	2	1	2	0.0308	0.0564	3.18	73.29	390	44.5	6.81
P29034	Protein S100-A2 OS=Homo sapiens GN=S100A2 PE=1 SV=3 - [S10A2_HUMAN]	0.102	1	1	1	3	295900	1	1	2	1	0.102	0.102	3.18	35.16	98	11.1	4.78
P62330	ADP-ribosylation factor 6 OS=Homo sapiens GN=ARF6 PE=1 SV=2 - [ARF6_HUMAN]	0.0571	2	1	1	2	295000	1	1	1	1	0.0571	0.0571	2.8	40.5	175	20.1	8.95
Q02809	Procollagen-lysine,2-oxoglutarate 5-dioxygenase 1 OS=Homo sapiens GN=PLOD1 PE=1 SV=2 - [PLOD1_HUMAN]	0.0536	1	3	3	6	293100	3	3	3	3	0.0536	0.0536	6.47	59.02	727	83.5	6.95
P30273	High affinity immunoglobulin epsilon receptor subunit gamma OS=Homo sapiens GN=FCER1G PE=1 SV=1 - [FCERG_HUMAN]	0.1047	1	1	1	2	291200	1	1	1	1	0.1047	0.1047	1.9	24.55	86	9.7	7.12
P26447	Protein S100-A4 OS=Homo sapiens GN=S100A4 PE=1 SV=1 - [S10A4_HUMAN]	0.0891	1	1	1	2	289400	1	1	1	1	0.0891	0.0891	2.18	51.17	101	11.7	6.11
P60174	Triosephosphate isomerase OS=Homo sapiens GN=TPI1 PE=1 SV=3 - [TPIS_HUMAN]	0.1818	1	4	4	10	288300	4	4	5	5	0.1818	0.1818	14.36	61.84	286	30.8	5.92
P07602	Prosaposin OS=Homo sapiens GN=PSAP PE=1 SV=2 - [SAP_HUMAN]	0.042	1	2	2	5	286900	1	2	2	3	0.0248	0.042	4.97	36.58	524	58.1	5.17
P36543	V-type proton ATPase subunit E 1 OS=Homo sapiens GN=ATP6V1E1 PE=1 SV=1 - [VATE1_HUMAN]	0.0619	1	1	1	2	285400	1	1	1	1	0.0619	0.0619	2.88	31.98	226	26.1	8
P61019	Ras-related protein Rab-2A OS=Homo sapiens GN=RAB2A PE=1 SV=1 - [RAB2A_HUMAN]	0.0755	1	1	1	2	281400	1	1	1	1	0.0755	0.0755	3.65	33.15	212	23.5	6.54
P51993	Alpha-(1,3)-fucosyltransferase 6 OS=Homo sapiens GN=FUT6 PE=1 SV=1 - [FUT6_HUMAN]	0.0891	3	2	2	3	276200	2	1	2	1	0.0891	0.0446	2.51	30.33	359	41.8	8.68
Q14CN2	Calcium-activated chloride channel regulator 4 OS=Homo sapiens GN=CLCA4 PE=1 SV=2 - [CLCA4_HUMAN]	0.0294	1	2	2	3	269600	2	1	2	1	0.0294	0.0098	3.35	72.18	919	101.2	5.47
Q99732	Lipopolysaccharide-induced tumor necrosis factor-alpha factor OS=Homo sapiens GN=LITAF PE=1 SV=2 - [LITAF_HUMAN]	0.0435	1	1	1	1	266900	1		1		0.0435	0	1.96		161	17.1	6.44
Q96HE7	ERO1-like protein alpha OS=Homo sapiens GN=ERO1A PE=1 SV=2 - [ERO1A_HUMAN]	0.0791	2	3	3	6	259700	3	3	3	3	0.0791	0.0791	7.36	85.15	468	54.4	5.68
P30101	Protein disulfide-isomerase A3 OS=Homo sapiens GN=PDIA3 PE=1 SV=4 - [PDIA3_HUMAN]	0.0436	1	2	2	2	257600	2		2		0.0436		1.82		505	56.7	6.35
O00194	Ras-related protein Rab-27B OS=Homo sapiens GN=RAB27B PE=1 SV=4 - [RB27B_HUMAN]	0.1009	1	2	2	4	252400	2	2	2	2	0.1009	0.1009	4.58	27.47	218	24.6	5.52
P14406	Cytochrome c oxidase subunit 7A2, mitochondrial OS=Homo sapiens GN=COX7A2 PE=1 SV=1 - [CX7A2_HUMAN]	0.1566	1	1	1	2	248500	1	1	1	1	0.1566	0.1566	2.82	46.53	83	9.4	9.76
P07437	Tubulin beta chain OS=Homo sapiens GN=TUBB PE=1 SV=2 - [TBB5_HUMAN]	0.1329	10	4	4	6	243900	4	2	4	2	0.1329	0.0721	7.33	37.73	444	49.6	4.89
Q8N271	Prominin-2 OS=Homo sapiens GN=PROM2 PE=1 SV=1 - [PROM2_HUMAN]	0.0156	1	1	1	2	240300	1	1	1	1	0.0156	0.0156	3.73	36	834	91.8	6.15
P15924	Desmoplakin OS=Homo sapiens GN=DSP PE=1 SV=3 - [DESP_HUMAN]	0.0038	1	1	1	2	235100	1	1	1	1	0.0038	0.0038	2.82	26.27	2871	331.6	6.81
Q13724	Mannosyl-oligosaccharide glucosidase OS=Homo sapiens GN=MOGS PE=1 SV=5 - [MOGS_HUMAN]	0.0143	1	1	1	2	234500	1	1	1	1	0.0143	0.0143	3.03	32.92	837	91.9	8.9
P30044	Peroxiredoxin-5, mitochondrial OS=Homo sapiens GN=PRDX5 PE=1 SV=4 - [PRDX5_HUMAN]	0.0374	1	1	1	2	220200	1	1	1	1	0.0374	0.0374	2.28	35.36	214	22.1	8.7
P27797	Calreticulin OS=Homo sapiens GN=CALR PE=1 SV=1 - [CALR_HUMAN]	0.0312	1	1	1	2	219600	1	1	1	1	0.0312	0.0312	2.29	34.59	417	48.1	4.44
Q92542	Nicastrin OS=Homo sapiens GN=NCSTN PE=1 SV=2 - [NICA_HUMAN]	0.0169	1	1	1	2	219300	1	1	1	1	0.0169	0.0169	3.34	31.63	709	78.4	5.99
P47929	Galectin-7 OS=Homo sapiens GN=LGALS7 PE=1 SV=2 - [LEG7_HUMAN]	0.3015	1	3	3	5	216600	3	2	3	2	0.3015	0.1838	7.62	95.88	136	15.1	7.62
O00391	Sulfhydryl oxidase 1 OS=Homo sapiens GN=QSOX1 PE=1 SV=3 - [QSOX1_HUMAN]	0.0161	1	1	1	2	212600	1	1	1	1	0.0161	0.0161	2.15	20.66	747	82.5	8.92
Q93009	Ubiquitin carboxyl-terminal hydrolase 7 OS=Homo sapiens GN=USP7 PE=1 SV=2 - [UBP7_HUMAN]	0.0209	1	1	1	1	210200	1		1		0.0209		0		1102	128.2	5.55
Q04609	Glutamate carboxypeptidase 2 OS=Homo sapiens GN=FOLH1 PE=1 SV=1 - [FOLH1_HUMAN]	0.052	2	3	3	8	207500	3	3	4	4	0.052	0.052	7.72	34.24	750	84.3	6.98
P61088	Ubiquitin-conjugating enzyme E2 N OS=Homo sapiens GN=UBE2N PE=1 SV=1 - [UBE2N_HUMAN]	0.0987	1	1	1	1	200300	1		1		0.0987		1.85		152	17.1	6.57
P00450	Ceruloplasmin OS=Homo sapiens GN=CP PE=1 SV=1 - [CERU_HUMAN]	0.0131	1	1	1	1	197900	1		1		0.0131		2.27		1065	122.1	5.72
O15145	Actin-related protein 2/3 complex subunit 3 OS=Homo sapiens GN=ARPC3 PE=1 SV=3 - [ARPC3_HUMAN]	0.073	1	1	1	2	193500	1		2		0.073		4.79		178	20.5	8.59
P20061	Transcobalamin-1 OS=Homo sapiens GN=TCN1 PE=1 SV=2 - [TCO1_HUMAN]	0.0647	1	3	3	5	189100	3	2	3	2	0.0647	0.0462	8.44	81.56	433	48.2	5.03
P01891	HLA class I histocompatibility antigen, A-68 alpha chain OS=Homo sapiens GN=HLA-A PE=1 SV=4 - [1A68_HUMAN]	0.0822	14	1	2	6	188900	2	2	3	3	0.0822	0.0822	4.17	73.64	365	40.9	6.7
O60437	Periplakin OS=Homo sapiens GN=PPL PE=1 SV=4 - [PEPL_HUMAN]	0.0063	1	1	1	2	184500	1	1	1	1	0.0063	0.0063	2.74	30.75	1756	204.6	5.6
Q9UKR0	Kallikrein-12 OS=Homo sapiens GN=KLK12 PE=1 SV=1 - [KLK12_HUMAN]	0.0645	1	1	1	2	178000	1	1	1	1	0.0645	0.0645	2.24	30.09	248	26.7	7.61
P37802	Transgelin-2 OS=Homo sapiens GN=TAGLN2 PE=1 SV=3 - [TAGL2_HUMAN]	0.1256	1	2	2	6	177700	2	2	3	3	0.1256	0.1256	8.45	68.83	199	22.4	8.25
P01903	HLA class II histocompatibility antigen, DR alpha chain OS=Homo sapiens GN=HLA-DRA PE=1 SV=1 - [DRA_HUMAN]	0.0669	1	1	1	2	169000	1	1	1	1	0.0669	0.0669	3.31	82.96	254	28.6	5
P61978	Heterogeneous nuclear ribonucleoprotein K OS=Homo sapiens GN=HNRNPK PE=1 SV=1 - [HNRPK_HUMAN]	0.0259	1	1	1	4	168300	1	1	2	2	0.0259	0.0259	5.37	45.86	463	50.9	5.54
P07195	L-lactate dehydrogenase B chain OS=Homo sapiens GN=LDHB PE=1 SV=2 - [LDHB_HUMAN]	0.0838	3	1	2	4	163500	2	2	2	2	0.0838	0.0838	5.12	34.37	334	36.6	6.05
Q9NUQ9	Protein FAM49B OS=Homo sapiens GN=FAM49B PE=1 SV=1 - [FA49B_HUMAN]	0.0864	1	2	2	4	163100	2	2	2	2	0.0864	0.0864	3.01	41.26	324	36.7	6.06
P52789	Hexokinase-2 OS=Homo sapiens GN=HK2 PE=1 SV=2 - [HXK2_HUMAN]	0.0153	2	1	1	2	161600	1	1	1	1	0.0153	0.0153	3.69	59.61	917	102.3	6.05
Q96TA1	Niban-like protein 1 OS=Homo sapiens GN=FAM129B PE=1 SV=3 - [NIBL1_HUMAN]	0.0147	1	1	1	2	160500	1	1	1	1	0.0147	0.0147	3.66	39.97	746	84.1	6.19
Q7LBR1	Charged multivesicular body protein 1b OS=Homo sapiens GN=CHMP1B PE=1 SV=1 - [CHM1B_HUMAN]	0.0402	1	1	1	1	158300		1		1		0.0402		27.58	199	22.1	8.1
Q9H444	Charged multivesicular body protein 4b OS=Homo sapiens GN=CHMP4B PE=1 SV=1 - [CHM4B_HUMAN]	0.0446	1	1	1	2	157700	1	1	1	1	0.0446	0.0446	2.95	38.82	224	24.9	4.82
P43353	Aldehyde dehydrogenase family 3 member B1 OS=Homo sapiens GN=ALDH3B1 PE=1 SV=1 - [AL3B1_HUMAN]	0.0256	1	1	1	2	153200	1	1	1	1	0.0256	0.0256	3.99	56.49	468	51.8	7.62
Q92954	Proteoglycan 4 OS=Homo sapiens GN=PRG4 PE=1 SV=2 - [PRG4_HUMAN]	0.0114	1	1	1	2	150400	1	1	1	1	0.0114	0.0114	2.78	33.12	1404	151	9.5
O75531	Barrier-to-autointegration factor OS=Homo sapiens GN=BANF1 PE=1 SV=1 - [BAF_HUMAN]	0.2697	1	1	1	1	148500	1		1		0.2697		0		89	10.1	6.09
P50552	Vasodilator-stimulated phosphoprotein OS=Homo sapiens GN=VASP PE=1 SV=3 - [VASP_HUMAN]	0.0368	1	1	1	1	147400	1		1		0.0368		2.73		380	39.8	8.94
P0C0L4	Complement C4-A OS=Homo sapiens GN=C4A PE=1 SV=2 - [CO4A_HUMAN]	0.0161	2	3	3	6	140700	3	3	3	3	0.0161	0.0161	6.67	35.08	1744	192.7	7.08
Q53GD3	Choline transporter-like protein 4 OS=Homo sapiens GN=SLC44A4 PE=2 SV=2 - [CTL4_HUMAN]	0.0197	1	1	1	1	138800	1		1		0.0197		2.69		710	79.2	8.59
O75718	Cartilage-associated protein OS=Homo sapiens GN=CRTAP PE=1 SV=1 - [CRTAP_HUMAN]	0.0374	1	1	1	1	136800	1		1		0.0374		1.86		401	46.5	5.73
P11169	Solute carrier family 2, facilitated glucose transporter member 3 OS=Homo sapiens GN=SLC2A3 PE=1 SV=1 - [GTR3_HUMAN]	0.0181	2	1	1	1	136500		1		1		0.0181		20.71	496	53.9	7.2
P01604	Ig kappa chain V-I region Kue OS=Homo sapiens PE=1 SV=1 - [KV112_HUMAN]	0.1019	1	1	1	1	132400	1		1		0.1019		1.78		108	12.1	8.81
P46940	Ras GTPase-activating-like protein IQGAP1 OS=Homo sapiens GN=IQGAP1 PE=1 SV=1 - [IQGA1_HUMAN]	0.0109	1	1	1	4	129600	1	1	2	2	0.0109	0.0109	2.44	32.33	1657	189.1	6.48
P40925	Malate dehydrogenase, cytoplasmic OS=Homo sapiens GN=MDH1 PE=1 SV=4 - [MDHC_HUMAN]	0.0299	1	1	1	2	119400	1	1	1	1	0.0299	0.0299	2.61	44.06	334	36.4	7.36
Q9UN36	Protein NDRG2 OS=Homo sapiens GN=NDRG2 PE=1 SV=2 - [NDRG2_HUMAN]	0.0377	1	1	1	1	110800		1		1	0	0.0377		23.62	371	40.8	5.21
Q15084	Protein disulfide-isomerase A6 OS=Homo sapiens GN=PDIA6 PE=1 SV=1 - [PDIA6_HUMAN]	0.0318	1	1	1	2	108100	1	1	1	1	0.0318	0.0318	2.5	28.67	440	48.1	5.08
Q00610	Clathrin heavy chain 1 OS=Homo sapiens GN=CLTC PE=1 SV=5 - [CLH1_HUMAN]	0.0119	1	2	2	4	103900	2	1	2	2	0.0119	0.0066	3.76	42.79	1675	191.5	5.69
O60235	Transmembrane protease serine 11D OS=Homo sapiens GN=TMPRSS11D PE=1 SV=1 - [TM11D_HUMAN]	0.0502	1	2	2	3	96710	1	2	1	2	0.0287	0.0502	2.71	47.9	418	46.2	8.38
Q6UWP8	Suprabasin OS=Homo sapiens GN=SBSN PE=1 SV=2 - [SBSN_HUMAN]	0.1763	1	3	3	5	87370	3	2	3	2	0.1763	0.1525	2.58	34.05	590	60.5	7.01
Q14254	Flotillin-2 OS=Homo sapiens GN=FLOT2 PE=1 SV=2 - [FLOT2_HUMAN]	0.0327	1	1	1	2	87280	1	1	1	1	0.0327	0.0327	2.05	20.02	428	47	5.25
Q6PCB0	von Willebrand factor A domain-containing protein 1 OS=Homo sapiens GN=VWA1 PE=1 SV=1 - [VWA1_HUMAN]	0.0404	1	1	1	1	85340	1		1		0.0404		1.68		445	46.8	7.68
P63218	Guanine nucleotide-binding protein G(I)/G(S)/G(O) subunit gamma-5 OS=Homo sapiens GN=GNG5 PE=1 SV=3 - [GBG5_HUMAN]	0.2353	1	2	2	3	77820	2	1	2	1	0.2353	0.1324	4.82	37.1	68	7.3	9.85
P30408	Transmembrane 4 L6 family member 1 OS=Homo sapiens GN=TM4SF1 PE=1 SV=1 - [T4S1_HUMAN]	0.0446	1	1	1	2	72120	1	1	1	1	0.0446	0.0446	0	22.01	202	21.6	4.98
O43175	D-3-phosphoglycerate dehydrogenase OS=Homo sapiens GN=PHGDH PE=1 SV=4 - [SERA_HUMAN]	0.015	1	1	1	1	70950	1		1		0.015		1.68		533	56.6	6.71
Q9BXJ4	Complement C1q tumor necrosis factor-related protein 3 OS=Homo sapiens GN=C1QTNF3 PE=1 SV=1 - [C1QT3_HUMAN]	0.1301	1	3	3	8	54700	3	3	4	4	0.1301	0.1301	4.51	37.89	246	27	6.52
P00751	Complement factor B OS=Homo sapiens GN=CFB PE=1 SV=2 - [CFAB_HUMAN]	0.0209	1	1	1	1	52040	1		1		0.0209		0		764	85.5	7.06
O75874	Isocitrate dehydrogenase [NADP] cytoplasmic OS=Homo sapiens GN=IDH1 PE=1 SV=2 - [IDHC_HUMAN]	0.0314	1	1	1	2	51390	1	1	1	1	0.0314	0.0314	2.11	45.4	414	46.6	7.01
Q8NG11	Tetraspanin-14 OS=Homo sapiens GN=TSPAN14 PE=1 SV=1 - [TSN14_HUMAN]	0.0407	1	1	1	1	51250	1		1		0.0407	0	1.71		270	30.7	6.84
Q14847	LIM and SH3 domain protein 1 OS=Homo sapiens GN=LASP1 PE=1 SV=2 - [LASP1_HUMAN]	0.0345	1	1	1	1	30200	1		1		0.0345		2.27		261	29.7	7.05
Q92743	Serine protease HTRA1 OS=Homo sapiens GN=HTRA1 PE=1 SV=1 - [HTRA1_HUMAN]	0.0292	1	1	1	1	26010	1		1		0.0292		2.02		480	51.3	7.83
P63167	Dynein light chain 1, cytoplasmic OS=Homo sapiens GN=DYNLL1 PE=1 SV=1 - [DYL1_HUMAN]	0.1236	2	1	1	1	0	1		1		0.1236		1.6		89	10.4	7.4
P16422	Epithelial cell adhesion molecule OS=Homo sapiens GN=EPCAM PE=1 SV=2 - [EPCAM_HUMAN]	0.051	1	1	1	1	0	1		1		0.051		1.66		314	34.9	7.46
P24071	Immunoglobulin alpha Fc receptor OS=Homo sapiens GN=FCAR PE=1 SV=1 - [FCAR_HUMAN]	0.0418	1	1	1	1	0	1		1		0.0418		2.13		287	32.2	6.92
Q02818	Nucleobindin-1 OS=Homo sapiens GN=NUCB1 PE=1 SV=4 - [NUCB1_HUMAN]	0.0217	1	1	1	1	0		1		1	0	0.0217		27.6	461	53.8	5.25
Q15904	V-type proton ATPase subunit S1 OS=Homo sapiens GN=ATP6AP1 PE=1 SV=2 - [VAS1_HUMAN]	0.0149	1	1	1	2	0	1	1	1	1	0.0149	0.0149	1.96	20.57	470	52	6.14

## Sheet: Fr8 (Upward)
Accession	Description	Sum(Coverage)	Sum(# Proteins)	Sum(# Unique Peptides)	Sum(# Peptides)	Sum(# PSMs)	Area	# Peptides A10	# Peptides A6	# PSM A10	# PSM A6	Coverage A10	Coverage A6	Score A10	Score A6	# AAs	MW [kDa]	calc. pI
P31946	14-3-3 protein beta/alpha OS=Homo sapiens GN=YWHAB PE=1 SV=3 - [1433B_HUMAN]	0.2114	1	2	5	16	2901000	5	5	8	8	0.2114	0.2114	17.94	149.76	246	28.1	4.83
P62258	14-3-3 protein epsilon OS=Homo sapiens GN=YWHAE PE=1 SV=1 - [1433E_HUMAN]	0.1765	1	3	4	10	3043000	4	4	5	5	0.1765	0.1765	13.72	170.25	255	29.2	4.74
P61981	14-3-3 protein gamma OS=Homo sapiens GN=YWHAG PE=1 SV=2 - [1433G_HUMAN]	0.1781	2	1	5	15	2871000	5	4	8	7	0.1781	0.1498	15.82	127.28	247	28.3	4.89
P31947	14-3-3 protein sigma OS=Homo sapiens GN=SFN PE=1 SV=1 - [1433S_HUMAN]	0.3831	2	7	10	28	4328000	10	9	15	13	0.3831	0.3548	31.71	318.03	248	27.8	4.74
P27348	14-3-3 protein theta OS=Homo sapiens GN=YWHAQ PE=1 SV=1 - [1433T_HUMAN]	0.1306	1	1	3	10	2930000	3	3	5	5	0.1306	0.1306	13.13	153.13	245	27.7	4.78
P63104	14-3-3 protein zeta/delta OS=Homo sapiens GN=YWHAZ PE=1 SV=1 - [1433Z_HUMAN]	0.4204	1	8	10	27	4793000	10	9	14	13	0.4204	0.3918	34.49	363.95	245	27.7	4.79
P52209	6-phosphogluconate dehydrogenase, decarboxylating OS=Homo sapiens GN=PGD PE=1 SV=3 - [6PGD_HUMAN]	0.0849	1	3	3	6	442000	2	3	3	3	0.0642	0.0849	7.11	38.39	483	53.1	7.23
P01009	Alpha-1-antitrypsin OS=Homo sapiens GN=SERPINA1 PE=1 SV=3 - [A1AT_HUMAN]	0.1172	1	3	3	6	1004000	3	3	3	3	0.1172	0.1172	4.17	87.58	418	46.7	5.59
P01023	Alpha-2-macroglobulin OS=Homo sapiens GN=A2M PE=1 SV=3 - [A2MG_HUMAN]	0.27	2	28	28	71	2872000	28	28	37	34	0.27	0.27	76.86	672.35	1474	163.2	6.46
A8K2U0	Alpha-2-macroglobulin-like protein 1 OS=Homo sapiens GN=A2ML1 PE=1 SV=3 - [A2ML1_HUMAN]	0.1197	1	12	12	25	1626000	12	12	13	12	0.1197	0.1197	27.36	201.78	1454	161	5.73
P60709	Actin, cytoplasmic 1 OS=Homo sapiens GN=ACTB PE=1 SV=1 - [ACTB_HUMAN]	0.472	7	7	14	36	16850000	13	11	19	17	0.456	0.3093	45.57	482.42	375	41.7	5.48
P68032	Actin, alpha cardiac muscle 1 OS=Homo sapiens GN=ACTC1 PE=1 SV=1 - [ACTC_HUMAN]	0.2493	4	1	8	29	9499000	8	8	14	15	0.2493	0.2493	28.87	325.59	377	42	5.39
P12814	Alpha-actinin-1 OS=Homo sapiens GN=ACTN1 PE=1 SV=2 - [ACTN1_HUMAN]	0.1132	2	2	8	22	755100	8	8	12	10	0.1132	0.1132	24.4	162.99	892	103	5.41
O43707	Alpha-actinin-4 OS=Homo sapiens GN=ACTN4 PE=1 SV=2 - [ACTN4_HUMAN]	0.1175	2	3	9	23	755100	9	9	12	11	0.1175	0.1175	27.93	189.11	911	104.8	5.44
P30838	Aldehyde dehydrogenase, dimeric NADP-preferring OS=Homo sapiens GN=ALDH3A1 PE=1 SV=3 - [AL3A1_HUMAN]	0.0883	1	3	3	5	303100	3	2	3	2	0.0883	0.0464	6.02	76.24	453	50.4	6.54
P02768	Serum albumin OS=Homo sapiens GN=ALB PE=1 SV=2 - [ALBU_HUMAN]	0.445	1	24	24	61	42230000	24	22	33	28	0.445	0.3892	71.88	545.56	609	69.3	6.28
P04075	Fructose-bisphosphate aldolase A OS=Homo sapiens GN=ALDOA PE=1 SV=2 - [ALDOA_HUMAN]	0.2363	1	6	6	11	1241000	6	5	6	5	0.2363	0.2115	16.07	138.53	364	39.4	8.09
P04745	Alpha-amylase 1 OS=Homo sapiens GN=AMY1A PE=1 SV=2 - [AMY1_HUMAN]	0.5068	3	21	21	72	42140000	20	19	38	34	0.4951	0.4658	93.1	927.88	511	57.7	6.93
P50995	Annexin A11 OS=Homo sapiens GN=ANXA11 PE=1 SV=1 - [ANX11_HUMAN]	0.0535	1	2	2	4	230100	2	2	2	2	0.0535	0.0535	5.1	35.09	505	54.4	7.65
P04083	Annexin A1 OS=Homo sapiens GN=ANXA1 PE=1 SV=2 - [ANXA1_HUMAN]	0.6618	1	21	21	59	13940000	20	20	30	29	0.6416	0.6416	84.22	867.76	346	38.7	7.02
P07355	Annexin A2 OS=Homo sapiens GN=ANXA2 PE=1 SV=2 - [ANXA2_HUMAN]	0.4189	2	14	14	30	2275000	14	14	15	15	0.4189	0.4189	37.44	371.92	339	38.6	7.75
P12429	Annexin A3 OS=Homo sapiens GN=ANXA3 PE=1 SV=3 - [ANXA3_HUMAN]	0.1672	1	4	4	8	683500	4	4	4	4	0.1672	0.1672	14.06	173.7	323	36.4	5.92
P08758	Annexin A5 OS=Homo sapiens GN=ANXA5 PE=1 SV=2 - [ANXA5_HUMAN]	0.125	1	3	3	6	132000	2	3	3	3	0.0781	0.125	7.04	76.37	320	35.9	5.05
P08133	Annexin A6 OS=Homo sapiens GN=ANXA6 PE=1 SV=3 - [ANXA6_HUMAN]	0.0149	1	1	1	2	198800	1	1	1	1	0.0149	0.0149	2.65	47.53	673	75.8	5.6
P13928	Annexin A8 OS=Homo sapiens GN=ANXA8 PE=1 SV=3 - [ANXA8_HUMAN]	0.0459	2	1	1	2	238700	1	1	1	1	0.0459	0.0459	3.22	68.12	327	36.9	5.78
P02647	Apolipoprotein A-I OS=Homo sapiens GN=APOA1 PE=1 SV=1 - [APOA1_HUMAN]	0.1648	1	4	4	7	513900	4	3	4	3	0.1648	0.1273	8.4	84.78	267	30.8	5.76
P02652	Apolipoprotein A-II OS=Homo sapiens GN=APOA2 PE=1 SV=1 - [APOA2_HUMAN]	0.1	1	1	1	1	333100	1		1		0.1	0	2.72		100	11.2	6.62
P08519	Apolipoprotein(a) OS=Homo sapiens GN=LPA PE=1 SV=1 - [APOA_HUMAN]	0.0712	1	2	2	4	409700	2	2	2	2	0.0712	0.0712	6.53	101.23	4548	501	5.88
P04114	Apolipoprotein B-100 OS=Homo sapiens GN=APOB PE=1 SV=2 - [APOB_HUMAN]	0.0357	1	13	13	25	734800	13	12	13	12	0.0357	0.0318	33.19	245.76	4563	515.3	7.05
P02656	Apolipoprotein C-III OS=Homo sapiens GN=APOC3 PE=1 SV=1 - [APOC3_HUMAN]	0.1616	1	1	1	2	662500	1	1	1	1	0.1616	0.1616	3.87	85.8	99	10.8	5.41
P02649	Apolipoprotein E OS=Homo sapiens GN=APOE PE=1 SV=1 - [APOE_HUMAN]	0.2114	1	6	6	12	718700	6	6	6	6	0.2114	0.2114	18.79	188.22	317	36.1	5.73
P61204	ADP-ribosylation factor 3 OS=Homo sapiens GN=ARF3 PE=1 SV=2 - [ARF3_HUMAN]	0.1602	4	3	3	6	1037000	3	3	3	3	0.1602	0.1602	8.34	104.11	181	20.6	7.43
P61769	Beta-2-microglobulin OS=Homo sapiens GN=B2M PE=1 SV=1 - [B2MG_HUMAN]	0.1933	1	3	3	7	364400	3	2	4	3	0.1933	0.1681	6.94	77.78	119	13.7	6.52
P51572	B-cell receptor-associated protein 31 OS=Homo sapiens GN=BCAP31 PE=1 SV=3 - [BAP31_HUMAN]	0.0285	1	1	1	1	16370		1		1	0	0.0285		21.95	246	28	8.44
Q9NP55	BPI fold-containing family A member 1 OS=Homo sapiens GN=BPIFA1 PE=1 SV=1 - [BPIA1_HUMAN]	0.0742	1	1	1	2	1604000	1	1	1	1	0.0742	0.0742	3.09	26.66	256	26.7	5.76
Q96DR5	BPI fold-containing family A member 2 OS=Homo sapiens GN=BPIFA2 PE=1 SV=2 - [BPIA2_HUMAN]	0.3133	1	7	7	15	6825000	7	7	8	7	0.3133	0.3133	19.83	169.86	249	27	5.59
Q8TDL5	BPI fold-containing family B member 1 OS=Homo sapiens GN=BPIFB1 PE=1 SV=1 - [BPIB1_HUMAN]	0.2004	1	7	7	16	2835000	7	7	8	8	0.2004	0.2004	25.62	332	484	52.4	7.23
Q8N4F0	BPI fold-containing family B member 2 OS=Homo sapiens GN=BPIFB2 PE=1 SV=2 - [BPIB2_HUMAN]	0.0786	1	3	3	9	1168000	3	2	5	4	0.0786	0.0633	8.52	85.05	458	49.1	8.72
P17213	Bactericidal permeability-increasing protein OS=Homo sapiens GN=BPI PE=1 SV=4 - [BPI_HUMAN]	0.0534	1	2	2	4	367800	2	2	2	2	0.0534	0.0534	6.64	84.81	487	53.9	9.38
Q9BXJ4	Complement C1q tumor necrosis factor-related protein 3 OS=Homo sapiens GN=C1QTNF3 PE=1 SV=1 - [C1QT3_HUMAN]	0.0488	1	1	1	2	16290	1	1	1	1	0.0488	0.0488	1.71	23.47	246	27	6.52
P04003	C4b-binding protein alpha chain OS=Homo sapiens GN=C4BPA PE=1 SV=2 - [C4BPA_HUMAN]	0.0385	1	2	2	4	1778000	2	2	2	2	0.0385	0.0385	6.43	89.58	597	67	7.3
P23280	Carbonic anhydrase 6 OS=Homo sapiens GN=CA6 PE=1 SV=3 - [CAH6_HUMAN]	0.1688	1	5	5	15	2906000	5	4	8	7	0.1688	0.1461	24.12	218.97	308	35.3	7.02
P27482	Calmodulin-like protein 3 OS=Homo sapiens GN=CALML3 PE=1 SV=2 - [CALL3_HUMAN]	0.5638	1	6	6	12	2804000	6	6	6	6	0.5638	0.5638	19.23	229.11	149	16.9	4.42
P62158	Calmodulin OS=Homo sapiens GN=CALM1 PE=1 SV=2 - [CALM_HUMAN]	0.2215	1	2	2	3	1264000	2	1	2	1	0.2215	0.1074	2.41	40.88	149	16.8	4.22
P04040	Catalase OS=Homo sapiens GN=CAT PE=1 SV=3 - [CATA_HUMAN]	0.0455	1	2	2	4	405600	2	2	2	2	0.0455	0.0455	6.65	95.47	527	59.7	7.39
P07858	Cathepsin B OS=Homo sapiens GN=CTSB PE=1 SV=3 - [CATB_HUMAN]	0.0324	1	1	1	2	650100	1	1	1	1	0.0324	0.0324	2.05	22.58	339	37.8	6.3
P08311	Cathepsin G OS=Homo sapiens GN=CTSG PE=1 SV=2 - [CATG_HUMAN]	0.1176	1	2	2	4	477400	2	2	2	2	0.1176	0.1176	1.75	25.25	255	28.8	11.19
Q08AI8	Uncharacterized protein C2orf54 OS=Homo sapiens GN=C2orf54 PE=2 SV=2 - [CB054_HUMAN]	0.0246	1	1	1	2	96690	1	1	1	1	0.0246	0.0246	2.5	55.02	447	49.5	6.48
O75828	Carbonyl reductase [NADPH] 3 OS=Homo sapiens GN=CBR3 PE=1 SV=3 - [CBR3_HUMAN]	0.0469	2	1	1	2	570200	1	1	1	1	0.0469	0.0469	3.07	29.98	277	30.8	6.18
P13987	CD59 glycoprotein OS=Homo sapiens GN=CD59 PE=1 SV=1 - [CD59_HUMAN]	0.1875	1	3	3	10	4618000	3	3	5	5	0.1875	0.1875	13.4	157.51	128	14.2	6.48
P60033	CD81 antigen OS=Homo sapiens GN=CD81 PE=1 SV=1 - [CD81_HUMAN]	0.1653	1	2	2	4	238000	2	2	2	2	0.1653	0.1653	2.34	29.74	236	25.8	5.29
P21926	CD9 antigen OS=Homo sapiens GN=CD9 PE=1 SV=4 - [CD9_HUMAN]	0.0439	1	1	1	2	4906000	1	1	1	1	0.0439	0.0439	2.89	40.76	228	25.4	7.15
P60953	Cell division control protein 42 homolog OS=Homo sapiens GN=CDC42 PE=1 SV=2 - [CDC42_HUMAN]	0.1099	4	1	2	4	197000	2	2	2	2	0.1099	0.1099	5.04	40.99	191	21.2	6.55
P13688	Carcinoembryonic antigen-related cell adhesion molecule 1 OS=Homo sapiens GN=CEACAM1 PE=1 SV=2 - [CEAM1_HUMAN]	0.0627	1	2	2	3	883600	2	1	2	1	0.0627	0.0304	5.02	32.79	526	57.5	5.97
Q07065	Cytoskeleton-associated protein 4 OS=Homo sapiens GN=CKAP4 PE=1 SV=2 - [CKAP4_HUMAN]	0.0116	1	1	1	1	65550	1		1		0.0116	0	2.36		602	66	5.92
O00299	Chloride intracellular channel protein 1 OS=Homo sapiens GN=CLIC1 PE=1 SV=4 - [CLIC1_HUMAN]	0.3071	1	4	4	9	834200	3	4	4	5	0.195	0.3071	8.9	130.95	241	26.9	5.17
P10909	Clusterin OS=Homo sapiens GN=CLU PE=1 SV=1 - [CLUS_HUMAN]	0.1559	1	6	6	11	3896000	6	5	6	5	0.1559	0.1425	13.81	184.51	449	52.5	6.27
Q9BYD5	Cornifelin OS=Homo sapiens GN=CNFN PE=1 SV=2 - [CNFN_HUMAN]	0.1964	1	1	1	2	0	1	1	1	1	0.1964	0.1964	4.1	29.16	112	12.4	6.1
P01024	Complement C3 OS=Homo sapiens GN=C3 PE=1 SV=2 - [CO3_HUMAN]	0.0289	1	4	4	7	432700	4	3	4	3	0.0289	0.0229	9.72	33.79	1663	187	6.4
P0C0L4	Complement C4-A OS=Homo sapiens GN=C4A PE=1 SV=2 - [CO4A_HUMAN]	0.0786	2	10	10	18	528300	10	7	11	7	0.0786	0.0493	18.67	185.32	1744	192.7	7.08
P23528	Cofilin-1 OS=Homo sapiens GN=CFL1 PE=1 SV=3 - [COF1_HUMAN]	0.2711	2	4	4	8	859400	4	4	4	4	0.2711	0.2711	13.28	117.8	166	18.5	8.09
P54108	Cysteine-rich secretory protein 3 OS=Homo sapiens GN=CRISP3 PE=1 SV=1 - [CRIS3_HUMAN]	0.1837	1	3	3	8	824200	3	2	5	3	0.1837	0.0694	7.84	54.79	245	27.6	7.8
Q9UBG3	Cornulin OS=Homo sapiens GN=CRNN PE=1 SV=1 - [CRNN_HUMAN]	0.396	1	13	13	33	5848000	12	13	17	16	0.3778	0.396	37.72	290.04	495	53.5	6.1
P02511	Alpha-crystallin B chain OS=Homo sapiens GN=CRYAB PE=1 SV=2 - [CRYAB_HUMAN]	0.0629	1	1	1	2	373800	1	1	1	1	0.0629	0.0629	2.73	37.02	175	20.1	7.33
P14406	Cytochrome c oxidase subunit 7A2, mitochondrial OS=Homo sapiens GN=COX7A2 PE=1 SV=1 - [CX7A2_HUMAN]	0.1566	1	1	1	2	311100	1	1	1	1	0.1566	0.1566	2.5	65.5	83	9.4	9.76
P04080	Cystatin-B OS=Homo sapiens GN=CSTB PE=1 SV=2 - [CYTB_HUMAN]	0.3367	1	3	3	10	18510000	3	3	5	5	0.3367	0.3367	13.52	177.29	98	11.1	7.56
P28325	Cystatin-D OS=Homo sapiens GN=CST5 PE=1 SV=1 - [CYTD_HUMAN]	0.4437	1	4	4	13	1825000	4	4	7	6	0.4437	0.4437	16.71	114.63	142	16.1	7.17
P01034	Cystatin-C OS=Homo sapiens GN=CST3 PE=1 SV=1 - [CYTC_HUMAN]	0.0753	1	1	1	2	496300	1	1	1	1	0.0753	0.0753	2.48	47.81	146	15.8	8.75
P01037	Cystatin-SN OS=Homo sapiens GN=CST1 PE=1 SV=3 - [CYTN_HUMAN]	0.3121	2	3	3	13	1877000	3	3	7	6	0.3121	0.3121	18.19	150.73	141	16.4	7.21
P09228	Cystatin-SA OS=Homo sapiens GN=CST2 PE=1 SV=1 - [CYTT_HUMAN]	0.2128	1	1	2	3	461900	1	2	1	2	0.1064	0.2128	2.86	48.16	141	16.4	4.93
P08174	Complement decay-accelerating factor OS=Homo sapiens GN=CD55 PE=1 SV=4 - [DAF_HUMAN]	0.0394	1	2	2	3	314300	1	2	1	2	0.0184	0.0394	0	41.48	381	41.4	7.59
P59665	Neutrophil defensin 1 OS=Homo sapiens GN=DEFA1 PE=1 SV=1 - [DEF1_HUMAN]	0.1915	2	2	2	6	41840000	2	2	3	3	0.1915	0.1915	8.58	97.24	94	10.2	6.99
P15924	Desmoplakin OS=Homo sapiens GN=DSP PE=1 SV=3 - [DESP_HUMAN]	0.1177	1	26	26	53	1078000	25	24	27	26	0.1142	0.1055	59.89	496.33	2871	331.6	6.81
P60981	Destrin OS=Homo sapiens GN=DSTN PE=1 SV=3 - [DEST_HUMAN]	0.2364	1	4	4	10	703000	4	3	6	4	0.2364	0.2	10.39	87.33	165	18.5	7.85
Q08211	ATP-dependent RNA helicase A OS=Homo sapiens GN=DHX9 PE=1 SV=4 - [DHX9_HUMAN]	0.0071	1	1	1	1	163500	1		1		0.0071	0	2.01		1270	140.9	6.84
Q9UGM3	Deleted in malignant brain tumors 1 protein OS=Homo sapiens GN=DMBT1 PE=1 SV=2 - [DMBT1_HUMAN]	0.3904	1	29	29	434	795100000	27	29	243	191	0.3854	0.3904	420.07	4083.96	2413	260.6	5.44
P27487	Dipeptidyl peptidase 4 OS=Homo sapiens GN=DPP4 PE=1 SV=2 - [DPP4_HUMAN]	0.0979	1	7	7	12	1115000	7	5	7	5	0.0979	0.0653	12.19	90.26	766	88.2	6.04
Q02487	Desmocollin-2 OS=Homo sapiens GN=DSC2 PE=1 SV=1 - [DSC2_HUMAN]	0.0322	2	2	2	5	360800	2	2	3	2	0.0322	0.0322	4.76	32.42	901	99.9	5.34
Q02413	Desmoglein-1 OS=Homo sapiens GN=DSG1 PE=1 SV=2 - [DSG1_HUMAN]	0.0782	1	5	5	16	1175000	5	5	8	8	0.0782	0.0782	22.35	197.2	1049	113.7	5.03
P32926	Desmoglein-3 OS=Homo sapiens GN=DSG3 PE=1 SV=2 - [DSG3_HUMAN]	0.1001	1	6	6	11	586800	6	5	6	5	0.1001	0.0781	14.86	116.06	999	107.5	5
P63167	Dynein light chain 1, cytoplasmic OS=Homo sapiens GN=DYNLL1 PE=1 SV=1 - [DYL1_HUMAN]	0.1236	2	1	1	2	563800	1	1	1	1	0.1236	0.1236	2.14	52.54	89	10.4	7.4
Q16610	Extracellular matrix protein 1 OS=Homo sapiens GN=ECM1 PE=1 SV=2 - [ECM1_HUMAN]	0.0537	1	2	2	4	296200	2	2	2	2	0.0537	0.0537	5.28	44.08	540	60.6	6.71
P68104	Elongation factor 1-alpha 1 OS=Homo sapiens GN=EEF1A1 PE=1 SV=1 - [EF1A1_HUMAN]	0.1753	3	8	8	16	1395000	7	7	8	8	0.1753	0.1732	19.07	177.34	462	50.1	9.01
P24534	Elongation factor 1-beta OS=Homo sapiens GN=EEF1B2 PE=1 SV=3 - [EF1B_HUMAN]	0.0578	1	1	1	2	222600	1	1	1	1	0.0578	0.0578	3.6	55.2	225	24.7	4.67
P26641	Elongation factor 1-gamma OS=Homo sapiens GN=EEF1G PE=1 SV=3 - [EF1G_HUMAN]	0.0229	1	1	1	2	79400	1	1	1	1	0.0229	0.0229	2.1	28.74	437	50.1	6.67
P13639	Elongation factor 2 OS=Homo sapiens GN=EEF2 PE=1 SV=4 - [EF2_HUMAN]	0.0117	1	1	1	2	152200	1	1	1	1	0.0117	0.0117	2.32	27.43	858	95.3	6.83
P49411	Elongation factor Tu, mitochondrial OS=Homo sapiens GN=TUFM PE=1 SV=2 - [EFTU_HUMAN]	0.0155	1	1	1	1	168200		1		1	0	0.0155		31.87	452	49.5	7.61
P08246	Neutrophil elastase OS=Homo sapiens GN=ELANE PE=1 SV=1 - [ELNE_HUMAN]	0.03	1	1	1	2	428800	1	1	1	1	0.03	0.03	2.34	42.47	267	28.5	9.35
P06733	Alpha-enolase OS=Homo sapiens GN=ENO1 PE=1 SV=2 - [ENOA_HUMAN]	0.0622	2	2	2	4	887000	2	2	2	2	0.0622	0.0622	7.1	85.74	434	47.1	7.39
Q96HE7	ERO1-like protein alpha OS=Homo sapiens GN=ERO1A PE=1 SV=2 - [ERO1A_HUMAN]	0.0299	1	1	1	2	337500	1	1	1	1	0.0299	0.0299	3.06	69.56	468	54.4	5.68
Q92817	Envoplakin OS=Homo sapiens GN=EVPL PE=1 SV=3 - [EVPL_HUMAN]	0.0084	1	1	1	2	95200	1	1	1	1	0.0084	0.0084	2.57	28.69	2033	231.5	6.96
P15311	Ezrin OS=Homo sapiens GN=EZR PE=1 SV=4 - [EZRI_HUMAN]	0.0358	3	2	2	4	370000	2	2	2	2	0.0358	0.0358	4.75	41	586	69.4	6.27
Q01469	Fatty acid-binding protein, epidermal OS=Homo sapiens GN=FABP5 PE=1 SV=3 - [FABP5_HUMAN]	0.4815	1	5	5	9	2224000	5	4	5	4	0.4815	0.3185	8.71	138.55	135	15.2	7.01
P23142	Fibulin-1 OS=Homo sapiens GN=FBLN1 PE=1 SV=4 - [FBLN1_HUMAN]	0.037	1	2	2	4	1299000	2	2	2	2	0.037	0.037	2.84	76.71	703	77.2	5.22
Q9Y6R7	IgGFc-binding protein OS=Homo sapiens GN=FCGBP PE=1 SV=3 - [FCGBP_HUMAN]	0.0376	1	12	12	23	879300	12	11	12	11	0.0376	0.0326	24.99	235.09	5405	571.6	5.34
P02771	Alpha-fetoprotein OS=Homo sapiens GN=AFP PE=1 SV=1 - [FETA_HUMAN]	0.0443	1	3	3	6	5018000	3	3	3	3	0.0443	0.0443	7.62	85.86	609	68.6	5.68
P02765	Alpha-2-HS-glycoprotein OS=Homo sapiens GN=AHSG PE=1 SV=1 - [FETUA_HUMAN]	0.0163	1	1	1	1	1223000		1		1	0	0.0163		26.66	367	39.3	5.72
P02671	Fibrinogen alpha chain OS=Homo sapiens GN=FGA PE=1 SV=2 - [FIBA_HUMAN]	0.015	1	1	1	2	980100	1	1	1	1	0.015	0.015	3.52	70.58	866	94.9	6.01
P02675	Fibrinogen beta chain OS=Homo sapiens GN=FGB PE=1 SV=2 - [FIBB_HUMAN]	0.0265	1	1	1	2	191400	1	1	1	1	0.0265	0.0265	2.31	40.87	491	55.9	8.27
P02679	Fibrinogen gamma chain OS=Homo sapiens GN=FGG PE=1 SV=3 - [FIBG_HUMAN]	0.0993	1	3	3	7	1171000	3	3	4	3	0.0993	0.0993	9.2	83.6	453	51.5	5.62
P15328	Folate receptor alpha OS=Homo sapiens GN=FOLR1 PE=1 SV=3 - [FOLR1_HUMAN]	0.0311	1	1	1	2	489500	1	1	1	1	0.0311	0.0311	2.5	46.17	257	29.8	7.97
P04406	Glyceraldehyde-3-phosphate dehydrogenase OS=Homo sapiens GN=GAPDH PE=1 SV=3 - [G3P_HUMAN]	0.1791	1	4	4	8	1555000	4	4	4	4	0.1791	0.1791	13.02	156.91	335	36	8.46
P06744	Glucose-6-phosphate isomerase OS=Homo sapiens GN=GPI PE=1 SV=4 - [G6PI_HUMAN]	0.0573	1	2	2	4	426100	2	2	2	2	0.0573	0.0573	6.22	67.01	558	63.1	8.32
Q14697	Neutral alpha-glucosidase AB OS=Homo sapiens GN=GANAB PE=1 SV=3 - [GANAB_HUMAN]	0.0328	1	3	3	6	674800	3	3	3	3	0.0328	0.0328	7.47	62.5	944	106.8	6.14
P06396	Gelsolin OS=Homo sapiens GN=GSN PE=1 SV=1 - [GELS_HUMAN]	0.0639	1	4	4	5	531000	4	1	4	1	0.0639	0.0166	5.82	67.89	782	85.6	6.28
P63092	Guanine nucleotide-binding protein G(s) subunit alpha isoforms short OS=Homo sapiens GN=GNAS PE=1 SV=1 - [GNAS2_HUMAN]	0.0939	12	3	3	6	541000	3	3	3	3	0.0939	0.0939	7.94	81.81	394	45.6	5.82
Q9NZH0	G-protein coupled receptor family C group 5 member B OS=Homo sapiens GN=GPRC5B PE=2 SV=2 - [GPC5B_HUMAN]	0.0596	1	2	2	4	845900	2	2	2	2	0.0596	0.0596	2.94	77.85	403	44.8	8.24
P11021	78 kDa glucose-regulated protein OS=Homo sapiens GN=HSPA5 PE=1 SV=2 - [GRP78_HUMAN]	0.0321	1	1	2	4	441100	2	2	2	2	0.0321	0.0321	4.77	39.37	654	72.3	5.16
P09211	Glutathione S-transferase P OS=Homo sapiens GN=GSTP1 PE=1 SV=2 - [GSTP1_HUMAN]	0.3476	1	4	4	10	923100	4	3	6	4	0.3476	0.2524	12.04	97.48	210	23.3	5.64
P0C0S5	Histone H2A.Z OS=Homo sapiens GN=H2AFZ PE=1 SV=2 - [H2AZ_HUMAN]	0.125	15	2	2	4	1156000	2	2	2	2	0.125	0.125	4.35	59.05	128	13.5	10.58
O60814	Histone H2B type 1-K OS=Homo sapiens GN=HIST1H2BK PE=1 SV=3 - [H2B1K_HUMAN]	0.119	14	1	1	5	181100	1	1	2	3	0.119	0.119	2.43	16.01	126	13.9	10.32
Q6NXT2	Histone H3.3C OS=Homo sapiens GN=H3F3C PE=1 SV=3 - [H3C_HUMAN]	0.0519	5	1	1	2	3130000	1	1	1	1	0.0519	0.0519	2.39	44.59	135	15.2	11.11
P62805	Histone H4 OS=Homo sapiens GN=HIST1H4A PE=1 SV=2 - [H4_HUMAN]	0.5049	1	5	5	10	1981000	5	5	5	5	0.5049	0.5049	12.07	136.08	103	11.4	11.36
P69905	Hemoglobin subunit alpha OS=Homo sapiens GN=HBA1 PE=1 SV=2 - [HBA_HUMAN]	0.3451	1	4	4	14	1607000	4	4	7	7	0.3451	0.3451	17.24	128.59	142	15.2	8.68
P68871	Hemoglobin subunit beta OS=Homo sapiens GN=HBB PE=1 SV=2 - [HBB_HUMAN]	0.4422	2	5	5	12	1622000	3	5	5	7	0.3265	0.4422	14.87	152.47	147	16	7.28
P61978	Heterogeneous nuclear ribonucleoprotein K OS=Homo sapiens GN=HNRNPK PE=1 SV=1 - [HNRPK_HUMAN]	0.0259	1	1	1	2	282000	1	1	1	1	0.0259	0.0259	2.3	34.84	463	50.9	5.54
P00738	Haptoglobin OS=Homo sapiens GN=HP PE=1 SV=1 - [HPT_HUMAN]	0.3424	2	9	9	20	2156000	9	8	10	10	0.3424	0.3005	24.01	191.09	406	45.2	6.58
P0DMV8;P0DMV9	Heat shock 70 kDa protein 1A OS=Homo sapiens GN=HSPA1A PE=1 SV=1 - [HS71A_HUMAN]	0.1576	5	6	8	17	1096000	8	8	9	8	0.1576	0.1576	18.98	248.36	641	70	5.66
P07900	Heat shock protein HSP 90-alpha OS=Homo sapiens GN=HSP90AA1 PE=1 SV=5 - [HS90A_HUMAN]	0.0519	4	1	3	6	698100	3	3	3	3	0.0519	0.0519	10.25	163.61	732	84.6	5.02
P08238	Heat shock protein HSP 90-beta OS=Homo sapiens GN=HSP90AB1 PE=1 SV=4 - [HS90B_HUMAN]	0.0677	5	2	4	7	725400	3	4	3	4	0.0525	0.0677	10	193.33	724	83.2	5.03
P11142	Heat shock cognate 71 kDa protein OS=Homo sapiens GN=HSPA8 PE=1 SV=1 - [HSP7C_HUMAN]	0.0604	2	1	3	6	1016000	3	3	3	3	0.0604	0.0604	8.31	88.68	646	70.9	5.52
P04792	Heat shock protein beta-1 OS=Homo sapiens GN=HSPB1 PE=1 SV=2 - [HSPB1_HUMAN]	0.3951	1	8	8	21	12890000	8	8	11	10	0.3951	0.3951	26.62	253.89	205	22.8	6.4
P23083	Ig heavy chain V-I region V35 OS=Homo sapiens PE=1 SV=1 - [HV103_HUMAN]	0.1026	1	1	1	2	2964000	1	1	1	1	0.1026	0.1026	1.9	32.17	117	13	9.55
P01743	Ig heavy chain V-I region HG3 OS=Homo sapiens PE=3 SV=1 - [HV102_HUMAN]	0.2222	1	2	2	6	5261000	2	2	3	3	0.2222	0.2222	8.49	82.94	117	12.9	8.92
P01824	Ig heavy chain V-II region WAH OS=Homo sapiens PE=1 SV=1 - [HV206_HUMAN]	0.1318	1	2	2	4	1227000	2	2	2	2	0.1318	0.1318	4.84	71.52	129	14.1	8.46
P04438	Ig heavy chain V-II region SESS OS=Homo sapiens PE=2 SV=1 - [HV208_HUMAN]	0.1565	2	2	2	2	1377000	1	1	1	1	0.1088	0.0476	2.12	48.71	147	16.3	7.09
P06331	Ig heavy chain V-II region ARH-77 OS=Homo sapiens PE=4 SV=1 - [HV209_HUMAN]	0.1712	2	2	2	10	7861000	2	2	5	5	0.1712	0.1712	12.98	147.55	146	16.2	8.28
P01763	Ig heavy chain V-III region WEA OS=Homo sapiens PE=1 SV=1 - [HV302_HUMAN]	0.3596	1	2	3	13	13400000	3	3	7	6	0.3596	0.3596	17.43	139.19	114	12.2	8.5
P01765	Ig heavy chain V-III region TIL OS=Homo sapiens PE=1 SV=1 - [HV304_HUMAN]	0.2609	3	1	2	25	43190000	2	2	13	12	0.2609	0.2609	35.98	296.7	115	12.3	9.13
P01768	Ig heavy chain V-III region CAM OS=Homo sapiens PE=1 SV=1 - [HV307_HUMAN]	0.3689	1	4	5	8	15320000		5		8		0.3689		210.34	122	13.7	9.63
P01767	Ig heavy chain V-III region BUT OS=Homo sapiens PE=1 SV=1 - [HV306_HUMAN]	0.3565	1	2	3	19	16810000	3	3	9	10	0.3565	0.3565	22.05	189.76	115	12.4	9.25
P01766	Ig heavy chain V-III region BRO OS=Homo sapiens PE=1 SV=1 - [HV305_HUMAN]	0.25	2	1	2	26	103500000	2	2	13	13	0.25	0.25	38.93	335.49	120	13.2	6.57
P01771	Ig heavy chain V-III region HIL OS=Homo sapiens PE=1 SV=1 - [HV310_HUMAN]	0.0909	1	1	1	2	811300	1	1	1	1	0.0909	0.0909	2.49	35.46	121	13.6	9.36
P01779	Ig heavy chain V-III region TUR OS=Homo sapiens PE=1 SV=1 - [HV318_HUMAN]	0.2672	4	1	2	17	36390000	2	2	9	8	0.2672	0.2672	24.99	197.75	116	12.4	9.73
P01781	Ig heavy chain V-III region GAL OS=Homo sapiens PE=1 SV=1 - [HV320_HUMAN]	0.3103	2	3	3	10	7468000	3	3	6	4	0.3103	0.3103	17	171.85	116	12.7	8.48
P01780	Ig heavy chain V-III region JON OS=Homo sapiens PE=1 SV=1 - [HV319_HUMAN]	0.1652	1	1	1	2	380100	1	1	1	1	0.1652	0.1652	3.45	77.81	115	12.6	9.29
P60842	Eukaryotic initiation factor 4A-I OS=Homo sapiens GN=EIF4A1 PE=1 SV=1 - [IF4A1_HUMAN]	0.0246	2	1	1	2	228600	1	1	1	1	0.0246	0.0246	2.82	42.32	406	46.1	5.48
P01876	Ig alpha-1 chain C region OS=Homo sapiens GN=IGHA1 PE=1 SV=2 - [IGHA1_HUMAN]	0.6431	1	9	18	160	365600000	18	16	87	73	0.6431	0.5354	192.94	1481.44	353	37.6	6.51
P01877	Ig alpha-2 chain C region OS=Homo sapiens GN=IGHA2 PE=1 SV=3 - [IGHA2_HUMAN]	0.4912	1	5	14	135	368300000	14	13	72	63	0.4912	0.4912	151.66	1252.68	340	36.5	6.1
P01857	Ig gamma-1 chain C region OS=Homo sapiens GN=IGHG1 PE=1 SV=1 - [IGHG1_HUMAN]	0.3273	2	6	7	17	9246000	7	6	10	7	0.3273	0.2606	24	183.67	330	36.1	8.19
P01859	Ig gamma-2 chain C region OS=Homo sapiens GN=IGHG2 PE=1 SV=2 - [IGHG2_HUMAN]	0.1748	1	3	4	8	8667000	4	3	5	3	0.1748	0.1227	12.44	142.79	326	35.9	7.59
P01871	Ig mu chain C region OS=Homo sapiens GN=IGHM PE=1 SV=3 - [IGHM_HUMAN]	0.3982	2	15	15	73	66730000	13	15	36	37	0.3628	0.3982	90.32	738.72	452	49.3	6.77
P01591	Immunoglobulin J chain OS=Homo sapiens GN=JCHAIN PE=1 SV=4 - [IGJ_HUMAN]	0.6415	1	8	8	23	116100000	8	8	11	12	0.6415	0.6415	27	276.43	159	18.1	5.24
P01834	Ig kappa chain C region OS=Homo sapiens GN=IGKC PE=1 SV=1 - [IGKC_HUMAN]	0.8396	1	7	7	166	282800000	7	5	91	75	0.8396	0.8019	213.72	1745.06	106	11.6	5.87
P15814	Immunoglobulin lambda-like polypeptide 1 OS=Homo sapiens GN=IGLL1 PE=1 SV=1 - [IGLL1_HUMAN]	0.0704	1	1	1	2	811100	1	1	1	1	0.0704	0.0704	3.16	38.04	213	22.9	10.07
B9A064	Immunoglobulin lambda-like polypeptide 5 OS=Homo sapiens GN=IGLL5 PE=2 SV=2 - [IGLL5_HUMAN]	0.3271	2	3	6	51	125200000	6	6	26	25	0.3271	0.3271	65.85	557.83	214	23	8.84
P18510	Interleukin-1 receptor antagonist protein OS=Homo sapiens GN=IL1RN PE=1 SV=1 - [IL1RA_HUMAN]	0.1921	1	2	2	4	1506000	2	2	2	2	0.1921	0.1921	8.8	104.77	177	20	6.19
Q9UHA7	Interleukin-36 alpha OS=Homo sapiens GN=IL36A PE=1 SV=1 - [IL36A_HUMAN]	0.0633	1	1	1	2	459400	1	1	1	1	0.0633	0.0633	2.88	37.59	158	17.7	6.3
P30740	Leukocyte elastase inhibitor OS=Homo sapiens GN=SERPINB1 PE=1 SV=1 - [ILEU_HUMAN]	0.1161	1	3	3	6	872600	3	3	3	3	0.1161	0.1161	2.75	69.26	379	42.7	6.28
P58062	Serine protease inhibitor Kazal-type 7 OS=Homo sapiens GN=SPINK7 PE=1 SV=1 - [ISK7_HUMAN]	0.1059	1	1	1	2	257400	1	1	1	1	0.1059	0.1059	2.51	30.06	85	9.2	7.58
P20702	Integrin alpha-X OS=Homo sapiens GN=ITGAX PE=1 SV=3 - [ITAX_HUMAN]	0.0112	1	1	1	1	18190000		1		1	0	0.0112		20.99	1163	127.7	6.64
P19823	Inter-alpha-trypsin inhibitor heavy chain H2 OS=Homo sapiens GN=ITIH2 PE=1 SV=2 - [ITIH2_HUMAN]	0.0275	1	2	2	3	576000	2	1	2	1	0.0275	0.0159	2.64	39.21	946	106.4	6.86
Q14624	Inter-alpha-trypsin inhibitor heavy chain H4 OS=Homo sapiens GN=ITIH4 PE=1 SV=4 - [ITIH4_HUMAN]	0.0269	1	3	3	5	297800	2	3	2	3	0.0183	0.0269	4.52	45.73	930	103.3	6.98
P13645	Keratin, type I cytoskeletal 10 OS=Homo sapiens GN=KRT10 PE=1 SV=6 - [K1C10_HUMAN]	0.4007	12	19	23	51	51360000	20	23	24	27	0.3733	0.4007	71.57	941.41	584	58.8	5.21
P13646	Keratin, type I cytoskeletal 13 OS=Homo sapiens GN=KRT13 PE=1 SV=4 - [K1C13_HUMAN]	0.631	16	17	30	193	213100000	30	29	100	93	0.631	0.6179	232.66	2227.57	458	49.6	4.96
P02533	Keratin, type I cytoskeletal 14 OS=Homo sapiens GN=KRT14 PE=1 SV=4 - [K1C14_HUMAN]	0.625	9	10	28	86	135800000	25	28	42	44	0.5805	0.625	127.52	1408.45	472	51.5	5.16
P19012	Keratin, type I cytoskeletal 15 OS=Homo sapiens GN=KRT15 PE=1 SV=3 - [K1C15_HUMAN]	0.3202	8	3	18	72	182800000	17	16	37	35	0.3048	0.2785	101.35	906.1	456	49.2	4.77
P08779	Keratin, type I cytoskeletal 16 OS=Homo sapiens GN=KRT16 PE=1 SV=4 - [K1C16_HUMAN]	0.6152	9	14	28	83	135800000	25	28	40	43	0.5729	0.6152	122.39	1304.04	473	51.2	5.05
Q04695	Keratin, type I cytoskeletal 17 OS=Homo sapiens GN=KRT17 PE=1 SV=2 - [K1C17_HUMAN]	0.2778	8	3	15	40	96220000	13	15	19	21	0.2477	0.2778	56.86	658.26	432	48.1	5.02
P08727	Keratin, type I cytoskeletal 19 OS=Homo sapiens GN=KRT19 PE=1 SV=4 - [K1C19_HUMAN]	0.3475	8	4	14	45	112300000	13	14	22	23	0.33	0.3475	59.69	703.73	400	44.1	5.14
P35527	Keratin, type I cytoskeletal 9 OS=Homo sapiens GN=KRT9 PE=1 SV=3 - [K1C9_HUMAN]	0.3596	1	15	16	42	7136000	15	16	21	21	0.3596	0.3596	52.32	468.34	623	62	5.24
P35908	Keratin, type II cytoskeletal 2 epidermal OS=Homo sapiens GN=KRT2 PE=1 SV=2 - [K22E_HUMAN]	0.2144	3	7	15	49	64790000	15	15	25	24	0.2144	0.2144	73.79	717.05	639	65.4	8
Q01546	Keratin, type II cytoskeletal 2 oral OS=Homo sapiens GN=KRT76 PE=1 SV=2 - [K22O_HUMAN]	0.174	6	6	14	39	31780000	14	14	20	19	0.174	0.174	50.83	473.58	638	65.8	8.12
P04264	Keratin, type II cytoskeletal 1 OS=Homo sapiens GN=KRT1 PE=1 SV=6 - [K2C1_HUMAN]	0.4814	3	22	29	97	39920000	29	28	50	47	0.4814	0.4658	124.15	1327.3	644	66	8.12
P12035	Keratin, type II cytoskeletal 3 OS=Homo sapiens GN=KRT3 PE=1 SV=3 - [K2C3_HUMAN]	0.2691	7	10	22	67	46010000	22	21	35	32	0.2691	0.2532	97.56	854.08	628	64.4	6.48
P19013	Keratin, type II cytoskeletal 4 OS=Homo sapiens GN=KRT4 PE=1 SV=4 - [K2C4_HUMAN]	0.6199	1	35	44	191	141700000	42	44	100	91	0.6086	0.6199	278.06	2542.67	534	57.2	6.61
P13647	Keratin, type II cytoskeletal 5 OS=Homo sapiens GN=KRT5 PE=1 SV=3 - [K2C5_HUMAN]	0.461	7	20	34	117	58950000	33	34	58	59	0.4475	0.461	157.57	1581.17	590	62.3	7.74
P02538	Keratin, type II cytoskeletal 6A OS=Homo sapiens GN=KRT6A PE=1 SV=3 - [K2C6A_HUMAN]	0.5567	7	2	40	139	69740000	39	38	71	68	0.5567	0.5514	184.3	1858.63	564	60	8
P04259	Keratin, type II cytoskeletal 6B OS=Homo sapiens GN=KRT6B PE=1 SV=5 - [K2C6B_HUMAN]	0.555	7	2	39	133	69740000	38	37	67	66	0.555	0.5496	171.68	1707.73	564	60	8
P48668	Keratin, type II cytoskeletal 6C OS=Homo sapiens GN=KRT6C PE=1 SV=3 - [K2C6C_HUMAN]	0.5567	7	1	39	133	69740000	38	37	67	66	0.5567	0.5514	176.68	1782.28	564	60	8
Q86Y46	Keratin, type II cytoskeletal 73 OS=Homo sapiens GN=KRT73 PE=1 SV=1 - [K2C73_HUMAN]	0.1111	3	0	8	48	50380000	8	8	24	24	0.1111	0.1111	82.76	773.85	540	58.9	7.23
Q7RTS7	Keratin, type II cytoskeletal 74 OS=Homo sapiens GN=KRT74 PE=1 SV=2 - [K2C74_HUMAN]	0.0983	2	1	7	26	26490000	7	7	13	13	0.0983	0.0983	44.98	352.03	529	57.8	7.71
Q8N1N4	Keratin, type II cytoskeletal 78 OS=Homo sapiens GN=KRT78 PE=2 SV=2 - [K2C78_HUMAN]	0.4154	5	19	22	55	13540000	21	22	28	27	0.4	0.4154	74.16	739.93	520	56.8	6.02
Q6KB66	Keratin, type II cytoskeletal 80 OS=Homo sapiens GN=KRT80 PE=1 SV=2 - [K2C80_HUMAN]	0.0531	1	1	2	4	184600	2	2	2	2	0.0531	0.0531	6.56	66.22	452	50.5	5.67
O75164	Lysine-specific demethylase 4A OS=Homo sapiens GN=KDM4A PE=1 SV=2 - [KDM4A_HUMAN]	0.0075	1	1	1	2	620800	1	1	1	1	0.0075	0.0075	1.71	0	1064	120.6	5.85
P06870	Kallikrein-1 OS=Homo sapiens GN=KLK1 PE=1 SV=2 - [KLK1_HUMAN]	0.0496	1	1	1	2	1979000	1	1	1	1	0.0496	0.0496	3.32	53.49	262	28.9	4.83
P14618	Pyruvate kinase PKM OS=Homo sapiens GN=PKM PE=1 SV=4 - [KPYM_HUMAN]	0.2015	1	8	8	20	1142000	8	7	11	9	0.2015	0.1714	26.52	238.21	531	57.9	7.84
P01597	Ig kappa chain V-I region DEE OS=Homo sapiens PE=1 SV=1 - [KV105_HUMAN]	0.1667	7	1	2	13	98090000	1	2	6	7	0.1667	0.1667	19.39	255.86	108	11.7	9.36
P01598	Ig kappa chain V-I region EU OS=Homo sapiens PE=1 SV=1 - [KV106_HUMAN]	0.2685	3	2	2	12	24730000	2	2	6	6	0.2685	0.2685	21.6	308.64	108	11.8	8.44
P01604	Ig kappa chain V-I region Kue OS=Homo sapiens PE=1 SV=1 - [KV112_HUMAN]	0.1019	1	1	1	2	462500	1	1	1	1	0.1019	0.1019	2.12	28.77	108	12.1	8.81
P01605	Ig kappa chain V-I region Lay OS=Homo sapiens PE=1 SV=1 - [KV113_HUMAN]	0.25	2	1	2	4	5183000	2	2	2	2	0.25	0.25	4.93	39.44	108	11.8	7.96
P01606	Ig kappa chain V-I region OU OS=Homo sapiens PE=1 SV=1 - [KV114_HUMAN]	0.1667	7	1	2	7	98090000		2		7	0	0.1667		261.75	108	11.8	9.91
P01608	Ig kappa chain V-I region Roy OS=Homo sapiens PE=1 SV=1 - [KV116_HUMAN]	0.2407	7	1	2	9	51070000	2	2	2	7	0.2407	0.2407	5.27	216.55	108	11.8	5.36
P01611	Ig kappa chain V-I region Wes OS=Homo sapiens PE=1 SV=1 - [KV119_HUMAN]	0.3148	1	2	2	6	4658000	2	2	3	3	0.3148	0.3148	10.32	153.28	108	11.6	7.28
P01609	Ig kappa chain V-I region Scw OS=Homo sapiens PE=1 SV=1 - [KV117_HUMAN]	0.2778	7	1	2	13	50590000	2	2	4	9	0.2778	0.2778	12.13	324.93	108	11.8	6
P01612	Ig kappa chain V-I region Mev OS=Homo sapiens PE=1 SV=1 - [KV120_HUMAN]	0.1651	1	1	1	4	2048000	1	1	2	2	0.1651	0.1651	6.38	70.18	109	11.9	6.57
P01613	Ig kappa chain V-I region Ni OS=Homo sapiens PE=1 SV=1 - [KV121_HUMAN]	0.3036	1	2	2	8	7551000	2	2	4	4	0.3036	0.3036	17.53	207.26	112	12.2	5.36
P04430	Ig kappa chain V-I region BAN OS=Homo sapiens PE=1 SV=1 - [KV122_HUMAN]	0.1667	1	1	1	5	6322000	1	1	3	2	0.1667	0.1667	8.82	129	108	11.8	8.44
P01615	Ig kappa chain V-II region FR OS=Homo sapiens PE=1 SV=1 - [KV202_HUMAN]	0.115	1	1	1	1	1950000	1		1		0.115	0	2.42		113	12.7	7.94
P01617	Ig kappa chain V-II region TEW OS=Homo sapiens PE=1 SV=1 - [KV204_HUMAN]	0.3894	5	3	3	13	48890000	3	2	7	6	0.3894	0.3274	17.59	239.75	113	12.3	6
P01619	Ig kappa chain V-III region B6 OS=Homo sapiens PE=1 SV=1 - [KV301_HUMAN]	0.3148	1	2	3	10	53390000	1	3	1	9	0.1481	0.3148	3.25	255.44	108	11.6	9.25
P01621	Ig kappa chain V-III region NG9 (Fragment) OS=Homo sapiens PE=2 SV=1 - [KV303_HUMAN]	0.38	1	1	2	3	879600	2	1	2	1	0.38	0.16	2.09	41.69	100	10.7	6.52
P04206	Ig kappa chain V-III region GOL OS=Homo sapiens PE=1 SV=1 - [KV307_HUMAN]	0.4862	2	1	3	14	45720000	3	3	8	6	0.4862	0.4862	25.37	175.95	109	11.8	9.25
P04207	Ig kappa chain V-III region CLL OS=Homo sapiens PE=4 SV=2 - [KV308_HUMAN]	0.1938	2	1	2	4	6232000	2	2	2	2	0.1938	0.1938	5.32	38.95	129	14.3	8.51
P04434	Ig kappa chain V-III region VH (Fragment) OS=Homo sapiens PE=4 SV=1 - [KV310_HUMAN]	0.2328	2	1	2	4	5503000	2	2	2	2	0.2328	0.2328	5.24	53.14	116	12.7	5.94
P04433	Ig kappa chain V-III region VG (Fragment) OS=Homo sapiens PE=1 SV=1 - [KV309_HUMAN]	0.0783	1	1	1	2	13740000	1	1	1	1	0.0783	0.0783	2.43	63.7	115	12.6	4.96
P06311	Ig kappa chain V-III region IARC/BL41 OS=Homo sapiens PE=4 SV=1 - [KV311_HUMAN]	0.2422	1	2	2	4	691600	2	2	2	2	0.2422	0.2422	5.88	50.57	128	14.1	6.61
P18135	Ig kappa chain V-III region HAH OS=Homo sapiens PE=2 SV=1 - [KV312_HUMAN]	0.3643	2	1	3	5	15110000	3	2	3	2	0.3643	0.1938	7.2	122.17	129	14.1	7.96
P06312	Ig kappa chain V-IV region (Fragment) OS=Homo sapiens GN=IGKV4-1 PE=4 SV=1 - [KV401_HUMAN]	0.2975	4	1	3	8	2065000	3	3	4	4	0.2975	0.2975	13	85.06	121	13.4	5.25
P01625	Ig kappa chain V-IV region Len OS=Homo sapiens PE=1 SV=2 - [KV402_HUMAN]	0.3684	2	1	3	18	13160000	3	3	9	9	0.3684	0.3684	31.09	239.97	114	12.6	7.93
P0CG05	Ig lambda-2 chain C regions OS=Homo sapiens GN=IGLC2 PE=1 SV=1 - [LAC2_HUMAN]	0.5849	3	1	5	52	142500000	5	5	28	24	0.5849	0.5849	71.06	598.33	106	11.3	7.24
A0M8Q6	Ig lambda-7 chain C region OS=Homo sapiens GN=IGLC7 PE=4 SV=2 - [LAC7_HUMAN]	0.4151	1	1	3	38	84790000	2	3	20	18	0.3208	0.4151	56.28	389.45	106	11.3	8.28
P31025	Lipocalin-1 OS=Homo sapiens GN=LCN1 PE=1 SV=1 - [LCN1_HUMAN]	0.2045	1	3	3	5	823500	2	3	2	3	0.1591	0.2045	2.54	56.73	176	19.2	5.58
P00338	L-lactate dehydrogenase A chain OS=Homo sapiens GN=LDHA PE=1 SV=2 - [LDHA_HUMAN]	0.0994	4	3	3	6	277300	3	3	3	3	0.0994	0.0994	8.16	67.78	332	36.7	8.27
Q6P5S2	Protein LEG1 homolog OS=Homo sapiens GN=LEG1 PE=1 SV=2 - [LEG1H_HUMAN]	0.0576	1	2	2	4	532000	2	2	2	2	0.0576	0.0576	4.19	76.46	330	37.9	6.15
P17931	Galectin-3 OS=Homo sapiens GN=LGALS3 PE=1 SV=5 - [LEG3_HUMAN]	0.044	1	1	1	2	813500	1	1	1	1	0.044	0.044	2.69	33.23	250	26.1	8.56
P47929	Galectin-7 OS=Homo sapiens GN=LGALS7 PE=1 SV=2 - [LEG7_HUMAN]	0.5662	1	5	5	12	5251000	5	5	6	6	0.5662	0.5662	18.63	155.82	136	15.1	7.62
Q08380	Galectin-3-binding protein OS=Homo sapiens GN=LGALS3BP PE=1 SV=1 - [LG3BP_HUMAN]	0.3761	1	16	16	66	35770000	16	14	35	31	0.3761	0.3299	69.14	617.74	585	65.3	5.27
P02545	Prelamin-A/C OS=Homo sapiens GN=LMNA PE=1 SV=1 - [LMNA_HUMAN]	0.1551	3	9	9	22	788700	9	9	11	11	0.1551	0.1551	32.74	320.93	664	74.1	7.02
P04211	Ig lambda chain V region 4A OS=Homo sapiens PE=4 SV=1 - [LV001_HUMAN]	0.1368	1	2	2	3	2399000	1	2	1	2	0.0769	0.1368	2.04	43.65	117	12.4	7.03
P01702	Ig lambda chain V-I region NIG-64 OS=Homo sapiens PE=1 SV=1 - [LV104_HUMAN]	0.0721	2	1	1	2	8477000	1	1	1	1	0.0721	0.0721	1.81	33.94	111	11.4	4.89
P01703	Ig lambda chain V-I region NEWM OS=Homo sapiens PE=1 SV=1 - [LV105_HUMAN]	0.1068	1	1	1	2	1212000	1	1	1	1	0.1068	0.1068	2.92	49.73	103	10.9	9.29
P04208	Ig lambda chain V-I region WAH OS=Homo sapiens PE=1 SV=1 - [LV106_HUMAN]	0.1193	2	1	1	2	12350000	1	1	1	1	0.1193	0.1193	3.26	80.23	109	11.7	6.54
P01714	Ig lambda chain V-III region SH OS=Homo sapiens PE=1 SV=1 - [LV301_HUMAN]	0.25	1	2	2	6	1961000	2	2	3	3	0.25	0.25	10.17	139.66	108	11.4	6.52
P80748	Ig lambda chain V-III region LOI OS=Homo sapiens PE=1 SV=1 - [LV302_HUMAN]	0.3784	1	3	3	8	10780000	3	3	4	4	0.3784	0.3784	14.05	162.68	111	11.9	5.08
P01715	Ig lambda chain V-IV region Bau OS=Homo sapiens PE=1 SV=1 - [LV401_HUMAN]	0.0755	1	1	1	1	2024000	1		1		0.0755	0	2.6		106	11.3	5.24
P01717	Ig lambda chain V-IV region Hil OS=Homo sapiens PE=1 SV=1 - [LV403_HUMAN]	0.1776	1	1	1	2	17920000	1	1	1	1	0.1776	0.1776	2.6	39.82	107	11.5	6.51
P06889	Ig lambda chain V-IV region MOL OS=Homo sapiens PE=1 SV=1 - [LV405_HUMAN]	0.2358	1	1	1	1	1297000	1		1		0.2358	0	2.2		106	11.3	4.42
P06317	Ig lambda chain V-VI region SUT OS=Homo sapiens PE=1 SV=1 - [LV603_HUMAN]	0.0631	1	1	1	2	396500	1	1	1	1	0.0631	0.0631	1.79	31.99	111	12.2	5.12
P06318	Ig lambda chain V-VI region WLT OS=Homo sapiens PE=1 SV=1 - [LV604_HUMAN]	0.1802	2	1	1	2	2962000	1	1	1	1	0.1802	0.1802	4.42	85.93	111	12	4.78
Q14210	Lymphocyte antigen 6D OS=Homo sapiens GN=LY6D PE=1 SV=1 - [LY6D_HUMAN]	0.3438	1	2	2	2	757300	2		2		0.3438	0	1.68		128	13.3	8.21
P61626	Lysozyme C OS=Homo sapiens GN=LYZ PE=1 SV=1 - [LYSC_HUMAN]	0.4527	1	5	5	10	7613000	5	5	5	5	0.4527	0.4527	8.53	130.42	148	16.5	9.16
Q9NX63	MICOS complex subunit MIC19 OS=Homo sapiens GN=CHCHD3 PE=1 SV=1 - [MIC19_HUMAN]	0.0529	1	1	1	3	1435000	1	1	2	1	0.0529	0.0529	5.84	27.1	227	26.1	8.28
P19105	Myosin regulatory light chain 12A OS=Homo sapiens GN=MYL12A PE=1 SV=2 - [ML12A_HUMAN]	0.0585	2	1	1	2	602900	1	1	1	1	0.0585	0.0585	2.22	43.28	171	19.8	4.81
Q9HC84	Mucin-5B OS=Homo sapiens GN=MUC5B PE=1 SV=3 - [MUC5B_HUMAN]	0.1451	3	54	54	126	22680000	52	48	67	59	0.1395	0.1305	181.07	1710.78	5762	596	6.64
Q8TAX7	Mucin-7 OS=Homo sapiens GN=MUC7 PE=1 SV=2 - [MUC7_HUMAN]	0.0212	1	1	1	1	743700		1		1		0.0212		24.61	377	39.1	8.78
P35579	Myosin-9 OS=Homo sapiens GN=MYH9 PE=1 SV=4 - [MYH9_HUMAN]	0.1791	4	25	25	54	1553000	25	23	28	26	0.1791	0.1597	71.13	617.12	1960	226.4	5.6
P60660	Myosin light polypeptide 6 OS=Homo sapiens GN=MYL6 PE=1 SV=2 - [MYL6_HUMAN]	0.5033	4	7	7	17	1876000	7	7	9	8	0.5033	0.5033	18.5	225.25	151	16.9	4.65
O60361	Putative nucleoside diphosphate kinase OS=Homo sapiens GN=NME2P1 PE=5 SV=1 - [NDK8_HUMAN]	0.1241	3	1	1	2	1182000	1	1	1	1	0.1241	0.1241	2.67	30.27	137	15.5	8.57
P80188	Neutrophil gelatinase-associated lipocalin OS=Homo sapiens GN=LCN2 PE=1 SV=2 - [NGAL_HUMAN]	0.1818	1	2	2	5	498700	2	2	3	2	0.1818	0.1818	6.83	60.71	198	22.6	8.91
O14745	Na(+)/H(+) exchange regulatory cofactor NHE-RF1 OS=Homo sapiens GN=SLC9A3R1 PE=1 SV=4 - [NHRF1_HUMAN]	0.1089	1	3	3	6	682700	3	3	3	3	0.1089	0.1089	7.78	70.76	358	38.8	5.77
Q15365	Poly(rC)-binding protein 1 OS=Homo sapiens GN=PCBP1 PE=1 SV=2 - [PCBP1_HUMAN]	0.0393	1	1	1	2	401800	1	1	1	1	0.0393	0.0393	2.85	30.02	356	37.5	7.09
Q8WUM4	Programmed cell death 6-interacting protein OS=Homo sapiens GN=PDCD6IP PE=1 SV=1 - [PDC6I_HUMAN]	0.106	1	9	9	19	649400	9	8	10	9	0.106	0.0968	24.84	222.93	868	96	6.52
P07237	Protein disulfide-isomerase OS=Homo sapiens GN=P4HB PE=1 SV=3 - [PDIA1_HUMAN]	0.1378	1	6	6	11	628500	6	5	6	5	0.1378	0.124	16.82	114.75	508	57.1	4.87
P30101	Protein disulfide-isomerase A3 OS=Homo sapiens GN=PDIA3 PE=1 SV=4 - [PDIA3_HUMAN]	0.0218	1	1	1	2	234300	1	1	1	1	0.0218	0.0218	1.94	30.09	505	56.7	6.35
P30086	Phosphatidylethanolamine-binding protein 1 OS=Homo sapiens GN=PEBP1 PE=1 SV=3 - [PEBP1_HUMAN]	0.0428	1	1	1	2	101100	1	1	1	1	0.0428	0.0428	1.7	22.36	187	21	7.53
O60437	Periplakin OS=Homo sapiens GN=PPL PE=1 SV=4 - [PEPL_HUMAN]	0.0308	1	4	4	8	494000	4	4	4	4	0.0308	0.0308	12.82	83.62	1756	204.6	5.6
P22079	Lactoperoxidase OS=Homo sapiens GN=LPO PE=1 SV=2 - [PERL_HUMAN]	0.0267	1	1	1	4	505600	1	1	2	2	0.0267	0.0267	2.74	31.91	712	80.2	8.62
P05164	Myeloperoxidase OS=Homo sapiens GN=MPO PE=1 SV=1 - [PERM_HUMAN]	0.0658	1	4	4	8	1051000	4	4	4	4	0.0658	0.0658	11.07	131.1	745	83.8	8.97
P15259	Phosphoglycerate mutase 2 OS=Homo sapiens GN=PGAM2 PE=1 SV=3 - [PGAM2_HUMAN]	0.0553	3	1	1	2	510500	1	1	1	1	0.0553	0.0553	2.09	24.96	253	28.7	8.88
P01833	Polymeric immunoglobulin receptor OS=Homo sapiens GN=PIGR PE=1 SV=4 - [PIGR_HUMAN]	0.377	1	26	26	154	201900000	24	26	82	72	0.3547	0.377	217.96	1774.89	764	83.2	5.74
P12273	Prolactin-inducible protein OS=Homo sapiens GN=PIP PE=1 SV=1 - [PIP_HUMAN]	0.5548	1	6	6	20	28420000	6	6	10	10	0.5548	0.5548	28.88	262.89	146	16.6	8.05
Q13835	Plakophilin-1 OS=Homo sapiens GN=PKP1 PE=1 SV=2 - [PKP1_HUMAN]	0.0669	1	3	3	5	729900	3	2	3	2	0.0669	0.0522	6.42	56.33	747	82.8	9.13
P14923	Junction plakoglobin OS=Homo sapiens GN=JUP PE=1 SV=3 - [PLAK_HUMAN]	0.2268	2	11	11	19	1122000	10	9	10	9	0.2134	0.1718	18.85	214.01	745	81.7	6.14
Q02809	Procollagen-lysine,2-oxoglutarate 5-dioxygenase 1 OS=Homo sapiens GN=PLOD1 PE=1 SV=2 - [PLOD1_HUMAN]	0.0206	1	1	1	2	160700	1	1	1	1	0.0206	0.0206	3.29	20.34	727	83.5	6.95
P13796	Plastin-2 OS=Homo sapiens GN=LCP1 PE=1 SV=6 - [PLSL_HUMAN]	0.0144	1	1	1	2	186400	1	1	1	1	0.0144	0.0144	2.52	23.76	627	70.2	5.43
P13797	Plastin-3 OS=Homo sapiens GN=PLS3 PE=1 SV=4 - [PLST_HUMAN]	0.0365	1	2	2	4	317000	2	2	2	2	0.0365	0.0365	5.42	35.93	630	70.8	5.6
P62937	Peptidyl-prolyl cis-trans isomerase A OS=Homo sapiens GN=PPIA PE=1 SV=2 - [PPIA_HUMAN]	0.3576	1	5	5	10	1401000	5	5	5	5	0.3576	0.3576	13.43	141.75	165	18	7.81
Q06830	Peroxiredoxin-1 OS=Homo sapiens GN=PRDX1 PE=1 SV=1 - [PRDX1_HUMAN]	0.3869	2	6	7	13	2870000	7	6	7	6	0.3869	0.3467	16.12	92.44	199	22.1	8.13
Q13162	Peroxiredoxin-4 OS=Homo sapiens GN=PRDX4 PE=1 SV=1 - [PRDX4_HUMAN]	0.2399	1	4	5	10	1303000	5	5	5	5	0.2399	0.2399	9.88	85.02	271	30.5	6.29
P30044	Peroxiredoxin-5, mitochondrial OS=Homo sapiens GN=PRDX5 PE=1 SV=4 - [PRDX5_HUMAN]	0.0888	1	2	2	4	390000	2	2	2	2	0.0888	0.0888	5.31	61.25	214	22.1	8.7
P30041	Peroxiredoxin-6 OS=Homo sapiens GN=PRDX6 PE=1 SV=3 - [PRDX6_HUMAN]	0.4018	1	7	7	15	838900	6	6	6	9	0.308	0.3705	14.36	129.79	224	25	6.38
P07737	Profilin-1 OS=Homo sapiens GN=PFN1 PE=1 SV=2 - [PROF1_HUMAN]	0.2143	1	2	2	4	1117000	2	2	2	2	0.2143	0.2143	6.54	73.87	140	15	8.27
O43490	Prominin-1 OS=Homo sapiens GN=PROM1 PE=1 SV=1 - [PROM1_HUMAN]	0.1121	1	6	6	13	1464000	5	6	6	7	0.1017	0.1121	13.64	139.33	865	97.1	7.27
P25789	Proteasome subunit alpha type-4 OS=Homo sapiens GN=PSMA4 PE=1 SV=1 - [PSA4_HUMAN]	0.0383	1	1	1	2	169200	1	1	1	1	0.0383	0.0383	2.5	22.39	261	29.5	7.72
P61026	Ras-related protein Rab-10 OS=Homo sapiens GN=RAB10 PE=1 SV=1 - [RAB10_HUMAN]	0.11	24	2	2	4	483400	2	2	2	2	0.11	0.11	4.02	54.19	200	22.5	8.38
P20339	Ras-related protein Rab-5A OS=Homo sapiens GN=RAB5A PE=1 SV=2 - [RAB5A_HUMAN]	0.0512	3	1	1	2	451200	1	1	1	1	0.0512	0.0512	3.17	57.83	215	23.6	8.15
P15153	Ras-related C3 botulinum toxin substrate 2 OS=Homo sapiens GN=RAC2 PE=1 SV=1 - [RAC2_HUMAN]	0.151	6	2	3	6	340400	3	3	3	3	0.151	0.151	6.6	69.91	192	21.4	7.61
P61224	Ras-related protein Rap-1b OS=Homo sapiens GN=RAP1B PE=1 SV=1 - [RAP1B_HUMAN]	0.0598	2	1	1	2	312300	1	1	1	1	0.0598	0.0598	2.35	40.88	184	20.8	5.78
P62491	Ras-related protein Rab-11A OS=Homo sapiens GN=RAB11A PE=1 SV=3 - [RB11A_HUMAN]	0.0509	2	1	1	2	205400	1	1	1	1	0.0509	0.0509	2.51	29.64	216	24.4	6.57
Q9HD89	Resistin OS=Homo sapiens GN=RETN PE=1 SV=1 - [RETN_HUMAN]	0.3519	1	3	3	6	1365000	3	3	3	3	0.3519	0.3519	11.23	178.26	108	11.4	6.86
P08134	Rho-related GTP-binding protein RhoC OS=Homo sapiens GN=RHOC PE=1 SV=1 - [RHOC_HUMAN]	0.057	2	1	1	2	646600	1	1	1	1	0.057	0.057	2.52	48.12	193	22	6.58
P13489	Ribonuclease inhibitor OS=Homo sapiens GN=RNH1 PE=1 SV=2 - [RINI_HUMAN]	0.1171	1	4	4	10	384700	4	4	5	5	0.1171	0.1171	15.15	137.07	461	49.9	4.82
P05386	60S acidic ribosomal protein P1 OS=Homo sapiens GN=RPLP1 PE=1 SV=1 - [RLA1_HUMAN]	0.1404	1	1	1	4	390900	1	1	2	2	0.1404	0.1404	5.5	34.82	114	11.5	4.32
P05387	60S acidic ribosomal protein P2 OS=Homo sapiens GN=RPLP2 PE=1 SV=1 - [RLA2_HUMAN]	0.1043	1	1	1	2	1298000	1	1	1	1	0.1043	0.1043	4.26	75.61	115	11.7	4.54
P62857	40S ribosomal protein S28 OS=Homo sapiens GN=RPS28 PE=1 SV=1 - [RS28_HUMAN]	0.1739	1	1	1	2	261900	1	1	1	1	0.1739	0.1739	2.79	40.72	69	7.8	10.7
P25815	Protein S100-P OS=Homo sapiens GN=S100P PE=1 SV=2 - [S100P_HUMAN]	0.1368	1	1	1	2	118700	1	1	1	1	0.1368	0.1368	3.22	77.1	95	10.4	4.88
P29034	Protein S100-A2 OS=Homo sapiens GN=S100A2 PE=1 SV=3 - [S10A2_HUMAN]	0.102	1	1	1	3	927900	1	1	2	1	0.102	0.102	5.26	43.5	98	11.1	4.78
P26447	Protein S100-A4 OS=Homo sapiens GN=S100A4 PE=1 SV=1 - [S10A4_HUMAN]	0.0891	1	1	1	2	132200	1	1	1	1	0.0891	0.0891	2.16	40.55	101	11.7	6.11
P06703	Protein S100-A6 OS=Homo sapiens GN=S100A6 PE=1 SV=1 - [S10A6_HUMAN]	0.0889	1	1	1	2	591400	1	1	1	1	0.0889	0.0889	2.36	58.51	90	10.2	5.48
P31151	Protein S100-A7 OS=Homo sapiens GN=S100A7 PE=1 SV=4 - [S10A7_HUMAN]	0.1089	1	1	1	2	947000	1	1	1	1	0.1089	0.1089	2.97	50.3	101	11.5	6.77
P05109	Protein S100-A8 OS=Homo sapiens GN=S100A8 PE=1 SV=1 - [S10A8_HUMAN]	0.4946	1	7	7	16	45070000	7	7	8	8	0.4946	0.4946	22.69	218.36	93	10.8	7.03
P06702	Protein S100-A9 OS=Homo sapiens GN=S100A9 PE=1 SV=1 - [S10A9_HUMAN]	0.7544	1	8	8	55	112400000	8	8	29	26	0.7544	0.7544	75.57	479.89	114	13.2	6.13
P31949	Protein S100-A11 OS=Homo sapiens GN=S100A11 PE=1 SV=2 - [S10AB_HUMAN]	0.1905	1	2	2	4	1548000	2	2	2	2	0.1905	0.1905	6.21	86.75	105	11.7	7.12
Q9HCY8	Protein S100-A14 OS=Homo sapiens GN=S100A14 PE=1 SV=1 - [S10AE_HUMAN]	0.6538	1	5	5	11	5541000	5	4	6	5	0.6538	0.5481	14.11	141.43	104	11.7	5.24
Q96FQ6	Protein S100-A16 OS=Homo sapiens GN=S100A16 PE=1 SV=1 - [S10AG_HUMAN]	0.3398	1	3	3	7	853800	3	3	4	3	0.3398	0.3398	8.44	84.69	103	11.8	6.79
P0DJI8	Serum amyloid A-1 protein OS=Homo sapiens GN=SAA1 PE=1 SV=1 - [SAA1_HUMAN]	0.1639	1	1	1	2	1452000	1	1	1	1	0.1639	0.1639	3.04	35.32	122	13.5	6.79
Q6UWP8	Suprabasin OS=Homo sapiens GN=SBSN PE=1 SV=2 - [SBSN_HUMAN]	0.0915	1	1	1	1	75710		1		1		0.0915		24.17	590	60.5	7.01
P49908	Selenoprotein P OS=Homo sapiens GN=SEPP1 PE=1 SV=3 - [SEPP1_HUMAN]	0.0262	1	1	1	2	653600	1	1	1	1	0.0262	0.0262	2.98	70.06	381	43.2	7.87
Q9H173	Nucleotide exchange factor SIL1 OS=Homo sapiens GN=SIL1 PE=1 SV=1 - [SIL1_HUMAN]	0.026	1	1	1	2	136200	1	1	1	1	0.026	0.026	2.34	48.29	461	52.1	5.36
P03973	Antileukoproteinase OS=Homo sapiens GN=SLPI PE=1 SV=2 - [SLPI_HUMAN]	0.2045	1	2	2	4	1586000	2	2	2	2	0.2045	0.2045	2.75	42.27	132	14.3	8.75
Q9UIV8	Serpin B13 OS=Homo sapiens GN=SERPINB13 PE=1 SV=2 - [SPB13_HUMAN]	0.0409	1	1	1	2	274800	1	1	1	1	0.0409	0.0409	4.12	67.15	391	44.2	5.71
P29508	Serpin B3 OS=Homo sapiens GN=SERPINB3 PE=1 SV=2 - [SPB3_HUMAN]	0.0564	2	2	2	4	289700	2	2	2	2	0.0564	0.0564	4.97	47.87	390	44.5	6.81
P35321	Cornifin-A OS=Homo sapiens GN=SPRR1A PE=1 SV=2 - [SPR1A_HUMAN]	0.5281	1	1	3	7	760400	2	3	3	4	0.3708	0.5281	8.35	85.06	89	9.9	8.48
P22528	Cornifin-B OS=Homo sapiens GN=SPRR1B PE=1 SV=2 - [SPR1B_HUMAN]	0.4382	1	1	3	5	731000	2	3	2	3	0.2809	0.4382	5.81	70.62	89	9.9	8.48
P35325	Small proline-rich protein 2B OS=Homo sapiens GN=SPRR2B PE=2 SV=1 - [SPR2B_HUMAN]	0.4306	5	1	2	4	472300	2	2	2	2	0.4306	0.4306	3.99	31.27	72	8	8.43
P35326	Small proline-rich protein 2A OS=Homo sapiens GN=SPRR2A PE=1 SV=1 - [SPR2A_HUMAN]	0.4306	4	1	2	3	442300	1	2	1	2	0.25	0.4306	1.87	26.33	72	8	8.43
Q9UBC9	Small proline-rich protein 3 OS=Homo sapiens GN=SPRR3 PE=1 SV=2 - [SPRR3_HUMAN]	0.3787	1	5	5	11	2196000	5	4	6	5	0.3787	0.2899	13.68	84.5	169	18.1	8.57
P27105	Erythrocyte band 7 integral membrane protein OS=Homo sapiens GN=STOM PE=1 SV=3 - [STOM_HUMAN]	0.066	1	1	1	2	602200	1	1	1	1	0.066	0.066	3.49	59.43	288	31.7	7.88
P09758	Tumor-associated calcium signal transducer 2 OS=Homo sapiens GN=TACSTD2 PE=1 SV=3 - [TACD2_HUMAN]	0.0495	1	1	1	6	346900	1	1	3	3	0.0495	0.0495	9.45	110.07	323	35.7	8.87
Q9BQE3	Tubulin alpha-1C chain OS=Homo sapiens GN=TUBA1C PE=1 SV=1 - [TBA1C_HUMAN]	0.098	6	2	3	5	1212000	3	2	3	2	0.098	0.0535	7.33	54.9	449	49.9	5.1
P68366	Tubulin alpha-4A chain OS=Homo sapiens GN=TUBA4A PE=1 SV=1 - [TBA4A_HUMAN]	0.1317	2	3	4	8	875000	4	4	4	4	0.1317	0.1317	9.96	78.28	448	49.9	5.06
Q13885	Tubulin beta-2A chain OS=Homo sapiens GN=TUBB2A PE=1 SV=1 - [TBB2A_HUMAN]	0.1371	7	4	4	7	504300	3	4	3	4	0.0966	0.1371	8.06	49.22	445	49.9	4.89
Q07654	Trefoil factor 3 OS=Homo sapiens GN=TFF3 PE=1 SV=1 - [TFF3_HUMAN]	0.1375	1	1	1	2	1081000	1	1	1	1	0.1375	0.1375	2.44	15.64	80	8.6	5.92
Q08188	Protein-glutamine gamma-glutamyltransferase E OS=Homo sapiens GN=TGM3 PE=1 SV=4 - [TGM3_HUMAN]	0.2381	1	13	13	30	2715000	13	11	16	14	0.2381	0.1905	44.54	356.18	693	76.6	5.86
P10599	Thioredoxin OS=Homo sapiens GN=TXN PE=1 SV=3 - [THIO_HUMAN]	0.3143	1	3	3	6	9681000	3	3	3	3	0.3143	0.3143	9.56	109.42	105	11.7	4.92
P29401	Transketolase OS=Homo sapiens GN=TKT PE=1 SV=3 - [TKT_HUMAN]	0.0658	1	2	2	4	379000	2	2	2	2	0.0658	0.0658	5.42	20.62	623	67.8	7.66
Q86T26	Transmembrane protease serine 11B OS=Homo sapiens GN=TMPRSS11B PE=2 SV=3 - [TM11B_HUMAN]	0.0601	1	2	2	4	386300	2	2	2	2	0.0601	0.0601	5.1	39.9	416	46.3	8.85
P49755	Transmembrane emp24 domain-containing protein 10 OS=Homo sapiens GN=TMED10 PE=1 SV=2 - [TMEDA_HUMAN]	0.0502	1	1	1	2	255600	1	1	1	1	0.0502	0.0502	3.3	30.38	219	25	7.44
P60174	Triosephosphate isomerase OS=Homo sapiens GN=TPI1 PE=1 SV=3 - [TPIS_HUMAN]	0.0874	1	2	2	4	194700	2	2	2	2	0.0874	0.0874	6.03	78.73	286	30.8	5.92
P06753	Tropomyosin alpha-3 chain OS=Homo sapiens GN=TPM3 PE=1 SV=2 - [TPM3_HUMAN]	0.1088	4	3	3	5	419000	3	2	3	2	0.1088	0.0807	6.61	41.81	285	32.9	4.72
P02788	Lactotransferrin OS=Homo sapiens GN=LTF PE=1 SV=6 - [TRFL_HUMAN]	0.2225	1	11	11	24	795600	11	11	12	12	0.2225	0.2225	36.12	291.83	710	78.1	8.12
Q14134	Tripartite motif-containing protein 29 OS=Homo sapiens GN=TRIM29 PE=1 SV=2 - [TRI29_HUMAN]	0.0442	1	2	2	4	181400	2	2	2	2	0.0442	0.0442	4.85	57.18	588	65.8	7.15
Q9BRZ2	E3 ubiquitin-protein ligase TRIM56 OS=Homo sapiens GN=TRIM56 PE=1 SV=3 - [TRI56_HUMAN]	0.0093	1	1	1	2	452900	1	1	1	1	0.0093	0.0093	2.4	29.18	755	81.4	7.74
P07477	Trypsin-1 OS=Homo sapiens GN=PRSS1 PE=1 SV=1 - [TRY1_HUMAN]	0.0729	2	2	2	13	105000000	2	2	6	7	0.0729	0.0729	13.9	137.04	247	26.5	6.51
O60635	Tetraspanin-1 OS=Homo sapiens GN=TSPAN1 PE=1 SV=2 - [TSN1_HUMAN]	0.0539	1	1	1	2	394500	1	1	1	1	0.0539	0.0539	3.11	45.28	241	26.3	5.25
P07996	Thrombospondin-1 OS=Homo sapiens GN=THBS1 PE=1 SV=2 - [TSP1_HUMAN]	0.0624	1	5	5	12	1627000	5	5	6	6	0.0624	0.0624	9.43	105.71	1170	129.3	4.94
P0CG48	Polyubiquitin-C OS=Homo sapiens GN=UBC PE=1 SV=3 - [UBC_HUMAN]	0.2102	4	1	1	2	0	1	1	1	1	0.2102	0.2102	2.75	34.03	685	77	7.66
P46939	Utrophin OS=Homo sapiens GN=UTRN PE=1 SV=2 - [UTRO_HUMAN]	0.0047	1	2	2	2	513300	1	1	1	1	0.0026	0.002	1.99	30.27	3433	394.2	5.33
P45880	Voltage-dependent anion-selective channel protein 2 OS=Homo sapiens GN=VDAC2 PE=1 SV=2 - [VDAC2_HUMAN]	0.0646	1	1	1	2	167600	1	1	1	1	0.0646	0.0646	1.93	24.57	294	31.5	7.56
P08670	Vimentin OS=Homo sapiens GN=VIM PE=1 SV=4 - [VIME_HUMAN]	0.0773	7	3	4	7	3464000	3	4	3	4	0.0601	0.0773	5.12	95.11	466	53.6	5.12
P04004	Vitronectin OS=Homo sapiens GN=VTN PE=1 SV=1 - [VTNC_HUMAN]	0.0314	1	1	1	2	81660	1	1	1	1	0.0314	0.0314	2.35	41.27	478	54.3	5.8
P04275	von Willebrand factor OS=Homo sapiens GN=VWF PE=1 SV=4 - [VWF_HUMAN]	0.1017	1	25	25	56	10440000	24	24	29	27	0.0963	0.1017	78.03	684.7	2813	309.1	5.48
Q96DA0	Zymogen granule protein 16 homolog B OS=Homo sapiens GN=ZG16B PE=1 SV=3 - [ZG16B_HUMAN]	0.2981	1	5	5	14	41350000	4	5	7	7	0.2596	0.2981	17.26	196.38	208	22.7	7.39
O95477	ATP-binding cassette sub-family A member 1 OS=Homo sapiens GN=ABCA1 PE=1 SV=3 - [ABCA1_HUMAN]	0.0031	1	1	1	1	267600	1		1		0.0031		2.1		2261	254.1	6.86
P80723	Brain acid soluble protein 1 OS=Homo sapiens GN=BASP1 PE=1 SV=2 - [BASP1_HUMAN]	0.1278	1	1	1	1	576000	1		1		0.1278		3.26		227	22.7	4.63
Q07021	Complement component 1 Q subcomponent-binding protein, mitochondrial OS=Homo sapiens GN=C1QBP PE=1 SV=1 - [C1QBP_HUMAN]	0.0496	1	1	1	1	236400	1		1		0.0496		0		282	31.3	4.84
Q9NZT1	Calmodulin-like protein 5 OS=Homo sapiens GN=CALML5 PE=1 SV=2 - [CALL5_HUMAN]	0.1301	1	1	1	1	203500	1		1		0.1301		2.48		146	15.9	4.44
Q01518	Adenylyl cyclase-associated protein 1 OS=Homo sapiens GN=CAP1 PE=1 SV=5 - [CAP1_HUMAN]	0.0211	1	1	1	1	106600	1		1		0.0211		0		475	51.9	8.06
P52907	F-actin-capping protein subunit alpha-1 OS=Homo sapiens GN=CAPZA1 PE=1 SV=3 - [CAZA1_HUMAN]	0.0524	1	1	1	1	226500	1		1		0.0524		1.64		286	32.9	5.69
Q9NRJ3	C-C motif chemokine 28 OS=Homo sapiens GN=CCL28 PE=1 SV=1 - [CCL28_HUMAN]	0.1181	1	1	1	1	213000	1		1		0.1181		2.02		127	14.3	10.2
O95833	Chloride intracellular channel protein 3 OS=Homo sapiens GN=CLIC3 PE=1 SV=2 - [CLIC3_HUMAN]	0.0763	1	1	1	1	740600	1		1		0.0763		2.13		236	26.6	6.43
O14579	Coatomer subunit epsilon OS=Homo sapiens GN=COPE PE=1 SV=3 - [COPE_HUMAN]	0.0682	1	1	1	1	178400	1		1		0.0682		0		308	34.5	5.12
P20930	Filaggrin OS=Homo sapiens GN=FLG PE=1 SV=3 - [FILA_HUMAN]	0.0059	1	1	1	1	6845	1		1		0.0059		0		4061	434.9	9.25
Q9UBI6	Guanine nucleotide-binding protein G(I)/G(S)/G(O) subunit gamma-12 OS=Homo sapiens GN=GNG12 PE=1 SV=3 - [GBG12_HUMAN]	0.2222	1	1	1	1	474400	1		1		0.2222		2.41		72	8	8.97
Q9BPY8	Homeodomain-only protein OS=Homo sapiens GN=HOPX PE=1 SV=1 - [HOP_HUMAN]	0.3562	1	1	1	1	699900	1		1		0.3562		0		73	8.3	4.81
P05107	Integrin beta-2 OS=Homo sapiens GN=ITGB2 PE=1 SV=2 - [ITB2_HUMAN]	0.0169	1	1	1	1	660100	1		1		0.0169		2.3		769	84.7	6.95
Q2LD37	Uncharacterized protein KIAA1109 OS=Homo sapiens GN=KIAA1109 PE=1 SV=2 - [K1109_HUMAN]	0.0086	1	1	1	1	0	1		1		0.0086		0		5005	555.1	6.58
Q9UK32	Ribosomal protein S6 kinase alpha-6 OS=Homo sapiens GN=RPS6KA6 PE=1 SV=1 - [KS6A6_HUMAN]	0.0376	1	1	1	1	0	1		1		0.0376		0		745	83.8	6.34
P11279	Lysosome-associated membrane glycoprotein 1 OS=Homo sapiens GN=LAMP1 PE=1 SV=3 - [LAMP1_HUMAN]	0.0264	1	1	1	1	0	1		1		0.0264		2.62		417	44.9	8.75
Q7Z4T9	Protein MAATS1 OS=Homo sapiens GN=MAATS1 PE=1 SV=2 - [MAAT1_HUMAN]	0.0332	1	1	1	1	1839000	1		1		0.0332		2.99		603	71	7.74
P08493	Matrix Gla protein OS=Homo sapiens GN=MGP PE=1 SV=2 - [MGP_HUMAN]	0.1068	1	1	1	1	0	1		1		0.1068		2.28		103	12.3	9.67
Q9UJ70	N-acetyl-D-glucosamine kinase OS=Homo sapiens GN=NAGK PE=1 SV=4 - [NAGK_HUMAN]	0.0581	1	1	1	1	528400	1		1		0.0581		2.41		344	37.4	6.24
P80303	Nucleobindin-2 OS=Homo sapiens GN=NUCB2 PE=1 SV=2 - [NUCB2_HUMAN]	0.0214	1	1	1	1	160100	1		1		0.0214		2.12		420	50.2	5.12
P43088	Prostaglandin F2-alpha receptor OS=Homo sapiens GN=PTGFR PE=1 SV=1 - [PF2R_HUMAN]	0.0251	1	1	1	1	267900	1		1		0.0251		2.31		359	40	8.92
P00558	Phosphoglycerate kinase 1 OS=Homo sapiens GN=PGK1 PE=1 SV=3 - [PGK1_HUMAN]	0.0839	1	2	2	2	291500	2		2		0.0839		4.98		417	44.6	8.1
Q16651	Prostasin OS=Homo sapiens GN=PRSS8 PE=1 SV=1 - [PRSS8_HUMAN]	0.0408	1	1	1	1	217000	1		1		0.0408		0		343	36.4	5.85
P24158	Myeloblastin OS=Homo sapiens GN=PRTN3 PE=1 SV=3 - [PRTN3_HUMAN]	0.0938	1	1	1	1	155400	1		1		0.0938		2.03		256	27.8	8.35
O00391	Sulfhydryl oxidase 1 OS=Homo sapiens GN=QSOX1 PE=1 SV=3 - [QSOX1_HUMAN]	0.0161	1	1	1	1	81730	1		1		0.0161		1.65		747	82.5	8.92
P23297	Protein S100-A1 OS=Homo sapiens GN=S100A1 PE=1 SV=2 - [S10A1_HUMAN]	0.1596	1	1	1	1	0	1		1		0.1596		2.19		94	10.5	4.5
Q8TF72	Protein Shroom3 OS=Homo sapiens GN=SHROOM3 PE=1 SV=2 - [SHRM3_HUMAN]	0.0145	1	1	1	1	6146000	1		1		0.0145		0		1996	216.7	7.8
P51571	Translocon-associated protein subunit delta OS=Homo sapiens GN=SSR4 PE=1 SV=1 - [SSRD_HUMAN]	0.0578	1	1	1	1	14220	1		1		0.0578		1.8		173	19	6.15
Q9UL52	Transmembrane protease serine 11E OS=Homo sapiens GN=TMPRSS11E PE=1 SV=2 - [TM11E_HUMAN]	0.0236	1	1	1	1	12910	1		1		0.0236		1.84		423	47.7	8.59
Q9UKE5	TRAF2 and NCK-interacting protein kinase OS=Homo sapiens GN=TNIK PE=1 SV=1 - [TNIK_HUMAN]	0.0272	1	1	1	1	109200	1		1		0.0272		0		1360	154.8	7.17

## Sheet: Fr9 (Upward)
Accession	Description	Sum(Coverage)	Sum(# Proteins)	Sum(# Unique Peptides)	Sum(# Peptides)	Sum(# PSMs)	Area	# Peptides A10	# Peptides A6	# PSM A10	# PSM A6	Coverage A10	Coverage A6	Score A10	Score A6	# AAs	MW [kDa]	calc. pI
P31946	14-3-3 protein beta/alpha OS=Homo sapiens GN=YWHAB PE=1 SV=3 - [1433B_HUMAN]	0.1951	2	1	5	12	698100	4	5	5	7	0.1585	0.1951	11.11	105.83	246	28.1	4.83
P62258	14-3-3 protein epsilon OS=Homo sapiens GN=YWHAE PE=1 SV=1 - [1433E_HUMAN]	0.1569	1	2	4	7	457100	2	4	2	5	0.0667	0.1569	4.63	100.79	255	29.2	4.74
P61981	14-3-3 protein gamma OS=Homo sapiens GN=YWHAG PE=1 SV=2 - [1433G_HUMAN]	0.1984	2	2	5	14	634000	5	4	7	7	0.1984	0.1579	15.89	99.51	247	28.3	4.89
P31947	14-3-3 protein sigma OS=Homo sapiens GN=SFN PE=1 SV=1 - [1433S_HUMAN]	0.3427	2	7	10	23	1239000	10	9	12	11	0.3427	0.3226	28.31	255.35	248	27.8	4.74
P27348	14-3-3 protein theta OS=Homo sapiens GN=YWHAQ PE=1 SV=1 - [1433T_HUMAN]	0.1959	2	1	5	12	698100	4	5	5	7	0.1592	0.1959	12.1	134.59	245	27.7	4.78
P63104	14-3-3 protein zeta/delta OS=Homo sapiens GN=YWHAZ PE=1 SV=1 - [1433Z_HUMAN]	0.298	1	4	7	13	624700	6	6	6	7	0.2612	0.2653	14.49	158.92	245	27.7	4.79
P52209	6-phosphogluconate dehydrogenase, decarboxylating OS=Homo sapiens GN=PGD PE=1 SV=3 - [6PGD_HUMAN]	0.0725	1	3	3	6	184800	3	3	3	3	0.0725	0.0725	7.51	67.66	483	53.1	7.23
P01009	Alpha-1-antitrypsin OS=Homo sapiens GN=SERPINA1 PE=1 SV=3 - [A1AT_HUMAN]	0.0431	1	1	1	2	202600	1	1	1	1	0.0431	0.0431	3.08	51.43	418	46.7	5.59
P01023	Alpha-2-macroglobulin OS=Homo sapiens GN=A2M PE=1 SV=3 - [A2MG_HUMAN]	0.0862	2	11	11	25	1252000	10	11	12	13	0.0814	0.0862	28.55	189.02	1474	163.2	6.46
A8K2U0	Alpha-2-macroglobulin-like protein 1 OS=Homo sapiens GN=A2ML1 PE=1 SV=3 - [A2ML1_HUMAN]	0.0447	1	5	5	10	469400	5	5	5	5	0.0447	0.0447	12.45	76.16	1454	161	5.73
Q562R1	Beta-actin-like protein 2 OS=Homo sapiens GN=ACTBL2 PE=1 SV=2 - [ACTBL_HUMAN]	0.141	1	1	4	9	5751000	3	4	4	5	0.1197	0.141	8.6	77.21	376	42	5.59
P60709	Actin, cytoplasmic 1 OS=Homo sapiens GN=ACTB PE=1 SV=1 - [ACTB_HUMAN]	0.376	7	4	11	26	3030000	10	10	14	12	0.3547	0.328	19.07	197.69	375	41.7	5.48
P68032	Actin, alpha cardiac muscle 1 OS=Homo sapiens GN=ACTC1 PE=1 SV=1 - [ACTC_HUMAN]	0.2493	4	1	8	19	2627000	7	8	9	10	0.2281	0.2493	14.45	157.08	377	42	5.39
O43707	Alpha-actinin-4 OS=Homo sapiens GN=ACTN4 PE=1 SV=2 - [ACTN4_HUMAN]	0.0626	2	4	4	8	158900	4	4	4	4	0.0626	0.0626	10.77	99.85	911	104.8	5.44
Q7Z591	AT-hook-containing transcription factor OS=Homo sapiens GN=AKNA PE=1 SV=2 - [AKNA_HUMAN]	0.0056	1	1	1	1	1072000		1		1		0.0056		20.11	1439	155	6.32
P30838	Aldehyde dehydrogenase, dimeric NADP-preferring OS=Homo sapiens GN=ALDH3A1 PE=1 SV=3 - [AL3A1_HUMAN]	0.1258	4	5	5	9	263500	5	4	5	4	0.1258	0.0993	9.47	46.99	453	50.4	6.54
P02768	Serum albumin OS=Homo sapiens GN=ALB PE=1 SV=2 - [ALBU_HUMAN]	0.3169	1	16	16	38	36190000	14	15	19	19	0.2496	0.2956	39.04	415.84	609	69.3	6.28
P04075	Fructose-bisphosphate aldolase A OS=Homo sapiens GN=ALDOA PE=1 SV=2 - [ALDOA_HUMAN]	0.1016	1	2	2	4	306600	2	2	2	2	0.1016	0.1016	3.1	62.43	364	39.4	8.09
P04745	Alpha-amylase 1 OS=Homo sapiens GN=AMY1A PE=1 SV=2 - [AMY1_HUMAN]	0.3405	3	14	14	33	10680000	13	14	17	16	0.2994	0.3405	31.48	323.65	511	57.7	6.93
P01008	Antithrombin-III OS=Homo sapiens GN=SERPINC1 PE=1 SV=1 - [ANT3_HUMAN]	0.0194	1	1	1	2	501000	1	1	1	1	0.0194	0.0194	2.56	40.02	464	52.6	6.71
P04083	Annexin A1 OS=Homo sapiens GN=ANXA1 PE=1 SV=2 - [ANXA1_HUMAN]	0.4191	1	15	15	32	3352000	14	15	16	16	0.3988	0.4191	31.2	278.6	346	38.7	7.02
P07355	Annexin A2 OS=Homo sapiens GN=ANXA2 PE=1 SV=2 - [ANXA2_HUMAN]	0.3658	2	11	11	22	838200	11	9	12	10	0.3658	0.3097	25.54	159.8	339	38.6	7.75
P02647	Apolipoprotein A-I OS=Homo sapiens GN=APOA1 PE=1 SV=1 - [APOA1_HUMAN]	0.1311	1	3	3	8	319400	3	3	4	4	0.1311	0.1311	10.18	101	267	30.8	5.76
P08519	Apolipoprotein(a) OS=Homo sapiens GN=LPA PE=1 SV=1 - [APOA_HUMAN]	0.0682	1	1	1	2	422300	1	1	1	1	0.0682	0.0682	3.14	85.85	4548	501	5.88
P04114	Apolipoprotein B-100 OS=Homo sapiens GN=APOB PE=1 SV=2 - [APOB_HUMAN]	0.0931	1	36	36	73	1201000	35	30	40	33	0.0912	0.0782	85.94	503.37	4563	515.3	7.05
P02656	Apolipoprotein C-III OS=Homo sapiens GN=APOC3 PE=1 SV=1 - [APOC3_HUMAN]	0.1616	1	1	1	4	508400	1	1	2	2	0.1616	0.1616	6.36	65.81	99	10.8	5.41
P02649	Apolipoprotein E OS=Homo sapiens GN=APOE PE=1 SV=1 - [APOE_HUMAN]	0.3155	1	9	9	18	2195000	8	9	9	9	0.2618	0.3155	27.91	251.34	317	36.1	5.73
O95445	Apolipoprotein M OS=Homo sapiens GN=APOM PE=1 SV=2 - [APOM_HUMAN]	0.0372	1	1	1	2	166300	1	1	1	1	0.0372	0.0372	1.98	39.92	188	21.2	6.01
P84085	ADP-ribosylation factor 5 OS=Homo sapiens GN=ARF5 PE=1 SV=2 - [ARF5_HUMAN]	0.1167	4	2	2	4	352300	2	2	2	2	0.1167	0.1167	6.03	55.61	180	20.5	6.79
P62330	ADP-ribosylation factor 6 OS=Homo sapiens GN=ARF6 PE=1 SV=2 - [ARF6_HUMAN]	0.0571	2	1	1	2	25730	1	1	1	1	0.0571	0.0571	2.45	31.87	175	20.1	8.95
Q96DR5	BPI fold-containing family A member 2 OS=Homo sapiens GN=BPIFA2 PE=1 SV=2 - [BPIA2_HUMAN]	0.0723	1	2	2	4	303300	2	2	2	2	0.0723	0.0723	5.73	86.95	249	27	5.59
Q8TDL5	BPI fold-containing family B member 1 OS=Homo sapiens GN=BPIFB1 PE=1 SV=1 - [BPIB1_HUMAN]	0.0269	1	1	1	2	0	1	1	1	1	0.0269	0.0269	2.1	27.88	484	52.4	7.23
P04003	C4b-binding protein alpha chain OS=Homo sapiens GN=C4BPA PE=1 SV=2 - [C4BPA_HUMAN]	0.0385	1	2	2	4	87250	2	2	2	2	0.0385	0.0385	4.49	29.68	597	67	7.3
P23280	Carbonic anhydrase 6 OS=Homo sapiens GN=CA6 PE=1 SV=3 - [CAH6_HUMAN]	0.0747	1	2	2	7	250100	2	2	4	3	0.0747	0.0747	4.25	31.01	308	35.3	7.02
P27482	Calmodulin-like protein 3 OS=Homo sapiens GN=CALML3 PE=1 SV=2 - [CALL3_HUMAN]	0.3758	1	4	4	7	1214000	3	4	3	4	0.2685	0.3758	9.71	125.33	149	16.9	4.42
P62158	Calmodulin OS=Homo sapiens GN=CALM1 PE=1 SV=2 - [CALM_HUMAN]	0.1074	1	2	2	3	169100	2	1	2	1	0.1074	0.1074	4.4	0	149	16.8	4.22
Q01518	Adenylyl cyclase-associated protein 1 OS=Homo sapiens GN=CAP1 PE=1 SV=5 - [CAP1_HUMAN]	0.0274	1	1	1	2	56670	1	1	1	1	0.0274	0.0274	1.92	24.8	475	51.9	8.06
P31944	Caspase-14 OS=Homo sapiens GN=CASP14 PE=1 SV=2 - [CASPE_HUMAN]	0.0909	1	2	2	4	39630	2	2	2	2	0.0909	0.0909	4.45	25.83	242	27.7	5.58
P04040	Catalase OS=Homo sapiens GN=CAT PE=1 SV=3 - [CATA_HUMAN]	0.0247	1	1	1	2	374800	1	1	1	1	0.0247	0.0247	2.57	38.05	527	59.7	7.39
P07858	Cathepsin B OS=Homo sapiens GN=CTSB PE=1 SV=3 - [CATB_HUMAN]	0.0236	1	1	1	1	91840	1		1		0.0236	0	1.66		339	37.8	6.3
O75828	Carbonyl reductase [NADPH] 3 OS=Homo sapiens GN=CBR3 PE=1 SV=3 - [CBR3_HUMAN]	0.1047	2	2	2	3	101000	2	1	2	1	0.1047	0.0578	3	41.39	277	30.8	6.18
P13987	CD59 glycoprotein OS=Homo sapiens GN=CD59 PE=1 SV=1 - [CD59_HUMAN]	0.1719	1	2	2	4	356700	2	2	2	2	0.1719	0.1719	2.27	41.11	128	14.2	6.48
P21926	CD9 antigen OS=Homo sapiens GN=CD9 PE=1 SV=4 - [CD9_HUMAN]	0.0439	1	1	1	2	287100	1	1	1	1	0.0439	0.0439	2.22	24.05	228	25.4	7.15
Q14002	Carcinoembryonic antigen-related cell adhesion molecule 7 OS=Homo sapiens GN=CEACAM7 PE=1 SV=1 - [CEAM7_HUMAN]	0.0377	1	1	1	1	0		1		1	0	0.0377		22.38	265	29.4	5.54
O00299	Chloride intracellular channel protein 1 OS=Homo sapiens GN=CLIC1 PE=1 SV=4 - [CLIC1_HUMAN]	0.1245	1	2	2	6	228900	2	2	3	3	0.1245	0.1245	4.14	31.28	241	26.9	5.17
P10909	Clusterin OS=Homo sapiens GN=CLU PE=1 SV=1 - [CLUS_HUMAN]	0.1247	1	4	4	15	317500	4	4	8	7	0.1247	0.1247	8.83	120.11	449	52.5	6.27
P01024	Complement C3 OS=Homo sapiens GN=C3 PE=1 SV=2 - [CO3_HUMAN]	0.0613	1	8	8	15	242900	6	7	7	8	0.0511	0.0529	13.15	134.27	1663	187	6.4
P23528	Cofilin-1 OS=Homo sapiens GN=CFL1 PE=1 SV=3 - [COF1_HUMAN]	0.0663	2	1	1	2	395500	1	1	1	1	0.0663	0.0663	2.85	20.46	166	18.5	8.09
O75131	Copine-3 OS=Homo sapiens GN=CPNE3 PE=1 SV=1 - [CPNE3_HUMAN]	0.0168	8	1	1	2	17450	1	1	1	1	0.0168	0.0168	2.17	23.1	537	60.1	5.85
Q96L46	Calpain small subunit 2 OS=Homo sapiens GN=CAPNS2 PE=2 SV=2 - [CPNS2_HUMAN]	0.0282	2	1	1	2	86060	1	1	1	1	0.0282	0.0282	1.95	29.49	248	27.6	5.73
Q9UBG3	Cornulin OS=Homo sapiens GN=CRNN PE=1 SV=1 - [CRNN_HUMAN]	0.3172	1	8	8	21	2767000	8	8	11	10	0.3172	0.3172	23.06	196.53	495	53.5	6.1
P02511	Alpha-crystallin B chain OS=Homo sapiens GN=CRYAB PE=1 SV=2 - [CRYAB_HUMAN]	0.0743	1	1	1	4	74380	1	1	2	2	0.0743	0.0743	1.94	24.34	175	20.1	7.33
Q86XI8	Uncharacterized protein C19orf68 OS=Homo sapiens GN=C19orf68 PE=1 SV=2 - [CS068_HUMAN]	0.0159	1	1	1	2	184300	1	1	1	1	0.0159	0.0159	2.11	0	627	70	8.57
P14406	Cytochrome c oxidase subunit 7A2, mitochondrial OS=Homo sapiens GN=COX7A2 PE=1 SV=1 - [CX7A2_HUMAN]	0.1566	1	1	1	1	48340		1		1		0.1566		28.03	83	9.4	9.76
P04080	Cystatin-B OS=Homo sapiens GN=CSTB PE=1 SV=2 - [CYTB_HUMAN]	0.2449	1	2	2	9	8376000	2	2	5	4	0.2449	0.2449	10.33	108.54	98	11.1	7.56
P81605	Dermcidin OS=Homo sapiens GN=DCD PE=1 SV=2 - [DCD_HUMAN]	0.1	1	1	1	2	307400	1	1	1	1	0.1	0.1	2.67	38.75	110	11.3	6.54
P59665	Neutrophil defensin 1 OS=Homo sapiens GN=DEFA1 PE=1 SV=1 - [DEF1_HUMAN]	0.1915	2	2	2	6	10350000	2	2	3	3	0.1915	0.1915	6.68	87.56	94	10.2	6.99
Q07507	Dermatopontin OS=Homo sapiens GN=DPT PE=1 SV=2 - [DERM_HUMAN]	0.0398	1	1	1	2	128100	1	1	1	1	0.0398	0.0398	1.85	20.67	201	24	4.82
P15924	Desmoplakin OS=Homo sapiens GN=DSP PE=1 SV=3 - [DESP_HUMAN]	0.061	1	16	16	29	332100	13	16	13	16	0.0512	0.061	32.85	319.85	2871	331.6	6.81
P60981	Destrin OS=Homo sapiens GN=DSTN PE=1 SV=3 - [DEST_HUMAN]	0.0788	1	1	1	3	42820	1	1	1	2	0.0788	0.0788	2.7	29.26	165	18.5	7.85
Q9UGM3	Deleted in malignant brain tumors 1 protein OS=Homo sapiens GN=DMBT1 PE=1 SV=2 - [DMBT1_HUMAN]	0.2793	1	17	17	73	52930000	13	17	37	36	0.2607	0.2793	90.32	868.12	2413	260.6	5.44
Q02413	Desmoglein-1 OS=Homo sapiens GN=DSG1 PE=1 SV=2 - [DSG1_HUMAN]	0.0543	1	4	4	9	175500	3	4	4	5	0.0467	0.0543	6.04	47.26	1049	113.7	5.03
P32926	Desmoglein-3 OS=Homo sapiens GN=DSG3 PE=1 SV=2 - [DSG3_HUMAN]	0.015	1	1	1	2	169700	1	1	1	1	0.015	0.015	3.45	39.49	999	107.5	5
P68104	Elongation factor 1-alpha 1 OS=Homo sapiens GN=EEF1A1 PE=1 SV=1 - [EF1A1_HUMAN]	0.0887	3	4	4	8	619100	4	4	4	4	0.0887	0.0887	9.89	82.55	462	50.1	9.01
P24534	Elongation factor 1-beta OS=Homo sapiens GN=EEF1B2 PE=1 SV=3 - [EF1B_HUMAN]	0.0578	1	1	1	2	58000	1	1	1	1	0.0578	0.0578	2.77	23.78	225	24.7	4.67
P29692	Elongation factor 1-delta OS=Homo sapiens GN=EEF1D PE=1 SV=5 - [EF1D_HUMAN]	0.0427	1	1	1	4	172300	1	1	2	2	0.0427	0.0427	5.61	59.51	281	31.1	5.01
P13639	Elongation factor 2 OS=Homo sapiens GN=EEF2 PE=1 SV=4 - [EF2_HUMAN]	0.028	1	2	2	3	218200	1	2	1	2	0.0163	0.028	2.57	49.43	858	95.3	6.83
P06733	Alpha-enolase OS=Homo sapiens GN=ENO1 PE=1 SV=2 - [ENOA_HUMAN]	0.106	2	3	3	6	296800	3	3	3	3	0.106	0.106	8.2	72.69	434	47.1	7.39
Q96HE7	ERO1-like protein alpha OS=Homo sapiens GN=ERO1A PE=1 SV=2 - [ERO1A_HUMAN]	0.0299	1	1	1	2	148900	1	1	1	1	0.0299	0.0299	2.81	54.52	468	54.4	5.68
Q7Z2Z2	Elongation factor Tu GTP-binding domain-containing protein 1 OS=Homo sapiens GN=EFTUD1 PE=1 SV=2 - [ETUD1_HUMAN]	0.008	1	1	1	1	282000		1		1	0	0.008		30.86	1120	125.3	5.91
P15311	Ezrin OS=Homo sapiens GN=EZR PE=1 SV=4 - [EZRI_HUMAN]	0.0137	2	1	1	2	279400	1	1	1	1	0.0137	0.0137	2.36	28.72	586	69.4	6.27
P12259	Coagulation factor V OS=Homo sapiens GN=F5 PE=1 SV=4 - [FA5_HUMAN]	0.0148	1	3	3	6	133000	3	3	3	3	0.0148	0.0148	8.01	94.26	2224	251.5	6.05
Q01469	Fatty acid-binding protein, epidermal OS=Homo sapiens GN=FABP5 PE=1 SV=3 - [FABP5_HUMAN]	0.3185	1	4	4	13	748100	4	3	7	6	0.3185	0.2519	13.07	173.37	135	15.2	7.01
P23142	Fibulin-1 OS=Homo sapiens GN=FBLN1 PE=1 SV=4 - [FBLN1_HUMAN]	0.0356	1	2	2	5	596500	2	1	3	2	0.0356	0.0199	6.18	44.7	703	77.2	5.22
Q9Y6R7	IgGFc-binding protein OS=Homo sapiens GN=FCGBP PE=1 SV=3 - [FCGBP_HUMAN]	0.0089	1	1	1	2	307700	1	1	1	1	0.0089	0.0089	2.89	24.35	5405	571.6	5.34
P02771	Alpha-fetoprotein OS=Homo sapiens GN=AFP PE=1 SV=1 - [FETA_HUMAN]	0.0443	1	3	3	6	6035000	3	3	3	3	0.0443	0.0443	6.57	67.75	609	68.6	5.68
P02671	Fibrinogen alpha chain OS=Homo sapiens GN=FGA PE=1 SV=2 - [FIBA_HUMAN]	0.0335	1	2	2	4	114300	2	2	2	2	0.0335	0.0335	4.78	24.98	866	94.9	6.01
P02679	Fibrinogen gamma chain OS=Homo sapiens GN=FGG PE=1 SV=3 - [FIBG_HUMAN]	0.0552	1	2	2	3	171700	2	1	2	1	0.0552	0.0265	2.83	30.33	453	51.5	5.62
P20930	Filaggrin OS=Homo sapiens GN=FLG PE=1 SV=3 - [FILA_HUMAN]	0.0212	1	2	2	3	29740	1	2	1	2	0.0177	0.0212	0	43.07	4061	434.9	9.25
P02751	Fibronectin OS=Homo sapiens GN=FN1 PE=1 SV=4 - [FINC_HUMAN]	0.065	1	9	9	21	1584000	9	8	11	10	0.065	0.0574	17.73	78.78	2386	262.5	5.71
P04406	Glyceraldehyde-3-phosphate dehydrogenase OS=Homo sapiens GN=GAPDH PE=1 SV=3 - [G3P_HUMAN]	0.1791	1	4	4	8	496400	4	3	5	3	0.1791	0.1343	5.59	30.29	335	36	8.46
P06744	Glucose-6-phosphate isomerase OS=Homo sapiens GN=GPI PE=1 SV=4 - [G6PI_HUMAN]	0.0269	1	1	1	4	153800	1	1	2	2	0.0269	0.0269	5.24	55.86	558	63.1	8.32
P62879	Guanine nucleotide-binding protein G(I)/G(S)/G(T) subunit beta-2 OS=Homo sapiens GN=GNB2 PE=1 SV=3 - [GBB2_HUMAN]	0.0353	1	1	1	2	72390	1	1	1	1	0.0353	0.0353	2.18	38.05	340	37.3	6
P06396	Gelsolin OS=Homo sapiens GN=GSN PE=1 SV=1 - [GELS_HUMAN]	0.0166	1	1	1	2	328700	1	1	1	1	0.0166	0.0166	2.86	40.55	782	85.6	6.28
P11488	Guanine nucleotide-binding protein G(t) subunit alpha-1 OS=Homo sapiens GN=GNAT1 PE=1 SV=5 - [GNAT1_HUMAN]	0.0314	12	1	1	2	128200	1	1	1	1	0.0314	0.0314	2.05	32.55	350	40	5.62
P11021	78 kDa glucose-regulated protein OS=Homo sapiens GN=HSPA5 PE=1 SV=2 - [GRP78_HUMAN]	0.0657	1	2	3	6	316100	3	3	3	3	0.0657	0.0657	6.72	48.71	654	72.3	5.16
P09211	Glutathione S-transferase P OS=Homo sapiens GN=GSTP1 PE=1 SV=2 - [GSTP1_HUMAN]	0.2619	1	4	4	8	255900	4	4	4	4	0.2619	0.2619	9.31	58.12	210	23.3	5.64
O60814	Histone H2B type 1-K OS=Homo sapiens GN=HIST1H2BK PE=1 SV=3 - [H2B1K_HUMAN]	0.0873	15	1	1	2	83760	1	1	1	1	0.0873	0.0873	0	0	126	13.9	10.32
P68431	Histone H3.1 OS=Homo sapiens GN=HIST1H3A PE=1 SV=2 - [H31_HUMAN]	0.1029	5	2	2	2	658700	1	1	1	1	0.0515	0.0515	1.94	36.77	136	15.4	11.12
P62805	Histone H4 OS=Homo sapiens GN=HIST1H4A PE=1 SV=2 - [H4_HUMAN]	0.5049	1	5	5	11	769200	5	5	5	6	0.5049	0.5049	14.16	96.96	103	11.4	11.36
P69905	Hemoglobin subunit alpha OS=Homo sapiens GN=HBA1 PE=1 SV=2 - [HBA_HUMAN]	0.169	1	2	2	12	1488000	2	2	6	6	0.169	0.169	12.87	98.43	142	15.2	8.68
P68871	Hemoglobin subunit beta OS=Homo sapiens GN=HBB PE=1 SV=2 - [HBB_HUMAN]	0.4558	5	5	5	14	2795000	5	5	7	7	0.4558	0.4558	12.03	107.04	147	16	7.28
P00738	Haptoglobin OS=Homo sapiens GN=HP PE=1 SV=1 - [HPT_HUMAN]	0.0837	2	3	3	8	237100	3	3	4	4	0.0837	0.0837	6.47	43.13	406	45.2	6.58
P0DMV8;P0DMV9	Heat shock 70 kDa protein 1A OS=Homo sapiens GN=HSPA1A PE=1 SV=1 - [HS71A_HUMAN]	0.1794	3	8	10	21	649200	9	10	10	11	0.1654	0.1794	20.98	109.77	641	70	5.66
P07900	Heat shock protein HSP 90-alpha OS=Homo sapiens GN=HSP90AA1 PE=1 SV=5 - [HS90A_HUMAN]	0.0833	6	1	5	11	460300	4	5	5	6	0.0697	0.0833	14.56	150.65	732	84.6	5.02
P08238	Heat shock protein HSP 90-beta OS=Homo sapiens GN=HSP90AB1 PE=1 SV=4 - [HS90B_HUMAN]	0.0994	7	2	6	11	504200	5	6	5	6	0.0856	0.0994	12.74	142.34	724	83.2	5.03
P11142	Heat shock cognate 71 kDa protein OS=Homo sapiens GN=HSPA8 PE=1 SV=1 - [HSP7C_HUMAN]	0.1146	3	4	6	12	525800	6	5	7	5	0.1146	0.1006	16.7	62.57	646	70.9	5.52
P04792	Heat shock protein beta-1 OS=Homo sapiens GN=HSPB1 PE=1 SV=2 - [HSPB1_HUMAN]	0.3024	1	6	6	12	2795000	5	6	6	6	0.2634	0.3024	13.8	102.76	205	22.8	6.4
P01743	Ig heavy chain V-I region HG3 OS=Homo sapiens PE=3 SV=1 - [HV102_HUMAN]	0.094	1	1	1	2	682500	1	1	1	1	0.094	0.094	2.51	40.25	117	12.9	8.92
P01824	Ig heavy chain V-II region WAH OS=Homo sapiens PE=1 SV=1 - [HV206_HUMAN]	0.1318	1	2	2	4	124900	2	2	2	2	0.1318	0.1318	2.05	40.66	129	14.1	8.46
P06331	Ig heavy chain V-II region ARH-77 OS=Homo sapiens PE=4 SV=1 - [HV209_HUMAN]	0.1712	2	2	2	4	417700	2	2	2	2	0.1712	0.1712	4.73	67.96	146	16.2	8.28
P01763	Ig heavy chain V-III region WEA OS=Homo sapiens PE=1 SV=1 - [HV302_HUMAN]	0.3596	1	2	3	9	1330000	3	3	5	4	0.3596	0.3596	9.29	70.91	114	12.2	8.5
P01765	Ig heavy chain V-III region TIL OS=Homo sapiens PE=1 SV=1 - [HV304_HUMAN]	0.2609	4	2	2	9	2362000	2	2	5	4	0.2609	0.2609	12.1	99.42	115	12.3	9.13
P01768	Ig heavy chain V-III region CAM OS=Homo sapiens PE=1 SV=1 - [HV307_HUMAN]	0.1803	1	1	2	3	1919000		2		3		0.1803		94.25	122	13.7	9.63
P01767	Ig heavy chain V-III region BUT OS=Homo sapiens PE=1 SV=1 - [HV306_HUMAN]	0.1913	1	1	2	6	1823000	2	2	3	3	0.1913	0.1913	8.01	91.1	115	12.4	9.25
P01766	Ig heavy chain V-III region BRO OS=Homo sapiens PE=1 SV=1 - [HV305_HUMAN]	0.25	2	1	2	8	6255000	2	2	4	4	0.25	0.25	11.91	140.07	120	13.2	6.57
P01773	Ig heavy chain V-III region BUR OS=Homo sapiens PE=1 SV=1 - [HV312_HUMAN]	0.0924	1	1	1	2	161700	1	1	1	1	0.0924	0.0924	2.33	45.33	119	13	9.6
P01781	Ig heavy chain V-III region GAL OS=Homo sapiens PE=1 SV=1 - [HV320_HUMAN]	0.4052	2	4	4	11	614500	4	4	6	5	0.4052	0.4052	15.85	132.63	116	12.7	8.48
P60842	Eukaryotic initiation factor 4A-I OS=Homo sapiens GN=EIF4A1 PE=1 SV=1 - [IF4A1_HUMAN]	0.0246	2	1	1	2	147100	1	1	1	1	0.0246	0.0246	2.72	26.4	406	46.1	5.48
P01876	Ig alpha-1 chain C region OS=Homo sapiens GN=IGHA1 PE=1 SV=2 - [IGHA1_HUMAN]	0.3881	1	4	11	45	56200000	10	10	24	21	0.3683	0.3031	45.39	380.31	353	37.6	6.51
P01877	Ig alpha-2 chain C region OS=Homo sapiens GN=IGHA2 PE=1 SV=3 - [IGHA2_HUMAN]	0.3676	1	3	10	47	45850000	9	9	25	22	0.3471	0.3412	42.79	369.47	340	36.5	6.1
P01857	Ig gamma-1 chain C region OS=Homo sapiens GN=IGHG1 PE=1 SV=1 - [IGHG1_HUMAN]	0.0727	2	1	2	4	635400	2	2	2	2	0.0727	0.0727	5.76	52.51	330	36.1	8.19
P01859	Ig gamma-2 chain C region OS=Homo sapiens GN=IGHG2 PE=1 SV=2 - [IGHG2_HUMAN]	0.0736	2	1	2	4	907400	2	2	2	2	0.0736	0.0736	5.45	58.75	326	35.9	7.59
P01871	Ig mu chain C region OS=Homo sapiens GN=IGHM PE=1 SV=3 - [IGHM_HUMAN]	0.292	2	11	11	36	5197000	11	11	19	17	0.292	0.292	41.39	346.77	452	49.3	6.77
P01591	Immunoglobulin J chain OS=Homo sapiens GN=JCHAIN PE=1 SV=4 - [IGJ_HUMAN]	0.3899	1	5	5	16	13130000	5	5	8	8	0.3899	0.3899	17.06	183.92	159	18.1	5.24
P01834	Ig kappa chain C region OS=Homo sapiens GN=IGKC PE=1 SV=1 - [IGKC_HUMAN]	0.8019	1	5	5	48	37460000	5	5	24	24	0.8019	0.8019	54.22	325.1	106	11.6	5.87
B9A064	Immunoglobulin lambda-like polypeptide 5 OS=Homo sapiens GN=IGLL5 PE=2 SV=2 - [IGLL5_HUMAN]	0.3131	2	3	5	29	13980000	5	5	16	13	0.3131	0.3131	23.49	191.72	214	23	8.84
P18510	Interleukin-1 receptor antagonist protein OS=Homo sapiens GN=IL1RN PE=1 SV=1 - [IL1RA_HUMAN]	0.1073	1	1	1	2	234600	1	1	1	1	0.1073	0.1073	3.5	32.43	177	20	6.19
P30740	Leukocyte elastase inhibitor OS=Homo sapiens GN=SERPINB1 PE=1 SV=1 - [ILEU_HUMAN]	0.029	1	1	1	2	225100	1	1	1	1	0.029	0.029	1.93	41.81	379	42.7	6.28
P58062	Serine protease inhibitor Kazal-type 7 OS=Homo sapiens GN=SPINK7 PE=1 SV=1 - [ISK7_HUMAN]	0.1059	1	1	1	2	120200	1	1	1	1	0.1059	0.1059	2.27	25.65	85	9.2	7.58
P08514	Integrin alpha-IIb OS=Homo sapiens GN=ITGA2B PE=1 SV=3 - [ITA2B_HUMAN]	0.0164	1	2	2	4	109500	2	2	2	2	0.0164	0.0164	5.14	43.62	1039	113.3	5.38
P19823	Inter-alpha-trypsin inhibitor heavy chain H2 OS=Homo sapiens GN=ITIH2 PE=1 SV=2 - [ITIH2_HUMAN]	0.0116	1	1	1	2	207500	1	1	1	1	0.0116	0.0116	0	0	946	106.4	6.86
Q14624	Inter-alpha-trypsin inhibitor heavy chain H4 OS=Homo sapiens GN=ITIH4 PE=1 SV=4 - [ITIH4_HUMAN]	0.1505	1	12	12	24	3895000	12	10	13	11	0.1505	0.1301	35.48	311.31	930	103.3	6.98
P13645	Keratin, type I cytoskeletal 10 OS=Homo sapiens GN=KRT10 PE=1 SV=6 - [K1C10_HUMAN]	0.3613	12	14	19	50	32770000	18	18	24	26	0.3493	0.3322	58.61	709.24	584	58.8	5.21
P13646	Keratin, type I cytoskeletal 13 OS=Homo sapiens GN=KRT13 PE=1 SV=4 - [K1C13_HUMAN]	0.5328	15	13	27	150	106900000	24	27	71	79	0.4913	0.5328	175.75	1846.7	458	49.6	4.96
P02533	Keratin, type I cytoskeletal 14 OS=Homo sapiens GN=KRT14 PE=1 SV=4 - [K1C14_HUMAN]	0.5191	9	7	23	86	66890000	23	23	43	43	0.5191	0.5191	107.76	1097.02	472	51.5	5.16
P19012	Keratin, type I cytoskeletal 15 OS=Homo sapiens GN=KRT15 PE=1 SV=3 - [K1C15_HUMAN]	0.3487	9	4	19	80	95340000	16	19	37	43	0.3026	0.3487	91.41	891.63	456	49.2	4.77
P08779	Keratin, type I cytoskeletal 16 OS=Homo sapiens GN=KRT16 PE=1 SV=4 - [K1C16_HUMAN]	0.5729	9	14	26	92	66890000	26	24	47	45	0.5729	0.4989	110.09	1077.57	473	51.2	5.05
Q04695	Keratin, type I cytoskeletal 17 OS=Homo sapiens GN=KRT17 PE=1 SV=2 - [K1C17_HUMAN]	0.3819	8	8	19	59	46090000	19	18	29	30	0.3819	0.3611	76.06	778.72	432	48.1	5.02
P08727	Keratin, type I cytoskeletal 19 OS=Homo sapiens GN=KRT19 PE=1 SV=4 - [K1C19_HUMAN]	0.3625	8	6	15	51	56240000	15	14	25	26	0.3625	0.33	58.03	613.92	400	44.1	5.14
P35527	Keratin, type I cytoskeletal 9 OS=Homo sapiens GN=KRT9 PE=1 SV=3 - [K1C9_HUMAN]	0.3114	1	13	14	29	3919000	14	14	14	15	0.3114	0.3114	31.66	298.01	623	62	5.24
P35908	Keratin, type II cytoskeletal 2 epidermal OS=Homo sapiens GN=KRT2 PE=1 SV=2 - [K22E_HUMAN]	0.216	3	6	15	47	36250000	14	15	23	24	0.2144	0.216	61.47	594.32	639	65.4	8
Q01546	Keratin, type II cytoskeletal 2 oral OS=Homo sapiens GN=KRT76 PE=1 SV=2 - [K22O_HUMAN]	0.2476	7	9	18	41	33090000	16	18	19	22	0.2351	0.2476	47.73	508.48	638	65.8	8.12
P04264	Keratin, type II cytoskeletal 1 OS=Homo sapiens GN=KRT1 PE=1 SV=6 - [K2C1_HUMAN]	0.4084	1	21	26	77	20490000	26	26	38	39	0.4084	0.4084	100.47	1084.84	644	66	8.12
P12035	Keratin, type II cytoskeletal 3 OS=Homo sapiens GN=KRT3 PE=1 SV=3 - [K2C3_HUMAN]	0.3025	6	11	23	56	30060000	20	23	26	30	0.2882	0.3025	69.81	779.46	628	64.4	6.48
P19013	Keratin, type II cytoskeletal 4 OS=Homo sapiens GN=KRT4 PE=1 SV=4 - [K2C4_HUMAN]	0.53	1	33	40	130	50720000	37	39	64	66	0.5187	0.53	182	1744.58	534	57.2	6.61
P13647	Keratin, type II cytoskeletal 5 OS=Homo sapiens GN=KRT5 PE=1 SV=3 - [K2C5_HUMAN]	0.4797	7	19	30	92	29810000	27	28	46	46	0.4525	0.4407	112.29	1038.53	590	62.3	7.74
P02538	Keratin, type II cytoskeletal 6A OS=Homo sapiens GN=KRT6A PE=1 SV=3 - [K2C6A_HUMAN]	0.4823	8	2	34	111	38200000	31	33	55	56	0.4521	0.4787	138.42	1302.22	564	60	8
P04259	Keratin, type II cytoskeletal 6B OS=Homo sapiens GN=KRT6B PE=1 SV=5 - [K2C6B_HUMAN]	0.4805	7	2	33	98	37880000	31	32	49	49	0.4521	0.477	116.27	1027.72	564	60	8
P48668	Keratin, type II cytoskeletal 6C OS=Homo sapiens GN=KRT6C PE=1 SV=3 - [K2C6C_HUMAN]	0.4805	8	1	33	101	38200000	30	32	50	51	0.4504	0.477	127.22	1214.03	564	60	8
Q14CN4	Keratin, type II cytoskeletal 72 OS=Homo sapiens GN=KRT72 PE=1 SV=2 - [K2C72_HUMAN]	0.0665	1	1	4	11	17270000	4	3	7	4	0.0665	0.0431	16.61	95.45	511	55.8	6.89
Q8N1N4	Keratin, type II cytoskeletal 78 OS=Homo sapiens GN=KRT78 PE=2 SV=2 - [K2C78_HUMAN]	0.3904	5	19	22	42	12450000	18	20	20	22	0.3423	0.3769	49.91	486.17	520	56.8	6.02
Q6KB66	Keratin, type II cytoskeletal 80 OS=Homo sapiens GN=KRT80 PE=1 SV=2 - [K2C80_HUMAN]	0.1128	1	3	4	7	92760	4	3	4	3	0.1128	0.0819	6.8	45.08	452	50.5	5.67
P14618	Pyruvate kinase PKM OS=Homo sapiens GN=PKM PE=1 SV=4 - [KPYM_HUMAN]	0.1168	1	5	5	14	352100	5	5	7	7	0.1168	0.1168	14.85	108.74	531	57.9	7.84
Q6VAB6	Kinase suppressor of Ras 2 OS=Homo sapiens GN=KSR2 PE=1 SV=2 - [KSR2_HUMAN]	0.0074	1	1	1	1	7647000		1		1	0	0.0074		27.65	950	107.6	8.69
P01596	Ig kappa chain V-I region CAR OS=Homo sapiens PE=1 SV=1 - [KV104_HUMAN]	0.1682	2	1	1	7	2300000	1	1	3	4	0.1682	0.1682	9.37	128.91	107	11.7	9.41
P01597	Ig kappa chain V-I region DEE OS=Homo sapiens PE=1 SV=1 - [KV105_HUMAN]	0.1667	11	2	2	9	6400000	1	1	4	5	0.1667	0.1667	10.26	66.11	108	11.7	9.36
P01611	Ig kappa chain V-I region Wes OS=Homo sapiens PE=1 SV=1 - [KV119_HUMAN]	0.1667	1	1	1	2	736300	1	1	1	1	0.1667	0.1667	2.86	43.24	108	11.6	7.28
P01612	Ig kappa chain V-I region Mev OS=Homo sapiens PE=1 SV=1 - [KV120_HUMAN]	0.1651	1	1	1	4	145000	1	1	2	2	0.1651	0.1651	5.14	39.4	109	11.9	6.57
P01613	Ig kappa chain V-I region Ni OS=Homo sapiens PE=1 SV=1 - [KV121_HUMAN]	0.1607	1	1	1	2	180400	1	1	1	1	0.1607	0.1607	2.17	0	112	12.2	5.36
P04430	Ig kappa chain V-I region BAN OS=Homo sapiens PE=1 SV=1 - [KV122_HUMAN]	0.1667	1	1	1	4	368900	1	1	2	2	0.1667	0.1667	3.66	35.83	108	11.8	8.44
P01617	Ig kappa chain V-II region TEW OS=Homo sapiens PE=1 SV=1 - [KV204_HUMAN]	0.115	5	1	1	2	11830000	1	1	1	1	0.115	0.115	3.28	66.51	113	12.3	6
P01620	Ig kappa chain V-III region SIE OS=Homo sapiens PE=1 SV=1 - [KV302_HUMAN]	0.2477	6	2	2	5	4755000	2	2	3	2	0.2477	0.2477	8.63	66.6	109	11.8	8.48
P06312	Ig kappa chain V-IV region (Fragment) OS=Homo sapiens GN=IGKV4-1 PE=4 SV=1 - [KV401_HUMAN]	0.1736	4	1	2	4	276200	2	2	2	2	0.1736	0.1736	5.25	54.4	121	13.4	5.25
P01625	Ig kappa chain V-IV region Len OS=Homo sapiens PE=1 SV=2 - [KV402_HUMAN]	0.2368	2	1	2	5	699000	2	2	3	2	0.2368	0.2368	6.17	37.58	114	12.6	7.93
P0CG05	Ig lambda-2 chain C regions OS=Homo sapiens GN=IGLC2 PE=1 SV=1 - [LAC2_HUMAN]	0.5566	4	2	4	34	17060000	4	4	20	14	0.5566	0.5566	28.41	224.22	106	11.3	7.24
P18428	Lipopolysaccharide-binding protein OS=Homo sapiens GN=LBP PE=1 SV=3 - [LBP_HUMAN]	0.0229	1	1	1	1	26930		1		1		0.0229		22	481	53.3	6.7
P00338	L-lactate dehydrogenase A chain OS=Homo sapiens GN=LDHA PE=1 SV=2 - [LDHA_HUMAN]	0.0331	1	1	1	2	57160	1	1	1	1	0.0331	0.0331	2.7	26.03	332	36.7	8.27
P47929	Galectin-7 OS=Homo sapiens GN=LGALS7 PE=1 SV=2 - [LEG7_HUMAN]	0.2721	1	3	3	6	1812000	3	3	3	3	0.2721	0.2721	8.9	135.55	136	15.1	7.62
Q08380	Galectin-3-binding protein OS=Homo sapiens GN=LGALS3BP PE=1 SV=1 - [LG3BP_HUMAN]	0.1402	1	7	7	16	1361000	6	7	8	8	0.1179	0.1402	15.62	154.19	585	65.3	5.27
P02545	Prelamin-A/C OS=Homo sapiens GN=LMNA PE=1 SV=1 - [LMNA_HUMAN]	0.1551	1	9	9	18	327000	9	9	9	9	0.1551	0.1551	20.78	180.3	664	74.1	7.02
P01702	Ig lambda chain V-I region NIG-64 OS=Homo sapiens PE=1 SV=1 - [LV104_HUMAN]	0.1441	4	2	2	4	730100	2	2	2	2	0.1441	0.1441	3.85	31.39	111	11.4	4.89
P01703	Ig lambda chain V-I region NEWM OS=Homo sapiens PE=1 SV=1 - [LV105_HUMAN]	0.1068	1	1	1	2	142000	1	1	1	1	0.1068	0.1068	2.24	20.53	103	10.9	9.29
P04208	Ig lambda chain V-I region WAH OS=Homo sapiens PE=1 SV=1 - [LV106_HUMAN]	0.1193	2	1	1	2	2517000	1	1	1	1	0.1193	0.1193	3.31	71.04	109	11.7	6.54
P01714	Ig lambda chain V-III region SH OS=Homo sapiens PE=1 SV=1 - [LV301_HUMAN]	0.25	1	2	2	4	314200	2	2	2	2	0.25	0.25	6.56	70.27	108	11.4	6.52
P80748	Ig lambda chain V-III region LOI OS=Homo sapiens PE=1 SV=1 - [LV302_HUMAN]	0.3784	1	3	3	6	1400000	3	3	3	3	0.3784	0.3784	7.13	100.46	111	11.9	5.08
Q14210	Lymphocyte antigen 6D OS=Homo sapiens GN=LY6D PE=1 SV=1 - [LY6D_HUMAN]	0.1484	1	2	2	3	287900	1	2	1	2	0.0781	0.1484	0	40.14	128	13.3	8.21
O95274	Ly6/PLAUR domain-containing protein 3 OS=Homo sapiens GN=LYPD3 PE=1 SV=2 - [LYPD3_HUMAN]	0.0289	1	1	1	2	63880	1	1	1	1	0.0289	0.0289	2.47	22.1	346	35.9	7.75
P61626	Lysozyme C OS=Homo sapiens GN=LYZ PE=1 SV=1 - [LYSC_HUMAN]	0.3243	1	5	5	8	898200	4	4	4	4	0.277	0.2432	5.44	82.65	148	16.5	9.16
P14174	Macrophage migration inhibitory factor OS=Homo sapiens GN=MIF PE=1 SV=4 - [MIF_HUMAN]	0.0783	1	1	1	2	101300	1	1	1	1	0.0783	0.0783	2.56	27.44	115	12.5	7.88
P19105	Myosin regulatory light chain 12A OS=Homo sapiens GN=MYL12A PE=1 SV=2 - [ML12A_HUMAN]	0.0585	2	1	1	2	126300	1	1	1	1	0.0585	0.0585	2.31	40.62	171	19.8	4.81
Q9HC84	Mucin-5B OS=Homo sapiens GN=MUC5B PE=1 SV=3 - [MUC5B_HUMAN]	0.0731	3	27	27	50	1842000	26	21	28	22	0.0713	0.059	49.58	343.37	5762	596	6.64
P35579	Myosin-9 OS=Homo sapiens GN=MYH9 PE=1 SV=4 - [MYH9_HUMAN]	0.0066	1	1	1	2	236700	1	1	1	1	0.0066	0.0066	2.68	49.6	1960	226.4	5.6
P60660	Myosin light polypeptide 6 OS=Homo sapiens GN=MYL6 PE=1 SV=2 - [MYL6_HUMAN]	0.351	4	5	5	11	651700	5	5	6	5	0.351	0.351	12.02	137.63	151	16.9	4.65
Q9UJ70	N-acetyl-D-glucosamine kinase OS=Homo sapiens GN=NAGK PE=1 SV=4 - [NAGK_HUMAN]	0.0378	1	1	1	2	54100	1	1	1	1	0.0378	0.0378	2.83	31.15	344	37.4	6.24
P20929	Nebulin OS=Homo sapiens GN=NEB PE=1 SV=5 - [NEBU_HUMAN]	0.0022	1	1	1	1	157700		1		1	0	0.0022		0	6669	772.4	9.07
Q6UX06	Olfactomedin-4 OS=Homo sapiens GN=OLFM4 PE=1 SV=1 - [OLFM4_HUMAN]	0.0235	1	1	1	2	130700	1	1	1	1	0.0235	0.0235	0	24.46	510	57.2	5.69
P07237	Protein disulfide-isomerase OS=Homo sapiens GN=P4HB PE=1 SV=3 - [PDIA1_HUMAN]	0.0906	1	4	4	9	192600	4	4	5	4	0.0906	0.0906	10.94	57.01	508	57.1	4.87
P36955	Pigment epithelium-derived factor OS=Homo sapiens GN=SERPINF1 PE=1 SV=4 - [PEDF_HUMAN]	0.0287	1	1	1	2	162400	1	1	1	1	0.0287	0.0287	2.13	32.74	418	46.3	6.38
O60437	Periplakin OS=Homo sapiens GN=PPL PE=1 SV=4 - [PEPL_HUMAN]	0.0245	1	4	4	7	61800	4	3	4	3	0.0245	0.0199	8.34	40.57	1756	204.6	5.6
P05164	Myeloperoxidase OS=Homo sapiens GN=MPO PE=1 SV=1 - [PERM_HUMAN]	0.0832	1	5	5	9	362000	5	4	5	4	0.0832	0.0671	10.05	80.13	745	83.8	8.97
P01833	Polymeric immunoglobulin receptor OS=Homo sapiens GN=PIGR PE=1 SV=4 - [PIGR_HUMAN]	0.2906	1	20	20	50	14370000	15	19	24	26	0.2474	0.2906	51.46	359.12	764	83.2	5.74
P12273	Prolactin-inducible protein OS=Homo sapiens GN=PIP PE=1 SV=1 - [PIP_HUMAN]	0.3151	1	4	4	7	6348000	4	3	4	3	0.3151	0.2603	10.43	119.33	146	16.6	8.05
Q13835	Plakophilin-1 OS=Homo sapiens GN=PKP1 PE=1 SV=2 - [PKP1_HUMAN]	0.0643	1	3	3	5	186200	3	2	3	2	0.0643	0.0442	6.89	87.08	747	82.8	9.13
P14923	Junction plakoglobin OS=Homo sapiens GN=JUP PE=1 SV=3 - [PLAK_HUMAN]	0.1248	1	7	7	14	243600	7	5	8	6	0.1248	0.0738	12.36	120.45	745	81.7	6.14
P13797	Plastin-3 OS=Homo sapiens GN=PLS3 PE=1 SV=4 - [PLST_HUMAN]	0.0159	1	1	1	1	106600	1		1		0.0159	0	2.06		630	70.8	5.6
P62937	Peptidyl-prolyl cis-trans isomerase A OS=Homo sapiens GN=PPIA PE=1 SV=2 - [PPIA_HUMAN]	0.1758	1	3	3	6	842000	3	3	3	3	0.1758	0.1758	7.03	97.11	165	18	7.81
Q06830	Peroxiredoxin-1 OS=Homo sapiens GN=PRDX1 PE=1 SV=1 - [PRDX1_HUMAN]	0.4673	1	6	8	14	829900	6	8	6	8	0.3166	0.4673	14.52	105.48	199	22.1	8.13
P32119	Peroxiredoxin-2 OS=Homo sapiens GN=PRDX2 PE=1 SV=5 - [PRDX2_HUMAN]	0.101	1	1	2	4	419700	2	2	2	2	0.101	0.101	4.68	33.1	198	21.9	5.97
Q13162	Peroxiredoxin-4 OS=Homo sapiens GN=PRDX4 PE=1 SV=1 - [PRDX4_HUMAN]	0.0812	1	1	2	3	872100	1	2	1	2	0.0295	0.0812	2.55	35.12	271	30.5	6.29
P30041	Peroxiredoxin-6 OS=Homo sapiens GN=PRDX6 PE=1 SV=3 - [PRDX6_HUMAN]	0.2277	1	4	4	7	358800	4	3	4	3	0.2277	0.1518	8.93	28.03	224	25	6.38
P07737	Profilin-1 OS=Homo sapiens GN=PFN1 PE=1 SV=2 - [PROF1_HUMAN]	0.0571	1	1	1	1	69790		1		1	0	0.0571		33.81	140	15	8.27
P61026	Ras-related protein Rab-10 OS=Homo sapiens GN=RAB10 PE=1 SV=1 - [RAB10_HUMAN]	0.055	24	1	1	2	219200	1	1	1	1	0.055	0.055	2.12	21.24	200	22.5	8.38
P20339	Ras-related protein Rab-5A OS=Homo sapiens GN=RAB5A PE=1 SV=2 - [RAB5A_HUMAN]	0.0512	3	1	1	2	147200	1	1	1	1	0.0512	0.0512	2.57	26.45	215	23.6	8.15
P08134	Rho-related GTP-binding protein RhoC OS=Homo sapiens GN=RHOC PE=1 SV=1 - [RHOC_HUMAN]	0.057	2	1	1	2	217800	1	1	1	1	0.057	0.057	1.82	30.92	193	22	6.58
P13489	Ribonuclease inhibitor OS=Homo sapiens GN=RNH1 PE=1 SV=2 - [RINI_HUMAN]	0.141	1	5	5	10	295200	5	5	5	5	0.141	0.141	12.4	112.03	461	49.9	4.82
P05387	60S acidic ribosomal protein P2 OS=Homo sapiens GN=RPLP2 PE=1 SV=1 - [RLA2_HUMAN]	0.2174	1	2	2	4	418000	2	2	2	2	0.2174	0.2174	6.19	73.97	115	11.7	4.54
P25398	40S ribosomal protein S12 OS=Homo sapiens GN=RPS12 PE=1 SV=3 - [RS12_HUMAN]	0.0682	1	1	1	2	59470	1	1	1	1	0.0682	0.0682	2.87	31.23	132	14.5	7.21
P62857	40S ribosomal protein S28 OS=Homo sapiens GN=RPS28 PE=1 SV=1 - [RS28_HUMAN]	0.1739	1	1	1	2	81360	1	1	1	1	0.1739	0.1739	1.85	27.53	69	7.8	10.7
P06703	Protein S100-A6 OS=Homo sapiens GN=S100A6 PE=1 SV=1 - [S10A6_HUMAN]	0.0889	1	1	1	2	519600	1	1	1	1	0.0889	0.0889	2.25	42.42	90	10.2	5.48
P31151	Protein S100-A7 OS=Homo sapiens GN=S100A7 PE=1 SV=4 - [S10A7_HUMAN]	0.2376	2	2	2	4	442100	2	2	2	2	0.2376	0.2376	4.44	57.28	101	11.5	6.77
P05109	Protein S100-A8 OS=Homo sapiens GN=S100A8 PE=1 SV=1 - [S10A8_HUMAN]	0.4946	1	7	7	20	22150000	6	7	10	10	0.4839	0.4946	17.97	180.48	93	10.8	7.03
P06702	Protein S100-A9 OS=Homo sapiens GN=S100A9 PE=1 SV=1 - [S10A9_HUMAN]	0.5702	1	5	5	27	33180000	3	5	14	13	0.3158	0.5702	37.76	279.55	114	13.2	6.13
P31949	Protein S100-A11 OS=Homo sapiens GN=S100A11 PE=1 SV=2 - [S10AB_HUMAN]	0.2571	1	3	3	7	345900	2	3	3	4	0.1905	0.2571	4.1	72.73	105	11.7	7.12
Q9HCY8	Protein S100-A14 OS=Homo sapiens GN=S100A14 PE=1 SV=1 - [S10AE_HUMAN]	0.5288	1	5	5	10	1587000	5	5	5	5	0.5288	0.5288	13.25	104.69	104	11.7	5.24
P35542	Serum amyloid A-4 protein OS=Homo sapiens GN=SAA4 PE=1 SV=2 - [SAA4_HUMAN]	0.1462	1	2	2	3	272600	2	1	2	1	0.1462	0.0846	4.42	59.57	130	14.7	9.07
P03973	Antileukoproteinase OS=Homo sapiens GN=SLPI PE=1 SV=2 - [SLPI_HUMAN]	0.0909	1	1	1	2	734400	1	1	1	1	0.0909	0.0909	2.15	34.44	132	14.3	8.75
Q9UIV8	Serpin B13 OS=Homo sapiens GN=SERPINB13 PE=1 SV=2 - [SPB13_HUMAN]	0.0716	1	2	2	6	140900	2	2	3	3	0.0716	0.0716	8.72	69.6	391	44.2	5.71
P36952	Serpin B5 OS=Homo sapiens GN=SERPINB5 PE=1 SV=2 - [SPB5_HUMAN]	0.064	1	2	2	4	363800	2	2	2	2	0.064	0.064	4	60.98	375	42.1	6.05
Q13103	Secreted phosphoprotein 24 OS=Homo sapiens GN=SPP2 PE=1 SV=1 - [SPP24_HUMAN]	0.0569	1	1	1	2	112800	1	1	1	1	0.0569	0.0569	1.98	32.53	211	24.3	8.32
P35321	Cornifin-A OS=Homo sapiens GN=SPRR1A PE=1 SV=2 - [SPR1A_HUMAN]	0.5281	1	1	3	8	1573000	3	3	4	4	0.5281	0.5281	6.57	33.18	89	9.9	8.48
P22528	Cornifin-B OS=Homo sapiens GN=SPRR1B PE=1 SV=2 - [SPR1B_HUMAN]	0.4382	1	1	3	6	1179000	3	3	3	3	0.4382	0.4382	6.8	45.29	89	9.9	8.48
P35325	Small proline-rich protein 2B OS=Homo sapiens GN=SPRR2B PE=2 SV=1 - [SPR2B_HUMAN]	0.4306	4	1	2	5	1176000	2	2	3	2	0.4306	0.4306	1.68	29.26	72	8	8.43
P22531	Small proline-rich protein 2E OS=Homo sapiens GN=SPRR2E PE=2 SV=2 - [SPR2E_HUMAN]	0.4306	4	1	2	7	1210000	2	2	4	3	0.4306	0.4306	0	29.77	72	7.8	8.31
Q9UBC9	Small proline-rich protein 3 OS=Homo sapiens GN=SPRR3 PE=1 SV=2 - [SPRR3_HUMAN]	0.2426	1	3	3	7	1762000	3	2	4	3	0.2426	0.1953	8.96	30.24	169	18.1	8.57
O00204	Sulfotransferase family cytosolic 2B member 1 OS=Homo sapiens GN=SULT2B1 PE=1 SV=2 - [ST2B1_HUMAN]	0.0301	1	1	1	2	77290	1	1	1	1	0.0301	0.0301	2.28	22.62	365	41.3	5.4
P27105	Erythrocyte band 7 integral membrane protein OS=Homo sapiens GN=STOM PE=1 SV=3 - [STOM_HUMAN]	0.066	1	1	1	2	119600	1	1	1	1	0.066	0.066	2.69	52.15	288	31.7	7.88
P68363	Tubulin alpha-1B chain OS=Homo sapiens GN=TUBA1B PE=1 SV=1 - [TBA1B_HUMAN]	0.0931	5	2	3	8	112900	3	3	4	4	0.0931	0.0931	4.14	41.28	451	50.1	5.06
P68366	Tubulin alpha-4A chain OS=Homo sapiens GN=TUBA4A PE=1 SV=1 - [TBA4A_HUMAN]	0.0513	1	1	2	6	79050	2	2	3	3	0.0513	0.0513	5.22	72.11	448	49.9	5.06
P07437	Tubulin beta chain OS=Homo sapiens GN=TUBB PE=1 SV=2 - [TBB5_HUMAN]	0.0586	4	2	2	4	40950	2	2	2	2	0.0586	0.0586	2	0	444	49.6	4.89
P24821	Tenascin OS=Homo sapiens GN=TNC PE=1 SV=3 - [TENA_HUMAN]	0.0218	1	4	4	7	89960	4	3	4	3	0.0218	0.0173	7.56	47.77	2201	240.7	4.89
Q08188	Protein-glutamine gamma-glutamyltransferase E OS=Homo sapiens GN=TGM3 PE=1 SV=4 - [TGM3_HUMAN]	0.0996	1	7	7	13	774300	7	6	7	6	0.0996	0.0866	17.82	147.99	693	76.6	5.86
P05543	Thyroxine-binding globulin OS=Homo sapiens GN=SERPINA7 PE=1 SV=2 - [THBG_HUMAN]	0.0241	1	1	1	2	26140	1	1	1	1	0.0241	0.0241	2.31	31.45	415	46.3	6.3
P10599	Thioredoxin OS=Homo sapiens GN=TXN PE=1 SV=3 - [THIO_HUMAN]	0.2286	1	2	2	4	4958000	2	2	2	2	0.2286	0.2286	6.92	108.61	105	11.7	4.92
P60174	Triosephosphate isomerase OS=Homo sapiens GN=TPI1 PE=1 SV=3 - [TPIS_HUMAN]	0.0874	1	2	2	6	129200	2	2	3	3	0.0874	0.0874	8.73	78.85	286	30.8	5.92
P02787	Serotransferrin OS=Homo sapiens GN=TF PE=1 SV=3 - [TRFE_HUMAN]	0.0201	1	1	1	2	0	1	1	1	1	0.0201	0.0201	1.94	39.62	698	77	7.12
P02788	Lactotransferrin OS=Homo sapiens GN=LTF PE=1 SV=6 - [TRFL_HUMAN]	0.0845	1	5	5	10	78070	5	5	5	5	0.0845	0.0845	9.52	97.05	710	78.1	8.12
Q14134	Tripartite motif-containing protein 29 OS=Homo sapiens GN=TRIM29 PE=1 SV=2 - [TRI29_HUMAN]	0.0323	1	2	2	4	88730	2	2	2	2	0.0323	0.0323	4.19	34.26	588	65.8	7.15
P07477	Trypsin-1 OS=Homo sapiens GN=PRSS1 PE=1 SV=1 - [TRY1_HUMAN]	0.0405	1	1	1	22	129400000	1	1	11	11	0.0405	0.0405	28.08	222.1	247	26.5	6.51
P0CG48	Polyubiquitin-C OS=Homo sapiens GN=UBC PE=1 SV=3 - [UBC_HUMAN]	0.2102	4	1	1	2	0	1	1	1	1	0.2102	0.2102	2.45	21.41	685	77	7.66
P08670	Vimentin OS=Homo sapiens GN=VIM PE=1 SV=4 - [VIME_HUMAN]	0.0365	5	1	2	3	14430000	1	2	1	2	0.0215	0.0365	2.52	25.17	466	53.6	5.12
P04275	von Willebrand factor OS=Homo sapiens GN=VWF PE=1 SV=4 - [VWF_HUMAN]	0.1298	1	32	32	79	12550000	31	30	41	38	0.1269	0.1184	92.17	761.27	2813	309.1	5.48
Q96DA0	Zymogen granule protein 16 homolog B OS=Homo sapiens GN=ZG16B PE=1 SV=3 - [ZG16B_HUMAN]	0.2596	1	4	4	12	3030000	4	4	6	6	0.2596	0.2596	15.81	174.11	208	22.7	7.39
P50995	Annexin A11 OS=Homo sapiens GN=ANXA11 PE=1 SV=1 - [ANX11_HUMAN]	0.0257	1	1	1	1	40850	1		1		0.0257		1.8		505	54.4	7.65
P05090	Apolipoprotein D OS=Homo sapiens GN=APOD PE=1 SV=1 - [APOD_HUMAN]	0.0582	1	1	1	1	144800	1		1		0.0582		2.21		189	21.3	5.15
P61160	Actin-related protein 2 OS=Homo sapiens GN=ACTR2 PE=1 SV=1 - [ARP2_HUMAN]	0.0609	1	2	2	2	79930	2		2		0.0609		4.21		394	44.7	6.74
P27797	Calreticulin OS=Homo sapiens GN=CALR PE=1 SV=1 - [CALR_HUMAN]	0.0216	1	1	1	1	26600	1		1		0.0216		1.92		417	48.1	4.44
P52907	F-actin-capping protein subunit alpha-1 OS=Homo sapiens GN=CAPZA1 PE=1 SV=3 - [CAZA1_HUMAN]	0.0909	2	2	2	2	119500	2		2		0.0909		4.11		286	32.9	5.69
Q0VFZ6	Coiled-coil domain-containing protein 173 OS=Homo sapiens GN=CCDC173 PE=2 SV=2 - [CC173_HUMAN]	0.0181	1	1	1	1	230600	1		1		0.0181		2.18		552	66.4	8.87
O95833	Chloride intracellular channel protein 3 OS=Homo sapiens GN=CLIC3 PE=1 SV=2 - [CLIC3_HUMAN]	0.0508	1	1	1	1	159200	1		1		0.0508		2.38		236	26.6	6.43
O15379	Histone deacetylase 3 OS=Homo sapiens GN=HDAC3 PE=1 SV=2 - [HDAC3_HUMAN]	0.0701	1	1	1	1	0	1		1		0.0701		0		428	48.8	5.16
Q9UKV0	Histone deacetylase 9 OS=Homo sapiens GN=HDAC9 PE=1 SV=2 - [HDAC9_HUMAN]	0.0277	1	1	1	1	227300	1		1		0.0277		0		1011	111.2	6.89
P80419	Ig heavy chain V-III region GAR OS=Homo sapiens PE=1 SV=1 - [HV322_HUMAN]	0.0932	1	1	1	1	376000	1		1		0.0932		2.47		118	13.1	4.81
Q9GZV4	Eukaryotic translation initiation factor 5A-2 OS=Homo sapiens GN=EIF5A2 PE=1 SV=3 - [IF5A2_HUMAN]	0.1176	3	1	1	1	318000	1		1		0.1176		0		153	16.8	5.58
P20702	Integrin alpha-X OS=Homo sapiens GN=ITGAX PE=1 SV=3 - [ITAX_HUMAN]	0.0112	1	1	1	1	7563000	1		1		0.0112		0		1163	127.7	6.64
P31025	Lipocalin-1 OS=Homo sapiens GN=LCN1 PE=1 SV=1 - [LCN1_HUMAN]	0.0625	1	1	1	1	76240	1		1		0.0625		1.94		176	19.2	5.58
O60361	Putative nucleoside diphosphate kinase OS=Homo sapiens GN=NME2P1 PE=5 SV=1 - [NDK8_HUMAN]	0.1241	3	1	1	1	439100	1		1		0.1241		0		137	15.5	8.57
P80188	Neutrophil gelatinase-associated lipocalin OS=Homo sapiens GN=LCN2 PE=1 SV=2 - [NGAL_HUMAN]	0.0758	1	1	1	1	234500	1		1		0.0758		2.07		198	22.6	8.91
Q15365	Poly(rC)-binding protein 1 OS=Homo sapiens GN=PCBP1 PE=1 SV=2 - [PCBP1_HUMAN]	0.0309	3	1	1	1	77220	1		1		0.0309		1.94		356	37.5	7.09
P18669	Phosphoglycerate mutase 1 OS=Homo sapiens GN=PGAM1 PE=1 SV=2 - [PGAM1_HUMAN]	0.063	1	1	1	2	125500	1		2		0.063		1.81		254	28.8	7.18
P30044	Peroxiredoxin-5, mitochondrial OS=Homo sapiens GN=PRDX5 PE=1 SV=4 - [PRDX5_HUMAN]	0.0841	1	1	1	1	261900	1		1		0.0841		1.99		214	22.1	8.7
P51149	Ras-related protein Rab-7a OS=Homo sapiens GN=RAB7A PE=1 SV=1 - [RAB7A_HUMAN]	0.0628	1	1	1	2	64550	1		2		0.0628		1.98		207	23.5	6.7
Q9H2L5	Ras association domain-containing protein 4 OS=Homo sapiens GN=RASSF4 PE=1 SV=2 - [RASF4_HUMAN]	0.0374	1	1	1	1	575800	1		1		0.0374		0		321	36.7	7.75
Q9HD89	Resistin OS=Homo sapiens GN=RETN PE=1 SV=1 - [RETN_HUMAN]	0.25	1	2	2	2	169200	2		2		0.25		1.64		108	11.4	6.86
P08865	40S ribosomal protein SA OS=Homo sapiens GN=RPSA PE=1 SV=4 - [RSSA_HUMAN]	0.0576	1	1	1	1	97790	1		1		0.0576		1.86		295	32.8	4.87
P04271	Protein S100-B OS=Homo sapiens GN=S100B PE=1 SV=2 - [S100B_HUMAN]	0.3913	1	1	1	1	120600	1		1		0.3913		0		92	10.7	4.59
P25815	Protein S100-P OS=Homo sapiens GN=S100P PE=1 SV=2 - [S100P_HUMAN]	0.1368	1	1	1	1	56480	1		1		0.1368		1.89		95	10.4	4.88
Q9BX66	Sorbin and SH3 domain-containing protein 1 OS=Homo sapiens GN=SORBS1 PE=1 SV=3 - [SRBS1_HUMAN]	0.0147	1	1	1	1	8593000	1		1		0.0147		0		1292	142.4	6.84
P09758	Tumor-associated calcium signal transducer 2 OS=Homo sapiens GN=TACSTD2 PE=1 SV=3 - [TACD2_HUMAN]	0.0991	1	2	2	2	94740	2		2		0.0991		0		323	35.7	8.87
P22735	Protein-glutamine gamma-glutamyltransferase K OS=Homo sapiens GN=TGM1 PE=1 SV=4 - [TGM1_HUMAN]	0.0159	1	1	1	1	0	1		1		0.0159		2.28		817	89.7	6.04
P45880	Voltage-dependent anion-selective channel protein 2 OS=Homo sapiens GN=VDAC2 PE=1 SV=2 - [VDAC2_HUMAN]	0.0442	1	1	1	1	124700	1		1		0.0442		1.63		294	31.5	7.56

## Sheet: Fr10 (Upward)
Accession	Description	Sum(Coverage)	Sum(# Proteins)	Sum(# Unique Peptides)	Sum(# Peptides)	Sum(# PSMs)	Area	# Peptides A10	# Peptides A6	# PSM A10	# PSM A6	Coverage A10	Coverage A6	Score A10	Score A6	# AAs	MW [kDa]	calc. pI
P62258	14-3-3 protein epsilon OS=Homo sapiens GN=YWHAE PE=1 SV=1 - [1433E_HUMAN]	0.0706	3	1	2	2	72190		2		2	0	0.0706		42.86	255	29.2	4.74
P31947	14-3-3 protein sigma OS=Homo sapiens GN=SFN PE=1 SV=1 - [1433S_HUMAN]	0.246	3	5	6	11	604300	4	6	5	6	0.1815	0.246	7.33	144.81	248	27.8	4.74
P63104	14-3-3 protein zeta/delta OS=Homo sapiens GN=YWHAZ PE=1 SV=1 - [1433Z_HUMAN]	0.1143	5	2	3	4	168200	2	2	2	2	0.0857	0.0776	4.31	49.34	245	27.7	4.79
P63151	Serine/threonine-protein phosphatase 2A 55 kDa regulatory subunit B alpha isoform OS=Homo sapiens GN=PPP2R2A PE=1 SV=1 - [2ABA_HUMAN]	0.0246	1	1	1	1	43580	1		1		0.0246	0	1.76		447	51.7	6.2
A8K2U0	Alpha-2-macroglobulin-like protein 1 OS=Homo sapiens GN=A2ML1 PE=1 SV=3 - [A2ML1_HUMAN]	0.0089	1	1	1	2	99190	1	1	1	1	0.0089	0.0089	1.7	22.91	1454	161	5.73
P60709	Actin, cytoplasmic 1 OS=Homo sapiens GN=ACTB PE=1 SV=1 - [ACTB_HUMAN]	0.2107	12	7	7	13	1252000	5	6	6	7	0.1627	0.176	4.54	79.99	375	41.7	5.48
O43707	Alpha-actinin-4 OS=Homo sapiens GN=ACTN4 PE=1 SV=2 - [ACTN4_HUMAN]	0.0121	1	1	1	2	34660	1	1	1	1	0.0121	0.0121	1.66	22.84	911	104.8	5.44
P30838	Aldehyde dehydrogenase, dimeric NADP-preferring OS=Homo sapiens GN=ALDH3A1 PE=1 SV=3 - [AL3A1_HUMAN]	0.0265	1	1	1	1	56740		1		1		0.0265		28.4	453	50.4	6.54
P02768	Serum albumin OS=Homo sapiens GN=ALB PE=1 SV=2 - [ALBU_HUMAN]	0.2365	1	11	11	25	343300	9	11	13	12	0.2003	0.2365	8	169.72	609	69.3	6.28
P04745	Alpha-amylase 1 OS=Homo sapiens GN=AMY1A PE=1 SV=2 - [AMY1_HUMAN]	0.1409	3	7	7	16	1632000	7	7	8	8	0.1409	0.1409	10.82	140.19	511	57.7	6.93
P04083	Annexin A1 OS=Homo sapiens GN=ANXA1 PE=1 SV=2 - [ANXA1_HUMAN]	0.1098	1	3	3	6	1054000	3	3	3	3	0.1098	0.1098	7.65	103.15	346	38.7	7.02
P02647	Apolipoprotein A-I OS=Homo sapiens GN=APOA1 PE=1 SV=1 - [APOA1_HUMAN]	0.0899	1	2	2	3	23790	2	1	2	1	0.0899	0.0412	1.84	30.48	267	30.8	5.76
P04114	Apolipoprotein B-100 OS=Homo sapiens GN=APOB PE=1 SV=2 - [APOB_HUMAN]	0.0197	1	8	8	14	258000	6	7	7	7	0.0156	0.0173	10.19	101.27	4563	515.3	7.05
P84085	ADP-ribosylation factor 5 OS=Homo sapiens GN=ARF5 PE=1 SV=2 - [ARF5_HUMAN]	0.1167	4	2	2	4	71050	2	2	2	2	0.1167	0.1167	3.92	28.89	180	20.5	6.79
A6NMY6	Putative annexin A2-like protein OS=Homo sapiens GN=ANXA2P2 PE=5 SV=2 - [AXA2L_HUMAN]	0.0295	2	1	1	2	188900	1	1	1	1	0.0295	0.0295	2.68	40.28	339	38.6	6.95
Q96DR5	BPI fold-containing family A member 2 OS=Homo sapiens GN=BPIFA2 PE=1 SV=2 - [BPIA2_HUMAN]	0.0723	1	2	2	3	157600	2	1	2	1	0.0723	0.0402	4.46	46.59	249	27	5.59
P09871	Complement C1s subcomponent OS=Homo sapiens GN=C1S PE=1 SV=1 - [C1S_HUMAN]	0.016	1	1	1	2	47410	1	1	1	1	0.016	0.016	2.34	29.85	688	76.6	4.96
P04003	C4b-binding protein alpha chain OS=Homo sapiens GN=C4BPA PE=1 SV=2 - [C4BPA_HUMAN]	0.0117	1	1	1	1	52820		1		1	0	0.0117		23.75	597	67	7.3
P27482	Calmodulin-like protein 3 OS=Homo sapiens GN=CALML3 PE=1 SV=2 - [CALL3_HUMAN]	0.1141	1	1	1	1	46910		1		1		0.1141		20.69	149	16.9	4.42
P23528	Cofilin-1 OS=Homo sapiens GN=CFL1 PE=1 SV=3 - [COF1_HUMAN]	0.0663	2	1	1	2	136800	1	1	1	1	0.0663	0.0663	1.84	22.88	166	18.5	8.09
Q9UBG3	Cornulin OS=Homo sapiens GN=CRNN PE=1 SV=1 - [CRNN_HUMAN]	0.1616	1	4	4	6	324500	3	3	3	3	0.1475	0.0949	3.15	60.73	495	53.5	6.1
P04080	Cystatin-B OS=Homo sapiens GN=CSTB PE=1 SV=2 - [CYTB_HUMAN]	0.1224	1	1	1	2	2053000	1	1	1	1	0.1224	0.1224	2.8	30.5	98	11.1	7.56
P81605	Dermcidin OS=Homo sapiens GN=DCD PE=1 SV=2 - [DCD_HUMAN]	0.2	1	2	2	6	324400	2	2	3	3	0.2	0.2	7.52	100.96	110	11.3	6.54
P59665	Neutrophil defensin 1 OS=Homo sapiens GN=DEFA1 PE=1 SV=1 - [DEF1_HUMAN]	0.1915	2	2	2	6	4041000	2	2	3	3	0.1915	0.1915	6.29	64.4	94	10.2	6.99
P15924	Desmoplakin OS=Homo sapiens GN=DSP PE=1 SV=3 - [DESP_HUMAN]	0.0383	1	11	11	19	159100	10	7	11	8	0.0352	0.0244	21.62	104.33	2871	331.6	6.81
Q9UGM3	Deleted in malignant brain tumors 1 protein OS=Homo sapiens GN=DMBT1 PE=1 SV=2 - [DMBT1_HUMAN]	0.2006	1	6	6	24	3651000	6	3	15	9	0.2006	0.1272	20.12	203.35	2413	260.6	5.44
Q02413	Desmoglein-1 OS=Homo sapiens GN=DSG1 PE=1 SV=2 - [DSG1_HUMAN]	0.0353	1	3	3	5	32510	3	2	3	2	0.0353	0.0257	4.07	26.08	1049	113.7	5.03
P32926	Desmoglein-3 OS=Homo sapiens GN=DSG3 PE=1 SV=2 - [DSG3_HUMAN]	0.03	1	2	2	3	65930	2	1	2	1	0.03	0.015	3.48	23.8	999	107.5	5
P68104	Elongation factor 1-alpha 1 OS=Homo sapiens GN=EEF1A1 PE=1 SV=1 - [EF1A1_HUMAN]	0.0238	3	1	1	2	178600	1	1	1	1	0.0238	0.0238	2.48	51.31	462	50.1	9.01
P29692	Elongation factor 1-delta OS=Homo sapiens GN=EEF1D PE=1 SV=5 - [EF1D_HUMAN]	0.0427	1	1	1	2	49700	1	1	1	1	0.0427	0.0427	2.08	26.85	281	31.1	5.01
P49770	Translation initiation factor eIF-2B subunit beta OS=Homo sapiens GN=EIF2B2 PE=1 SV=3 - [EI2BB_HUMAN]	0.0199	1	1	1	1	47940		1		1	0	0.0199		24.2	351	39	6.16
P20930	Filaggrin OS=Homo sapiens GN=FLG PE=1 SV=3 - [FILA_HUMAN]	0.0266	1	2	2	5	24190	2	2	2	3	0.0266	0.0266	1.92	43.77	4061	434.9	9.25
P02751	Fibronectin OS=Homo sapiens GN=FN1 PE=1 SV=4 - [FINC_HUMAN]	0.0063	1	1	1	2	124000	1	1	1	1	0.0063	0.0063	2.09	44.24	2386	262.5	5.71
P09211	Glutathione S-transferase P OS=Homo sapiens GN=GSTP1 PE=1 SV=2 - [GSTP1_HUMAN]	0.1	1	2	2	3	140600	2	1	2	1	0.1	0.0524	5.11	13.22	210	23.3	5.64
P62805	Histone H4 OS=Homo sapiens GN=HIST1H4A PE=1 SV=2 - [H4_HUMAN]	0.3107	1	3	3	6	110600	2	3	2	4	0.1942	0.3107	4.46	56.26	103	11.4	11.36
P69905	Hemoglobin subunit alpha OS=Homo sapiens GN=HBA1 PE=1 SV=2 - [HBA_HUMAN]	0.1056	1	1	1	1	50200		1		1	0	0.1056		25.11	142	15.2	8.68
P0DMV8;P0DMV9	Heat shock 70 kDa protein 1A OS=Homo sapiens GN=HSPA1A PE=1 SV=1 - [HS71A_HUMAN]	0.0406	6	1	2	3	207000	2	1	2	1	0.0406	0.0172	4.54	25.53	641	70	5.66
P08238	Heat shock protein HSP 90-beta OS=Homo sapiens GN=HSP90AB1 PE=1 SV=4 - [HS90B_HUMAN]	0.0166	2	1	1	2	165000	1	1	1	1	0.0166	0.0166	2.57	38.61	724	83.2	5.03
P11142	Heat shock cognate 71 kDa protein OS=Homo sapiens GN=HSPA8 PE=1 SV=1 - [HSP7C_HUMAN]	0.0356	6	1	2	4	164800	2	2	2	2	0.0356	0.0356	4.56	40.44	646	70.9	5.52
P04792	Heat shock protein beta-1 OS=Homo sapiens GN=HSPB1 PE=1 SV=2 - [HSPB1_HUMAN]	0.1512	1	4	4	7	388200	4	3	4	3	0.1512	0.1415	6.51	38.68	205	22.8	6.4
P01765	Ig heavy chain V-III region TIL OS=Homo sapiens PE=1 SV=1 - [HV304_HUMAN]	0.2609	2	2	2	3	151100	1	2	1	2	0.0957	0.2609	2.14	32.17	115	12.3	9.13
P01766	Ig heavy chain V-III region BRO OS=Homo sapiens PE=1 SV=1 - [HV305_HUMAN]	0.25	2	2	2	5	359400	1	2	3	2	0.1583	0.25	1.75	25.25	120	13.2	6.57
P01771	Ig heavy chain V-III region HIL OS=Homo sapiens PE=1 SV=1 - [HV310_HUMAN]	0.0909	1	1	1	2	58550	1	1	1	1	0.0909	0.0909	1.88	32.98	121	13.6	9.36
P01876	Ig alpha-1 chain C region OS=Homo sapiens GN=IGHA1 PE=1 SV=2 - [IGHA1_HUMAN]	0.1756	1	3	6	13	11810000	6	4	8	5	0.1756	0.1133	15.47	84.31	353	37.6	6.51
P01877	Ig alpha-2 chain C region OS=Homo sapiens GN=IGHA2 PE=1 SV=3 - [IGHA2_HUMAN]	0.1206	1	1	4	9	7949000	4	3	5	4	0.1206	0.1	10.44	69.15	340	36.5	6.1
P01859	Ig gamma-2 chain C region OS=Homo sapiens GN=IGHG2 PE=1 SV=2 - [IGHG2_HUMAN]	0.0307	4	1	1	1	195700	1		1		0.0307	0	2.43		326	35.9	7.59
P01871	Ig mu chain C region OS=Homo sapiens GN=IGHM PE=1 SV=3 - [IGHM_HUMAN]	0.1659	2	6	6	13	897800	6	5	7	6	0.1659	0.1482	14.73	87.65	452	49.3	6.77
P01591	Immunoglobulin J chain OS=Homo sapiens GN=JCHAIN PE=1 SV=4 - [IGJ_HUMAN]	0.1384	1	2	2	3	2242000	2	1	2	1	0.1384	0.0755	4.84	53.32	159	18.1	5.24
P01834	Ig kappa chain C region OS=Homo sapiens GN=IGKC PE=1 SV=1 - [IGKC_HUMAN]	0.6698	1	4	4	19	3278000	4	4	12	7	0.6698	0.6698	8.43	72.82	106	11.6	5.87
P13645	Keratin, type I cytoskeletal 10 OS=Homo sapiens GN=KRT10 PE=1 SV=6 - [K1C10_HUMAN]	0.214	12	9	12	31	14300000	12	11	16	15	0.214	0.1918	37.41	327.33	584	58.8	5.21
P13646	Keratin, type I cytoskeletal 13 OS=Homo sapiens GN=KRT13 PE=1 SV=4 - [K1C13_HUMAN]	0.4869	16	12	23	105	52410000	22	21	54	51	0.4672	0.4585	112.57	935.3	458	49.6	4.96
P02533	Keratin, type I cytoskeletal 14 OS=Homo sapiens GN=KRT14 PE=1 SV=4 - [K1C14_HUMAN]	0.447	12	6	20	58	30020000	18	20	27	31	0.3856	0.447	63.19	548.14	472	51.5	5.16
P19012	Keratin, type I cytoskeletal 15 OS=Homo sapiens GN=KRT15 PE=1 SV=3 - [K1C15_HUMAN]	0.3004	9	5	16	53	47480000	15	14	27	26	0.2807	0.2588	63.58	552.1	456	49.2	4.77
P08779	Keratin, type I cytoskeletal 16 OS=Homo sapiens GN=KRT16 PE=1 SV=4 - [K1C16_HUMAN]	0.4059	12	9	18	47	30020000	16	18	22	25	0.3721	0.4059	54.58	485.93	473	51.2	5.05
Q04695	Keratin, type I cytoskeletal 17 OS=Homo sapiens GN=KRT17 PE=1 SV=2 - [K1C17_HUMAN]	0.25	8	3	13	29	16600000	11	11	14	15	0.213	0.2199	33.47	292.6	432	48.1	5.02
P08727	Keratin, type I cytoskeletal 19 OS=Homo sapiens GN=KRT19 PE=1 SV=4 - [K1C19_HUMAN]	0.1975	8	2	9	28	28510000	9	7	15	13	0.1975	0.165	31.27	273.06	400	44.1	5.14
P35527	Keratin, type I cytoskeletal 9 OS=Homo sapiens GN=KRT9 PE=1 SV=3 - [K1C9_HUMAN]	0.1364	1	8	8	14	1258000	6	7	7	7	0.1108	0.114	15.1	164.21	623	62	5.24
P35908	Keratin, type II cytoskeletal 2 epidermal OS=Homo sapiens GN=KRT2 PE=1 SV=2 - [K22E_HUMAN]	0.1815	5	5	12	26	15430000	10	12	12	14	0.169	0.1815	25.08	242.18	639	65.4	8
Q01546	Keratin, type II cytoskeletal 2 oral OS=Homo sapiens GN=KRT76 PE=1 SV=2 - [K22O_HUMAN]	0.1411	4	4	10	17	14290000	7	8	8	9	0.105	0.1097	18.17	174.15	638	65.8	8.12
P04264	Keratin, type II cytoskeletal 1 OS=Homo sapiens GN=KRT1 PE=1 SV=6 - [K2C1_HUMAN]	0.2686	1	15	17	52	5830000	17	14	28	24	0.2686	0.2407	54.06	466.83	644	66	8.12
P12035	Keratin, type II cytoskeletal 3 OS=Homo sapiens GN=KRT3 PE=1 SV=3 - [K2C3_HUMAN]	0.1242	3	2	10	21	12040000	9	9	11	10	0.1131	0.1226	29.81	240.83	628	64.4	6.48
P19013	Keratin, type II cytoskeletal 4 OS=Homo sapiens GN=KRT4 PE=1 SV=4 - [K2C4_HUMAN]	0.4813	3	24	30	68	17670000	29	22	39	29	0.4682	0.3858	87.47	762.58	534	57.2	6.61
P13647	Keratin, type II cytoskeletal 5 OS=Homo sapiens GN=KRT5 PE=1 SV=3 - [K2C5_HUMAN]	0.3712	3	16	22	43	11230000	19	19	23	20	0.3339	0.3153	49.92	424.8	590	62.3	7.74
P02538	Keratin, type II cytoskeletal 6A OS=Homo sapiens GN=KRT6A PE=1 SV=3 - [K2C6A_HUMAN]	0.3848	5	4	23	50	16550000	21	18	27	23	0.3706	0.3351	63.36	523.89	564	60	8
P04259	Keratin, type II cytoskeletal 6B OS=Homo sapiens GN=KRT6B PE=1 SV=5 - [K2C6B_HUMAN]	0.3848	4	4	23	47	16470000	21	17	26	21	0.3706	0.3191	59.9	416.16	564	60	8
Q14CN4	Keratin, type II cytoskeletal 72 OS=Homo sapiens GN=KRT72 PE=1 SV=2 - [K2C72_HUMAN]	0.0548	2	1	3	4	7108000	2	2	2	2	0.0411	0.0313	4.46	56.55	511	55.8	6.89
Q8N1N4	Keratin, type II cytoskeletal 78 OS=Homo sapiens GN=KRT78 PE=2 SV=2 - [K2C78_HUMAN]	0.2385	1	10	12	21	3276000	12	6	14	7	0.2385	0.1173	20.53	156.36	520	56.8	6.02
P14618	Pyruvate kinase PKM OS=Homo sapiens GN=PKM PE=1 SV=4 - [KPYM_HUMAN]	0.0151	1	1	1	2	148900	1	1	1	1	0.0151	0.0151	1.97	36.82	531	57.9	7.84
P01596	Ig kappa chain V-I region CAR OS=Homo sapiens PE=1 SV=1 - [KV104_HUMAN]	0.1682	2	1	1	6	129500	1	1	3	3	0.1682	0.1682	3.42	34.94	107	11.7	9.41
P01597	Ig kappa chain V-I region DEE OS=Homo sapiens PE=1 SV=1 - [KV105_HUMAN]	0.1667	11	2	2	7	369300	1	1	3	4	0.1667	0.1667	5.06	90.15	108	11.7	9.36
P01617	Ig kappa chain V-II region TEW OS=Homo sapiens PE=1 SV=1 - [KV204_HUMAN]	0.115	5	1	1	2	2480000	1	1	1	1	0.115	0.115	2.61	42.49	113	12.3	6
P01619	Ig kappa chain V-III region B6 OS=Homo sapiens PE=1 SV=1 - [KV301_HUMAN]	0.1667	5	1	2	3	74900		2		3		0.1667		30.04	108	11.6	9.25
P01621	Ig kappa chain V-III region NG9 (Fragment) OS=Homo sapiens PE=2 SV=1 - [KV303_HUMAN]	0.09	1	1	1	1	146900	1		1		0.09	0	1.83		100	10.7	6.52
P0CG05	Ig lambda-2 chain C regions OS=Homo sapiens GN=IGLC2 PE=1 SV=1 - [LAC2_HUMAN]	0.5566	6	4	4	11	2899000	4	3	7	4	0.5566	0.4151	5.88	82.9	106	11.3	7.24
P00338	L-lactate dehydrogenase A chain OS=Homo sapiens GN=LDHA PE=1 SV=2 - [LDHA_HUMAN]	0.0361	4	1	1	1	23850		1		1		0.0361		26.75	332	36.7	8.27
P47929	Galectin-7 OS=Homo sapiens GN=LGALS7 PE=1 SV=2 - [LEG7_HUMAN]	0.0809	1	1	1	2	2584000	1	1	1	1	0.0809	0.0809	2.86	55.22	136	15.1	7.62
Q08380	Galectin-3-binding protein OS=Homo sapiens GN=LGALS3BP PE=1 SV=1 - [LG3BP_HUMAN]	0.0444	1	2	2	2	90480		2		2	0	0.0444		33.94	585	65.3	5.27
P02545	Prelamin-A/C OS=Homo sapiens GN=LMNA PE=1 SV=1 - [LMNA_HUMAN]	0.0798	1	5	5	10	99300	5	3	6	4	0.0798	0.0527	11.74	72.44	664	74.1	7.02
P06888	Ig lambda chain V-I region EPS OS=Homo sapiens PE=1 SV=1 - [LV109_HUMAN]	0.0734	4	1	1	1	174500	1		1		0.0734	0	0		109	11.4	9.29
P61626	Lysozyme C OS=Homo sapiens GN=LYZ PE=1 SV=1 - [LYSC_HUMAN]	0.0811	1	1	1	3	181500	1	1	2	1	0.0811	0.0811	3.59	30.38	148	16.5	9.16
Q9HC84	Mucin-5B OS=Homo sapiens GN=MUC5B PE=1 SV=3 - [MUC5B_HUMAN]	0.0266	1	7	7	13	228800	6	5	7	6	0.0246	0.0205	9.72	72.69	5762	596	6.64
P60660	Myosin light polypeptide 6 OS=Homo sapiens GN=MYL6 PE=1 SV=2 - [MYL6_HUMAN]	0.0728	2	1	1	3	119600	1	1	1	2	0.0728	0.0728	1.8	28.25	151	16.9	4.65
O60437	Periplakin OS=Homo sapiens GN=PPL PE=1 SV=4 - [PEPL_HUMAN]	0.0074	1	1	1	1	32520	1		1		0.0074	0	0		1756	204.6	5.6
P05164	Myeloperoxidase OS=Homo sapiens GN=MPO PE=1 SV=1 - [PERM_HUMAN]	0.0336	1	2	2	2	72540	2		2		0.0336	0	1.78		745	83.8	8.97
P01833	Polymeric immunoglobulin receptor OS=Homo sapiens GN=PIGR PE=1 SV=4 - [PIGR_HUMAN]	0.1898	1	12	12	19	1998000	9	9	10	9	0.1558	0.1636	13.86	108.39	764	83.2	5.74
P12273	Prolactin-inducible protein OS=Homo sapiens GN=PIP PE=1 SV=1 - [PIP_HUMAN]	0.1781	1	2	2	4	1184000	2	2	2	2	0.1781	0.1781	5.72	61.45	146	16.6	8.05
P14923	Junction plakoglobin OS=Homo sapiens GN=JUP PE=1 SV=3 - [PLAK_HUMAN]	0.0148	1	1	1	2	55540	1	1	1	1	0.0148	0.0148	2.6	40.12	745	81.7	6.14
Q06830	Peroxiredoxin-1 OS=Homo sapiens GN=PRDX1 PE=1 SV=1 - [PRDX1_HUMAN]	0.0955	2	2	2	4	247200	2	2	2	2	0.0955	0.0955	4.24	41.71	199	22.1	8.13
P30041	Peroxiredoxin-6 OS=Homo sapiens GN=PRDX6 PE=1 SV=3 - [PRDX6_HUMAN]	0.1116	1	2	2	3	88100	2	1	2	1	0.1116	0.058	1.8	19.45	224	25	6.38
P20339	Ras-related protein Rab-5A OS=Homo sapiens GN=RAB5A PE=1 SV=2 - [RAB5A_HUMAN]	0.0512	3	1	1	1	36150		1		1	0	0.0512		23.81	215	23.6	8.15
P13489	Ribonuclease inhibitor OS=Homo sapiens GN=RNH1 PE=1 SV=2 - [RINI_HUMAN]	0.0759	1	3	3	5	46120	3	2	3	2	0.0759	0.0564	5.84	30.88	461	49.9	4.82
P06703	Protein S100-A6 OS=Homo sapiens GN=S100A6 PE=1 SV=1 - [S10A6_HUMAN]	0.0889	1	1	1	1	335400		1		1	0	0.0889		0	90	10.2	5.48
P05109	Protein S100-A8 OS=Homo sapiens GN=S100A8 PE=1 SV=1 - [S10A8_HUMAN]	0.4731	1	5	5	12	7607000	4	3	7	5	0.3978	0.2688	12.31	115.67	93	10.8	7.03
P06702	Protein S100-A9 OS=Homo sapiens GN=S100A9 PE=1 SV=1 - [S10A9_HUMAN]	0.3158	1	3	3	14	8718000	3	3	9	5	0.3158	0.3158	14.37	72.97	114	13.2	6.13
Q9HCY8	Protein S100-A14 OS=Homo sapiens GN=S100A14 PE=1 SV=1 - [S10AE_HUMAN]	0.25	1	2	2	4	861300	2	2	2	2	0.25	0.25	5.55	78.25	104	11.7	5.24
P03973	Antileukoproteinase OS=Homo sapiens GN=SLPI PE=1 SV=2 - [SLPI_HUMAN]	0.0909	1	1	1	2	368600	1	1	1	1	0.0909	0.0909	2.39	36.48	132	14.3	8.75
P35321	Cornifin-A OS=Homo sapiens GN=SPRR1A PE=1 SV=2 - [SPR1A_HUMAN]	0.5281	2	3	3	4	705700	3	1	3	1	0.5281	0.191	3.51	0	89	9.9	8.48
P35325	Small proline-rich protein 2B OS=Homo sapiens GN=SPRR2B PE=2 SV=1 - [SPR2B_HUMAN]	0.6111	5	1	3	4	801100	3	1	3	1	0.6111	0.25	3.98	34.38	72	8	8.43
P35326	Small proline-rich protein 2A OS=Homo sapiens GN=SPRR2A PE=1 SV=1 - [SPR2A_HUMAN]	0.6111	4	1	3	5	888800	3	2	3	2	0.6111	0.4306	4.38	43.09	72	8	8.43
Q9UBC9	Small proline-rich protein 3 OS=Homo sapiens GN=SPRR3 PE=1 SV=2 - [SPRR3_HUMAN]	0.1893	1	2	2	6	496300	2	2	3	3	0.1893	0.1893	1.96	36.9	169	18.1	8.57
P09758	Tumor-associated calcium signal transducer 2 OS=Homo sapiens GN=TACSTD2 PE=1 SV=3 - [TACD2_HUMAN]	0.0495	1	1	1	2	62140	1	1	1	1	0.0495	0.0495	1.96	24.37	323	35.7	8.87
Q01995	Transgelin OS=Homo sapiens GN=TAGLN PE=1 SV=4 - [TAGL_HUMAN]	0.0647	1	1	1	3	42790	1	1	2	1	0.0647	0.0647	0	23.47	201	22.6	8.84
P68366	Tubulin alpha-4A chain OS=Homo sapiens GN=TUBA4A PE=1 SV=1 - [TBA4A_HUMAN]	0.0223	1	1	1	2	56140	1	1	1	1	0.0223	0.0223	2.86	36.27	448	49.9	5.06
Q13885	Tubulin beta-2A chain OS=Homo sapiens GN=TUBB2A PE=1 SV=1 - [TBB2A_HUMAN]	0.0539	3	1	2	4	153800	2	2	2	2	0.0539	0.0539	4.18	45.31	445	49.9	4.89
P68371	Tubulin beta-4B chain OS=Homo sapiens GN=TUBB4B PE=1 SV=1 - [TBB4B_HUMAN]	0.0539	3	1	2	4	208700	2	2	2	2	0.0539	0.0539	2.56	45.74	445	49.8	4.89
Q08188	Protein-glutamine gamma-glutamyltransferase E OS=Homo sapiens GN=TGM3 PE=1 SV=4 - [TGM3_HUMAN]	0.0418	1	3	3	5	154400	2	3	2	3	0.0289	0.0418	4.38	52.71	693	76.6	5.86
P10599	Thioredoxin OS=Homo sapiens GN=TXN PE=1 SV=3 - [THIO_HUMAN]	0.1238	1	1	1	2	1128000	1	1	1	1	0.1238	0.1238	3.29	64.49	105	11.7	4.92
P60174	Triosephosphate isomerase OS=Homo sapiens GN=TPI1 PE=1 SV=3 - [TPIS_HUMAN]	0.042	1	1	1	2	45410	1	1	1	1	0.042	0.042	2.65	33.52	286	30.8	5.92
P02788	Lactotransferrin OS=Homo sapiens GN=LTF PE=1 SV=6 - [TRFL_HUMAN]	0.0141	1	1	1	2	67120	1	1	1	1	0.0141	0.0141	2.17	49.94	710	78.1	8.12
P07477	Trypsin-1 OS=Homo sapiens GN=PRSS1 PE=1 SV=1 - [TRY1_HUMAN]	0.0729	2	2	2	16	36170000	2	1	9	7	0.0729	0.0405	20.73	179.09	247	26.5	6.51
P45880	Voltage-dependent anion-selective channel protein 2 OS=Homo sapiens GN=VDAC2 PE=1 SV=2 - [VDAC2_HUMAN]	0.0646	1	1	1	1	12100		1		1		0.0646		26.85	294	31.5	7.56
A4D1P6	WD repeat-containing protein 91 OS=Homo sapiens GN=WDR91 PE=1 SV=2 - [WDR91_HUMAN]	0.0094	1	1	1	1	281400	1		1		0.0094	0	1.77		747	83.3	6.58
Q96DA0	Zymogen granule protein 16 homolog B OS=Homo sapiens GN=ZG16B PE=1 SV=3 - [ZG16B_HUMAN]	0.0385	1	1	1	1	1110000		1		1	0	0.0385		48.69	208	22.7	7.39
O14791	Apolipoprotein L1 OS=Homo sapiens GN=APOL1 PE=1 SV=5 - [APOL1_HUMAN]	0.0377	1	1	1	1	144600	1		1		0.0377		2.04		398	43.9	5.81
P51572	B-cell receptor-associated protein 31 OS=Homo sapiens GN=BCAP31 PE=1 SV=3 - [BAP31_HUMAN]	0.0366	1	1	1	1	25790	1		1		0.0366		1.86		246	28	8.44
P10909	Clusterin OS=Homo sapiens GN=CLU PE=1 SV=1 - [CLUS_HUMAN]	0.0601	1	2	2	2	69070	2		2		0.0601		1.82		449	52.5	6.27
P60981	Destrin OS=Homo sapiens GN=DSTN PE=1 SV=3 - [DEST_HUMAN]	0.0667	1	1	1	2	69070	1		2		0.0667		0		165	18.5	7.85
P06733	Alpha-enolase OS=Homo sapiens GN=ENO1 PE=1 SV=2 - [ENOA_HUMAN]	0.0346	2	1	1	1	61700	1		1		0.0346		2.15		434	47.1	7.39
P68871	Hemoglobin subunit beta OS=Homo sapiens GN=HBB PE=1 SV=2 - [HBB_HUMAN]	0.2177	1	2	2	2	195800	2		2		0.2177		1.76		147	16	7.28
Q14568	Heat shock protein HSP 90-alpha A2 OS=Homo sapiens GN=HSP90AA2P PE=1 SV=2 - [HS902_HUMAN]	0.035	2	1	1	1	84400	1		1		0.035		2.02		343	39.3	4.65
P01781	Ig heavy chain V-III region GAL OS=Homo sapiens PE=1 SV=1 - [HV320_HUMAN]	0.0948	1	1	1	1	152200	1		1		0.0948		2.08		116	12.7	8.48
O95274	Ly6/PLAUR domain-containing protein 3 OS=Homo sapiens GN=LYPD3 PE=1 SV=2 - [LYPD3_HUMAN]	0.0289	1	1	1	1	47350	1		1		0.0289		2.19		346	35.9	7.75
P08134	Rho-related GTP-binding protein RhoC OS=Homo sapiens GN=RHOC PE=1 SV=1 - [RHOC_HUMAN]	0.057	2	1	1	1	100100	1		1		0.057		2.11		193	22	6.58
P08865	40S ribosomal protein SA OS=Homo sapiens GN=RPSA PE=1 SV=4 - [RSSA_HUMAN]	0.0373	1	1	1	1	26320	1		1		0.0373		0		295	32.8	4.87
P36952	Serpin B5 OS=Homo sapiens GN=SERPINB5 PE=1 SV=2 - [SPB5_HUMAN]	0.024	1	1	1	1	51310	1		1		0.024		1.92		375	42.1	6.05
P25311	Zinc-alpha-2-glycoprotein OS=Homo sapiens GN=AZGP1 PE=1 SV=2 - [ZA2G_HUMAN]	0.0403	1	1	1	1	53250	1		1		0.0403		1.81		298	34.2	6.05

[truncated: 10 more sheets: Fr1 (Downward), Fr2 (Downward), Fr3 (Downward), Fr4 (Downward), Fr5 (Downward), Fr6 (Downward), Fr7 (Downward), Fr8 (Downward), Fr9 (Downward), Fr10 (Downward)]
