# Supplementary material for: Specimen-specific drift of densities defines distinct subclasses of extracellular vesicles from human whole saliva
Source: PLoS One. 2021 Apr 8;16(4):e0249526. doi: 10.1371/journal.pone.0249526 (PMC8032098; doi:10.1371/journal.pone.0249526)
Supplement: S2 Dataset — (ZIP) [file pone.0249526.s006.zip › S2_Dataset/S2_Dataset (Specimen3).xlsx]

## Sheet: Fr1 (Upward)
Accession	Description	Sum(Coverage)	Sum(# Proteins)	Sum(# Unique Peptides)	Sum(# Peptides)	Sum(# PSMs)	Area	# Peptides A10	# Peptides A6	# PSM A10	# PSM A6	Coverage A10	Coverage A6	Score A10	Score A6	# AAs	MW [kDa]	calc. pI
P01009	Alpha-1-antitrypsin OS=Homo sapiens GN=SERPINA1 PE=1 SV=3 - [A1AT_HUMAN]	0.0837	1	4	4	7	279400	3	4	3	4	0.0646	0.0837	4.5	66.27	418	46.7	5.59
P01023	Alpha-2-macroglobulin OS=Homo sapiens GN=A2M PE=1 SV=3 - [A2MG_HUMAN]	0.0142	2	2	2	3	19910	1	2	1	2	0.0075	0.0142	2.11	0	1474	163.2	6.46
P01011	Alpha-1-antichymotrypsin OS=Homo sapiens GN=SERPINA3 PE=1 SV=2 - [AACT_HUMAN]	0.0236	1	1	1	1	39000		1		1	0	0.0236		31.51	423	47.6	5.52
P60709	Actin, cytoplasmic 1 OS=Homo sapiens GN=ACTB PE=1 SV=1 - [ACTB_HUMAN]	0.12	12	4	4	8	105900	4	4	4	4	0.12	0.12	6.98	70.92	375	41.7	5.48
P02768	Serum albumin OS=Homo sapiens GN=ALB PE=1 SV=2 - [ALBU_HUMAN]	0.376	1	24	24	64	7379000	18	24	27	37	0.3038	0.376	65.57	702.51	609	69.3	6.28
P01019	Angiotensinogen OS=Homo sapiens GN=AGT PE=1 SV=1 - [ANGT_HUMAN]	0.0433	1	2	2	4	61770	2	2	2	2	0.0433	0.0433	5.03	56.05	485	53.1	6.32
P01008	Antithrombin-III OS=Homo sapiens GN=SERPINC1 PE=1 SV=1 - [ANT3_HUMAN]	0.0259	1	1	1	1	16480		1		1		0.0259		33.12	464	52.6	6.71
P02647	Apolipoprotein A-I OS=Homo sapiens GN=APOA1 PE=1 SV=1 - [APOA1_HUMAN]	0.0487	1	1	1	2	11400	1	1	1	1	0.0487	0.0487	2.84	36.76	267	30.8	5.76
P06727	Apolipoprotein A-IV OS=Homo sapiens GN=APOA4 PE=1 SV=3 - [APOA4_HUMAN]	0.0227	1	1	1	1	10730		1		1	0	0.0227		35	396	45.4	5.38
P04114	Apolipoprotein B-100 OS=Homo sapiens GN=APOB PE=1 SV=2 - [APOB_HUMAN]	0.0228	1	10	10	20	57020	7	10	9	11	0.0171	0.0228	21.35	197.22	4563	515.3	7.05
P02649	Apolipoprotein E OS=Homo sapiens GN=APOE PE=1 SV=1 - [APOE_HUMAN]	0.1767	1	4	4	7	45820	3	4	3	4	0.1293	0.1767	7.9	79.99	317	36.1	5.73
P61769	Beta-2-microglobulin OS=Homo sapiens GN=B2M PE=1 SV=1 - [B2MG_HUMAN]	0.084	1	1	1	2	99570	1	1	1	1	0.084	0.084	2.77	49.47	119	13.7	6.52
P02747	Complement C1q subcomponent subunit C OS=Homo sapiens GN=C1QC PE=1 SV=3 - [C1QC_HUMAN]	0.049	1	1	1	4	12160	1	1	2	2	0.049	0.049	5.3	46.18	245	25.8	8.41
P00450	Ceruloplasmin OS=Homo sapiens GN=CP PE=1 SV=1 - [CERU_HUMAN]	0.0094	1	1	1	1	12650		1		1		0.0094		27.91	1065	122.1	5.72
P10909	Clusterin OS=Homo sapiens GN=CLU PE=1 SV=1 - [CLUS_HUMAN]	0.0156	1	1	1	2	221400	1	1	1	1	0.0156	0.0156	1.93	33.07	449	52.5	6.27
Q12860	Contactin-1 OS=Homo sapiens GN=CNTN1 PE=1 SV=1 - [CNTN1_HUMAN]	0.0236	1	2	2	3	32230	2	1	2	1	0.0236	0.0098	3.32	23.69	1018	113.2	5.9
P01024	Complement C3 OS=Homo sapiens GN=C3 PE=1 SV=2 - [CO3_HUMAN]	0.0216	1	3	3	6	65580	3	3	3	3	0.0216	0.0216	6.39	43.82	1663	187	6.4
P0C0L4	Complement C4-A OS=Homo sapiens GN=C4A PE=1 SV=2 - [CO4A_HUMAN]	0.0281	2	4	4	7	82110	4	3	4	3	0.0281	0.0206	11.85	90.47	1744	192.7	7.08
P39880	Homeobox protein cut-like 1 OS=Homo sapiens GN=CUX1 PE=1 SV=3 - [CUX1_HUMAN]	0.0066	1	1	1	1	244100		1		1		0.0066		0	1505	164.1	5.9
P81605	Dermcidin OS=Homo sapiens GN=DCD PE=1 SV=2 - [DCD_HUMAN]	0.2	1	2	2	3	111800	1	2	1	2	0.1	0.2	3.1	48.89	110	11.3	6.54
Q9UGM3	Deleted in malignant brain tumors 1 protein OS=Homo sapiens GN=DMBT1 PE=1 SV=2 - [DMBT1_HUMAN]	0.1069	1	2	2	3	189100	1	2	1	2	0.0696	0.1069	2.84	78.78	2413	260.6	5.44
P02771	Alpha-fetoprotein OS=Homo sapiens GN=AFP PE=1 SV=1 - [FETA_HUMAN]	0.0164	1	1	1	2	57260	1	1	1	1	0.0164	0.0164	2.92	45.36	609	68.6	5.68
P02765	Alpha-2-HS-glycoprotein OS=Homo sapiens GN=AHSG PE=1 SV=1 - [FETUA_HUMAN]	0.0545	1	1	1	2	56170	1	1	1	1	0.0545	0.0545	3.66	35.63	367	39.3	5.72
Q5D862	Filaggrin-2 OS=Homo sapiens GN=FLG2 PE=1 SV=1 - [FILA2_HUMAN]	0.005	1	1	1	1	14990		1		1		0.005		22.94	2391	247.9	8.31
P02751	Fibronectin OS=Homo sapiens GN=FN1 PE=1 SV=4 - [FINC_HUMAN]	0.0054	1	1	1	2	23660	1	1	1	1	0.0054	0.0054	2.6	29.74	2386	262.5	5.71
P00739	Haptoglobin-related protein OS=Homo sapiens GN=HPR PE=2 SV=2 - [HPTR_HUMAN]	0.0259	2	1	1	1	220300		1		1		0.0259		31.43	348	39	7.09
P01876	Ig alpha-1 chain C region OS=Homo sapiens GN=IGHA1 PE=1 SV=2 - [IGHA1_HUMAN]	0.0907	2	2	2	4	33160	2	2	2	2	0.0907	0.0907	3.64	47.02	353	37.6	6.51
P01857	Ig gamma-1 chain C region OS=Homo sapiens GN=IGHG1 PE=1 SV=1 - [IGHG1_HUMAN]	0.1182	4	3	3	6	478600	3	3	3	3	0.1182	0.1182	5.61	74.18	330	36.1	8.19
P01871	Ig mu chain C region OS=Homo sapiens GN=IGHM PE=1 SV=3 - [IGHM_HUMAN]	0.0929	2	3	3	5	38140	3	2	3	2	0.0929	0.0597	3.84	29.51	452	49.3	6.77
P01591	Immunoglobulin J chain OS=Homo sapiens GN=JCHAIN PE=1 SV=4 - [IGJ_HUMAN]	0.0755	1	1	1	2	165700	1	1	1	1	0.0755	0.0755	2.08	40.49	159	18.1	5.24
P01834	Ig kappa chain C region OS=Homo sapiens GN=IGKC PE=1 SV=1 - [IGKC_HUMAN]	0.4623	1	3	3	6	78370	3	3	3	3	0.4623	0.4623	4.94	22.52	106	11.6	5.87
P19827	Inter-alpha-trypsin inhibitor heavy chain H1 OS=Homo sapiens GN=ITIH1 PE=1 SV=3 - [ITIH1_HUMAN]	0.0274	1	2	2	4	20920	2	2	2	2	0.0274	0.0274	4.95	62.83	911	101.3	6.79
P19823	Inter-alpha-trypsin inhibitor heavy chain H2 OS=Homo sapiens GN=ITIH2 PE=1 SV=2 - [ITIH2_HUMAN]	0.0106	1	1	1	1	102500		1		1	0	0.0106		31.86	946	106.4	6.86
P13645	Keratin, type I cytoskeletal 10 OS=Homo sapiens GN=KRT10 PE=1 SV=6 - [K1C10_HUMAN]	0.3099	15	15	18	50	2377000	17	16	26	24	0.2979	0.2825	61.58	565	584	58.8	5.21
P02533	Keratin, type I cytoskeletal 14 OS=Homo sapiens GN=KRT14 PE=1 SV=4 - [K1C14_HUMAN]	0.4216	18	8	19	38	1919000	16	18	19	19	0.3729	0.4174	45.35	319.87	472	51.5	5.16
P08779	Keratin, type I cytoskeletal 16 OS=Homo sapiens GN=KRT16 PE=1 SV=4 - [K1C16_HUMAN]	0.3044	16	3	14	26	1919000	12	12	14	12	0.277	0.26	30	246.64	473	51.2	5.05
P35527	Keratin, type I cytoskeletal 9 OS=Homo sapiens GN=KRT9 PE=1 SV=3 - [K1C9_HUMAN]	0.1621	2	7	8	14	703400	5	8	5	9	0.1204	0.1621	13.22	226.82	623	62	5.24
P35908	Keratin, type II cytoskeletal 2 epidermal OS=Homo sapiens GN=KRT2 PE=1 SV=2 - [K22E_HUMAN]	0.1753	5	7	11	26	2072000	9	11	12	14	0.1612	0.1753	32.21	238.48	639	65.4	8
P04264	Keratin, type II cytoskeletal 1 OS=Homo sapiens GN=KRT1 PE=1 SV=6 - [K2C1_HUMAN]	0.4006	7	23	27	85	3004000	25	27	42	43	0.3758	0.4006	108.03	1040.11	644	66	8.12
P13647	Keratin, type II cytoskeletal 5 OS=Homo sapiens GN=KRT5 PE=1 SV=3 - [K2C5_HUMAN]	0.2508	2	10	15	31	629900	14	13	16	15	0.2339	0.2153	36.92	331.51	590	62.3	7.74
P02538	Keratin, type II cytoskeletal 6A OS=Homo sapiens GN=KRT6A PE=1 SV=3 - [K2C6A_HUMAN]	0.156	4	4	9	15	591100	6	9	6	9	0.1028	0.156	12.17	144.48	564	60	8
Q14CN4	Keratin, type II cytoskeletal 72 OS=Homo sapiens GN=KRT72 PE=1 SV=2 - [K2C72_HUMAN]	0.0411	4	1	2	5	21650	2	2	2	3	0.0411	0.0411	6.09	65.6	511	55.8	6.89
P01620	Ig kappa chain V-III region SIE OS=Homo sapiens PE=1 SV=1 - [KV302_HUMAN]	0.1468	6	1	1	2	15700	1	1	1	1	0.1468	0.1468	2.4	27.98	109	11.8	8.48
P01707	Ig lambda chain V-II region TRO OS=Homo sapiens PE=1 SV=1 - [LV204_HUMAN]	0.0721	4	1	1	1	17760	1		1		0.0721	0	2.07		111	11.6	8.29
P80748	Ig lambda chain V-III region LOI OS=Homo sapiens PE=1 SV=1 - [LV302_HUMAN]	0.1441	1	1	1	2	28980	1	1	1	1	0.1441	0.1441	2.34	60.56	111	11.9	5.08
P61626	Lysozyme C OS=Homo sapiens GN=LYZ PE=1 SV=1 - [LYSC_HUMAN]	0.0811	1	1	1	4	20980	1	1	2	2	0.0811	0.0811	4.87	58.5	148	16.5	9.16
P35579	Myosin-9 OS=Homo sapiens GN=MYH9 PE=1 SV=4 - [MYH9_HUMAN]	0.0107	1	1	1	2	11320	1	1	1	1	0.0107	0.0107	0	23.4	1960	226.4	5.6
Q9ULV0	Unconventional myosin-Vb OS=Homo sapiens GN=MYO5B PE=1 SV=3 - [MYO5B_HUMAN]	0.0038	2	1	1	1	50260		1		1	0	0.0038		33.24	1848	213.5	7.2
P41222	Prostaglandin-H2 D-isomerase OS=Homo sapiens GN=PTGDS PE=1 SV=1 - [PTGDS_HUMAN]	0.0842	1	1	1	10	1934000	1	1	5	5	0.0842	0.0842	15.81	178.56	190	21	7.8
P31151	Protein S100-A7 OS=Homo sapiens GN=S100A7 PE=1 SV=4 - [S10A7_HUMAN]	0.1089	1	1	1	2	12200	1	1	1	1	0.1089	0.1089	1.68	31.16	101	11.5	6.77
Q66K66	Transmembrane protein 198 OS=Homo sapiens GN=TMEM198 PE=1 SV=1 - [TM198_HUMAN]	0.025	1	1	1	1	96580		1		1		0.025		20.61	360	39.4	9.92
P02787	Serotransferrin OS=Homo sapiens GN=TF PE=1 SV=3 - [TRFE_HUMAN]	0.1519	1	9	9	20	295700	8	9	9	11	0.139	0.1519	22.28	216.23	698	77	7.12
P07477	Trypsin-1 OS=Homo sapiens GN=PRSS1 PE=1 SV=1 - [TRY1_HUMAN]	0.0729	2	2	2	13	18720000	2	1	7	6	0.0729	0.0405	14.47	127.06	247	26.5	6.51
O15240	Neurosecretory protein VGF OS=Homo sapiens GN=VGF PE=1 SV=2 - [VGF_HUMAN]	0.0179	1	1	1	1	12010	1		1		0.0179	0	2.27		615	67.2	4.78
P04275	von Willebrand factor OS=Homo sapiens GN=VWF PE=1 SV=4 - [VWF_HUMAN]	0.0178	1	4	4	7	33840	3	3	3	4	0.0139	0.0132	6.38	29.24	2813	309.1	5.48
O43505	Beta-1,4-glucuronyltransferase 1 OS=Homo sapiens GN=B4GAT1 PE=1 SV=1 - [B4GA1_HUMAN]	0.0241	1	1	1	1	40400	1		1		0.0241		0		415	47.1	7.2
Q13308	Inactive tyrosine-protein kinase 7 OS=Homo sapiens GN=PTK7 PE=1 SV=2 - [PTK7_HUMAN]	0.014	1	1	1	1	332800	1		1		0.014		0		1070	118.3	7.09
P02814	Submaxillary gland androgen-regulated protein 3B OS=Homo sapiens GN=SMR3B PE=1 SV=2 - [SMR3B_HUMAN]	0.2658	1	1	1	1	0	1		1		0.2658		0		79	8.2	9.57

## Sheet: Fr2 (Upward)
Accession	Description	Sum(Coverage)	Sum(# Proteins)	Sum(# Unique Peptides)	Sum(# Peptides)	Sum(# PSMs)	Area	# Peptides A10	# Peptides A6	# PSM A10	# PSM A6	Coverage A10	Coverage A6	Score A10	Score A6	# AAs	MW [kDa]	calc. pI
P01009	Alpha-1-antitrypsin OS=Homo sapiens GN=SERPINA1 PE=1 SV=3 - [A1AT_HUMAN]	0.0431	1	2	2	4	97710	2	2	2	2	0.0431	0.0431	4	48.03	418	46.7	5.59
P60709	Actin, cytoplasmic 1 OS=Homo sapiens GN=ACTB PE=1 SV=1 - [ACTB_HUMAN]	0.2533	12	7	7	16	232200	7	7	9	7	0.2533	0.2533	20.08	147.06	375	41.7	5.48
P02768	Serum albumin OS=Homo sapiens GN=ALB PE=1 SV=2 - [ALBU_HUMAN]	0.2562	1	16	16	32	3539000	12	15	14	18	0.1987	0.2397	33.14	393.29	609	69.3	6.28
P01019	Angiotensinogen OS=Homo sapiens GN=AGT PE=1 SV=1 - [ANGT_HUMAN]	0.0186	1	1	1	1	29930		1		1		0.0186		25.92	485	53.1	6.32
P06727	Apolipoprotein A-IV OS=Homo sapiens GN=APOA4 PE=1 SV=3 - [APOA4_HUMAN]	0.0227	1	1	1	1	15910		1		1	0	0.0227		36.79	396	45.4	5.38
P04114	Apolipoprotein B-100 OS=Homo sapiens GN=APOB PE=1 SV=2 - [APOB_HUMAN]	0.0524	1	21	21	39	101000	14	19	17	22	0.0353	0.0473	40.45	378.02	4563	515.3	7.05
P02656	Apolipoprotein C-III OS=Homo sapiens GN=APOC3 PE=1 SV=1 - [APOC3_HUMAN]	0.1616	1	1	1	3	24340	1	1	1	2	0.1616	0.1616	3.09	67.7	99	10.8	5.41
P02649	Apolipoprotein E OS=Homo sapiens GN=APOE PE=1 SV=1 - [APOE_HUMAN]	0.1767	1	4	4	12	201500	4	4	6	6	0.1767	0.1767	16.53	155.88	317	36.1	5.73
P53367	Arfaptin-1 OS=Homo sapiens GN=ARFIP1 PE=1 SV=2 - [ARFP1_HUMAN]	0.0188	1	1	1	1	72030		1		1		0.0188		22.38	373	41.7	6.7
P61769	Beta-2-microglobulin OS=Homo sapiens GN=B2M PE=1 SV=1 - [B2MG_HUMAN]	0.084	1	1	1	3	50280	1	1	2	1	0.084	0.084	4.52	31.32	119	13.7	6.52
Q96DR5	BPI fold-containing family A member 2 OS=Homo sapiens GN=BPIFA2 PE=1 SV=2 - [BPIA2_HUMAN]	0.0723	1	2	2	4	32420	2	2	2	2	0.0723	0.0723	4.63	58.43	249	27	5.59
P04003	C4b-binding protein alpha chain OS=Homo sapiens GN=C4BPA PE=1 SV=2 - [C4BPA_HUMAN]	0.0201	1	1	1	2	8660	1	1	1	1	0.0201	0.0201	2.3	35.66	597	67	7.3
P13987	CD59 glycoprotein OS=Homo sapiens GN=CD59 PE=1 SV=1 - [CD59_HUMAN]	0.0938	1	1	1	2	119000	1	1	1	1	0.0938	0.0938	3.18	35.36	128	14.2	6.48
P01024	Complement C3 OS=Homo sapiens GN=C3 PE=1 SV=2 - [CO3_HUMAN]	0.0156	1	2	2	3	39090	2	1	2	1	0.0156	0.0084	4.69	35.14	1663	187	6.4
P0C0L4	Complement C4-A OS=Homo sapiens GN=C4A PE=1 SV=2 - [CO4A_HUMAN]	0.0378	2	6	6	13	66100	5	6	6	7	0.0333	0.0378	16.25	129.23	1744	192.7	7.08
P01040	Cystatin-A OS=Homo sapiens GN=CSTA PE=1 SV=1 - [CYTA_HUMAN]	0.1224	1	1	1	3	14190	1	1	2	1	0.1224	0.1224	4.3	32.6	98	11	5.5
P28325	Cystatin-D OS=Homo sapiens GN=CST5 PE=1 SV=1 - [CYTD_HUMAN]	0.1056	1	1	1	2	26960	1	1	1	1	0.1056	0.1056	0	24.6	142	16.1	7.17
P01036	Cystatin-S OS=Homo sapiens GN=CST4 PE=1 SV=3 - [CYTS_HUMAN]	0.234	3	3	3	5	123400	3	2	3	2	0.234	0.1064	6.33	50.56	141	16.2	5.02
P81605	Dermcidin OS=Homo sapiens GN=DCD PE=1 SV=2 - [DCD_HUMAN]	0.2273	1	3	3	4	457300	1	3	1	3	0.1273	0.2273	3.64	90.41	110	11.3	6.54
Q9UGM3	Deleted in malignant brain tumors 1 protein OS=Homo sapiens GN=DMBT1 PE=1 SV=2 - [DMBT1_HUMAN]	0.1069	1	2	2	6	155600	2	2	3	3	0.1069	0.1069	7.64	79.33	2413	260.6	5.44
P02751	Fibronectin OS=Homo sapiens GN=FN1 PE=1 SV=4 - [FINC_HUMAN]	0.0147	1	3	3	3	32470		3		3	0	0.0147		64.4	2386	262.5	5.71
P69905	Hemoglobin subunit alpha OS=Homo sapiens GN=HBA1 PE=1 SV=2 - [HBA_HUMAN]	0.0634	1	1	1	2	41050		1		2	0	0.0634		28.12	142	15.2	8.68
P01777	Ig heavy chain V-III region TEI OS=Homo sapiens PE=1 SV=1 - [HV316_HUMAN]	0.1597	2	1	1	2	16580	1	1	1	1	0.1597	0.1597	2.43	34.41	119	12.8	8.5
P01876	Ig alpha-1 chain C region OS=Homo sapiens GN=IGHA1 PE=1 SV=2 - [IGHA1_HUMAN]	0.1105	2	3	3	6	32430	3	3	3	3	0.1105	0.1105	6.12	49.49	353	37.6	6.51
P01857	Ig gamma-1 chain C region OS=Homo sapiens GN=IGHG1 PE=1 SV=1 - [IGHG1_HUMAN]	0.0879	4	3	3	5	198000	2	3	2	3	0.0667	0.0879	4.98	65.69	330	36.1	8.19
P01871	Ig mu chain C region OS=Homo sapiens GN=IGHM PE=1 SV=3 - [IGHM_HUMAN]	0.0597	2	2	2	5	34420	1	2	2	3	0.0354	0.0597	5.81	94.27	452	49.3	6.77
P01591	Immunoglobulin J chain OS=Homo sapiens GN=JCHAIN PE=1 SV=4 - [IGJ_HUMAN]	0.0755	1	1	1	2	72110	1	1	1	1	0.0755	0.0755	2.27	46.99	159	18.1	5.24
P01834	Ig kappa chain C region OS=Homo sapiens GN=IGKC PE=1 SV=1 - [IGKC_HUMAN]	0.3208	1	2	2	3	105700	2	1	2	1	0.3208	0.1321	4.65	37.56	106	11.6	5.87
P19827	Inter-alpha-trypsin inhibitor heavy chain H1 OS=Homo sapiens GN=ITIH1 PE=1 SV=3 - [ITIH1_HUMAN]	0.0143	1	1	1	2	15560	1	1	1	1	0.0143	0.0143	2.32	46.97	911	101.3	6.79
P13645	Keratin, type I cytoskeletal 10 OS=Homo sapiens GN=KRT10 PE=1 SV=6 - [K1C10_HUMAN]	0.2483	16	12	14	29	566200	12	14	14	15	0.2346	0.2483	33.17	349.02	584	58.8	5.21
P02533	Keratin, type I cytoskeletal 14 OS=Homo sapiens GN=KRT14 PE=1 SV=4 - [K1C14_HUMAN]	0.3496	16	6	14	28	473800	13	14	13	15	0.3284	0.3496	33.72	350.45	472	51.5	5.16
P08779	Keratin, type I cytoskeletal 16 OS=Homo sapiens GN=KRT16 PE=1 SV=4 - [K1C16_HUMAN]	0.4038	15	8	16	29	473800	13	16	13	16	0.315	0.4038	34.09	425.59	473	51.2	5.05
P35527	Keratin, type I cytoskeletal 9 OS=Homo sapiens GN=KRT9 PE=1 SV=3 - [K1C9_HUMAN]	0.2713	1	14	14	28	316800	13	12	13	15	0.26	0.2488	30.13	375.09	623	62	5.24
P35908	Keratin, type II cytoskeletal 2 epidermal OS=Homo sapiens GN=KRT2 PE=1 SV=2 - [K22E_HUMAN]	0.1612	6	6	9	16	630100	7	9	7	9	0.1299	0.1612	19.79	224.24	639	65.4	8
P04264	Keratin, type II cytoskeletal 1 OS=Homo sapiens GN=KRT1 PE=1 SV=6 - [K2C1_HUMAN]	0.4146	3	20	23	55	856600	18	22	24	31	0.3199	0.3991	58.51	625.41	644	66	8.12
P13647	Keratin, type II cytoskeletal 5 OS=Homo sapiens GN=KRT5 PE=1 SV=3 - [K2C5_HUMAN]	0.1169	6	4	7	13	169400	6	6	6	7	0.1017	0.0983	15.39	169.5	590	62.3	7.74
P04259	Keratin, type II cytoskeletal 6B OS=Homo sapiens GN=KRT6B PE=1 SV=5 - [K2C6B_HUMAN]	0.1986	6	1	9	20	168700	8	9	9	11	0.1684	0.1986	22.33	258.99	564	60	8
P48668	Keratin, type II cytoskeletal 6C OS=Homo sapiens GN=KRT6C PE=1 SV=3 - [K2C6C_HUMAN]	0.2163	8	2	10	22	182100	9	10	10	12	0.1862	0.2163	26.01	308.01	564	60	8
P61626	Lysozyme C OS=Homo sapiens GN=LYZ PE=1 SV=1 - [LYSC_HUMAN]	0.0811	1	1	1	4	11560	1	1	2	2	0.0811	0.0811	4.81	27.41	148	16.5	9.16
P01833	Polymeric immunoglobulin receptor OS=Homo sapiens GN=PIGR PE=1 SV=4 - [PIGR_HUMAN]	0.0209	1	1	1	2	10270	1	1	1	1	0.0209	0.0209	2.47	21.7	764	83.2	5.74
P12273	Prolactin-inducible protein OS=Homo sapiens GN=PIP PE=1 SV=1 - [PIP_HUMAN]	0.1781	1	2	2	4	87630	2	2	2	2	0.1781	0.1781	5.8	58.4	146	16.6	8.05
P02810	Salivary acidic proline-rich phosphoprotein 1/2 OS=Homo sapiens GN=PRH1 PE=1 SV=2 - [PRPC_HUMAN]	0.2651	1	1	1	3	3050000	1	1	2	1	0.2651	0.2651	0	21.79	166	17	4.84
O43653	Prostate stem cell antigen OS=Homo sapiens GN=PSCA PE=1 SV=1 - [PSCA_HUMAN]	0.0813	1	1	1	2	24310	1	1	1	1	0.0813	0.0813	2.61	38.49	123	12.9	5.29
P41222	Prostaglandin-H2 D-isomerase OS=Homo sapiens GN=PTGDS PE=1 SV=1 - [PTGDS_HUMAN]	0.0842	1	1	1	2	278000	1	1	1	1	0.0842	0.0842	3.59	72.32	190	21	7.8
P02814	Submaxillary gland androgen-regulated protein 3B OS=Homo sapiens GN=SMR3B PE=1 SV=2 - [SMR3B_HUMAN]	0.2658	1	1	1	4	2187000	1	1	2	2	0.2658	0.2658	3.04	32.44	79	8.2	9.57
P02787	Serotransferrin OS=Homo sapiens GN=TF PE=1 SV=3 - [TRFE_HUMAN]	0.0817	1	5	5	9	69040	5	4	5	4	0.0817	0.0659	10.51	96.4	698	77	7.12
P07477	Trypsin-1 OS=Homo sapiens GN=PRSS1 PE=1 SV=1 - [TRY1_HUMAN]	0.0729	2	2	2	18	12950000	2	2	10	8	0.0729	0.0729	20.72	152.26	247	26.5	6.51
P04275	von Willebrand factor OS=Homo sapiens GN=VWF PE=1 SV=4 - [VWF_HUMAN]	0.0039	1	1	1	2	0	1	1	1	1	0.0039	0.0039	2.54	27.37	2813	309.1	5.48
Q14508	WAP four-disulfide core domain protein 2 OS=Homo sapiens GN=WFDC2 PE=1 SV=2 - [WFDC2_HUMAN]	0.2419	1	2	2	6	26560	2	2	3	3	0.2419	0.2419	8.05	97.35	124	13	4.84
Q4G0X9	Coiled-coil domain-containing protein 40 OS=Homo sapiens GN=CCDC40 PE=2 SV=2 - [CCD40_HUMAN]	0.007	1	1	1	1	0	1		1		0.007		1.6		1142	130	5.29
Q9NYD6	Homeobox protein Hox-C10 OS=Homo sapiens GN=HOXC10 PE=1 SV=2 - [HXC10_HUMAN]	0.0322	1	1	1	1	50040	1		1		0.0322		0		342	38	8.18

## Sheet: Fr3 (Upward)
Accession	Description	Sum(Coverage)	Sum(# Proteins)	Sum(# Unique Peptides)	Sum(# Peptides)	Sum(# PSMs)	Area	# Peptides A10	# Peptides A6	# PSM A10	# PSM A6	Coverage A10	Coverage A6	Score A10	Score A6	# AAs	MW [kDa]	calc. pI
P27348	14-3-3 protein theta OS=Homo sapiens GN=YWHAQ PE=1 SV=1 - [1433T_HUMAN]	0.0571	1	1	1	2	10330	1	1	1	1	0.0571	0.0571	1.91	34.37	245	27.7	4.78
P01009	Alpha-1-antitrypsin OS=Homo sapiens GN=SERPINA1 PE=1 SV=3 - [A1AT_HUMAN]	0.0694	1	3	3	3	36810	3		3		0.0694	0	4.53		418	46.7	5.59
P01023	Alpha-2-macroglobulin OS=Homo sapiens GN=A2M PE=1 SV=3 - [A2MG_HUMAN]	0.0176	1	2	2	3	36340	2	1	2	1	0.0176	0.0102	4.79	47.46	1474	163.2	6.46
P01011	Alpha-1-antichymotrypsin OS=Homo sapiens GN=SERPINA3 PE=1 SV=2 - [AACT_HUMAN]	0.0236	1	1	1	2	15290	1	1	1	1	0.0236	0.0236	2.83	38.95	423	47.6	5.52
P60709	Actin, cytoplasmic 1 OS=Homo sapiens GN=ACTB PE=1 SV=1 - [ACTB_HUMAN]	0.2587	12	7	7	13	201100	7	4	8	5	0.2587	0.1253	16.48	178.09	375	41.7	5.48
P02768	Serum albumin OS=Homo sapiens GN=ALB PE=1 SV=2 - [ALBU_HUMAN]	0.2496	1	16	16	35	4046000	14	11	20	15	0.2365	0.1626	49	411.81	609	69.3	6.28
P15144	Aminopeptidase N OS=Homo sapiens GN=ANPEP PE=1 SV=4 - [AMPN_HUMAN]	0.0424	1	3	3	6	30310	3	3	3	3	0.0424	0.0424	7.48	101.67	967	109.5	5.48
P01019	Angiotensinogen OS=Homo sapiens GN=AGT PE=1 SV=1 - [ANGT_HUMAN]	0.0186	1	1	1	1	77040		1		1	0	0.0186		37.24	485	53.1	6.32
P04114	Apolipoprotein B-100 OS=Homo sapiens GN=APOB PE=1 SV=2 - [APOB_HUMAN]	0.0059	1	2	2	4	23090	2	2	2	2	0.0059	0.0059	5.28	81.73	4563	515.3	7.05
P02649	Apolipoprotein E OS=Homo sapiens GN=APOE PE=1 SV=1 - [APOE_HUMAN]	0.1577	1	4	4	10	78920	4	4	5	5	0.1577	0.1577	13.29	103.28	317	36.1	5.73
P61204	ADP-ribosylation factor 3 OS=Homo sapiens GN=ARF3 PE=1 SV=2 - [ARF3_HUMAN]	0.1436	4	2	2	3	25990	2	1	2	1	0.1436	0.0829	4.03	48.22	181	20.6	7.43
A6NMY6	Putative annexin A2-like protein OS=Homo sapiens GN=ANXA2P2 PE=5 SV=2 - [AXA2L_HUMAN]	0.0295	2	1	1	1	17650		1		1	0	0.0295		49.42	339	38.6	6.95
P61769	Beta-2-microglobulin OS=Homo sapiens GN=B2M PE=1 SV=1 - [B2MG_HUMAN]	0.084	1	1	1	1	86880	1		1		0.084	0	1.9		119	13.7	6.52
Q96DR5	BPI fold-containing family A member 2 OS=Homo sapiens GN=BPIFA2 PE=1 SV=2 - [BPIA2_HUMAN]	0.0402	1	1	1	2	167500	1	1	1	1	0.0402	0.0402	2.47	41.23	249	27	5.59
P02747	Complement C1q subcomponent subunit C OS=Homo sapiens GN=C1QC PE=1 SV=3 - [C1QC_HUMAN]	0.049	1	1	1	2	25770	1	1	1	1	0.049	0.049	2.77	55.67	245	25.8	8.41
P04003	C4b-binding protein alpha chain OS=Homo sapiens GN=C4BPA PE=1 SV=2 - [C4BPA_HUMAN]	0.0201	1	1	1	1	8514	1		1		0.0201	0	2.03		597	67	7.3
P27482	Calmodulin-like protein 3 OS=Homo sapiens GN=CALML3 PE=1 SV=2 - [CALL3_HUMAN]	0.1946	1	2	2	4	34290	2	2	2	2	0.1946	0.1946	4.38	43.76	149	16.9	4.42
P62158	Calmodulin OS=Homo sapiens GN=CALM1 PE=1 SV=2 - [CALM_HUMAN]	0.1678	1	2	2	4	29810	2	2	2	2	0.1678	0.1678	4.86	46.13	149	16.8	4.22
P13987	CD59 glycoprotein OS=Homo sapiens GN=CD59 PE=1 SV=1 - [CD59_HUMAN]	0.25	1	4	4	13	540700	4	3	8	5	0.25	0.1875	17.49	98.64	128	14.2	6.48
P60953	Cell division control protein 42 homolog OS=Homo sapiens GN=CDC42 PE=1 SV=2 - [CDC42_HUMAN]	0.0576	7	1	1	2	43510	1	1	1	1	0.0576	0.0576	1.96	43.5	191	21.2	6.55
Q12860	Contactin-1 OS=Homo sapiens GN=CNTN1 PE=1 SV=1 - [CNTN1_HUMAN]	0.0138	1	1	1	2	54410	1	1	1	1	0.0138	0.0138	1.93	24.28	1018	113.2	5.9
P01024	Complement C3 OS=Homo sapiens GN=C3 PE=1 SV=2 - [CO3_HUMAN]	0.0156	1	2	2	2	68090	2		2		0.0156	0	4.74		1663	187	6.4
P0C0L4	Complement C4-A OS=Homo sapiens GN=C4A PE=1 SV=2 - [CO4A_HUMAN]	0.0333	2	5	5	8	94060	4	4	4	4	0.0281	0.0258	11.37	131.77	1744	192.7	7.08
P01040	Cystatin-A OS=Homo sapiens GN=CSTA PE=1 SV=1 - [CYTA_HUMAN]	0.1224	1	1	1	1	23250	1		1		0.1224	0	2.26		98	11	5.5
P04080	Cystatin-B OS=Homo sapiens GN=CSTB PE=1 SV=2 - [CYTB_HUMAN]	0.1224	1	1	1	1	12720	1		1		0.1224	0	2.7		98	11.1	7.56
P28325	Cystatin-D OS=Homo sapiens GN=CST5 PE=1 SV=1 - [CYTD_HUMAN]	0.2042	1	2	2	6	132700	2	2	3	3	0.2042	0.2042	8.82	87.72	142	16.1	7.17
P01034	Cystatin-C OS=Homo sapiens GN=CST3 PE=1 SV=1 - [CYTC_HUMAN]	0.1096	1	1	1	1	33150	1		1		0.1096	0	1.99		146	15.8	8.75
P01036	Cystatin-S OS=Homo sapiens GN=CST4 PE=1 SV=3 - [CYTS_HUMAN]	0.1277	3	1	1	2	936800	1	1	1	1	0.1277	0.1277	1.93	29.19	141	16.2	5.02
P81605	Dermcidin OS=Homo sapiens GN=DCD PE=1 SV=2 - [DCD_HUMAN]	0.2	1	2	2	3	208400	2	1	2	1	0.2	0.1	5.25	58.96	110	11.3	6.54
Q9UGM3	Deleted in malignant brain tumors 1 protein OS=Homo sapiens GN=DMBT1 PE=1 SV=2 - [DMBT1_HUMAN]	0.1069	1	2	2	3	144600	2	1	2	1	0.1069	0.0696	5.68	72.78	2413	260.6	5.44
P15311	Ezrin OS=Homo sapiens GN=EZR PE=1 SV=4 - [EZRI_HUMAN]	0.0922	3	5	5	8	61760	5	2	6	2	0.0922	0.0392	13.21	41.7	586	69.4	6.27
P02751	Fibronectin OS=Homo sapiens GN=FN1 PE=1 SV=4 - [FINC_HUMAN]	0.0117	1	2	2	4	29460	2	2	2	2	0.0117	0.0117	5	52.94	2386	262.5	5.71
P04406	Glyceraldehyde-3-phosphate dehydrogenase OS=Homo sapiens GN=GAPDH PE=1 SV=3 - [G3P_HUMAN]	0.0418	1	1	1	1	16830	1		1		0.0418	0	2.11		335	36	8.46
P62879	Guanine nucleotide-binding protein G(I)/G(S)/G(T) subunit beta-2 OS=Homo sapiens GN=GNB2 PE=1 SV=3 - [GBB2_HUMAN]	0.0647	4	2	2	4	57620	2	2	2	2	0.0647	0.0647	4.87	63.04	340	37.3	6
Q9NQ84	G-protein coupled receptor family C group 5 member C OS=Homo sapiens GN=GPRC5C PE=1 SV=2 - [GPC5C_HUMAN]	0.0658	1	2	2	4	24700	2	2	2	2	0.0658	0.0658	4.72	31.84	441	48.2	8.43
P0C0S5	Histone H2A.Z OS=Homo sapiens GN=H2AFZ PE=1 SV=2 - [H2AZ_HUMAN]	0.0703	15	1	1	1	26060		1		1	0	0.0703		39.62	128	13.5	10.58
P48741	Putative heat shock 70 kDa protein 7 OS=Homo sapiens GN=HSPA7 PE=5 SV=2 - [HSP77_HUMAN]	0.03	7	1	1	2	26560	1	1	1	1	0.03	0.03	2.64	35.95	367	40.2	7.87
P01876	Ig alpha-1 chain C region OS=Homo sapiens GN=IGHA1 PE=1 SV=2 - [IGHA1_HUMAN]	0.1246	2	3	3	7	33940	3	2	4	3	0.1246	0.0822	6.4	62.28	353	37.6	6.51
P01857	Ig gamma-1 chain C region OS=Homo sapiens GN=IGHG1 PE=1 SV=1 - [IGHG1_HUMAN]	0.0667	4	2	2	4	571000	2	2	2	2	0.0667	0.0667	5.11	66.35	330	36.1	8.19
P01871	Ig mu chain C region OS=Homo sapiens GN=IGHM PE=1 SV=3 - [IGHM_HUMAN]	0.0929	2	3	3	4	46040	3	1	3	1	0.0929	0.0243	6.29	33.91	452	49.3	6.77
P01591	Immunoglobulin J chain OS=Homo sapiens GN=JCHAIN PE=1 SV=4 - [IGJ_HUMAN]	0.0755	1	1	1	2	69700	1	1	1	1	0.0755	0.0755	2.37	66.93	159	18.1	5.24
P01834	Ig kappa chain C region OS=Homo sapiens GN=IGKC PE=1 SV=1 - [IGKC_HUMAN]	0.4906	1	3	3	7	98020	3	3	4	3	0.4906	0.4906	9.1	58.65	106	11.6	5.87
Q8N201	Integrator complex subunit 1 OS=Homo sapiens GN=INTS1 PE=1 SV=2 - [INT1_HUMAN]	0.0041	1	1	1	1	36760		1		1	0	0.0041		43.46	2190	244.1	6.13
P19827	Inter-alpha-trypsin inhibitor heavy chain H1 OS=Homo sapiens GN=ITIH1 PE=1 SV=3 - [ITIH1_HUMAN]	0.0132	1	1	1	2	12340	1	1	1	1	0.0132	0.0132	2.57	43.69	911	101.3	6.79
P13645	Keratin, type I cytoskeletal 10 OS=Homo sapiens GN=KRT10 PE=1 SV=6 - [K1C10_HUMAN]	0.1918	16	8	10	19	136100	10	7	11	8	0.1918	0.149	25.33	266.41	584	58.8	5.21
P02533	Keratin, type I cytoskeletal 14 OS=Homo sapiens GN=KRT14 PE=1 SV=4 - [K1C14_HUMAN]	0.0593	16	1	3	3	75690	3		3		0.0593	0	6.02		472	51.5	5.16
P35527	Keratin, type I cytoskeletal 9 OS=Homo sapiens GN=KRT9 PE=1 SV=3 - [K1C9_HUMAN]	0.1204	1	5	5	10	124000	5	5	5	5	0.1204	0.1204	13.36	182.32	623	62	5.24
P35908	Keratin, type II cytoskeletal 2 epidermal OS=Homo sapiens GN=KRT2 PE=1 SV=2 - [K22E_HUMAN]	0.0407	2	1	2	4	142400	2	2	2	2	0.0407	0.0407	7.75	81.41	639	65.4	8
P04264	Keratin, type II cytoskeletal 1 OS=Homo sapiens GN=KRT1 PE=1 SV=6 - [K2C1_HUMAN]	0.2205	2	11	12	22	209100	12	8	13	9	0.2205	0.146	34.98	273.64	644	66	8.12
P07195	L-lactate dehydrogenase B chain OS=Homo sapiens GN=LDHB PE=1 SV=2 - [LDHB_HUMAN]	0.0269	1	1	1	2	20390	1	1	1	1	0.0269	0.0269	2.49	26.05	334	36.6	6.05
P80748	Ig lambda chain V-III region LOI OS=Homo sapiens PE=1 SV=1 - [LV302_HUMAN]	0.1441	1	1	1	2	14470	1	1	1	1	0.1441	0.1441	3.36	53.13	111	11.9	5.08
P61626	Lysozyme C OS=Homo sapiens GN=LYZ PE=1 SV=1 - [LYSC_HUMAN]	0.0811	1	1	1	2	47510	1	1	1	1	0.0811	0.0811	2.72	41.23	148	16.5	9.16
P15941	Mucin-1 OS=Homo sapiens GN=MUC1 PE=1 SV=3 - [MUC1_HUMAN]	0.0088	1	1	1	2	166500	1	1	1	1	0.0088	0.0088	2.95	56.56	1255	122	7.47
Q8TAX7	Mucin-7 OS=Homo sapiens GN=MUC7 PE=1 SV=2 - [MUC7_HUMAN]	0.0212	1	1	1	1	71590	1		1		0.0212	0	2.23		377	39.1	8.78
Q99435	Protein kinase C-binding protein NELL2 OS=Homo sapiens GN=NELL2 PE=1 SV=1 - [NELL2_HUMAN]	0.011	1	1	1	1	8611	1		1		0.011	0	2.18		816	91.3	5.73
O14745	Na(+)/H(+) exchange regulatory cofactor NHE-RF1 OS=Homo sapiens GN=SLC9A3R1 PE=1 SV=4 - [NHRF1_HUMAN]	0.243	1	6	6	10	120700	5	3	6	4	0.2151	0.1341	14.86	117.51	358	38.8	5.77
P12273	Prolactin-inducible protein OS=Homo sapiens GN=PIP PE=1 SV=1 - [PIP_HUMAN]	0.1575	1	2	2	6	762500	2	2	3	3	0.1575	0.1575	10.65	124.77	146	16.6	8.05
P05186	Alkaline phosphatase, tissue-nonspecific isozyme OS=Homo sapiens GN=ALPL PE=1 SV=4 - [PPBT_HUMAN]	0.0267	1	1	1	2	23460	1	1	1	1	0.0267	0.0267	2.12	34.67	524	57.3	6.67
P62937	Peptidyl-prolyl cis-trans isomerase A OS=Homo sapiens GN=PPIA PE=1 SV=2 - [PPIA_HUMAN]	0.0667	1	1	1	1	24770		1		1	0	0.0667		34.28	165	18	7.81
O43653	Prostate stem cell antigen OS=Homo sapiens GN=PSCA PE=1 SV=1 - [PSCA_HUMAN]	0.2276	1	2	2	2	141500	2		2		0.2276	0	4.84		123	12.9	5.29
P41222	Prostaglandin-H2 D-isomerase OS=Homo sapiens GN=PTGDS PE=1 SV=1 - [PTGDS_HUMAN]	0.0842	1	1	1	8	971800	1	1	4	4	0.0842	0.0842	13.24	142.45	190	21	7.8
P06703	Protein S100-A6 OS=Homo sapiens GN=S100A6 PE=1 SV=1 - [S10A6_HUMAN]	0.0889	1	1	1	2	163400	1	1	1	1	0.0889	0.0889	2.58	47.3	90	10.2	5.48
Q9HCY8	Protein S100-A14 OS=Homo sapiens GN=S100A14 PE=1 SV=1 - [S10AE_HUMAN]	0.1442	1	1	1	2	9454	1	1	1	1	0.1442	0.1442	2.47	28.56	104	11.7	5.24
P03973	Antileukoproteinase OS=Homo sapiens GN=SLPI PE=1 SV=2 - [SLPI_HUMAN]	0.0909	1	1	1	2	73590	1	1	1	1	0.0909	0.0909	2.43	42.19	132	14.3	8.75
P02814	Submaxillary gland androgen-regulated protein 3B OS=Homo sapiens GN=SMR3B PE=1 SV=2 - [SMR3B_HUMAN]	0.2658	1	1	1	5	550400	1	1	2	3	0.2658	0.2658	2.89	43.77	79	8.2	9.57
P27105	Erythrocyte band 7 integral membrane protein OS=Homo sapiens GN=STOM PE=1 SV=3 - [STOM_HUMAN]	0.0417	1	1	1	2	10850	1	1	1	1	0.0417	0.0417	2.35	27.08	288	31.7	7.88
P02787	Serotransferrin OS=Homo sapiens GN=TF PE=1 SV=3 - [TRFE_HUMAN]	0.1175	1	7	7	14	124100	7	5	8	6	0.1175	0.0845	19.92	168.69	698	77	7.12
P07477	Trypsin-1 OS=Homo sapiens GN=PRSS1 PE=1 SV=1 - [TRY1_HUMAN]	0.0729	2	2	2	10	14630000	2	1	6	4	0.0729	0.0405	15.51	135.76	247	26.5	6.51
P04275	von Willebrand factor OS=Homo sapiens GN=VWF PE=1 SV=4 - [VWF_HUMAN]	0.0096	1	2	2	5	23290	2	1	3	2	0.0096	0.0057	6.4	38.63	2813	309.1	5.48
Q14508	WAP four-disulfide core domain protein 2 OS=Homo sapiens GN=WFDC2 PE=1 SV=2 - [WFDC2_HUMAN]	0.2419	1	2	2	6	31560	2	2	3	3	0.2419	0.2419	9.38	125.34	124	13	4.84
P25311	Zinc-alpha-2-glycoprotein OS=Homo sapiens GN=AZGP1 PE=1 SV=2 - [ZA2G_HUMAN]	0.0403	1	1	1	2	152200	1	1	1	1	0.0403	0.0403	3.43	48.27	298	34.2	6.05
Q96DA0	Zymogen granule protein 16 homolog B OS=Homo sapiens GN=ZG16B PE=1 SV=3 - [ZG16B_HUMAN]	0.1202	1	2	2	3	122300	2	1	2	1	0.1202	0.0433	2.04	69.4	208	22.7	7.39
P01777	Ig heavy chain V-III region TEI OS=Homo sapiens PE=1 SV=1 - [HV316_HUMAN]	0.1597	2	1	1	1	24220	1		1		0.1597		2.19		119	12.8	8.5
P02810	Salivary acidic proline-rich phosphoprotein 1/2 OS=Homo sapiens GN=PRH1 PE=1 SV=2 - [PRPC_HUMAN]	0.2651	1	1	1	3	4195000	1		3		0.2651		0		166	17	4.84

## Sheet: Fr4 (Upward)
Accession	Description	Sum(Coverage)	Sum(# Proteins)	Sum(# Unique Peptides)	Sum(# Peptides)	Sum(# PSMs)	Area	# Peptides A10	# Peptides A6	# PSM A10	# PSM A6	Coverage A10	Coverage A6	Score A10	Score A6	# AAs	MW [kDa]	calc. pI
P31946	14-3-3 protein beta/alpha OS=Homo sapiens GN=YWHAB PE=1 SV=3 - [1433B_HUMAN]	0.1057	1	2	2	8	30880	2	1	4	4	0.1057	0.0569	5.94	45.46	246	28.1	4.83
P62258	14-3-3 protein epsilon OS=Homo sapiens GN=YWHAE PE=1 SV=1 - [1433E_HUMAN]	0.1176	1	3	3	6	44090	3	3	3	3	0.1176	0.1176	7.06	65.66	255	29.2	4.74
Q04917	14-3-3 protein eta OS=Homo sapiens GN=YWHAH PE=1 SV=4 - [1433F_HUMAN]	0.0488	1	1	1	2	14850	1	1	1	1	0.0488	0.0488	2.27	32.54	246	28.2	4.84
P61981	14-3-3 protein gamma OS=Homo sapiens GN=YWHAG PE=1 SV=2 - [1433G_HUMAN]	0.0567	1	1	1	4	17010	1	1	2	2	0.0567	0.0567	5.18	46.46	247	28.3	4.89
P27348	14-3-3 protein theta OS=Homo sapiens GN=YWHAQ PE=1 SV=1 - [1433T_HUMAN]	0.0571	1	1	1	2	27050	1	1	1	1	0.0571	0.0571	2.49	52.87	245	27.7	4.78
P63104	14-3-3 protein zeta/delta OS=Homo sapiens GN=YWHAZ PE=1 SV=1 - [1433Z_HUMAN]	0.1061	1	2	2	3	45290	1	2	1	2	0.049	0.1061	2.63	43.07	245	27.7	4.79
P01009	Alpha-1-antitrypsin OS=Homo sapiens GN=SERPINA1 PE=1 SV=3 - [A1AT_HUMAN]	0.1364	1	5	5	12	222200	5	5	6	6	0.1364	0.1364	13.83	120.84	418	46.7	5.59
P01023	Alpha-2-macroglobulin OS=Homo sapiens GN=A2M PE=1 SV=3 - [A2MG_HUMAN]	0.0075	1	1	1	2	27480	1	1	1	1	0.0075	0.0075	1.69	30.51	1474	163.2	6.46
P01011	Alpha-1-antichymotrypsin OS=Homo sapiens GN=SERPINA3 PE=1 SV=2 - [AACT_HUMAN]	0.0236	1	1	1	2	27950	1	1	1	1	0.0236	0.0236	2.46	35.83	423	47.6	5.52
P60709	Actin, cytoplasmic 1 OS=Homo sapiens GN=ACTB PE=1 SV=1 - [ACTB_HUMAN]	0.288	12	9	9	27	580300	8	9	13	14	0.2667	0.288	23.98	189.64	375	41.7	5.48
P02768	Serum albumin OS=Homo sapiens GN=ALB PE=1 SV=2 - [ALBU_HUMAN]	0.445	1	28	28	76	7285000	25	22	40	36	0.4138	0.376	93.55	957.26	609	69.3	6.28
P04075	Fructose-bisphosphate aldolase A OS=Homo sapiens GN=ALDOA PE=1 SV=2 - [ALDOA_HUMAN]	0.0687	1	2	2	4	38850	2	2	2	2	0.0687	0.0687	5.66	64.13	364	39.4	8.09
P15144	Aminopeptidase N OS=Homo sapiens GN=ANPEP PE=1 SV=4 - [AMPN_HUMAN]	0.1013	1	10	10	17	103000	8	8	9	8	0.091	0.0827	20.58	111.31	967	109.5	5.48
P04083	Annexin A1 OS=Homo sapiens GN=ANXA1 PE=1 SV=2 - [ANXA1_HUMAN]	0.2775	1	7	7	19	89340	7	6	10	9	0.2775	0.2688	20.91	224.23	346	38.7	7.02
P07355	Annexin A2 OS=Homo sapiens GN=ANXA2 PE=1 SV=2 - [ANXA2_HUMAN]	0.056	2	2	2	4	26540	2	2	2	2	0.056	0.056	3.89	53.7	339	38.6	7.75
P12429	Annexin A3 OS=Homo sapiens GN=ANXA3 PE=1 SV=3 - [ANXA3_HUMAN]	0.13	1	3	3	6	19910	3	2	4	2	0.13	0.0805	5.57	26.27	323	36.4	5.92
P08758	Annexin A5 OS=Homo sapiens GN=ANXA5 PE=1 SV=2 - [ANXA5_HUMAN]	0.0375	1	1	1	4	35070	1	1	2	2	0.0375	0.0375	4.41	42.77	320	35.9	5.05
P02647	Apolipoprotein A-I OS=Homo sapiens GN=APOA1 PE=1 SV=1 - [APOA1_HUMAN]	0.0487	1	1	1	2	20370	1	1	1	1	0.0487	0.0487	2.64	26.75	267	30.8	5.76
P08519	Apolipoprotein(a) OS=Homo sapiens GN=LPA PE=1 SV=1 - [APOA_HUMAN]	0.0726	1	2	2	3	42630	1	2	1	2	0.0682	0.0726	2.67	73.47	4548	501	5.88
P04114	Apolipoprotein B-100 OS=Homo sapiens GN=APOB PE=1 SV=2 - [APOB_HUMAN]	0.0495	1	20	20	42	86040	20	17	22	20	0.0495	0.0436	49.51	371.82	4563	515.3	7.05
P02656	Apolipoprotein C-III OS=Homo sapiens GN=APOC3 PE=1 SV=1 - [APOC3_HUMAN]	0.1616	1	1	1	4	24600	1	1	2	2	0.1616	0.1616	5.71	37.57	99	10.8	5.41
P02649	Apolipoprotein E OS=Homo sapiens GN=APOE PE=1 SV=1 - [APOE_HUMAN]	0.2397	1	7	7	22	162000	7	7	11	11	0.2397	0.2397	29.81	218.18	317	36.1	5.73
P61204	ADP-ribosylation factor 3 OS=Homo sapiens GN=ARF3 PE=1 SV=2 - [ARF3_HUMAN]	0.1989	4	3	3	8	113600	3	3	4	4	0.1989	0.1989	11.16	146.16	181	20.6	7.43
P61769	Beta-2-microglobulin OS=Homo sapiens GN=B2M PE=1 SV=1 - [B2MG_HUMAN]	0.084	1	1	1	3	74580	1	1	1	2	0.084	0.084	2.61	40.54	119	13.7	6.52
P80723	Brain acid soluble protein 1 OS=Homo sapiens GN=BASP1 PE=1 SV=2 - [BASP1_HUMAN]	0.1057	1	1	1	2	26840	1	1	1	1	0.1057	0.1057	2.75	28.48	227	22.7	4.63
Q96DR5	BPI fold-containing family A member 2 OS=Homo sapiens GN=BPIFA2 PE=1 SV=2 - [BPIA2_HUMAN]	0.1124	1	3	3	5	174000	3	2	3	2	0.1124	0.0803	7.54	71.16	249	27	5.59
Q8N4F0	BPI fold-containing family B member 2 OS=Homo sapiens GN=BPIFB2 PE=1 SV=2 - [BPIB2_HUMAN]	0.024	1	1	1	2	24150	1	1	1	1	0.024	0.024	2.98	29.25	458	49.1	8.72
P04003	C4b-binding protein alpha chain OS=Homo sapiens GN=C4BPA PE=1 SV=2 - [C4BPA_HUMAN]	0.0201	1	1	1	2	11070	1	1	1	1	0.0201	0.0201	2.83	31.98	597	67	7.3
P23280	Carbonic anhydrase 6 OS=Homo sapiens GN=CA6 PE=1 SV=3 - [CAH6_HUMAN]	0.0974	1	3	3	12	197600	3	3	6	6	0.0974	0.0974	16.17	160.49	308	35.3	7.02
P27482	Calmodulin-like protein 3 OS=Homo sapiens GN=CALML3 PE=1 SV=2 - [CALL3_HUMAN]	0.3758	1	4	4	8	75940	4	4	4	4	0.3758	0.3758	11.51	138.69	149	16.9	4.42
P62158	Calmodulin OS=Homo sapiens GN=CALM1 PE=1 SV=2 - [CALM_HUMAN]	0.2953	1	5	5	12	130500	5	5	6	6	0.2953	0.2953	12.55	85.31	149	16.8	4.22
P13987	CD59 glycoprotein OS=Homo sapiens GN=CD59 PE=1 SV=1 - [CD59_HUMAN]	0.25	1	4	4	17	1445000	4	4	8	9	0.25	0.25	20.4	149.18	128	14.2	6.48
P60953	Cell division control protein 42 homolog OS=Homo sapiens GN=CDC42 PE=1 SV=2 - [CDC42_HUMAN]	0.1099	7	2	2	4	110500	2	2	2	2	0.1099	0.1099	5.54	62.98	191	21.2	6.55
P36222	Chitinase-3-like protein 1 OS=Homo sapiens GN=CHI3L1 PE=1 SV=2 - [CH3L1_HUMAN]	0.0261	1	1	1	1	53160	1		1		0.0261	0	2.24		383	42.6	8.46
Q9H444	Charged multivesicular body protein 4b OS=Homo sapiens GN=CHMP4B PE=1 SV=1 - [CHM4B_HUMAN]	0.1116	1	2	2	4	51550	2	2	2	2	0.1116	0.1116	4.86	56.63	224	24.9	4.82
Q99828	Calcium and integrin-binding protein 1 OS=Homo sapiens GN=CIB1 PE=1 SV=4 - [CIB1_HUMAN]	0.0681	1	1	1	2	18770	1	1	1	1	0.0681	0.0681	2.91	34.68	191	21.7	4.78
O00299	Chloride intracellular channel protein 1 OS=Homo sapiens GN=CLIC1 PE=1 SV=4 - [CLIC1_HUMAN]	0.1245	1	2	2	4	45630	2	2	2	2	0.1245	0.1245	4.09	53.48	241	26.9	5.17
P0C0L4	Complement C4-A OS=Homo sapiens GN=C4A PE=1 SV=2 - [CO4A_HUMAN]	0.0224	2	3	3	7	26290	3	2	4	3	0.0224	0.0149	10.78	74.15	1744	192.7	7.08
P54108	Cysteine-rich secretory protein 3 OS=Homo sapiens GN=CRISP3 PE=1 SV=1 - [CRIS3_HUMAN]	0.0367	1	1	1	2	165200	1	1	1	1	0.0367	0.0367	2.85	44.43	245	27.6	7.8
P04080	Cystatin-B OS=Homo sapiens GN=CSTB PE=1 SV=2 - [CYTB_HUMAN]	0.1224	1	1	1	2	51650	1	1	1	1	0.1224	0.1224	3.4	68.3	98	11.1	7.56
P28325	Cystatin-D OS=Homo sapiens GN=CST5 PE=1 SV=1 - [CYTD_HUMAN]	0.2042	1	2	2	10	218600	2	2	5	5	0.2042	0.2042	13.85	106.38	142	16.1	7.17
P01034	Cystatin-C OS=Homo sapiens GN=CST3 PE=1 SV=1 - [CYTC_HUMAN]	0.1849	1	2	2	4	89510	2	2	2	2	0.1849	0.1849	4.23	44.68	146	15.8	8.75
P01037	Cystatin-SN OS=Homo sapiens GN=CST1 PE=1 SV=3 - [CYTN_HUMAN]	0.2553	1	1	2	12	1753000	2	2	6	6	0.2553	0.2553	14.09	89.46	141	16.4	7.21
P01036	Cystatin-S OS=Homo sapiens GN=CST4 PE=1 SV=3 - [CYTS_HUMAN]	0.3617	2	3	4	15	1257000	4	3	8	7	0.3617	0.3121	13.95	141.46	141	16.2	5.02
P08174	Complement decay-accelerating factor OS=Homo sapiens GN=CD55 PE=1 SV=4 - [DAF_HUMAN]	0.0709	1	2	2	3	68760	2		3		0.0709	0	2.08		381	41.4	7.59
P81605	Dermcidin OS=Homo sapiens GN=DCD PE=1 SV=2 - [DCD_HUMAN]	0.1	1	1	1	2	73820	1	1	1	1	0.1	0.1	3.09	65.31	110	11.3	6.54
P59665	Neutrophil defensin 1 OS=Homo sapiens GN=DEFA1 PE=1 SV=1 - [DEF1_HUMAN]	0.1915	2	2	2	4	164700	2	2	2	2	0.1915	0.1915	4.63	75.03	94	10.2	6.99
Q9UGM3	Deleted in malignant brain tumors 1 protein OS=Homo sapiens GN=DMBT1 PE=1 SV=2 - [DMBT1_HUMAN]	0.1318	1	3	3	5	307900	3	2	3	2	0.1318	0.1069	5.95	74.83	2413	260.6	5.44
P06733	Alpha-enolase OS=Homo sapiens GN=ENO1 PE=1 SV=2 - [ENOA_HUMAN]	0.0968	1	3	3	8	34290	3	3	4	4	0.0968	0.0968	8.04	99.29	434	47.1	7.39
O14638	Ectonucleotide pyrophosphatase/phosphodiesterase family member 3 OS=Homo sapiens GN=ENPP3 PE=1 SV=2 - [ENPP3_HUMAN]	0.0309	1	2	2	3	26090	2	1	2	1	0.0309	0.0114	2.09	21.74	875	100.1	6.57
Q9H6S3	Epidermal growth factor receptor kinase substrate 8-like protein 2 OS=Homo sapiens GN=EPS8L2 PE=1 SV=2 - [ES8L2_HUMAN]	0.0252	1	1	1	4	25660	1	1	2	2	0.0252	0.0252	4.59	57.43	715	80.6	6.84
P15311	Ezrin OS=Homo sapiens GN=EZR PE=1 SV=4 - [EZRI_HUMAN]	0.2406	2	10	15	32	182500	13	14	15	17	0.2065	0.2253	36.34	233.2	586	69.4	6.27
P05413	Fatty acid-binding protein, heart OS=Homo sapiens GN=FABP3 PE=1 SV=4 - [FABPH_HUMAN]	0.0602	1	1	1	2	26210	1	1	1	1	0.0602	0.0602	2.79	31.5	133	14.8	6.8
P02771	Alpha-fetoprotein OS=Homo sapiens GN=AFP PE=1 SV=1 - [FETA_HUMAN]	0.0164	1	1	1	2	53470	1	1	1	1	0.0164	0.0164	1.93	24.11	609	68.6	5.68
P02671	Fibrinogen alpha chain OS=Homo sapiens GN=FGA PE=1 SV=2 - [FIBA_HUMAN]	0.015	1	1	1	2	14030	1	1	1	1	0.015	0.015	2.42	29.49	866	94.9	6.01
P02751	Fibronectin OS=Homo sapiens GN=FN1 PE=1 SV=4 - [FINC_HUMAN]	0.0084	1	2	2	4	61850	2	2	2	2	0.0084	0.0084	4.1	45.44	2386	262.5	5.71
P15328	Folate receptor alpha OS=Homo sapiens GN=FOLR1 PE=1 SV=3 - [FOLR1_HUMAN]	0.1284	1	3	3	9	52610	3	2	5	4	0.1284	0.0739	9.79	89.31	257	29.8	7.97
P04406	Glyceraldehyde-3-phosphate dehydrogenase OS=Homo sapiens GN=GAPDH PE=1 SV=3 - [G3P_HUMAN]	0.0418	1	1	1	4	48480	1	1	2	2	0.0418	0.0418	5.5	107.43	335	36	8.46
P62873	Guanine nucleotide-binding protein G(I)/G(S)/G(T) subunit beta-1 OS=Homo sapiens GN=GNB1 PE=1 SV=3 - [GBB1_HUMAN]	0.1824	3	2	5	13	144100	5	5	7	6	0.1824	0.1824	16.89	115.22	340	37.4	6
P62879	Guanine nucleotide-binding protein G(I)/G(S)/G(T) subunit beta-2 OS=Homo sapiens GN=GNB2 PE=1 SV=3 - [GBB2_HUMAN]	0.1824	3	2	5	10	145800	5	5	5	5	0.1824	0.1824	12.51	101.94	340	37.3	6
Q9UBI6	Guanine nucleotide-binding protein G(I)/G(S)/G(O) subunit gamma-12 OS=Homo sapiens GN=GNG12 PE=1 SV=3 - [GBG12_HUMAN]	0.3194	1	2	2	7	36930	2	1	4	3	0.3194	0.2222	8.43	45.03	72	8	8.97
P63218	Guanine nucleotide-binding protein G(I)/G(S)/G(O) subunit gamma-5 OS=Homo sapiens GN=GNG5 PE=1 SV=3 - [GBG5_HUMAN]	0.1324	1	1	1	2	20810	1	1	1	1	0.1324	0.1324	2.19	36.11	68	7.3	9.85
P06396	Gelsolin OS=Homo sapiens GN=GSN PE=1 SV=1 - [GELS_HUMAN]	0.0166	1	1	1	2	20440	1	1	1	1	0.0166	0.0166	2.88	36.04	782	85.6	6.28
P04899	Guanine nucleotide-binding protein G(i) subunit alpha-2 OS=Homo sapiens GN=GNAI2 PE=1 SV=3 - [GNAI2_HUMAN]	0.0901	5	1	3	4	28480	2	2	2	2	0.0648	0.0676	2.49	34.57	355	40.4	5.54
P08754	Guanine nucleotide-binding protein G(k) subunit alpha OS=Homo sapiens GN=GNAI3 PE=1 SV=3 - [GNAI3_HUMAN]	0.0904	5	1	3	4	28700	2	2	2	2	0.065	0.0678	2.06	36.71	354	40.5	5.69
P63092	Guanine nucleotide-binding protein G(s) subunit alpha isoforms short OS=Homo sapiens GN=GNAS PE=1 SV=1 - [GNAS2_HUMAN]	0.0254	2	1	1	2	39780	1	1	1	1	0.0254	0.0254	1.92	30.9	394	45.6	5.82
Q9NQ84	G-protein coupled receptor family C group 5 member C OS=Homo sapiens GN=GPRC5C PE=1 SV=2 - [GPC5C_HUMAN]	0.0998	1	3	3	11	77410	3	3	6	5	0.0998	0.0998	15.3	116.35	441	48.2	8.43
P09211	Glutathione S-transferase P OS=Homo sapiens GN=GSTP1 PE=1 SV=2 - [GSTP1_HUMAN]	0.0476	1	1	1	2	49320	1	1	1	1	0.0476	0.0476	2.5	33.7	210	23.3	5.64
P0C0S5	Histone H2A.Z OS=Homo sapiens GN=H2AFZ PE=1 SV=2 - [H2AZ_HUMAN]	0.0703	15	1	1	2	117800	1	1	1	1	0.0703	0.0703	2.36	43.98	128	13.5	10.58
P62805	Histone H4 OS=Homo sapiens GN=HIST1H4A PE=1 SV=2 - [H4_HUMAN]	0.0777	1	1	1	2	47970	1	1	1	1	0.0777	0.0777	2.31	29.47	103	11.4	11.36
P0DMV8;P0DMV9	Heat shock 70 kDa protein 1A OS=Homo sapiens GN=HSPA1A PE=1 SV=1 - [HS71A_HUMAN]	0.0796	5	2	4	8	74280	4	4	4	4	0.0796	0.0796	10.33	59.3	641	70	5.66
P11142	Heat shock cognate 71 kDa protein OS=Homo sapiens GN=HSPA8 PE=1 SV=1 - [HSP7C_HUMAN]	0.1022	5	3	5	12	82990	5	5	6	6	0.1022	0.1022	9.93	108.67	646	70.9	5.52
P01777	Ig heavy chain V-III region TEI OS=Homo sapiens PE=1 SV=1 - [HV316_HUMAN]	0.1597	2	1	1	2	42690	1	1	1	1	0.1597	0.1597	2.37	0	119	12.8	8.5
P01781	Ig heavy chain V-III region GAL OS=Homo sapiens PE=1 SV=1 - [HV320_HUMAN]	0.0948	1	1	1	3	19850	1	1	2	1	0.0948	0.0948	4.36	35.72	116	12.7	8.48
P01876	Ig alpha-1 chain C region OS=Homo sapiens GN=IGHA1 PE=1 SV=2 - [IGHA1_HUMAN]	0.1785	2	5	5	10	80690	5	5	5	5	0.1785	0.1785	10.29	129.1	353	37.6	6.51
P01857	Ig gamma-1 chain C region OS=Homo sapiens GN=IGHG1 PE=1 SV=1 - [IGHG1_HUMAN]	0.0879	2	1	3	5	429600	2	3	2	3	0.0667	0.0879	4.98	78.12	330	36.1	8.19
P01859	Ig gamma-2 chain C region OS=Homo sapiens GN=IGHG2 PE=1 SV=2 - [IGHG2_HUMAN]	0.0951	3	1	3	5	81620	2	3	2	3	0.0736	0.0951	4.66	60.61	326	35.9	7.59
P01871	Ig mu chain C region OS=Homo sapiens GN=IGHM PE=1 SV=3 - [IGHM_HUMAN]	0.1438	2	5	5	12	132000	5	5	6	6	0.1438	0.1438	11.52	106.58	452	49.3	6.77
P01591	Immunoglobulin J chain OS=Homo sapiens GN=JCHAIN PE=1 SV=4 - [IGJ_HUMAN]	0.1698	1	2	2	4	54130	2	2	2	2	0.1698	0.1698	4.26	49.84	159	18.1	5.24
P01834	Ig kappa chain C region OS=Homo sapiens GN=IGKC PE=1 SV=1 - [IGKC_HUMAN]	0.6509	1	4	4	19	387000	4	4	10	9	0.6509	0.6509	26.22	220.43	106	11.6	5.87
P53990	IST1 homolog OS=Homo sapiens GN=IST1 PE=1 SV=1 - [IST1_HUMAN]	0.0522	1	2	2	4	31760	2	2	2	2	0.0522	0.0522	4.3	53.32	364	39.7	5.35
P13645	Keratin, type I cytoskeletal 10 OS=Homo sapiens GN=KRT10 PE=1 SV=6 - [K1C10_HUMAN]	0.25	16	10	13	34	342900	12	13	17	17	0.226	0.25	43.8	413.36	584	58.8	5.21
P02533	Keratin, type I cytoskeletal 14 OS=Homo sapiens GN=KRT14 PE=1 SV=4 - [K1C14_HUMAN]	0.1335	17	3	6	16	267300	6	6	8	8	0.1335	0.1335	16.89	188.29	472	51.5	5.16
P35527	Keratin, type I cytoskeletal 9 OS=Homo sapiens GN=KRT9 PE=1 SV=3 - [K1C9_HUMAN]	0.3178	2	13	14	41	471500	13	14	20	21	0.305	0.3178	46.03	392.79	623	62	5.24
P35908	Keratin, type II cytoskeletal 2 epidermal OS=Homo sapiens GN=KRT2 PE=1 SV=2 - [K22E_HUMAN]	0.1095	2	4	6	18	537800	6	6	9	9	0.1095	0.1095	27	281.58	639	65.4	8
P04264	Keratin, type II cytoskeletal 1 OS=Homo sapiens GN=KRT1 PE=1 SV=6 - [K2C1_HUMAN]	0.3525	11	19	22	73	842500	21	21	37	36	0.337	0.3432	100.07	937.83	644	66	8.12
P13647	Keratin, type II cytoskeletal 5 OS=Homo sapiens GN=KRT5 PE=1 SV=3 - [K2C5_HUMAN]	0.1102	4	5	6	10	160900	4	6	4	6	0.0746	0.1102	9.84	146.66	590	62.3	7.74
P00568	Adenylate kinase isoenzyme 1 OS=Homo sapiens GN=AK1 PE=1 SV=3 - [KAD1_HUMAN]	0.0619	1	1	1	1	0		1		1	0	0.0619		25.17	194	21.6	8.63
Q14722	Voltage-gated potassium channel subunit beta-1 OS=Homo sapiens GN=KCNAB1 PE=1 SV=1 - [KCAB1_HUMAN]	0.0143	1	1	1	1	13210		1		1	0	0.0143		30.82	419	46.5	8.94
P06870	Kallikrein-1 OS=Homo sapiens GN=KLK1 PE=1 SV=2 - [KLK1_HUMAN]	0.0496	1	1	1	4	26190	1	1	2	2	0.0496	0.0496	5.07	21.16	262	28.9	4.83
P01597	Ig kappa chain V-I region DEE OS=Homo sapiens PE=1 SV=1 - [KV105_HUMAN]	0.1667	11	1	2	4	42130	1	2	2	2	0.1667	0.1667	5.72	75.93	108	11.7	9.36
P01620	Ig kappa chain V-III region SIE OS=Homo sapiens PE=1 SV=1 - [KV302_HUMAN]	0.1468	6	1	1	2	24830	1	1	1	1	0.1468	0.1468	2.86	42.03	109	11.8	8.48
P0CF74	Ig lambda-6 chain C region OS=Homo sapiens GN=IGLC6 PE=4 SV=1 - [LAC6_HUMAN]	0.4623	6	3	3	6	48260	3	2	4	2	0.4623	0.283	5.72	30.31	106	11.3	7.24
P01707	Ig lambda chain V-II region TRO OS=Homo sapiens PE=1 SV=1 - [LV204_HUMAN]	0.0721	4	1	1	1	15700		1		1	0	0.0721		22.86	111	11.6	8.29
P80748	Ig lambda chain V-III region LOI OS=Homo sapiens PE=1 SV=1 - [LV302_HUMAN]	0.1441	1	1	1	2	7834	1	1	1	1	0.1441	0.1441	3.01	45.29	111	11.9	5.08
Q14210	Lymphocyte antigen 6D OS=Homo sapiens GN=LY6D PE=1 SV=1 - [LY6D_HUMAN]	0.1484	1	2	2	3	31770	1	2	1	2	0.0781	0.1484	0	58.94	128	13.3	8.21
P61626	Lysozyme C OS=Homo sapiens GN=LYZ PE=1 SV=1 - [LYSC_HUMAN]	0.2703	1	4	4	7	274200	4	3	4	3	0.2703	0.223	7.68	144.15	148	16.5	9.16
P14174	Macrophage migration inhibitory factor OS=Homo sapiens GN=MIF PE=1 SV=4 - [MIF_HUMAN]	0.0783	1	1	1	2	34830	1	1	1	1	0.0783	0.0783	2.76	58.92	115	12.5	7.88
P26038	Moesin OS=Homo sapiens GN=MSN PE=1 SV=3 - [MOES_HUMAN]	0.0815	1	2	6	11	191200	5	5	5	6	0.0676	0.0676	12.87	93.57	577	67.8	6.4
P15941	Mucin-1 OS=Homo sapiens GN=MUC1 PE=1 SV=3 - [MUC1_HUMAN]	0.055	1	4	4	12	287100	4	4	7	5	0.055	0.055	11.21	41.91	1255	122	7.47
Q99102	Mucin-4 OS=Homo sapiens GN=MUC4 PE=1 SV=4 - [MUC4_HUMAN]	0.0037	1	1	1	2	33190	1	1	1	1	0.0037	0.0037	0	32.43	2169	231.4	6.27
Q9HC84	Mucin-5B OS=Homo sapiens GN=MUC5B PE=1 SV=3 - [MUC5B_HUMAN]	0.0111	1	1	1	2	14830	1	1	1	1	0.0111	0.0111	2.59	26.45	5762	596	6.64
Q8TAX7	Mucin-7 OS=Homo sapiens GN=MUC7 PE=1 SV=2 - [MUC7_HUMAN]	0.0477	1	2	2	5	444100	2	2	3	2	0.0477	0.0477	3.87	32.59	377	39.1	8.78
P60660	Myosin light polypeptide 6 OS=Homo sapiens GN=MYL6 PE=1 SV=2 - [MYL6_HUMAN]	0.0861	2	1	1	2	22090	1	1	1	1	0.0861	0.0861	2.58	29.94	151	16.9	4.65
Q9ULV0	Unconventional myosin-Vb OS=Homo sapiens GN=MYO5B PE=1 SV=3 - [MYO5B_HUMAN]	0.0038	2	1	1	2	26660	1	1	1	1	0.0038	0.0038	1.64	32.66	1848	213.5	7.2
O14745	Na(+)/H(+) exchange regulatory cofactor NHE-RF1 OS=Homo sapiens GN=SLC9A3R1 PE=1 SV=4 - [NHRF1_HUMAN]	0.3017	1	9	9	24	444300	8	8	12	12	0.2737	0.2849	25.22	280.42	358	38.8	5.77
P80303	Nucleobindin-2 OS=Homo sapiens GN=NUCB2 PE=1 SV=2 - [NUCB2_HUMAN]	0.0238	1	1	1	1	24790	1		1		0.0238	0	1.99		420	50.2	5.12
Q8WUM4	Programmed cell death 6-interacting protein OS=Homo sapiens GN=PDCD6IP PE=1 SV=1 - [PDC6I_HUMAN]	0.0288	1	2	2	6	23880	2	2	3	3	0.0288	0.0288	7.52	74.3	868	96	6.52
P30086	Phosphatidylethanolamine-binding protein 1 OS=Homo sapiens GN=PEBP1 PE=1 SV=3 - [PEBP1_HUMAN]	0.2299	1	3	3	6	51340	3	3	3	3	0.2299	0.2299	8.75	76.83	187	21	7.53
P01833	Polymeric immunoglobulin receptor OS=Homo sapiens GN=PIGR PE=1 SV=4 - [PIGR_HUMAN]	0.0969	1	5	5	8	37430	5	3	5	3	0.0969	0.0576	11.46	89.77	764	83.2	5.74
P12273	Prolactin-inducible protein OS=Homo sapiens GN=PIP PE=1 SV=1 - [PIP_HUMAN]	0.5685	1	7	7	20	1936000	7	6	11	9	0.5685	0.5685	31.25	199.73	146	16.6	8.05
P05186	Alkaline phosphatase, tissue-nonspecific isozyme OS=Homo sapiens GN=ALPL PE=1 SV=4 - [PPBT_HUMAN]	0.0878	1	4	4	7	41560	4	3	4	3	0.0878	0.0706	8.79	52.1	524	57.3	6.67
P62937	Peptidyl-prolyl cis-trans isomerase A OS=Homo sapiens GN=PPIA PE=1 SV=2 - [PPIA_HUMAN]	0.2727	2	4	4	8	85860	4	4	4	4	0.2727	0.2727	9.28	49.52	165	18	7.81
P32119	Peroxiredoxin-2 OS=Homo sapiens GN=PRDX2 PE=1 SV=5 - [PRDX2_HUMAN]	0.0556	2	1	1	2	119400	1	1	1	1	0.0556	0.0556	2.78	65.7	198	21.9	5.97
P30044	Peroxiredoxin-5, mitochondrial OS=Homo sapiens GN=PRDX5 PE=1 SV=4 - [PRDX5_HUMAN]	0.1355	1	2	2	5	77560	2	2	3	2	0.1355	0.1355	4.45	34.95	214	22.1	8.7
P07737	Profilin-1 OS=Homo sapiens GN=PFN1 PE=1 SV=2 - [PROF1_HUMAN]	0.1643	1	2	2	3	82950	1	2	1	2	0.1	0.1643	1.76	28.54	140	15	8.27
O43653	Prostate stem cell antigen OS=Homo sapiens GN=PSCA PE=1 SV=1 - [PSCA_HUMAN]	0.0813	1	1	1	2	614600	1	1	1	1	0.0813	0.0813	2.67	47.92	123	12.9	5.29
P41222	Prostaglandin-H2 D-isomerase OS=Homo sapiens GN=PTGDS PE=1 SV=1 - [PTGDS_HUMAN]	0.0842	1	1	1	12	1393000	1	1	6	6	0.0842	0.0842	14.52	140.97	190	21	7.8
P61026	Ras-related protein Rab-10 OS=Homo sapiens GN=RAB10 PE=1 SV=1 - [RAB10_HUMAN]	0.055	24	1	1	2	35700	1	1	1	1	0.055	0.055	2.26	37.73	200	22.5	8.38
P35241	Radixin OS=Homo sapiens GN=RDX PE=1 SV=1 - [RADI_HUMAN]	0.0892	1	1	6	14	136200	6	6	7	7	0.0892	0.0892	18.52	110.56	583	68.5	6.37
P61224	Ras-related protein Rap-1b OS=Homo sapiens GN=RAP1B PE=1 SV=1 - [RAP1B_HUMAN]	0.0598	2	1	1	2	68810	1	1	1	1	0.0598	0.0598	2.44	31.38	184	20.8	5.78
P61586	Transforming protein RhoA OS=Homo sapiens GN=RHOA PE=1 SV=1 - [RHOA_HUMAN]	0.1813	2	3	3	6	89250	3	3	3	3	0.1813	0.1813	8.52	114.12	193	21.8	6.1
P62070	Ras-related protein R-Ras2 OS=Homo sapiens GN=RRAS2 PE=1 SV=1 - [RRAS2_HUMAN]	0.0588	1	1	1	1	7937		1		1	0	0.0588		29.9	204	23.4	6.01
P06703	Protein S100-A6 OS=Homo sapiens GN=S100A6 PE=1 SV=1 - [S10A6_HUMAN]	0.1667	1	2	2	3	166500	2	1	2	1	0.1667	0.0889	2.28	56.09	90	10.2	5.48
P05109	Protein S100-A8 OS=Homo sapiens GN=S100A8 PE=1 SV=1 - [S10A8_HUMAN]	0.2366	1	2	2	5	34280	2	2	2	3	0.2366	0.2366	2.56	62.67	93	10.8	7.03
P06702	Protein S100-A9 OS=Homo sapiens GN=S100A9 PE=1 SV=1 - [S10A9_HUMAN]	0.0614	1	1	1	1	54470	1		1		0.0614	0	1.95		114	13.2	6.13
P31949	Protein S100-A11 OS=Homo sapiens GN=S100A11 PE=1 SV=2 - [S10AB_HUMAN]	0.1714	1	2	2	4	47510	2	2	2	2	0.1714	0.1714	4.75	58.7	105	11.7	7.12
Q9HCY8	Protein S100-A14 OS=Homo sapiens GN=S100A14 PE=1 SV=1 - [S10AE_HUMAN]	0.25	1	2	2	6	24680	2	2	3	3	0.25	0.25	9.47	124.59	104	11.7	5.24
P03973	Antileukoproteinase OS=Homo sapiens GN=SLPI PE=1 SV=2 - [SLPI_HUMAN]	0.1591	1	2	2	2	90270	2		2		0.1591	0	2.23		132	14.3	8.75
P02814	Submaxillary gland androgen-regulated protein 3B OS=Homo sapiens GN=SMR3B PE=1 SV=2 - [SMR3B_HUMAN]	0.2658	1	1	1	2	0	1	1	1	1	0.2658	0.2658	2.59	21.09	79	8.2	9.57
O00161	Synaptosomal-associated protein 23 OS=Homo sapiens GN=SNAP23 PE=1 SV=1 - [SNP23_HUMAN]	0.109	1	2	2	3	16960	2	1	2	1	0.109	0.0474	5.26	36.96	211	23.3	5.01
Q9Y6E0	Serine/threonine-protein kinase 24 OS=Homo sapiens GN=STK24 PE=1 SV=1 - [STK24_HUMAN]	0.0339	1	1	1	2	21400	1	1	1	1	0.0339	0.0339	2.18	20.68	443	49.3	5.69
P27105	Erythrocyte band 7 integral membrane protein OS=Homo sapiens GN=STOM PE=1 SV=3 - [STOM_HUMAN]	0.1493	1	3	3	8	24420	3	3	4	4	0.1493	0.1493	10.88	85.09	288	31.7	7.88
P10599	Thioredoxin OS=Homo sapiens GN=TXN PE=1 SV=3 - [THIO_HUMAN]	0.0857	1	1	1	2	72220	1	1	1	1	0.0857	0.0857	2.55	37.87	105	11.7	4.92
Q66K66	Transmembrane protein 198 OS=Homo sapiens GN=TMEM198 PE=1 SV=1 - [TM198_HUMAN]	0.025	1	1	1	1	89810		1		1	0	0.025		38.28	360	39.4	9.92
P60174	Triosephosphate isomerase OS=Homo sapiens GN=TPI1 PE=1 SV=3 - [TPIS_HUMAN]	0.0874	1	2	2	4	32650	2	2	2	2	0.0874	0.0874	6.15	73.26	286	30.8	5.92
P02787	Serotransferrin OS=Homo sapiens GN=TF PE=1 SV=3 - [TRFE_HUMAN]	0.1762	1	10	10	20	183900	9	7	11	9	0.1633	0.1175	22	209.01	698	77	7.12
P02788	Lactotransferrin OS=Homo sapiens GN=LTF PE=1 SV=6 - [TRFL_HUMAN]	0.0183	1	1	1	4	13170	1	1	2	2	0.0183	0.0183	5.29	48.25	710	78.1	8.12
P07477	Trypsin-1 OS=Homo sapiens GN=PRSS1 PE=1 SV=1 - [TRY1_HUMAN]	0.0729	2	2	2	22	18920000	2	2	11	11	0.0729	0.0729	24.94	207.63	247	26.5	6.51
P0CG48	Polyubiquitin-C OS=Homo sapiens GN=UBC PE=1 SV=3 - [UBC_HUMAN]	0.3285	4	2	2	3	108800	2	1	2	1	0.3285	0.2102	3.97	37.3	685	77	7.66
P38606	V-type proton ATPase catalytic subunit A OS=Homo sapiens GN=ATP6V1A PE=1 SV=2 - [VATA_HUMAN]	0.0243	1	1	1	2	40490	1	1	1	1	0.0243	0.0243	3.6	36.82	617	68.3	5.52
P15313	V-type proton ATPase subunit B, kidney isoform OS=Homo sapiens GN=ATP6V1B1 PE=1 SV=3 - [VATB1_HUMAN]	0.0409	2	2	2	4	40550	2	2	2	2	0.0409	0.0409	4.98	68.32	513	56.8	5.66
O75348	V-type proton ATPase subunit G 1 OS=Homo sapiens GN=ATP6V1G1 PE=1 SV=3 - [VATG1_HUMAN]	0.0932	1	1	1	2	58510	1	1	1	1	0.0932	0.0932	3.4	55.11	118	13.7	8.79
P04275	von Willebrand factor OS=Homo sapiens GN=VWF PE=1 SV=4 - [VWF_HUMAN]	0.0206	1	5	5	11	89560	5	3	7	4	0.0206	0.0139	15.01	88.63	2813	309.1	5.48
P25311	Zinc-alpha-2-glycoprotein OS=Homo sapiens GN=AZGP1 PE=1 SV=2 - [ZA2G_HUMAN]	0.2416	1	6	6	10	363400	6	4	6	4	0.2416	0.1711	12.49	84.78	298	34.2	6.05
Q96DA0	Zymogen granule protein 16 homolog B OS=Homo sapiens GN=ZG16B PE=1 SV=3 - [ZG16B_HUMAN]	0.2596	1	4	4	12	1169000	4	4	6	6	0.2596	0.2596	11.5	151.69	208	22.7	7.39
P62330	ADP-ribosylation factor 6 OS=Homo sapiens GN=ARF6 PE=1 SV=2 - [ARF6_HUMAN]	0.0629	1	1	1	1	13380	1		1		0.0629		2.4		175	20.1	8.95
P43234	Cathepsin O OS=Homo sapiens GN=CTSO PE=2 SV=1 - [CATO_HUMAN]	0.0966	1	1	1	1	0	1		1		0.0966		0		321	35.9	7.42
P01024	Complement C3 OS=Homo sapiens GN=C3 PE=1 SV=2 - [CO3_HUMAN]	0.0072	1	1	1	1	144800	1		1		0.0072		2.1		1663	187	6.4
P27487	Dipeptidyl peptidase 4 OS=Homo sapiens GN=DPP4 PE=1 SV=2 - [DPP4_HUMAN]	0.0157	1	1	1	1	13210	1		1		0.0157		1.92		766	88.2	6.04
Q9Y6R7	IgGFc-binding protein OS=Homo sapiens GN=FCGBP PE=1 SV=3 - [FCGBP_HUMAN]	0.0089	1	1	1	1	16680	1		1		0.0089		2.01		5405	571.6	5.34
P04433	Ig kappa chain V-III region VG (Fragment) OS=Homo sapiens PE=1 SV=1 - [KV309_HUMAN]	0.0783	1	1	1	1	24960	1		1		0.0783		0		115	12.6	4.96
P30041	Peroxiredoxin-6 OS=Homo sapiens GN=PRDX6 PE=1 SV=3 - [PRDX6_HUMAN]	0.0536	1	1	1	1	20760	1		1		0.0536		1.91		224	25	6.38
P62491	Ras-related protein Rab-11A OS=Homo sapiens GN=RAB11A PE=1 SV=3 - [RB11A_HUMAN]	0.0509	2	1	1	1	0	1		1		0.0509		1.8		216	24.4	6.57
P00441	Superoxide dismutase [Cu-Zn] OS=Homo sapiens GN=SOD1 PE=1 SV=2 - [SODC_HUMAN]	0.0909	1	1	1	2	23950	1		2		0.0909		2.36		154	15.9	6.13
P37802	Transgelin-2 OS=Homo sapiens GN=TAGLN2 PE=1 SV=3 - [TAGL2_HUMAN]	0.0553	1	1	1	1	16020	1		1		0.0553		3.02		199	22.4	8.25

## Sheet: Fr5 (Upward)
Accession	Description	Sum(Coverage)	Sum(# Proteins)	Sum(# Unique Peptides)	Sum(# Peptides)	Sum(# PSMs)	Area	# Peptides A10	# Peptides A6	# PSM A10	# PSM A6	Coverage A10	Coverage A6	Score A10	Score A6	# AAs	MW [kDa]	calc. pI
P07477	Trypsin-1 OS=Homo sapiens GN=PRSS1 PE=1 SV=1 - [TRY1_HUMAN]	0.0729	2	2	2	16	19080000	2	2	9	7	0.0729	0.0729	16.98	148.98	247	26.5	6.51
Q96DR5	BPI fold-containing family A member 2 OS=Homo sapiens GN=BPIFA2 PE=1 SV=2 - [BPIA2_HUMAN]	0.2691	1	8	8	24	18210000	8	8	12	12	0.2691	0.2691	29.74	370.93	249	27	5.59
Q9UGM3	Deleted in malignant brain tumors 1 protein OS=Homo sapiens GN=DMBT1 PE=1 SV=2 - [DMBT1_HUMAN]	0.3228	1	18	18	80	17720000	18	17	41	39	0.3228	0.3203	106.23	1112.45	2413	260.6	5.44
Q96DA0	Zymogen granule protein 16 homolog B OS=Homo sapiens GN=ZG16B PE=1 SV=3 - [ZG16B_HUMAN]	0.4231	1	9	9	49	12570000	9	9	27	22	0.4231	0.4231	45.38	551.92	208	22.7	7.39
P02768	Serum albumin OS=Homo sapiens GN=ALB PE=1 SV=2 - [ALBU_HUMAN]	0.5189	1	35	35	98	9083000	34	35	49	49	0.5057	0.5189	125.96	1194.23	609	69.3	6.28
P23280	Carbonic anhydrase 6 OS=Homo sapiens GN=CA6 PE=1 SV=3 - [CAH6_HUMAN]	0.1948	1	6	6	34	8525000	6	6	17	17	0.1948	0.1948	49	511.5	308	35.3	7.02
P12273	Prolactin-inducible protein OS=Homo sapiens GN=PIP PE=1 SV=1 - [PIP_HUMAN]	0.5685	1	7	7	31	6593000	7	7	16	15	0.5685	0.5685	50.23	383.88	146	16.6	8.05
P04264	Keratin, type II cytoskeletal 1 OS=Homo sapiens GN=KRT1 PE=1 SV=6 - [K2C1_HUMAN]	0.4503	2	25	30	99	6463000	29	30	49	50	0.4363	0.4503	146.23	1548.6	644	66	8.12
P01834	Ig kappa chain C region OS=Homo sapiens GN=IGKC PE=1 SV=1 - [IGKC_HUMAN]	0.8019	1	5	5	31	6267000	5	5	16	15	0.8019	0.8019	44.08	337.21	106	11.6	5.87
P13987	CD59 glycoprotein OS=Homo sapiens GN=CD59 PE=1 SV=1 - [CD59_HUMAN]	0.25	1	4	4	26	6228000	4	4	13	13	0.25	0.25	37.13	295.54	128	14.2	6.48
P35908	Keratin, type II cytoskeletal 2 epidermal OS=Homo sapiens GN=KRT2 PE=1 SV=2 - [K22E_HUMAN]	0.3114	3	12	18	44	4546000	18	17	22	22	0.3114	0.2973	65.08	681.67	639	65.4	8
P41222	Prostaglandin-H2 D-isomerase OS=Homo sapiens GN=PTGDS PE=1 SV=1 - [PTGDS_HUMAN]	0.0842	1	1	1	12	4475000	1	1	6	6	0.0842	0.0842	20.33	256.59	190	21	7.8
Q8TAX7	Mucin-7 OS=Homo sapiens GN=MUC7 PE=1 SV=2 - [MUC7_HUMAN]	0.1061	1	5	5	23	3984000	5	5	12	11	0.1061	0.1061	25.36	187.85	377	39.1	8.78
P35527	Keratin, type I cytoskeletal 9 OS=Homo sapiens GN=KRT9 PE=1 SV=3 - [K1C9_HUMAN]	0.3531	2	20	21	75	3687000	20	20	38	37	0.3531	0.3435	96.21	1060.37	623	62	5.24
Q9HC84	Mucin-5B OS=Homo sapiens GN=MUC5B PE=1 SV=3 - [MUC5B_HUMAN]	0.1161	2	41	41	110	3167000	41	41	55	55	0.1161	0.1161	146.69	1375.68	5762	596	6.64
P01876	Ig alpha-1 chain C region OS=Homo sapiens GN=IGHA1 PE=1 SV=2 - [IGHA1_HUMAN]	0.4533	1	5	12	31	3015000	12	10	16	15	0.4533	0.3938	31.64	337.6	353	37.6	6.51
P01037	Cystatin-SN OS=Homo sapiens GN=CST1 PE=1 SV=3 - [CYTN_HUMAN]	0.4468	1	2	5	23	2930000	5	5	13	10	0.4468	0.4468	25.53	152.14	141	16.4	7.21
P01036	Cystatin-S OS=Homo sapiens GN=CST4 PE=1 SV=3 - [CYTS_HUMAN]	0.6028	2	5	8	20	2735000	8	8	11	9	0.6028	0.6028	19.86	188.85	141	16.2	5.02
P01871	Ig mu chain C region OS=Homo sapiens GN=IGHM PE=1 SV=3 - [IGHM_HUMAN]	0.3429	2	14	14	48	2473000	14	13	27	21	0.3429	0.3097	57.98	488.3	452	49.3	6.77
P01833	Polymeric immunoglobulin receptor OS=Homo sapiens GN=PIGR PE=1 SV=4 - [PIGR_HUMAN]	0.4071	1	25	25	60	2473000	25	24	31	29	0.4071	0.3992	85.36	676.05	764	83.2	5.74
P01877	Ig alpha-2 chain C region OS=Homo sapiens GN=IGHA2 PE=1 SV=3 - [IGHA2_HUMAN]	0.3412	1	2	9	27	2416000	9	7	14	13	0.3412	0.2794	29.68	268.85	340	36.5	6.1
P13645	Keratin, type I cytoskeletal 10 OS=Homo sapiens GN=KRT10 PE=1 SV=6 - [K1C10_HUMAN]	0.3973	17	19	22	62	2299000	22	22	31	31	0.3973	0.3973	85.02	873.21	584	58.8	5.21
P02533	Keratin, type I cytoskeletal 14 OS=Homo sapiens GN=KRT14 PE=1 SV=4 - [K1C14_HUMAN]	0.4852	16	6	21	51	2043000	20	21	25	26	0.4725	0.4852	65.01	676.4	472	51.5	5.16
P08779	Keratin, type I cytoskeletal 16 OS=Homo sapiens GN=KRT16 PE=1 SV=4 - [K1C16_HUMAN]	0.4947	16	10	21	47	2043000	20	21	23	24	0.482	0.4947	64.07	676.29	473	51.2	5.05
P0CG05	Ig lambda-2 chain C regions OS=Homo sapiens GN=IGLC2 PE=1 SV=1 - [LAC2_HUMAN]	0.5566	4	2	4	29	1923000	4	4	15	14	0.5566	0.5566	35.21	200.59	106	11.3	7.24
B9A064	Immunoglobulin lambda-like polypeptide 5 OS=Homo sapiens GN=IGLL5 PE=2 SV=2 - [IGLL5_HUMAN]	0.2664	2	2	4	22	1460000	4	4	12	10	0.2664	0.2664	27	188.54	214	23	8.84
Q04695	Keratin, type I cytoskeletal 17 OS=Homo sapiens GN=KRT17 PE=1 SV=2 - [K1C17_HUMAN]	0.2315	14	2	12	27	1451000	11	12	13	14	0.2176	0.2315	32.05	304.66	432	48.1	5.02
P60709	Actin, cytoplasmic 1 OS=Homo sapiens GN=ACTB PE=1 SV=1 - [ACTB_HUMAN]	0.3493	7	5	12	40	1447000	12	12	20	20	0.3493	0.3493	42.38	358.41	375	41.7	5.48
P13647	Keratin, type II cytoskeletal 5 OS=Homo sapiens GN=KRT5 PE=1 SV=3 - [K2C5_HUMAN]	0.3949	4	15	26	54	1344000	24	26	25	29	0.3593	0.3949	63.47	684.43	590	62.3	7.74
P48668	Keratin, type II cytoskeletal 6C OS=Homo sapiens GN=KRT6C PE=1 SV=3 - [K2C6C_HUMAN]	0.2748	5	6	17	35	1317000	16	17	16	19	0.2624	0.2748	40.88	425.25	564	60	8
P61626	Lysozyme C OS=Homo sapiens GN=LYZ PE=1 SV=1 - [LYSC_HUMAN]	0.6149	1	8	8	23	1276000	8	7	11	12	0.6149	0.5608	22.6	223.29	148	16.5	9.16
P01591	Immunoglobulin J chain OS=Homo sapiens GN=JCHAIN PE=1 SV=4 - [IGJ_HUMAN]	0.3019	1	4	4	9	1181000	4	3	5	4	0.3019	0.2138	13.29	146.67	159	18.1	5.24
P02814	Submaxillary gland androgen-regulated protein 3B OS=Homo sapiens GN=SMR3B PE=1 SV=2 - [SMR3B_HUMAN]	0.2658	1	1	1	7	1170000	1	1	4	3	0.2658	0.2658	2.76	22.22	79	8.2	9.57
P04745	Alpha-amylase 1 OS=Homo sapiens GN=AMY1A PE=1 SV=2 - [AMY1_HUMAN]	0.2446	3	12	12	35	1140000	11	11	18	17	0.2446	0.2309	33.51	324.92	511	57.7	6.93
P59665	Neutrophil defensin 1 OS=Homo sapiens GN=DEFA1 PE=1 SV=1 - [DEF1_HUMAN]	0.1915	2	2	2	4	992700	2	2	2	2	0.1915	0.1915	4.43	79.68	94	10.2	6.99
Q8TDL5	BPI fold-containing family B member 1 OS=Homo sapiens GN=BPIFB1 PE=1 SV=1 - [BPIB1_HUMAN]	0.2789	1	11	11	36	978000	11	11	18	18	0.2789	0.2789	53.23	508.86	484	52.4	7.23
O14745	Na(+)/H(+) exchange regulatory cofactor NHE-RF1 OS=Homo sapiens GN=SLC9A3R1 PE=1 SV=4 - [NHRF1_HUMAN]	0.3939	2	10	10	20	930700	9	9	10	10	0.3296	0.3771	23.25	253.94	358	38.8	5.77
P28325	Cystatin-D OS=Homo sapiens GN=CST5 PE=1 SV=1 - [CYTD_HUMAN]	0.3099	1	3	3	10	927900	3	3	5	5	0.3099	0.3099	13.88	152.02	142	16.1	7.17
P0DJI8	Serum amyloid A-1 protein OS=Homo sapiens GN=SAA1 PE=1 SV=1 - [SAA1_HUMAN]	0.541	1	3	6	14	907100	6	6	7	7	0.541	0.541	12.36	140.9	122	13.5	6.79
P0DJI9	Serum amyloid A-2 protein OS=Homo sapiens GN=SAA2 PE=1 SV=1 - [SAA2_HUMAN]	0.3525	1	1	4	10	907100	4	4	5	5	0.3525	0.3525	5.46	81.99	122	13.5	9.14
P63267	Actin, gamma-enteric smooth muscle OS=Homo sapiens GN=ACTG2 PE=1 SV=1 - [ACTH_HUMAN]	0.2234	4	1	8	24	843600	8	8	12	12	0.2234	0.2234	22	215.38	376	41.8	5.48
P01597	Ig kappa chain V-I region DEE OS=Homo sapiens PE=1 SV=1 - [KV105_HUMAN]	0.1667	11	2	2	10	788500	1	2	4	6	0.1667	0.1667	10.72	139.83	108	11.7	9.36
P01857	Ig gamma-1 chain C region OS=Homo sapiens GN=IGHG1 PE=1 SV=1 - [IGHG1_HUMAN]	0.0879	1	2	2	4	756600	2	2	2	2	0.0879	0.0879	2.73	43.36	330	36.1	8.19
P15328	Folate receptor alpha OS=Homo sapiens GN=FOLR1 PE=1 SV=3 - [FOLR1_HUMAN]	0.2451	1	5	5	19	699400	4	5	9	10	0.1712	0.2451	24.03	224.25	257	29.8	7.97
P02647	Apolipoprotein A-I OS=Homo sapiens GN=APOA1 PE=1 SV=1 - [APOA1_HUMAN]	0.4757	1	12	12	31	682100	12	11	16	15	0.4757	0.4419	30.5	360.91	267	30.8	5.76
O43653	Prostate stem cell antigen OS=Homo sapiens GN=PSCA PE=1 SV=1 - [PSCA_HUMAN]	0.2276	1	2	2	5	669500	2	2	3	2	0.2276	0.2276	7.78	80.98	123	12.9	5.29
P02649	Apolipoprotein E OS=Homo sapiens GN=APOE PE=1 SV=1 - [APOE_HUMAN]	0.4038	1	12	12	31	667900	12	12	16	15	0.4038	0.4038	40.78	428.16	317	36.1	5.73
P0CG48	Polyubiquitin-C OS=Homo sapiens GN=UBC PE=1 SV=3 - [UBC_HUMAN]	0.4467	4	3	3	8	654800	3	3	4	4	0.4467	0.4467	10.06	106.99	685	77	7.66
P06702	Protein S100-A9 OS=Homo sapiens GN=S100A9 PE=1 SV=1 - [S10A9_HUMAN]	0.5702	1	5	5	21	631500	5	5	11	10	0.5702	0.5702	28.94	268.19	114	13.2	6.13
P25311	Zinc-alpha-2-glycoprotein OS=Homo sapiens GN=AZGP1 PE=1 SV=2 - [ZA2G_HUMAN]	0.4128	1	11	11	20	593000	11	9	11	9	0.4128	0.3557	21.75	145.85	298	34.2	6.05
Q6P5S2	Protein LEG1 homolog OS=Homo sapiens GN=LEG1 PE=1 SV=2 - [LEG1H_HUMAN]	0.0939	1	4	4	10	579200	4	4	5	5	0.0939	0.0939	8.81	112.31	330	37.9	6.15
P21926	CD9 antigen OS=Homo sapiens GN=CD9 PE=1 SV=4 - [CD9_HUMAN]	0.0965	1	3	3	8	560700	3	3	4	4	0.0965	0.0965	10.56	68.93	228	25.4	7.15
P01766	Ig heavy chain V-III region BRO OS=Homo sapiens PE=1 SV=1 - [HV305_HUMAN]	0.25	3	1	2	8	519500	2	2	4	4	0.25	0.25	11.36	89.15	120	13.2	6.57
P04083	Annexin A1 OS=Homo sapiens GN=ANXA1 PE=1 SV=2 - [ANXA1_HUMAN]	0.3931	1	11	11	23	498600	10	11	11	12	0.3728	0.3931	29.45	270.84	346	38.7	7.02
P15941	Mucin-1 OS=Homo sapiens GN=MUC1 PE=1 SV=3 - [MUC1_HUMAN]	0.055	1	4	4	12	495500	4	4	6	6	0.055	0.055	14.62	86.14	1255	122	7.47
Q5JWF2	Guanine nucleotide-binding protein G(s) subunit alpha isoforms XLas OS=Homo sapiens GN=GNAS PE=1 SV=2 - [GNAS1_HUMAN]	0.108	6	7	8	16	484400	8	8	8	8	0.108	0.108	21.28	185.88	1037	111	5.03
P10909	Clusterin OS=Homo sapiens GN=CLU PE=1 SV=1 - [CLUS_HUMAN]	0.2316	1	8	8	18	478800	8	7	10	8	0.2316	0.216	24.28	272.34	449	52.5	6.27
P06703	Protein S100-A6 OS=Homo sapiens GN=S100A6 PE=1 SV=1 - [S10A6_HUMAN]	0.1667	1	2	2	5	441600	2	2	2	3	0.1667	0.1667	2.39	65.76	90	10.2	5.48
P02810	Salivary acidic proline-rich phosphoprotein 1/2 OS=Homo sapiens GN=PRH1 PE=1 SV=2 - [PRPC_HUMAN]	0.2651	1	1	1	1	438900	1		1		0.2651	0	0		166	17	4.84
P62879	Guanine nucleotide-binding protein G(I)/G(S)/G(T) subunit beta-2 OS=Homo sapiens GN=GNB2 PE=1 SV=3 - [GBB2_HUMAN]	0.1471	3	1	4	10	433200	4	4	5	5	0.1471	0.1471	13.08	99.73	340	37.3	6
P62873	Guanine nucleotide-binding protein G(I)/G(S)/G(T) subunit beta-1 OS=Homo sapiens GN=GNB1 PE=1 SV=3 - [GBB1_HUMAN]	0.2235	3	4	7	20	432700	7	7	10	10	0.2235	0.2235	27.58	198.78	340	37.4	6
Q9Y6R7	IgGFc-binding protein OS=Homo sapiens GN=FCGBP PE=1 SV=3 - [FCGBP_HUMAN]	0.1349	1	35	35	74	428100	35	33	38	36	0.1349	0.1216	75.05	683.98	5405	571.6	5.34
P62158	Calmodulin OS=Homo sapiens GN=CALM1 PE=1 SV=2 - [CALM_HUMAN]	0.2953	1	5	5	16	375400	5	5	8	8	0.2953	0.2953	23.64	211.47	149	16.8	4.22
P07996	Thrombospondin-1 OS=Homo sapiens GN=THBS1 PE=1 SV=2 - [TSP1_HUMAN]	0.2325	1	20	20	43	340900	18	20	20	23	0.2077	0.2325	51.18	465.69	1170	129.3	4.94
P08962	CD63 antigen OS=Homo sapiens GN=CD63 PE=1 SV=2 - [CD63_HUMAN]	0.0504	1	2	2	8	338300	2	2	4	4	0.0504	0.0504	10.97	111.76	238	25.6	7.81
P61224	Ras-related protein Rap-1b OS=Homo sapiens GN=RAP1B PE=1 SV=1 - [RAP1B_HUMAN]	0.0598	2	1	1	2	329600	1	1	1	1	0.0598	0.0598	2.06	27.6	184	20.8	5.78
P08174	Complement decay-accelerating factor OS=Homo sapiens GN=CD55 PE=1 SV=4 - [DAF_HUMAN]	0.2073	1	8	8	16	327600	7	7	8	8	0.189	0.1837	12.8	114.41	381	41.4	7.59
P05109	Protein S100-A8 OS=Homo sapiens GN=S100A8 PE=1 SV=1 - [S10A8_HUMAN]	0.3978	1	4	4	9	304100	3	4	4	5	0.3226	0.3978	11.18	114.68	93	10.8	7.03
P60953	Cell division control protein 42 homolog OS=Homo sapiens GN=CDC42 PE=1 SV=2 - [CDC42_HUMAN]	0.1099	3	1	2	4	301800	2	2	2	2	0.1099	0.1099	5.59	47.33	191	21.2	6.55
P08493	Matrix Gla protein OS=Homo sapiens GN=MGP PE=1 SV=2 - [MGP_HUMAN]	0.1068	1	1	1	2	299200	1	1	1	1	0.1068	0.1068	3.2	46.68	103	12.3	9.67
P04406	Glyceraldehyde-3-phosphate dehydrogenase OS=Homo sapiens GN=GAPDH PE=1 SV=3 - [G3P_HUMAN]	0.206	1	5	5	13	298000	5	4	7	6	0.206	0.1642	16.9	151.52	335	36	8.46
P01009	Alpha-1-antitrypsin OS=Homo sapiens GN=SERPINA1 PE=1 SV=3 - [A1AT_HUMAN]	0.1507	1	6	6	14	296700	5	6	6	8	0.1316	0.1507	12.28	124.73	418	46.7	5.59
P62937	Peptidyl-prolyl cis-trans isomerase A OS=Homo sapiens GN=PPIA PE=1 SV=2 - [PPIA_HUMAN]	0.3455	2	6	6	13	295500	6	6	7	6	0.3455	0.3455	18.97	153.56	165	18	7.81
O43490	Prominin-1 OS=Homo sapiens GN=PROM1 PE=1 SV=1 - [PROM1_HUMAN]	0.1723	1	10	10	26	295400	10	10	13	13	0.1723	0.1723	25.47	272.15	865	97.1	7.27
P26038	Moesin OS=Homo sapiens GN=MSN PE=1 SV=3 - [MOES_HUMAN]	0.0832	1	3	6	15	290500	6	6	8	7	0.0832	0.0832	15.53	198.93	577	67.8	6.4
P01617	Ig kappa chain V-II region TEW OS=Homo sapiens PE=1 SV=1 - [KV204_HUMAN]	0.3274	5	2	2	3	285000	1	2	1	2	0.115	0.3274	3.45	65.8	113	12.3	6
P02652	Apolipoprotein A-II OS=Homo sapiens GN=APOA2 PE=1 SV=1 - [APOA2_HUMAN]	0.21	1	3	3	10	274500	3	3	5	5	0.21	0.21	12.58	83.42	100	11.2	6.62
P02787	Serotransferrin OS=Homo sapiens GN=TF PE=1 SV=3 - [TRFE_HUMAN]	0.1791	1	10	10	21	272400	10	10	11	10	0.1791	0.1791	29.15	242.45	698	77	7.12
P54108	Cysteine-rich secretory protein 3 OS=Homo sapiens GN=CRISP3 PE=1 SV=1 - [CRIS3_HUMAN]	0.2082	1	4	4	7	269600	4	3	4	3	0.2082	0.1837	7.58	83.39	245	27.6	7.8
P81605	Dermcidin OS=Homo sapiens GN=DCD PE=1 SV=2 - [DCD_HUMAN]	0.2	1	2	2	4	269300	2	2	2	2	0.2	0.2	5.92	93.07	110	11.3	6.54
Q5GLZ8	Probable E3 ubiquitin-protein ligase HERC4 OS=Homo sapiens GN=HERC4 PE=1 SV=1 - [HERC4_HUMAN]	0.018	1	1	1	1	258400	1		1		0.018		0		1057	118.5	6.19
P08754	Guanine nucleotide-binding protein G(k) subunit alpha OS=Homo sapiens GN=GNAI3 PE=1 SV=3 - [GNAI3_HUMAN]	0.1215	10	3	4	8	258100	4	4	4	4	0.1215	0.1215	7.11	84.75	354	40.5	5.69
P15311	Ezrin OS=Homo sapiens GN=EZR PE=1 SV=4 - [EZRI_HUMAN]	0.2082	2	9	13	36	256800	12	13	18	18	0.1945	0.2082	38.76	322.46	586	69.4	6.27
P80303	Nucleobindin-2 OS=Homo sapiens GN=NUCB2 PE=1 SV=2 - [NUCB2_HUMAN]	0.3738	1	13	14	29	254600	14	11	17	12	0.3738	0.2905	35.53	183.82	420	50.2	5.12
P61204	ADP-ribosylation factor 3 OS=Homo sapiens GN=ARF3 PE=1 SV=2 - [ARF3_HUMAN]	0.3204	3	4	5	10	254100	5	5	5	5	0.3204	0.3204	14.53	176.99	181	20.6	7.43
Q9NQ84	G-protein coupled receptor family C group 5 member C OS=Homo sapiens GN=GPRC5C PE=1 SV=2 - [GPC5C_HUMAN]	0.1701	1	6	6	12	246600	6	6	6	6	0.1701	0.1701	15.77	225.21	441	48.2	8.43
P0DMV8;P0DMV9	Heat shock 70 kDa protein 1A OS=Homo sapiens GN=HSPA1A PE=1 SV=1 - [HS71A_HUMAN]	0.1326	3	5	7	16	246100	7	7	8	8	0.1326	0.1326	23.46	203.21	641	70	5.66
P04080	Cystatin-B OS=Homo sapiens GN=CSTB PE=1 SV=2 - [CYTB_HUMAN]	0.2449	1	2	2	4	245900	2	2	2	2	0.2449	0.2449	7.71	75.95	98	11.1	7.56
P15153	Ras-related C3 botulinum toxin substrate 2 OS=Homo sapiens GN=RAC2 PE=1 SV=1 - [RAC2_HUMAN]	0.1094	5	1	2	4	245500	2	2	2	2	0.1094	0.1094	5.13	44.21	192	21.4	7.61
P02788	Lactotransferrin OS=Homo sapiens GN=LTF PE=1 SV=6 - [TRFL_HUMAN]	0.3662	1	18	18	45	242600	18	18	22	23	0.3662	0.3662	57.97	536.29	710	78.1	8.12
P01596	Ig kappa chain V-I region CAR OS=Homo sapiens PE=1 SV=1 - [KV104_HUMAN]	0.1682	2	1	1	6	242300	1	1	3	3	0.1682	0.1682	8.95	47.88	107	11.7	9.41
P11142	Heat shock cognate 71 kDa protein OS=Homo sapiens GN=HSPA8 PE=1 SV=1 - [HSP7C_HUMAN]	0.1579	3	6	8	17	241900	8	7	9	8	0.1579	0.1362	17.61	172.8	646	70.9	5.52
Q8WUM4	Programmed cell death 6-interacting protein OS=Homo sapiens GN=PDCD6IP PE=1 SV=1 - [PDC6I_HUMAN]	0.22	1	17	17	35	238200	16	17	17	18	0.1924	0.22	38.92	404.98	868	96	6.52
P61586	Transforming protein RhoA OS=Homo sapiens GN=RHOA PE=1 SV=1 - [RHOA_HUMAN]	0.3575	3	6	6	13	236600	5	6	6	7	0.3161	0.3575	14.77	103.54	193	21.8	6.1
P02751	Fibronectin OS=Homo sapiens GN=FN1 PE=1 SV=4 - [FINC_HUMAN]	0.0084	1	2	2	3	233000	2	1	2	1	0.0084	0.0054	4.06	0	2386	262.5	5.71
Q9NVH2	Integrator complex subunit 7 OS=Homo sapiens GN=INTS7 PE=1 SV=1 - [INT7_HUMAN]	0.0146	1	1	1	1	232000	1		1		0.0146		1.91		962	106.8	8.02
Q8N4F0	BPI fold-containing family B member 2 OS=Homo sapiens GN=BPIFB2 PE=1 SV=2 - [BPIB2_HUMAN]	0.0699	1	3	3	6	229400	3	3	3	3	0.0699	0.0699	8.95	103.22	458	49.1	8.72
P01620	Ig kappa chain V-III region SIE OS=Homo sapiens PE=1 SV=1 - [KV302_HUMAN]	0.3945	6	3	3	7	228300	3	3	4	3	0.3945	0.3945	13.2	106.43	109	11.8	8.48
P01765	Ig heavy chain V-III region TIL OS=Homo sapiens PE=1 SV=1 - [HV304_HUMAN]	0.2609	4	1	2	8	227500	2	2	4	4	0.2609	0.2609	15.08	172.76	115	12.3	9.13
Q9UBI6	Guanine nucleotide-binding protein G(I)/G(S)/G(O) subunit gamma-12 OS=Homo sapiens GN=GNG12 PE=1 SV=3 - [GBG12_HUMAN]	0.5139	1	3	3	10	223200	3	3	5	5	0.5139	0.5139	12.3	86.01	72	8	8.97
P30086	Phosphatidylethanolamine-binding protein 1 OS=Homo sapiens GN=PEBP1 PE=1 SV=3 - [PEBP1_HUMAN]	0.2299	1	3	3	5	223100	3	2	3	2	0.2299	0.1818	9.99	124.73	187	21	7.53
P01034	Cystatin-C OS=Homo sapiens GN=CST3 PE=1 SV=1 - [CYTC_HUMAN]	0.1849	1	2	2	4	216000	2	2	2	2	0.1849	0.1849	5.21	87.56	146	15.8	8.75
P63104	14-3-3 protein zeta/delta OS=Homo sapiens GN=YWHAZ PE=1 SV=1 - [1433Z_HUMAN]	0.4082	1	6	9	22	212400	9	9	11	11	0.4082	0.4082	17.99	178.86	245	27.7	4.79
O14638	Ectonucleotide pyrophosphatase/phosphodiesterase family member 3 OS=Homo sapiens GN=ENPP3 PE=1 SV=2 - [ENPP3_HUMAN]	0.1497	1	10	10	19	210500	10	9	10	9	0.1497	0.1417	19.04	156.96	875	100.1	6.57
P35241	Radixin OS=Homo sapiens GN=RDX PE=1 SV=1 - [RADI_HUMAN]	0.0909	1	2	6	15	209600	6	6	8	7	0.0909	0.0909	15.89	130.74	583	68.5	6.37
P11279	Lysosome-associated membrane glycoprotein 1 OS=Homo sapiens GN=LAMP1 PE=1 SV=3 - [LAMP1_HUMAN]	0.0264	1	1	1	2	207900	1	1	1	1	0.0264	0.0264	3.55	44.66	417	44.9	8.75
P06733	Alpha-enolase OS=Homo sapiens GN=ENO1 PE=1 SV=2 - [ENOA_HUMAN]	0.2166	3	7	7	19	204300	6	7	9	10	0.2005	0.2166	25.01	240.73	434	47.1	7.39
P04275	von Willebrand factor OS=Homo sapiens GN=VWF PE=1 SV=4 - [VWF_HUMAN]	0.032	1	7	7	14	199300	7	7	7	7	0.032	0.032	19.64	134.96	2813	309.1	5.48
P62258	14-3-3 protein epsilon OS=Homo sapiens GN=YWHAE PE=1 SV=1 - [1433E_HUMAN]	0.1922	1	3	5	14	196000	5	5	7	7	0.1922	0.1922	15.55	125.58	255	29.2	4.74
P55058	Phospholipid transfer protein OS=Homo sapiens GN=PLTP PE=1 SV=1 - [PLTP_HUMAN]	0.0467	1	3	3	7	193400	3	3	3	4	0.0467	0.0467	7.09	41.54	493	54.7	7.01
P61769	Beta-2-microglobulin OS=Homo sapiens GN=B2M PE=1 SV=1 - [B2MG_HUMAN]	0.1681	1	2	2	8	185800	2	2	4	4	0.1681	0.1681	9.74	69.91	119	13.7	6.52
P31946	14-3-3 protein beta/alpha OS=Homo sapiens GN=YWHAB PE=1 SV=3 - [1433B_HUMAN]	0.2439	1	2	6	18	181400	6	5	10	8	0.2439	0.2114	19.66	148.34	246	28.1	4.83
P11021	78 kDa glucose-regulated protein OS=Homo sapiens GN=HSPA5 PE=1 SV=2 - [GRP78_HUMAN]	0.0382	1	1	2	4	180600	2	2	2	2	0.0382	0.0382	2.57	49.39	654	72.3	5.16
O75665	Oral-facial-digital syndrome 1 protein OS=Homo sapiens GN=OFD1 PE=1 SV=1 - [OFD1_HUMAN]	0.0069	1	1	1	1	180100	1		1		0.0069	0	1.63		1012	116.6	6.1
P84095	Rho-related GTP-binding protein RhoG OS=Homo sapiens GN=RHOG PE=1 SV=1 - [RHOG_HUMAN]	0.1257	3	1	2	6	178800	2	2	3	3	0.1257	0.1257	8.29	62.36	191	21.3	8.12
O00560	Syntenin-1 OS=Homo sapiens GN=SDCBP PE=1 SV=1 - [SDCB1_HUMAN]	0.1745	1	3	3	5	178600	3	2	3	2	0.1745	0.1074	7.87	54.77	298	32.4	7.53
P01563	Interferon alpha-2 OS=Homo sapiens GN=IFNA2 PE=1 SV=1 - [IFNA2_HUMAN]	0.1064	1	1	1	1	175900	1		1		0.1064		2.38		188	21.5	6.76
P31947	14-3-3 protein sigma OS=Homo sapiens GN=SFN PE=1 SV=1 - [1433S_HUMAN]	0.2621	1	3	6	14	174700	6	4	8	6	0.2621	0.1734	15.16	118.81	248	27.8	4.74
P18085	ADP-ribosylation factor 4 OS=Homo sapiens GN=ARF4 PE=1 SV=3 - [ARF4_HUMAN]	0.1167	1	1	2	4	172100	2	2	2	2	0.1167	0.1167	5.56	72.84	180	20.5	7.14
Q06830	Peroxiredoxin-1 OS=Homo sapiens GN=PRDX1 PE=1 SV=1 - [PRDX1_HUMAN]	0.201	1	3	4	8	172000	4	4	4	4	0.201	0.201	7.21	75.39	199	22.1	8.13
Q8TC59	Piwi-like protein 2 OS=Homo sapiens GN=PIWIL2 PE=1 SV=1 - [PIWL2_HUMAN]	0.0123	1	1	1	1	170100	1		1		0.0123	0	2.59		973	109.8	8.98
P61981	14-3-3 protein gamma OS=Homo sapiens GN=YWHAG PE=1 SV=2 - [1433G_HUMAN]	0.1619	1	1	4	11	168300	4	3	6	5	0.1619	0.1296	13.8	104.45	247	28.3	4.89
P27348	14-3-3 protein theta OS=Homo sapiens GN=YWHAQ PE=1 SV=1 - [1433T_HUMAN]	0.2	1	1	5	13	167900	5	4	7	6	0.2	0.1673	13.65	137.92	245	27.7	4.78
Q04917	14-3-3 protein eta OS=Homo sapiens GN=YWHAH PE=1 SV=4 - [1433F_HUMAN]	0.1545	1	1	4	11	164600	4	3	6	5	0.1545	0.122	13.56	102.48	246	28.2	4.84
P01024	Complement C3 OS=Homo sapiens GN=C3 PE=1 SV=2 - [CO3_HUMAN]	0.0072	1	1	1	1	164300	1		1		0.0072		2.38		1663	187	6.4
P04075	Fructose-bisphosphate aldolase A OS=Homo sapiens GN=ALDOA PE=1 SV=2 - [ALDOA_HUMAN]	0.283	1	9	9	17	159800	8	7	9	8	0.25	0.2582	17.79	236.04	364	39.4	8.09
P31949	Protein S100-A11 OS=Homo sapiens GN=S100A11 PE=1 SV=2 - [S10AB_HUMAN]	0.2571	1	3	3	6	156400	3	3	3	3	0.2571	0.2571	7.58	98.84	105	11.7	7.12
P03973	Antileukoproteinase OS=Homo sapiens GN=SLPI PE=1 SV=2 - [SLPI_HUMAN]	0.3333	1	4	4	7	153400	4	3	4	3	0.3333	0.2197	9.17	80.36	132	14.3	8.75
Q16651	Prostasin OS=Homo sapiens GN=PRSS8 PE=1 SV=1 - [PRSS8_HUMAN]	0.0612	1	2	2	6	152600	2	2	3	3	0.0612	0.0612	8.36	76.55	343	36.4	5.85
P06870	Kallikrein-1 OS=Homo sapiens GN=KLK1 PE=1 SV=2 - [KLK1_HUMAN]	0.0496	1	1	1	6	152000	1	1	3	3	0.0496	0.0496	8.65	79.23	262	28.9	4.83
P08758	Annexin A5 OS=Homo sapiens GN=ANXA5 PE=1 SV=2 - [ANXA5_HUMAN]	0.1594	1	5	5	10	151600	5	5	5	5	0.1594	0.1594	12.66	149.92	320	35.9	5.05
Q7RTS7	Keratin, type II cytoskeletal 74 OS=Homo sapiens GN=KRT74 PE=1 SV=2 - [K2C74_HUMAN]	0.0529	4	1	4	9	151100	4	4	4	5	0.0529	0.0529	10.36	128.95	529	57.8	7.71
Q6MZM9	Proline-rich protein 27 OS=Homo sapiens GN=PRR27 PE=2 SV=1 - [PRR27_HUMAN]	0.0731	1	1	1	9	150100	1	1	4	5	0.0731	0.0731	8.58	35.03	219	22.7	4.87
P01605	Ig kappa chain V-I region Lay OS=Homo sapiens PE=1 SV=1 - [KV113_HUMAN]	0.0833	4	1	1	2	149400	1	1	1	1	0.0833	0.0833	1.97	40.64	108	11.8	7.96
P01763	Ig heavy chain V-III region WEA OS=Homo sapiens PE=1 SV=1 - [HV302_HUMAN]	0.2632	2	1	2	4	147300	2	2	2	2	0.2632	0.2632	2.63	49.26	114	12.2	8.5
P04433	Ig kappa chain V-III region VG (Fragment) OS=Homo sapiens PE=1 SV=1 - [KV309_HUMAN]	0.0783	1	1	1	2	147200	1	1	1	1	0.0783	0.0783	2.15	44.88	115	12.6	4.96
P01717	Ig lambda chain V-IV region Hil OS=Homo sapiens PE=1 SV=1 - [LV403_HUMAN]	0.1776	1	1	1	2	146600	1	1	1	1	0.1776	0.1776	3.27	40.09	107	11.5	6.51
Q9NZH0	G-protein coupled receptor family C group 5 member B OS=Homo sapiens GN=GPRC5B PE=2 SV=2 - [GPC5B_HUMAN]	0.129	1	3	3	6	146500	3	3	3	3	0.129	0.129	5.12	54.98	403	44.8	8.24
O00161	Synaptosomal-associated protein 23 OS=Homo sapiens GN=SNAP23 PE=1 SV=1 - [SNP23_HUMAN]	0.455	1	6	6	13	140000	6	4	8	5	0.455	0.2559	17.91	156.61	211	23.3	5.01
P07108	Acyl-CoA-binding protein OS=Homo sapiens GN=DBI PE=1 SV=2 - [ACBP_HUMAN]	0.3448	1	2	2	5	139300	2	2	2	3	0.3448	0.3448	0	38.99	87	10	6.57
O43657	Tetraspanin-6 OS=Homo sapiens GN=TSPAN6 PE=1 SV=1 - [TSN6_HUMAN]	0.0898	1	2	2	4	137100	2	2	2	2	0.0898	0.0898	4.46	45.13	245	27.5	8.1
Q13113	PDZK1-interacting protein 1 OS=Homo sapiens GN=PDZK1IP1 PE=1 SV=1 - [PDZ1I_HUMAN]	0.2281	1	2	2	6	136600	2	2	3	3	0.2281	0.2281	6	33.56	114	12.2	4.83
P32119	Peroxiredoxin-2 OS=Homo sapiens GN=PRDX2 PE=1 SV=5 - [PRDX2_HUMAN]	0.1515	1	2	3	6	135700	3	3	3	3	0.1515	0.1515	7.77	79.02	198	21.9	5.97
P13688	Carcinoembryonic antigen-related cell adhesion molecule 1 OS=Homo sapiens GN=CEACAM1 PE=1 SV=2 - [CEAM1_HUMAN]	0.0627	1	2	2	6	134500	2	2	3	3	0.0627	0.0627	6.64	30.85	526	57.5	5.97
P55064	Aquaporin-5 OS=Homo sapiens GN=AQP5 PE=1 SV=1 - [AQP5_HUMAN]	0.0642	1	2	2	4	133800	2	2	2	2	0.0642	0.0642	4.28	39.78	265	28.3	8.62
P08571	Monocyte differentiation antigen CD14 OS=Homo sapiens GN=CD14 PE=1 SV=2 - [CD14_HUMAN]	0.192	1	5	5	18	130300	5	5	9	9	0.192	0.192	17.85	113.52	375	40.1	6.23
Q08380	Galectin-3-binding protein OS=Homo sapiens GN=LGALS3BP PE=1 SV=1 - [LG3BP_HUMAN]	0.1538	1	7	7	13	128500	6	5	7	6	0.1385	0.1299	12.55	102.74	585	65.3	5.27
P07355	Annexin A2 OS=Homo sapiens GN=ANXA2 PE=1 SV=2 - [ANXA2_HUMAN]	0.2212	2	7	7	13	127500	6	7	6	7	0.1947	0.2212	16.1	144.57	339	38.6	7.75
O75348	V-type proton ATPase subunit G 1 OS=Homo sapiens GN=ATP6V1G1 PE=1 SV=3 - [VATG1_HUMAN]	0.0932	1	1	1	2	125100	1	1	1	1	0.0932	0.0932	3.33	63.21	118	13.7	8.79
P13473	Lysosome-associated membrane glycoprotein 2 OS=Homo sapiens GN=LAMP2 PE=1 SV=2 - [LAMP2_HUMAN]	0.0195	1	1	1	1	125000	1		1		0.0195	0	1.95		410	44.9	5.63
P14174	Macrophage migration inhibitory factor OS=Homo sapiens GN=MIF PE=1 SV=4 - [MIF_HUMAN]	0.0783	1	1	1	2	124000	1	1	1	1	0.0783	0.0783	2.4	24.25	115	12.5	7.88
Q92928	Putative Ras-related protein Rab-1C OS=Homo sapiens GN=RAB1C PE=5 SV=2 - [RAB1C_HUMAN]	0.1343	22	1	2	3	122000	2	1	2	1	0.1343	0.0547	4.58	55.61	201	22	5.43
Q9HCY8	Protein S100-A14 OS=Homo sapiens GN=S100A14 PE=1 SV=1 - [S10AE_HUMAN]	0.25	1	2	2	4	121300	2	2	2	2	0.25	0.25	5.97	93.58	104	11.7	5.24
P30044	Peroxiredoxin-5, mitochondrial OS=Homo sapiens GN=PRDX5 PE=1 SV=4 - [PRDX5_HUMAN]	0.1355	1	2	2	4	121200	2	2	2	2	0.1355	0.1355	4.82	47.46	214	22.1	8.7
P12429	Annexin A3 OS=Homo sapiens GN=ANXA3 PE=1 SV=3 - [ANXA3_HUMAN]	0.226	1	6	6	11	120800	6	5	6	5	0.226	0.1981	15.07	158.72	323	36.4	5.92
P80723	Brain acid soluble protein 1 OS=Homo sapiens GN=BASP1 PE=1 SV=2 - [BASP1_HUMAN]	0.3877	1	4	4	10	120700	4	4	5	5	0.3877	0.3877	10.48	76.87	227	22.7	4.63
Q14515	SPARC-like protein 1 OS=Homo sapiens GN=SPARCL1 PE=1 SV=2 - [SPRL1_HUMAN]	0.0858	1	4	4	10	115500	4	4	5	5	0.0858	0.0858	8.33	53.42	664	75.2	4.81
P15144	Aminopeptidase N OS=Homo sapiens GN=ANPEP PE=1 SV=4 - [AMPN_HUMAN]	0.1127	1	10	10	24	115100	9	9	12	12	0.1034	0.1044	27.83	237.37	967	109.5	5.48
P80748	Ig lambda chain V-III region LOI OS=Homo sapiens PE=1 SV=1 - [LV302_HUMAN]	0.1441	1	1	1	2	114200	1	1	1	1	0.1441	0.1441	3.15	50.8	111	11.9	5.08
P01611	Ig kappa chain V-I region Wes OS=Homo sapiens PE=1 SV=1 - [KV119_HUMAN]	0.1667	1	1	1	2	113000	1	1	1	1	0.1667	0.1667	3.77	79.26	108	11.6	7.28
P36222	Chitinase-3-like protein 1 OS=Homo sapiens GN=CHI3L1 PE=1 SV=2 - [CH3L1_HUMAN]	0.0261	1	1	1	2	112600	1	1	1	1	0.0261	0.0261	2.32	27.65	383	42.6	8.46
P61006	Ras-related protein Rab-8A OS=Homo sapiens GN=RAB8A PE=1 SV=1 - [RAB8A_HUMAN]	0.1111	20	1	2	4	111700	2	2	2	2	0.1111	0.1111	4.7	55.02	207	23.7	9.07
P49913	Cathelicidin antimicrobial peptide OS=Homo sapiens GN=CAMP PE=1 SV=1 - [CAMP_HUMAN]	0.0647	1	1	1	2	111400	1	1	1	1	0.0647	0.0647	3.34	42.12	170	19.3	9.41
P61026	Ras-related protein Rab-10 OS=Homo sapiens GN=RAB10 PE=1 SV=1 - [RAB10_HUMAN]	0.115	20	1	2	4	110500	2	2	2	2	0.115	0.115	4.86	55.61	200	22.5	8.38
O60262	Guanine nucleotide-binding protein G(I)/G(S)/G(O) subunit gamma-7 OS=Homo sapiens GN=GNG7 PE=1 SV=1 - [GBG7_HUMAN]	0.3382	1	2	2	6	109700	2	2	3	3	0.3382	0.3382	5.58	48.06	68	7.5	8.51
P19013	Keratin, type II cytoskeletal 4 OS=Homo sapiens GN=KRT4 PE=1 SV=4 - [K2C4_HUMAN]	0.0562	2	1	3	6	108200	3	3	3	3	0.0562	0.0562	7.74	77.36	534	57.2	6.61
P01764	Ig heavy chain V-III region 23 OS=Homo sapiens GN=IGHV3-23 PE=1 SV=2 - [HV303_HUMAN]	0.188	1	1	2	4	105300	2	2	2	2	0.188	0.188	5.22	76.49	117	12.6	8.28
P27487	Dipeptidyl peptidase 4 OS=Homo sapiens GN=DPP4 PE=1 SV=2 - [DPP4_HUMAN]	0.0274	1	2	2	4	104500	2	2	2	2	0.0274	0.0274	4.27	64.71	766	88.2	6.04
P63218	Guanine nucleotide-binding protein G(I)/G(S)/G(O) subunit gamma-5 OS=Homo sapiens GN=GNG5 PE=1 SV=3 - [GBG5_HUMAN]	0.3382	1	3	3	8	103700	3	3	4	4	0.3382	0.3382	9.13	68.52	68	7.3	9.85
Q07654	Trefoil factor 3 OS=Homo sapiens GN=TFF3 PE=1 SV=1 - [TFF3_HUMAN]	0.25	1	3	3	6	101500	3	3	3	3	0.25	0.25	7.04	32.32	80	8.6	5.92
Q9H0R1	AP-5 complex subunit mu-1 OS=Homo sapiens GN=AP5M1 PE=1 SV=2 - [AP5M1_HUMAN]	0.0143	1	1	1	2	100700	1	1	1	1	0.0143	0.0143	2	44.49	490	54.7	6.61
Q2I0M4	Leucine-rich repeat-containing protein 26 OS=Homo sapiens GN=LRRC26 PE=1 SV=2 - [LRC26_HUMAN]	0.0629	1	2	2	3	99280	1	2	1	2	0.0389	0.0629	2.32	31.27	334	34.8	9.17
P60660	Myosin light polypeptide 6 OS=Homo sapiens GN=MYL6 PE=1 SV=2 - [MYL6_HUMAN]	0.0861	2	1	1	2	97870	1	1	1	1	0.0861	0.0861	3.21	44.28	151	16.9	4.65
Q9BUF7	Protein crumbs homolog 3 OS=Homo sapiens GN=CRB3 PE=1 SV=3 - [CRUM3_HUMAN]	0.1417	1	1	1	1	96400	1		1		0.1417		2.88		120	12.8	9.96
O00299	Chloride intracellular channel protein 1 OS=Homo sapiens GN=CLIC1 PE=1 SV=4 - [CLIC1_HUMAN]	0.1245	1	2	2	4	96050	2	2	2	2	0.1245	0.1245	5.75	74.53	241	26.9	5.17
Q9H9H4	Vacuolar protein sorting-associated protein 37B OS=Homo sapiens GN=VPS37B PE=1 SV=1 - [VP37B_HUMAN]	0.2281	1	4	4	9	94090	4	4	5	4	0.2281	0.2281	13.78	79.43	285	31.3	7.34
Q9BV40	Vesicle-associated membrane protein 8 OS=Homo sapiens GN=VAMP8 PE=1 SV=1 - [VAMP8_HUMAN]	0.24	1	2	2	4	93520	2	2	2	2	0.24	0.24	5.44	39.87	100	11.4	7.34
Q9BUL8	Programmed cell death protein 10 OS=Homo sapiens GN=PDCD10 PE=1 SV=1 - [PDC10_HUMAN]	0.0943	1	2	2	4	93410	2	2	2	2	0.0943	0.0943	2.56	50.3	212	24.7	8.19
P01625	Ig kappa chain V-IV region Len OS=Homo sapiens PE=1 SV=2 - [KV402_HUMAN]	0.1579	1	1	1	5	92820	1	1	2	3	0.1579	0.1579	6.16	68.25	114	12.6	7.93
Q9H444	Charged multivesicular body protein 4b OS=Homo sapiens GN=CHMP4B PE=1 SV=1 - [CHM4B_HUMAN]	0.1563	1	3	3	6	88800	3	3	3	3	0.1563	0.1563	7.85	98.14	224	24.9	4.82
Q9H4G4	Golgi-associated plant pathogenesis-related protein 1 OS=Homo sapiens GN=GLIPR2 PE=1 SV=3 - [GAPR1_HUMAN]	0.0844	1	1	1	2	87140	1	1	1	1	0.0844	0.0844	3.18	77.27	154	17.2	9.41
Q14210	Lymphocyte antigen 6D OS=Homo sapiens GN=LY6D PE=1 SV=1 - [LY6D_HUMAN]	0.1484	1	2	2	4	87090	2	2	2	2	0.1484	0.1484	0	39.93	128	13.3	8.21
P00918	Carbonic anhydrase 2 OS=Homo sapiens GN=CA2 PE=1 SV=2 - [CAH2_HUMAN]	0.2231	1	4	4	8	86500	4	4	4	4	0.2231	0.2231	10.22	62.22	260	29.2	7.4
P52565	Rho GDP-dissociation inhibitor 1 OS=Homo sapiens GN=ARHGDIA PE=1 SV=3 - [GDIR1_HUMAN]	0.0735	1	1	1	2	86110	1	1	1	1	0.0735	0.0735	3.01	36.77	204	23.2	5.11
Q96FQ6	Protein S100-A16 OS=Homo sapiens GN=S100A16 PE=1 SV=1 - [S10AG_HUMAN]	0.3495	1	3	3	5	85870	3	2	3	2	0.3495	0.2233	4.77	36.81	103	11.8	6.79
P01825	Ig heavy chain V-II region NEWM OS=Homo sapiens PE=1 SV=1 - [HV207_HUMAN]	0.1368	2	1	1	2	85660	1	1	1	1	0.1368	0.1368	3.3	52.96	117	12.8	7.08
P11233	Ras-related protein Ral-A OS=Homo sapiens GN=RALA PE=1 SV=1 - [RALA_HUMAN]	0.1214	1	1	2	4	85550	2	2	2	2	0.1214	0.1214	4.86	46.12	206	23.6	7.11
Q9UK41	Vacuolar protein sorting-associated protein 28 homolog OS=Homo sapiens GN=VPS28 PE=1 SV=1 - [VPS28_HUMAN]	0.2715	1	5	5	10	84020	5	5	5	5	0.2715	0.2715	12.78	175.12	221	25.4	5.54
P10599	Thioredoxin OS=Homo sapiens GN=TXN PE=1 SV=3 - [THIO_HUMAN]	0.1905	1	3	3	5	83270	3	2	3	2	0.1905	0.1905	7.74	79	105	11.7	4.92
P19440	Gamma-glutamyltranspeptidase 1 OS=Homo sapiens GN=GGT1 PE=1 SV=2 - [GGT1_HUMAN]	0.1002	3	5	5	10	80940	5	5	5	5	0.1002	0.1002	12.66	59.59	569	61.4	7.12
Q99816	Tumor susceptibility gene 101 protein OS=Homo sapiens GN=TSG101 PE=1 SV=2 - [TS101_HUMAN]	0.0513	1	2	2	4	80100	2	2	2	2	0.0513	0.0513	2.14	56.55	390	43.9	6.46
P09211	Glutathione S-transferase P OS=Homo sapiens GN=GSTP1 PE=1 SV=2 - [GSTP1_HUMAN]	0.2095	1	3	3	6	79690	3	3	3	3	0.2095	0.2095	8.97	62.52	210	23.3	5.64
Q9Y6E0	Serine/threonine-protein kinase 24 OS=Homo sapiens GN=STK24 PE=1 SV=1 - [STK24_HUMAN]	0.0587	1	2	2	4	78440	2	2	2	2	0.0587	0.0587	3.72	73.75	443	49.3	5.69
Q99584	Protein S100-A13 OS=Homo sapiens GN=S100A13 PE=1 SV=1 - [S10AD_HUMAN]	0.1122	1	1	1	2	78270	1	1	1	1	0.1122	0.1122	2.66	39.61	98	11.5	6.16
P02656	Apolipoprotein C-III OS=Homo sapiens GN=APOC3 PE=1 SV=1 - [APOC3_HUMAN]	0.1616	1	1	1	4	77950	1	1	2	2	0.1616	0.1616	7.49	75.49	99	10.8	5.41
P00441	Superoxide dismutase [Cu-Zn] OS=Homo sapiens GN=SOD1 PE=1 SV=2 - [SODC_HUMAN]	0.0909	1	1	1	4	77310	1	1	2	2	0.0909	0.0909	5.03	28.34	154	15.9	6.13
Q96QR1	Secretoglobin family 3A member 1 OS=Homo sapiens GN=SCGB3A1 PE=1 SV=2 - [SG3A1_HUMAN]	0.1346	1	1	1	2	77250	1	1	1	1	0.1346	0.1346	2.64	39.43	104	10.1	8.32
P62491	Ras-related protein Rab-11A OS=Homo sapiens GN=RAB11A PE=1 SV=3 - [RB11A_HUMAN]	0.1019	2	2	2	4	75260	2	2	2	2	0.1019	0.1019	5.15	60.55	216	24.4	6.57
P49006	MARCKS-related protein OS=Homo sapiens GN=MARCKSL1 PE=1 SV=2 - [MRP_HUMAN]	0.0769	1	1	1	2	74340	1	1	1	1	0.0769	0.0769	2.27	38.36	195	19.5	4.67
Q12913	Receptor-type tyrosine-protein phosphatase eta OS=Homo sapiens GN=PTPRJ PE=1 SV=3 - [PTPRJ_HUMAN]	0.0194	1	1	1	1	72320	1		1		0.0194		0		1337	145.9	5.58
P01781	Ig heavy chain V-III region GAL OS=Homo sapiens PE=1 SV=1 - [HV320_HUMAN]	0.1724	1	2	2	6	70450	2	2	3	3	0.1724	0.1724	8.22	68.95	116	12.7	8.48
P62942	Peptidyl-prolyl cis-trans isomerase FKBP1A OS=Homo sapiens GN=FKBP1A PE=1 SV=2 - [FKB1A_HUMAN]	0.1204	1	1	1	1	69460		1		1		0.1204		47.09	108	11.9	8.16
P53990	IST1 homolog OS=Homo sapiens GN=IST1 PE=1 SV=1 - [IST1_HUMAN]	0.0522	1	2	2	3	69440	2	1	2	1	0.0522	0.0247	4.02	45.99	364	39.7	5.35
P60174	Triosephosphate isomerase OS=Homo sapiens GN=TPI1 PE=1 SV=3 - [TPIS_HUMAN]	0.2762	1	6	6	14	69430	6	6	7	7	0.2762	0.2762	17.33	160.27	286	30.8	5.92
P01859	Ig gamma-2 chain C region OS=Homo sapiens GN=IGHG2 PE=1 SV=2 - [IGHG2_HUMAN]	0.0429	2	1	1	2	69180	1	1	1	1	0.0429	0.0429	3.38	46.98	326	35.9	7.59
P04114	Apolipoprotein B-100 OS=Homo sapiens GN=APOB PE=1 SV=2 - [APOB_HUMAN]	0.0226	1	10	10	18	69040	10	8	10	8	0.0226	0.0184	16.84	138.21	4563	515.3	7.05
Q9NZZ3	Charged multivesicular body protein 5 OS=Homo sapiens GN=CHMP5 PE=1 SV=1 - [CHMP5_HUMAN]	0.0731	1	1	1	4	68540	1	1	2	2	0.0731	0.0731	3.56	24.73	219	24.6	4.83
P01743	Ig heavy chain V-I region HG3 OS=Homo sapiens PE=3 SV=1 - [HV102_HUMAN]	0.094	1	1	1	2	66700	1	1	1	1	0.094	0.094	2.62	53.65	117	12.9	8.92
P07195	L-lactate dehydrogenase B chain OS=Homo sapiens GN=LDHB PE=1 SV=2 - [LDHB_HUMAN]	0.0629	4	2	2	4	65730	2	2	2	2	0.0629	0.0629	5.7	49.25	334	36.6	6.05
Q5VSP4	Putative lipocalin 1-like protein 1 OS=Homo sapiens GN=LCN1P1 PE=5 SV=1 - [LC1L1_HUMAN]	0.0679	2	1	1	2	63200	1	1	1	1	0.0679	0.0679	2.95	42.06	162	17.9	5
Q8N5G2	Macoilin OS=Homo sapiens GN=TMEM57 PE=1 SV=1 - [MACOI_HUMAN]	0.0105	1	1	1	1	61080		1		1		0.0105		22.41	664	76.1	9.07
P07602	Prosaposin OS=Homo sapiens GN=PSAP PE=1 SV=2 - [SAP_HUMAN]	0.0573	1	3	3	5	61080	2	3	2	3	0.0401	0.0573	3.79	30.56	524	58.1	5.17
P11234	Ras-related protein Ral-B OS=Homo sapiens GN=RALB PE=1 SV=1 - [RALB_HUMAN]	0.1748	1	2	3	6	59190	3	3	3	3	0.1748	0.1748	7.8	49.1	206	23.4	6.62
P23284	Peptidyl-prolyl cis-trans isomerase B OS=Homo sapiens GN=PPIB PE=1 SV=2 - [PPIB_HUMAN]	0.0602	1	1	1	2	58770	1	1	1	1	0.0602	0.0602	2.78	50.24	216	23.7	9.41
Q9H173	Nucleotide exchange factor SIL1 OS=Homo sapiens GN=SIL1 PE=1 SV=1 - [SIL1_HUMAN]	0.0586	1	2	2	4	57340	2	2	2	2	0.0586	0.0586	7.04	66.39	461	52.1	5.36
P16070	CD44 antigen OS=Homo sapiens GN=CD44 PE=1 SV=3 - [CD44_HUMAN]	0.031	1	2	2	4	57110	2	2	2	2	0.031	0.031	5.07	89.39	742	81.5	5.33
Q66K66	Transmembrane protein 198 OS=Homo sapiens GN=TMEM198 PE=1 SV=1 - [TM198_HUMAN]	0.025	1	1	1	1	56880		1		1	0	0.025		0	360	39.4	9.92
Q02818	Nucleobindin-1 OS=Homo sapiens GN=NUCB1 PE=1 SV=4 - [NUCB1_HUMAN]	0.0629	1	2	3	6	56560	3	3	3	3	0.0629	0.0629	6.66	48.59	461	53.8	5.25
P27482	Calmodulin-like protein 3 OS=Homo sapiens GN=CALML3 PE=1 SV=2 - [CALL3_HUMAN]	0.1141	1	1	1	2	56390	1	1	1	1	0.1141	0.1141	4.14	54.46	149	16.9	4.42
P30041	Peroxiredoxin-6 OS=Homo sapiens GN=PRDX6 PE=1 SV=3 - [PRDX6_HUMAN]	0.0938	1	2	2	4	55910	2	2	2	2	0.0938	0.0938	4.74	42.89	224	25	6.38
Q7LBR1	Charged multivesicular body protein 1b OS=Homo sapiens GN=CHMP1B PE=1 SV=1 - [CHM1B_HUMAN]	0.0402	1	1	1	2	55440	1	1	1	1	0.0402	0.0402	2.08	23.89	199	22.1	8.1
Q01469	Fatty acid-binding protein, epidermal OS=Homo sapiens GN=FABP5 PE=1 SV=3 - [FABP5_HUMAN]	0.1852	1	2	2	4	54890	2	2	2	2	0.1852	0.1852	2.92	55.64	135	15.2	7.01
O15393	Transmembrane protease serine 2 OS=Homo sapiens GN=TMPRSS2 PE=1 SV=3 - [TMPS2_HUMAN]	0.0305	1	1	1	4	54740	1	1	2	2	0.0305	0.0305	5.53	54.82	492	53.8	7.81
P27105	Erythrocyte band 7 integral membrane protein OS=Homo sapiens GN=STOM PE=1 SV=3 - [STOM_HUMAN]	0.1493	1	3	3	6	54660	3	3	3	3	0.1493	0.1493	11.2	121.23	288	31.7	7.88
P26572	Alpha-1,3-mannosyl-glycoprotein 2-beta-N-acetylglucosaminyltransferase OS=Homo sapiens GN=MGAT1 PE=1 SV=2 - [MGAT1_HUMAN]	0.0494	1	2	2	3	54350	2	1	2	1	0.0494	0.0247	4.56	24.27	445	50.8	9.16
P22079	Lactoperoxidase OS=Homo sapiens GN=LPO PE=1 SV=2 - [PERL_HUMAN]	0.0253	1	2	2	3	54330	2	1	2	1	0.0253	0.0126	2.05	20.11	712	80.2	8.62
Q99828	Calcium and integrin-binding protein 1 OS=Homo sapiens GN=CIB1 PE=1 SV=4 - [CIB1_HUMAN]	0.0681	1	1	1	2	54210	1	1	1	1	0.0681	0.0681	3.63	51.6	191	21.7	4.78
P36543	V-type proton ATPase subunit E 1 OS=Homo sapiens GN=ATP6V1E1 PE=1 SV=1 - [VATE1_HUMAN]	0.0973	2	2	2	4	54070	2	2	2	2	0.0973	0.0973	4.81	62.56	226	26.1	8
P20061	Transcobalamin-1 OS=Homo sapiens GN=TCN1 PE=1 SV=2 - [TCO1_HUMAN]	0.0185	1	1	1	2	53470	1	1	1	1	0.0185	0.0185	2.16	0	433	48.2	5.03
P00558	Phosphoglycerate kinase 1 OS=Homo sapiens GN=PGK1 PE=1 SV=3 - [PGK1_HUMAN]	0.0671	1	2	2	4	53390	2	2	2	2	0.0671	0.0671	5.73	81	417	44.6	8.1
P0C0S5	Histone H2A.Z OS=Homo sapiens GN=H2AFZ PE=1 SV=2 - [H2AZ_HUMAN]	0.0703	15	1	1	2	52140	1	1	1	1	0.0703	0.0703	2.3	35.81	128	13.5	10.58
P04792	Heat shock protein beta-1 OS=Homo sapiens GN=HSPB1 PE=1 SV=2 - [HSPB1_HUMAN]	0.1317	1	2	2	4	52030	2	2	2	2	0.1317	0.1317	5.33	45.37	205	22.8	6.4
P07737	Profilin-1 OS=Homo sapiens GN=PFN1 PE=1 SV=2 - [PROF1_HUMAN]	0.3357	1	4	4	8	51730	4	4	4	4	0.3357	0.3357	8.14	82.63	140	15	8.27
Q12860	Contactin-1 OS=Homo sapiens GN=CNTN1 PE=1 SV=1 - [CNTN1_HUMAN]	0.0138	1	1	1	1	51730	1		1		0.0138		0		1018	113.2	5.9
P17931	Galectin-3 OS=Homo sapiens GN=LGALS3 PE=1 SV=5 - [LEG3_HUMAN]	0.172	1	4	4	6	51240	2	4	2	4	0.088	0.172	4.48	35.11	250	26.1	8.56
P27701	CD82 antigen OS=Homo sapiens GN=CD82 PE=1 SV=1 - [CD82_HUMAN]	0.0375	1	1	1	2	50620	1	1	1	1	0.0375	0.0375	2.99	48.51	267	29.6	5.24
Q13183	Solute carrier family 13 member 2 OS=Homo sapiens GN=SLC13A2 PE=2 SV=1 - [S13A2_HUMAN]	0.0287	1	1	1	2	49720	1	1	1	1	0.0287	0.0287	1.78	31.03	592	64.4	7.01
Q9H6S3	Epidermal growth factor receptor kinase substrate 8-like protein 2 OS=Homo sapiens GN=EPS8L2 PE=1 SV=2 - [ES8L2_HUMAN]	0.0252	1	1	1	4	49620	1	1	2	2	0.0252	0.0252	4.9	73.4	715	80.6	6.84
Q08431	Lactadherin OS=Homo sapiens GN=MFGE8 PE=1 SV=2 - [MFGM_HUMAN]	0.0491	1	2	2	4	49060	2	2	2	2	0.0491	0.0491	3.39	68.66	387	43.1	8.15
P60981	Destrin OS=Homo sapiens GN=DSTN PE=1 SV=3 - [DEST_HUMAN]	0.1455	1	2	2	4	48510	2	2	2	2	0.1455	0.1455	2.54	41.06	165	18.5	7.85
P38606	V-type proton ATPase catalytic subunit A OS=Homo sapiens GN=ATP6V1A PE=1 SV=2 - [VATA_HUMAN]	0.0519	1	2	2	4	47960	2	2	2	2	0.0519	0.0519	5.51	46.01	617	68.3	5.52
P09758	Tumor-associated calcium signal transducer 2 OS=Homo sapiens GN=TACSTD2 PE=1 SV=3 - [TACD2_HUMAN]	0.0867	1	2	2	4	46800	2	2	2	2	0.0867	0.0867	5.06	76.09	323	35.7	8.87
Q8N271	Prominin-2 OS=Homo sapiens GN=PROM2 PE=1 SV=1 - [PROM2_HUMAN]	0.0216	1	2	2	4	46290	2	2	2	2	0.0216	0.0216	5.24	36.44	834	91.8	6.15
O60814	Histone H2B type 1-K OS=Homo sapiens GN=HIST1H2BK PE=1 SV=3 - [H2B1K_HUMAN]	0.0714	15	1	1	1	46100		1		1	0	0.0714		22.05	126	13.9	10.32
Q9ULV0	Unconventional myosin-Vb OS=Homo sapiens GN=MYO5B PE=1 SV=3 - [MYO5B_HUMAN]	0.0038	2	1	1	2	46040	1	1	1	1	0.0038	0.0038	1.75	33.84	1848	213.5	7.2
Q5TFQ8	Signal-regulatory protein beta-1 isoform 3 OS=Homo sapiens GN=SIRPB1 PE=1 SV=1 - [SIRBL_HUMAN]	0.0955	3	3	3	5	45360	3	2	3	2	0.0955	0.0578	4.19	31.77	398	43.3	7.83
Q9NP55	BPI fold-containing family A member 1 OS=Homo sapiens GN=BPIFA1 PE=1 SV=1 - [BPIA1_HUMAN]	0.0938	1	2	2	4	45180	2	2	2	2	0.0938	0.0938	5.46	36.43	256	26.7	5.76
B2RUZ4	Small integral membrane protein 1 OS=Homo sapiens GN=SMIM1 PE=1 SV=1 - [SMIM1_HUMAN]	0.2051	1	1	1	4	45180	1	1	2	2	0.2051	0.2051	3.25	72.94	78	8.7	9.03
P06396	Gelsolin OS=Homo sapiens GN=GSN PE=1 SV=1 - [GELS_HUMAN]	0.0934	1	6	6	10	44490	6	4	6	4	0.0934	0.0691	15.66	80.22	782	85.6	6.28
P32926	Desmoglein-3 OS=Homo sapiens GN=DSG3 PE=1 SV=2 - [DSG3_HUMAN]	0.022	1	1	1	3	44060	1	1	2	1	0.022	0.022	6.27	23.08	999	107.5	5
P01019	Angiotensinogen OS=Homo sapiens GN=AGT PE=1 SV=1 - [ANGT_HUMAN]	0.0474	1	2	2	3	43840	2	1	2	1	0.0474	0.0289	5.04	41.78	485	53.1	6.32
Q13162	Peroxiredoxin-4 OS=Homo sapiens GN=PRDX4 PE=1 SV=1 - [PRDX4_HUMAN]	0.0775	1	2	2	4	43540	2	2	2	2	0.0775	0.0775	4.52	37.86	271	30.5	6.29
Q13217	DnaJ homolog subfamily C member 3 OS=Homo sapiens GN=DNAJC3 PE=1 SV=1 - [DNJC3_HUMAN]	0.0397	1	2	2	4	42800	2	2	2	2	0.0397	0.0397	4.88	46.6	504	57.5	6.15
P06888	Ig lambda chain V-I region EPS OS=Homo sapiens PE=1 SV=1 - [LV109_HUMAN]	0.0734	4	1	1	1	42620	1		1		0.0734		1.86		109	11.4	9.29
Q96RF0	Sorting nexin-18 OS=Homo sapiens GN=SNX18 PE=1 SV=2 - [SNX18_HUMAN]	0.043	1	2	2	6	41990	2	2	3	3	0.043	0.043	4.69	63.91	628	68.9	5.68
Q02413	Desmoglein-1 OS=Homo sapiens GN=DSG1 PE=1 SV=2 - [DSG1_HUMAN]	0.0133	1	1	1	2	41660	1	1	1	1	0.0133	0.0133	3.61	58.78	1049	113.7	5.03
P07237	Protein disulfide-isomerase OS=Homo sapiens GN=P4HB PE=1 SV=3 - [PDIA1_HUMAN]	0.0925	1	4	4	8	41640	3	3	4	4	0.0748	0.0728	10.63	69.63	508	57.1	4.87
P62070	Ras-related protein R-Ras2 OS=Homo sapiens GN=RRAS2 PE=1 SV=1 - [RRAS2_HUMAN]	0.1373	2	2	2	4	40670	2	2	2	2	0.1373	0.1373	5.29	56.8	204	23.4	6.01
P69905	Hemoglobin subunit alpha OS=Homo sapiens GN=HBA1 PE=1 SV=2 - [HBA_HUMAN]	0.1056	1	1	1	2	40340	1	1	1	1	0.1056	0.1056	2.93	33.39	142	15.2	8.68
Q14697	Neutral alpha-glucosidase AB OS=Homo sapiens GN=GANAB PE=1 SV=3 - [GANAB_HUMAN]	0.0572	1	4	4	7	40140	4	3	4	3	0.0572	0.0477	4.35	20.08	944	106.8	6.14
Q99497	Protein deglycase DJ-1 OS=Homo sapiens GN=PARK7 PE=1 SV=2 - [PARK7_HUMAN]	0.0794	1	1	1	2	39960	1	1	1	1	0.0794	0.0794	2.56	36.18	189	19.9	6.79
P05186	Alkaline phosphatase, tissue-nonspecific isozyme OS=Homo sapiens GN=ALPL PE=1 SV=4 - [PPBT_HUMAN]	0.0878	1	4	4	7	39840	4	3	4	3	0.0878	0.0649	7.35	79.51	524	57.3	6.67
P37802	Transgelin-2 OS=Homo sapiens GN=TAGLN2 PE=1 SV=3 - [TAGL2_HUMAN]	0.0553	1	1	1	2	39700	1	1	1	1	0.0553	0.0553	2.09	36.28	199	22.4	8.25
P23528	Cofilin-1 OS=Homo sapiens GN=CFL1 PE=1 SV=3 - [COF1_HUMAN]	0.0843	1	1	1	2	39580	1	1	1	1	0.0843	0.0843	3.09	20.53	166	18.5	8.09
Q13421	Mesothelin OS=Homo sapiens GN=MSLN PE=1 SV=2 - [MSLN_HUMAN]	0.073	1	3	3	6	39420	3	3	3	3	0.073	0.073	4.78	30.91	630	68.9	6.38
Q92485	Acid sphingomyelinase-like phosphodiesterase 3b OS=Homo sapiens GN=SMPDL3B PE=2 SV=2 - [ASM3B_HUMAN]	0.0484	1	2	2	4	39190	2	2	2	2	0.0484	0.0484	5.87	66.66	455	50.8	5.64
P05090	Apolipoprotein D OS=Homo sapiens GN=APOD PE=1 SV=1 - [APOD_HUMAN]	0.1323	1	2	2	4	39140	2	2	2	2	0.1323	0.1323	2.45	50.42	189	21.3	5.15
Q13277	Syntaxin-3 OS=Homo sapiens GN=STX3 PE=1 SV=3 - [STX3_HUMAN]	0.0588	1	2	2	4	39110	2	2	2	2	0.0588	0.0588	2.4	36	289	33.1	5.44
P68871	Hemoglobin subunit beta OS=Homo sapiens GN=HBB PE=1 SV=2 - [HBB_HUMAN]	0.2177	1	2	2	4	38700	2	2	2	2	0.2177	0.2177	4.98	51.99	147	16	7.28
P01714	Ig lambda chain V-III region SH OS=Homo sapiens PE=1 SV=1 - [LV301_HUMAN]	0.0833	1	1	1	2	38420	1	1	1	1	0.0833	0.0833	2.23	46.93	108	11.4	6.52
Q969P0	Immunoglobulin superfamily member 8 OS=Homo sapiens GN=IGSF8 PE=1 SV=1 - [IGSF8_HUMAN]	0.0228	1	1	1	2	38130	1	1	1	1	0.0228	0.0228	2.62	42.54	613	65	8
P61088	Ubiquitin-conjugating enzyme E2 N OS=Homo sapiens GN=UBE2N PE=1 SV=1 - [UBE2N_HUMAN]	0.0724	2	1	1	2	36760	1	1	1	1	0.0724	0.0724	3.22	53.1	152	17.1	6.57
P08238	Heat shock protein HSP 90-beta OS=Homo sapiens GN=HSP90AB1 PE=1 SV=4 - [HS90B_HUMAN]	0.0166	2	1	1	2	36730	1	1	1	1	0.0166	0.0166	2.54	40.83	724	83.2	5.03
P14618	Pyruvate kinase PKM OS=Homo sapiens GN=PKM PE=1 SV=4 - [KPYM_HUMAN]	0.049	1	2	2	6	36010	2	2	3	3	0.049	0.049	8.28	67.12	531	57.9	7.84
Q08554	Desmocollin-1 OS=Homo sapiens GN=DSC1 PE=1 SV=2 - [DSC1_HUMAN]	0.0459	1	3	3	8	35900	3	3	4	4	0.0459	0.0459	3.81	46.52	894	99.9	5.43
O60635	Tetraspanin-1 OS=Homo sapiens GN=TSPAN1 PE=1 SV=2 - [TSN1_HUMAN]	0.0539	1	1	1	2	35480	1	1	1	1	0.0539	0.0539	3.39	41.13	241	26.3	5.25
Q99102	Mucin-4 OS=Homo sapiens GN=MUC4 PE=1 SV=4 - [MUC4_HUMAN]	0.0032	1	1	1	2	35290	1	1	1	1	0.0032	0.0032	1.94	45.58	2169	231.4	6.27
P05164	Myeloperoxidase OS=Homo sapiens GN=MPO PE=1 SV=1 - [PERM_HUMAN]	0.0336	1	2	2	6	35280	2	2	3	3	0.0336	0.0336	7.1	80.79	745	83.8	8.97
P06731	Carcinoembryonic antigen-related cell adhesion molecule 5 OS=Homo sapiens GN=CEACAM5 PE=1 SV=3 - [CEAM5_HUMAN]	0.0185	1	1	1	2	32750	1	1	1	1	0.0185	0.0185	2.98	48.7	702	76.7	5.92
O00391	Sulfhydryl oxidase 1 OS=Homo sapiens GN=QSOX1 PE=1 SV=3 - [QSOX1_HUMAN]	0.0134	1	1	1	2	32730	1	1	1	1	0.0134	0.0134	2.53	27.34	747	82.5	8.92
P07437	Tubulin beta chain OS=Homo sapiens GN=TUBB PE=1 SV=2 - [TBB5_HUMAN]	0.027	4	1	1	2	32390	1	1	1	1	0.027	0.027	3.69	44.99	444	49.6	4.89
P01023	Alpha-2-macroglobulin OS=Homo sapiens GN=A2M PE=1 SV=3 - [A2MG_HUMAN]	0.0102	1	1	1	2	31890	1	1	1	1	0.0102	0.0102	3.13	59.34	1474	163.2	6.46
Q9Y696	Chloride intracellular channel protein 4 OS=Homo sapiens GN=CLIC4 PE=1 SV=4 - [CLIC4_HUMAN]	0.1107	1	2	2	4	31840	2	2	2	2	0.1107	0.1107	2.78	69.57	253	28.8	5.59
Q9UKS6	Protein kinase C and casein kinase substrate in neurons protein 3 OS=Homo sapiens GN=PACSIN3 PE=1 SV=2 - [PACN3_HUMAN]	0.0259	1	1	1	2	31540	1	1	1	1	0.0259	0.0259	2.89	33.45	424	48.5	6.18
O60637	Tetraspanin-3 OS=Homo sapiens GN=TSPAN3 PE=2 SV=1 - [TSN3_HUMAN]	0.0277	1	1	1	2	29810	1	1	1	1	0.0277	0.0277	1.85	25.74	253	28	5.81
P40925	Malate dehydrogenase, cytoplasmic OS=Homo sapiens GN=MDH1 PE=1 SV=4 - [MDHC_HUMAN]	0.0659	1	2	2	3	29800	2	1	2	1	0.0659	0.0299	4.3	46.58	334	36.4	7.36
P36955	Pigment epithelium-derived factor OS=Homo sapiens GN=SERPINF1 PE=1 SV=4 - [PEDF_HUMAN]	0.0335	1	1	1	2	29430	1	1	1	1	0.0335	0.0335	1.95	0	418	46.3	6.38
Q15847	Adipogenesis regulatory factor OS=Homo sapiens GN=ADIRF PE=1 SV=1 - [ADIRF_HUMAN]	0.1842	1	1	1	2	29100	1	1	1	1	0.1842	0.1842	2.86	41.51	76	7.8	5.31
Q9UQB8	Brain-specific angiogenesis inhibitor 1-associated protein 2 OS=Homo sapiens GN=BAIAP2 PE=1 SV=1 - [BAIP2_HUMAN]	0.038	1	2	2	4	27910	2	2	2	2	0.038	0.038	2.76	33.06	552	60.8	8.9
Q86X29	Lipolysis-stimulated lipoprotein receptor OS=Homo sapiens GN=LSR PE=1 SV=4 - [LSR_HUMAN]	0.0401	1	2	2	4	27910	2	2	2	2	0.0401	0.0401	4.6	67.94	649	71.4	7.97
Q02809	Procollagen-lysine,2-oxoglutarate 5-dioxygenase 1 OS=Homo sapiens GN=PLOD1 PE=1 SV=2 - [PLOD1_HUMAN]	0.0151	1	1	1	1	27350		1		1		0.0151		26.58	727	83.5	6.95
P68104	Elongation factor 1-alpha 1 OS=Homo sapiens GN=EEF1A1 PE=1 SV=1 - [EF1A1_HUMAN]	0.0455	3	2	2	3	27290	2	1	2	1	0.0455	0.0216	4.28	20.75	462	50.1	9.01
P62805	Histone H4 OS=Homo sapiens GN=HIST1H4A PE=1 SV=2 - [H4_HUMAN]	0.0777	1	1	1	2	26800	1	1	1	1	0.0777	0.0777	2.24	25.38	103	11.4	11.36
Q5D862	Filaggrin-2 OS=Homo sapiens GN=FLG2 PE=1 SV=1 - [FILA2_HUMAN]	0.005	1	1	1	2	26610	1	1	1	1	0.005	0.005	2.14	39.19	2391	247.9	8.31
P62330	ADP-ribosylation factor 6 OS=Homo sapiens GN=ARF6 PE=1 SV=2 - [ARF6_HUMAN]	0.12	2	2	2	4	26470	2	2	2	2	0.12	0.12	5.88	74.71	175	20.1	8.95
P29966	Myristoylated alanine-rich C-kinase substrate OS=Homo sapiens GN=MARCKS PE=1 SV=4 - [MARCS_HUMAN]	0.0572	1	1	1	2	26310	1	1	1	1	0.0572	0.0572	2.14	35.47	332	31.5	4.45
O95479	GDH/6PGL endoplasmic bifunctional protein OS=Homo sapiens GN=H6PD PE=1 SV=2 - [G6PE_HUMAN]	0.0139	1	1	1	2	26270	1	1	1	1	0.0139	0.0139	2.17	40.47	791	88.8	7.3
O43505	Beta-1,4-glucuronyltransferase 1 OS=Homo sapiens GN=B4GAT1 PE=1 SV=1 - [B4GA1_HUMAN]	0.0241	1	1	1	1	26250	1		1		0.0241		0		415	47.1	7.2
P01040	Cystatin-A OS=Homo sapiens GN=CSTA PE=1 SV=1 - [CYTA_HUMAN]	0.1224	1	1	1	1	25910	1		1		0.1224		2.1		98	11	5.5
P60033	CD81 antigen OS=Homo sapiens GN=CD81 PE=1 SV=1 - [CD81_HUMAN]	0.0678	1	1	1	1	25270	1		1		0.0678		1.87		236	25.8	5.29
P52907	F-actin-capping protein subunit alpha-1 OS=Homo sapiens GN=CAPZA1 PE=1 SV=3 - [CAZA1_HUMAN]	0.0909	2	2	2	4	25120	2	2	2	2	0.0909	0.0909	4.78	59.96	286	32.9	5.69
P16870	Carboxypeptidase E OS=Homo sapiens GN=CPE PE=1 SV=1 - [CBPE_HUMAN]	0.021	1	1	1	2	24880	1	1	1	1	0.021	0.021	2.5	34.08	476	53.1	5.14
Q9P2E9	Ribosome-binding protein 1 OS=Homo sapiens GN=RRBP1 PE=1 SV=4 - [RRBP1_HUMAN]	0.0092	1	1	1	2	24690	1	1	1	1	0.0092	0.0092	3.1	61.7	1410	152.4	8.6
Q86YZ3	Hornerin OS=Homo sapiens GN=HRNR PE=1 SV=2 - [HORN_HUMAN]	0.0281	1	1	1	1	24630		1		1		0.0281		21.35	2850	282.2	10.04
Q9HBA9	Putative N-acetylated-alpha-linked acidic dipeptidase OS=Homo sapiens GN=FOLH1B PE=2 SV=1 - [FOH1B_HUMAN]	0.0452	2	2	2	4	23940	2	2	2	2	0.0452	0.0452	4.1	41.34	442	50	7.02
P01707	Ig lambda chain V-II region TRO OS=Homo sapiens PE=1 SV=1 - [LV204_HUMAN]	0.0721	4	1	1	1	23230		1		1		0.0721		26.01	111	11.6	8.29
P20073	Annexin A7 OS=Homo sapiens GN=ANXA7 PE=1 SV=3 - [ANXA7_HUMAN]	0.0225	1	1	1	2	22600	1	1	1	1	0.0225	0.0225	1.77	43.49	488	52.7	5.68
P15313	V-type proton ATPase subunit B, kidney isoform OS=Homo sapiens GN=ATP6V1B1 PE=1 SV=3 - [VATB1_HUMAN]	0.0409	2	2	2	4	21850	2	2	2	2	0.0409	0.0409	3.72	55.05	513	56.8	5.66
Q6NXT2	Histone H3.3C OS=Homo sapiens GN=H3F3C PE=1 SV=3 - [H3C_HUMAN]	0.0519	5	1	1	2	21480	1	1	1	1	0.0519	0.0519	1.69	33.94	135	15.2	11.11
P02679	Fibrinogen gamma chain OS=Homo sapiens GN=FGG PE=1 SV=3 - [FIBG_HUMAN]	0.0199	1	1	1	1	20910	1		1		0.0199		2.38		453	51.5	5.62
Q16864	V-type proton ATPase subunit F OS=Homo sapiens GN=ATP6V1F PE=1 SV=2 - [VATF_HUMAN]	0.1008	1	1	1	2	20350	1	1	1	1	0.1008	0.1008	2.3	35.61	119	13.4	5.52
Q9H0E2	Toll-interacting protein OS=Homo sapiens GN=TOLLIP PE=1 SV=1 - [TOLIP_HUMAN]	0.0511	1	1	1	2	20190	1	1	1	1	0.0511	0.0511	2.52	20.88	274	30.3	5.97
Q7L9L4	MOB kinase activator 1B OS=Homo sapiens GN=MOB1B PE=1 SV=3 - [MOB1B_HUMAN]	0.0509	2	1	1	2	19980	1	1	1	1	0.0509	0.0509	2.24	22.29	216	25.1	6.73
Q92743	Serine protease HTRA1 OS=Homo sapiens GN=HTRA1 PE=1 SV=1 - [HTRA1_HUMAN]	0.0292	1	1	1	2	19750	1	1	1	1	0.0292	0.0292	2.3	33.68	480	51.3	7.83
P47756	F-actin-capping protein subunit beta OS=Homo sapiens GN=CAPZB PE=1 SV=4 - [CAPZB_HUMAN]	0.1155	1	3	3	5	19070	2	3	2	3	0.065	0.1155	4.44	36.8	277	31.3	5.59
P25815	Protein S100-P OS=Homo sapiens GN=S100P PE=1 SV=2 - [S100P_HUMAN]	0.1368	1	1	1	2	18720	1	1	1	1	0.1368	0.1368	2.67	43.48	95	10.4	4.88
Q9H190	Syntenin-2 OS=Homo sapiens GN=SDCBP2 PE=1 SV=2 - [SDCB2_HUMAN]	0.0342	1	1	1	2	18350	1	1	1	1	0.0342	0.0342	2.91	46.17	292	31.6	9.07
P06727	Apolipoprotein A-IV OS=Homo sapiens GN=APOA4 PE=1 SV=3 - [APOA4_HUMAN]	0.0328	1	1	1	2	16840	1	1	1	1	0.0328	0.0328	2.48	23.82	396	45.4	5.38
Q9H4M9	EH domain-containing protein 1 OS=Homo sapiens GN=EHD1 PE=1 SV=2 - [EHD1_HUMAN]	0.0206	1	1	1	1	16380	1		1		0.0206		2.19		534	60.6	6.83
P13489	Ribonuclease inhibitor OS=Homo sapiens GN=RNH1 PE=1 SV=2 - [RINI_HUMAN]	0.0325	1	1	1	1	15150	1		1		0.0325		1.8		461	49.9	4.82
Q9UN36	Protein NDRG2 OS=Homo sapiens GN=NDRG2 PE=1 SV=2 - [NDRG2_HUMAN]	0.0377	1	1	1	2	13880	1	1	1	1	0.0377	0.0377	2.79	42.89	371	40.8	5.21
Q9BXJ4	Complement C1q tumor necrosis factor-related protein 3 OS=Homo sapiens GN=C1QTNF3 PE=1 SV=1 - [C1QT3_HUMAN]	0.0366	1	1	1	1	13870	1		1		0.0366		0		246	27	6.52
Q9BY43	Charged multivesicular body protein 4a OS=Homo sapiens GN=CHMP4A PE=1 SV=3 - [CHM4A_HUMAN]	0.0631	1	1	1	1	13190	1		1		0.0631		1.99		222	25.1	4.7
P50995	Annexin A11 OS=Homo sapiens GN=ANXA11 PE=1 SV=1 - [ANX11_HUMAN]	0.0218	1	1	1	1	12990	1		1		0.0218		1.88		505	54.4	7.65
P40121	Macrophage-capping protein OS=Homo sapiens GN=CAPG PE=1 SV=2 - [CAPG_HUMAN]	0.0345	1	1	1	2	12810	1	1	1	1	0.0345	0.0345	2.19	26.81	348	38.5	6.19
P08582	Melanotransferrin OS=Homo sapiens GN=MFI2 PE=1 SV=2 - [TRFM_HUMAN]	0.0298	1	2	2	4	12380	2	2	2	2	0.0298	0.0298	0	23.64	738	80.2	5.94
P31997	Carcinoembryonic antigen-related cell adhesion molecule 8 OS=Homo sapiens GN=CEACAM8 PE=1 SV=2 - [CEAM8_HUMAN]	0.0458	1	1	1	4	11940	1	1	2	2	0.0458	0.0458	0	54.62	349	38.1	7.39
P01112	GTPase HRas OS=Homo sapiens GN=HRAS PE=1 SV=1 - [RASH_HUMAN]	0.0794	2	1	1	1	9017	1		1		0.0794		2.3		189	21.3	5.31
P09525	Annexin A4 OS=Homo sapiens GN=ANXA4 PE=1 SV=4 - [ANXA4_HUMAN]	0.0345	1	1	1	2	0	1	1	1	1	0.0345	0.0345	2.69	26.13	319	35.9	6.13
Q92520	Protein FAM3C OS=Homo sapiens GN=FAM3C PE=1 SV=1 - [FAM3C_HUMAN]	0.0705	1	1	1	4	0	1	1	2	2	0.0705	0.0705	6.33	49.46	227	24.7	8.29
P02771	Alpha-fetoprotein OS=Homo sapiens GN=AFP PE=1 SV=1 - [FETA_HUMAN]	0.0164	1	1	1	1	0	1		1		0.0164	0	2.62		609	68.6	5.68
O15169	Axin-1 OS=Homo sapiens GN=AXIN1 PE=1 SV=2 - [AXIN1_HUMAN]	0.0267	1	1	1	1	0	1		1		0.0267		0		862	95.6	6.96
P35542	Serum amyloid A-4 protein OS=Homo sapiens GN=SAA4 PE=1 SV=2 - [SAA4_HUMAN]	0.0846	1	1	1	1	0	1		1		0.0846		2		130	14.7	9.07

## Sheet: Fr6 (Upward)
Accession	Description	Sum(Coverage)	Sum(# Proteins)	Sum(# Unique Peptides)	Sum(# Peptides)	Sum(# PSMs)	Area	# Peptides A10	# Peptides A6	# PSM A10	# PSM A6	Coverage A10	Coverage A6	Score A10	Score A6	# AAs	MW [kDa]	calc. pI
P02768	Serum albumin OS=Homo sapiens GN=ALB PE=1 SV=2 - [ALBU_HUMAN]	0.509	1	34	34	118	75810000	33	33	59	59	0.509	0.509	162.98	1563.56	609	69.3	6.28
Q9UGM3	Deleted in malignant brain tumors 1 protein OS=Homo sapiens GN=DMBT1 PE=1 SV=2 - [DMBT1_HUMAN]	0.3423	1	24	24	220	66560000	23	21	121	99	0.3398	0.3349	273.67	2297.75	2413	260.6	5.44
Q96DA0	Zymogen granule protein 16 homolog B OS=Homo sapiens GN=ZG16B PE=1 SV=3 - [ZG16B_HUMAN]	0.375	1	8	8	61	31520000	8	7	39	22	0.375	0.375	51.07	605.03	208	22.7	7.39
Q9HC84	Mucin-5B OS=Homo sapiens GN=MUC5B PE=1 SV=3 - [MUC5B_HUMAN]	0.1597	3	72	72	301	31180000	70	68	153	148	0.1567	0.1552	411.6	4182.63	5762	596	6.64
Q96DR5	BPI fold-containing family A member 2 OS=Homo sapiens GN=BPIFA2 PE=1 SV=2 - [BPIA2_HUMAN]	0.3815	1	10	10	33	27830000	9	10	16	17	0.3534	0.3815	43.76	437.92	249	27	5.59
P01834	Ig kappa chain C region OS=Homo sapiens GN=IGKC PE=1 SV=1 - [IGKC_HUMAN]	0.8019	1	5	5	58	20330000	5	5	30	28	0.8019	0.8019	84.36	721.37	106	11.6	5.87
P01857	Ig gamma-1 chain C region OS=Homo sapiens GN=IGHG1 PE=1 SV=1 - [IGHG1_HUMAN]	0.4091	1	6	9	70	19410000	9	9	36	34	0.4091	0.4091	57.6	533.77	330	36.1	8.19
P07477	Trypsin-1 OS=Homo sapiens GN=PRSS1 PE=1 SV=1 - [TRY1_HUMAN]	0.0729	2	2	2	8	18810000	2	2	4	4	0.0729	0.0729	10.11	130.89	247	26.5	6.51
P01876	Ig alpha-1 chain C region OS=Homo sapiens GN=IGHA1 PE=1 SV=2 - [IGHA1_HUMAN]	0.4533	1	5	12	51	14530000	12	12	27	24	0.4533	0.4533	71.86	538.4	353	37.6	6.51
P01877	Ig alpha-2 chain C region OS=Homo sapiens GN=IGHA2 PE=1 SV=3 - [IGHA2_HUMAN]	0.3412	1	2	9	49	13920000	9	9	26	23	0.3412	0.3412	68.99	472.45	340	36.5	6.1
P13987	CD59 glycoprotein OS=Homo sapiens GN=CD59 PE=1 SV=1 - [CD59_HUMAN]	0.25	1	3	3	16	13560000	3	3	8	8	0.25	0.25	26.84	228.71	128	14.2	6.48
P12273	Prolactin-inducible protein OS=Homo sapiens GN=PIP PE=1 SV=1 - [PIP_HUMAN]	0.637	1	8	8	28	13060000	8	8	14	14	0.637	0.637	47.1	419.65	146	16.6	8.05
P23280	Carbonic anhydrase 6 OS=Homo sapiens GN=CA6 PE=1 SV=3 - [CAH6_HUMAN]	0.1948	1	6	6	36	12010000	6	5	19	17	0.1948	0.1721	57.06	586.96	308	35.3	7.02
P01871	Ig mu chain C region OS=Homo sapiens GN=IGHM PE=1 SV=3 - [IGHM_HUMAN]	0.4093	2	17	17	80	11730000	17	14	44	36	0.4093	0.3451	91.35	834.98	452	49.3	6.77
P01833	Polymeric immunoglobulin receptor OS=Homo sapiens GN=PIGR PE=1 SV=4 - [PIGR_HUMAN]	0.3927	1	26	26	87	10460000	26	24	45	42	0.3927	0.3704	132.1	1229.1	764	83.2	5.74
P04745	Alpha-amylase 1 OS=Homo sapiens GN=AMY1A PE=1 SV=2 - [AMY1_HUMAN]	0.407	3	17	17	59	9718000	17	17	31	28	0.407	0.407	73.16	799.1	511	57.7	6.93
O43490	Prominin-1 OS=Homo sapiens GN=PROM1 PE=1 SV=1 - [PROM1_HUMAN]	0.3376	1	24	24	83	8519000	24	23	43	40	0.3376	0.326	109.08	866.42	865	97.1	7.27
P01037	Cystatin-SN OS=Homo sapiens GN=CST1 PE=1 SV=3 - [CYTN_HUMAN]	0.4894	1	4	7	31	6624000	7	6	17	14	0.4894	0.4539	28.93	229.26	141	16.4	7.21
P01036	Cystatin-S OS=Homo sapiens GN=CST4 PE=1 SV=3 - [CYTS_HUMAN]	0.4965	1	2	7	26	6561000	7	7	14	12	0.4965	0.4965	29.19	271.68	141	16.2	5.02
P09228	Cystatin-SA OS=Homo sapiens GN=CST2 PE=1 SV=1 - [CYTT_HUMAN]	0.3475	1	1	5	18	6130000	5	5	10	8	0.3475	0.3475	18.79	197.55	141	16.4	4.93
P21926	CD9 antigen OS=Homo sapiens GN=CD9 PE=1 SV=4 - [CD9_HUMAN]	0.0965	1	4	4	10	5978000	3	4	5	5	0.0965	0.0965	11.32	102.25	228	25.4	7.15
P01591	Immunoglobulin J chain OS=Homo sapiens GN=JCHAIN PE=1 SV=4 - [IGJ_HUMAN]	0.4214	1	7	7	19	5221000	7	7	10	9	0.4214	0.4214	20.48	171.75	159	18.1	5.24
P0CG05	Ig lambda-2 chain C regions OS=Homo sapiens GN=IGLC2 PE=1 SV=1 - [LAC2_HUMAN]	0.5566	4	2	4	34	5083000	4	4	17	17	0.5566	0.5566	51.84	372.37	106	11.3	7.24
P60709	Actin, cytoplasmic 1 OS=Homo sapiens GN=ACTB PE=1 SV=1 - [ACTB_HUMAN]	0.3653	7	6	13	53	4633000	13	13	28	25	0.3653	0.3653	62.17	603.35	375	41.7	5.48
P00738	Haptoglobin OS=Homo sapiens GN=HP PE=1 SV=1 - [HPT_HUMAN]	0.1601	2	6	6	14	4303000	6	6	7	7	0.1601	0.1601	16.1	146.45	406	45.2	6.58
O00560	Syntenin-1 OS=Homo sapiens GN=SDCBP PE=1 SV=1 - [SDCB1_HUMAN]	0.2718	1	5	5	18	4235000	5	5	9	9	0.2718	0.2718	24.26	195.07	298	32.4	7.53
P59665	Neutrophil defensin 1 OS=Homo sapiens GN=DEFA1 PE=1 SV=1 - [DEF1_HUMAN]	0.1915	2	2	2	4	3923000	2	2	2	2	0.1915	0.1915	5.24	82.03	94	10.2	6.99
B9A064	Immunoglobulin lambda-like polypeptide 5 OS=Homo sapiens GN=IGLL5 PE=2 SV=2 - [IGLL5_HUMAN]	0.2664	2	2	4	29	3705000	4	4	16	13	0.2664	0.2664	44.56	298.92	214	23	8.84
Q6MZM9	Proline-rich protein 27 OS=Homo sapiens GN=PRR27 PE=2 SV=1 - [PRR27_HUMAN]	0.1142	1	2	2	34	3525000	2	2	16	18	0.1142	0.1142	30.38	141.35	219	22.7	4.87
P0CG48	Polyubiquitin-C OS=Homo sapiens GN=UBC PE=1 SV=3 - [UBC_HUMAN]	0.4467	4	3	3	9	3342000	3	3	5	4	0.4467	0.4467	9.08	89.97	685	77	7.66
P61626	Lysozyme C OS=Homo sapiens GN=LYZ PE=1 SV=1 - [LYSC_HUMAN]	0.6554	1	9	9	28	3237000	8	9	14	14	0.6149	0.6554	25.56	342.91	148	16.5	9.16
Q8TAX7	Mucin-7 OS=Homo sapiens GN=MUC7 PE=1 SV=2 - [MUC7_HUMAN]	0.1061	1	5	5	23	2980000	5	5	12	11	0.1061	0.1061	22.64	146.9	377	39.1	8.78
P27487	Dipeptidyl peptidase 4 OS=Homo sapiens GN=DPP4 PE=1 SV=2 - [DPP4_HUMAN]	0.2885	1	24	24	65	2909000	24	24	32	33	0.2885	0.2885	79.98	646.37	766	88.2	6.04
P01009	Alpha-1-antitrypsin OS=Homo sapiens GN=SERPINA1 PE=1 SV=3 - [A1AT_HUMAN]	0.1722	1	7	7	22	2828000	7	7	11	11	0.1722	0.1722	24.33	294.15	418	46.7	5.59
P01859	Ig gamma-2 chain C region OS=Homo sapiens GN=IGHG2 PE=1 SV=2 - [IGHG2_HUMAN]	0.3129	1	3	7	29	2816000	7	7	15	14	0.3129	0.3129	38.43	194.77	326	35.9	7.59
P15328	Folate receptor alpha OS=Homo sapiens GN=FOLR1 PE=1 SV=3 - [FOLR1_HUMAN]	0.2724	1	6	6	23	2636000	6	6	12	11	0.2724	0.2724	33.18	340.29	257	29.8	7.97
P08962	CD63 antigen OS=Homo sapiens GN=CD63 PE=1 SV=2 - [CD63_HUMAN]	0.1345	1	5	5	15	2626000	4	4	7	8	0.1008	0.1092	14.78	212.61	238	25.6	7.81
Q8TDL5	BPI fold-containing family B member 1 OS=Homo sapiens GN=BPIFB1 PE=1 SV=1 - [BPIB1_HUMAN]	0.3347	3	14	14	36	2624000	13	13	18	18	0.3223	0.3223	49.49	477.66	484	52.4	7.23
P63267	Actin, gamma-enteric smooth muscle OS=Homo sapiens GN=ACTG2 PE=1 SV=1 - [ACTH_HUMAN]	0.2234	4	1	8	37	2584000	8	8	19	18	0.2234	0.2234	37.83	392.62	376	41.8	5.48
P01861	Ig gamma-4 chain C region OS=Homo sapiens GN=IGHG4 PE=1 SV=1 - [IGHG4_HUMAN]	0.3058	1	2	7	25	2552000	7	7	13	12	0.3058	0.3058	19.63	201.85	327	35.9	7.36
P02810	Salivary acidic proline-rich phosphoprotein 1/2 OS=Homo sapiens GN=PRH1 PE=1 SV=2 - [PRPC_HUMAN]	0.2651	1	1	1	5	2439000	1	1	3	2	0.2651	0.2651	6.29	36.07	166	17	4.84
P55064	Aquaporin-5 OS=Homo sapiens GN=AQP5 PE=1 SV=1 - [AQP5_HUMAN]	0.1245	1	3	3	13	2416000	3	3	6	7	0.1245	0.1245	13.12	141.29	265	28.3	8.62
Q9NZH0	G-protein coupled receptor family C group 5 member B OS=Homo sapiens GN=GPRC5B PE=2 SV=2 - [GPC5B_HUMAN]	0.1613	1	5	5	17	2389000	4	4	9	8	0.1464	0.1439	20.89	167.86	403	44.8	8.24
P06702	Protein S100-A9 OS=Homo sapiens GN=S100A9 PE=1 SV=1 - [S10A9_HUMAN]	0.5702	1	6	6	19	2357000	6	6	10	9	0.5702	0.5702	27.01	232.85	114	13.2	6.13
P01023	Alpha-2-macroglobulin OS=Homo sapiens GN=A2M PE=1 SV=3 - [A2MG_HUMAN]	0.1927	2	24	24	52	2306000	22	22	26	26	0.1805	0.1784	59.14	503.29	1474	163.2	6.46
P01766	Ig heavy chain V-III region BRO OS=Homo sapiens PE=1 SV=1 - [HV305_HUMAN]	0.25	3	2	2	6	2275000	2	2	3	3	0.25	0.25	11.9	160.79	120	13.2	6.57
P08493	Matrix Gla protein OS=Homo sapiens GN=MGP PE=1 SV=2 - [MGP_HUMAN]	0.1068	1	1	1	2	2204000	1	1	1	1	0.1068	0.1068	2.91	38.27	103	12.3	9.67
Q8WUM4	Programmed cell death 6-interacting protein OS=Homo sapiens GN=PDCD6IP PE=1 SV=1 - [PDC6I_HUMAN]	0.4378	1	35	35	86	2202000	34	35	43	43	0.4032	0.4378	110.75	1118.53	868	96	6.52
P01605	Ig kappa chain V-I region Lay OS=Homo sapiens PE=1 SV=1 - [KV113_HUMAN]	0.0833	4	1	1	2	2171000	1	1	1	1	0.0833	0.0833	2.08	32.61	108	11.8	7.96
P28325	Cystatin-D OS=Homo sapiens GN=CST5 PE=1 SV=1 - [CYTD_HUMAN]	0.3099	1	3	3	13	2076000	3	3	7	6	0.3099	0.3099	16.55	197.77	142	16.1	7.17
P0DJI8	Serum amyloid A-1 protein OS=Homo sapiens GN=SAA1 PE=1 SV=1 - [SAA1_HUMAN]	0.5984	1	4	8	19	2032000	8	7	11	8	0.5984	0.5492	25.73	176.17	122	13.5	6.79
Q9Y6R7	IgGFc-binding protein OS=Homo sapiens GN=FCGBP PE=1 SV=3 - [FCGBP_HUMAN]	0.257	1	63	63	167	2017000	62	60	85	82	0.2537	0.2398	215.21	2104.55	5405	571.6	5.34
Q5JWF2	Guanine nucleotide-binding protein G(s) subunit alpha isoforms XLas OS=Homo sapiens GN=GNAS PE=1 SV=2 - [GNAS1_HUMAN]	0.1437	6	11	12	26	2005000	12	12	13	13	0.1437	0.1437	34.35	295.27	1037	111	5.03
P0DJI9	Serum amyloid A-2 protein OS=Homo sapiens GN=SAA2 PE=1 SV=1 - [SAA2_HUMAN]	0.4016	1	1	5	10	1876000	5	4	6	4	0.4016	0.3525	11.3	119.63	122	13.5	9.14
P08174	Complement decay-accelerating factor OS=Homo sapiens GN=CD55 PE=1 SV=4 - [DAF_HUMAN]	0.1995	1	7	7	24	1811000	7	7	12	12	0.1995	0.1995	23.66	274.1	381	41.4	7.59
P01024	Complement C3 OS=Homo sapiens GN=C3 PE=1 SV=2 - [CO3_HUMAN]	0.187	1	29	29	58	1668000	28	28	29	29	0.1786	0.1816	75.35	645.79	1663	187	6.4
P02751	Fibronectin OS=Homo sapiens GN=FN1 PE=1 SV=4 - [FINC_HUMAN]	0.0084	1	2	2	6	1651000	2	2	3	3	0.0084	0.0084	7.29	64.15	2386	262.5	5.71
P01597	Ig kappa chain V-I region DEE OS=Homo sapiens PE=1 SV=1 - [KV105_HUMAN]	0.2222	16	2	3	8	1649000	1	3	3	5	0.1667	0.2222	10.87	170.1	108	11.7	9.36
P04264	Keratin, type II cytoskeletal 1 OS=Homo sapiens GN=KRT1 PE=1 SV=6 - [K2C1_HUMAN]	0.3059	1	16	19	46	1485000	18	19	22	24	0.2919	0.3059	62.84	810.76	644	66	8.12
O14745	Na(+)/H(+) exchange regulatory cofactor NHE-RF1 OS=Homo sapiens GN=SLC9A3R1 PE=1 SV=4 - [NHRF1_HUMAN]	0.3631	2	10	10	21	1470000	10	9	11	10	0.3631	0.2989	23.8	282.27	358	38.8	5.77
P04083	Annexin A1 OS=Homo sapiens GN=ANXA1 PE=1 SV=2 - [ANXA1_HUMAN]	0.422	1	13	13	28	1433000	13	12	15	13	0.422	0.396	41.25	404.31	346	38.7	7.02
Q07654	Trefoil factor 3 OS=Homo sapiens GN=TFF3 PE=1 SV=1 - [TFF3_HUMAN]	0.25	1	3	3	18	1423000	3	3	9	9	0.25	0.25	19.17	139.87	80	8.6	5.92
P02814	Submaxillary gland androgen-regulated protein 3B OS=Homo sapiens GN=SMR3B PE=1 SV=2 - [SMR3B_HUMAN]	0.2658	1	1	1	5	1358000	1	1	3	2	0.2658	0.2658	7.81	30.63	79	8.2	9.57
P01620	Ig kappa chain V-III region SIE OS=Homo sapiens PE=1 SV=1 - [KV302_HUMAN]	0.3945	7	3	3	8	1311000	3	3	4	4	0.3945	0.3945	15.01	198.31	109	11.8	8.48
Q6P5S2	Protein LEG1 homolog OS=Homo sapiens GN=LEG1 PE=1 SV=2 - [LEG1H_HUMAN]	0.1152	1	6	6	11	1264000	6	4	7	4	0.1152	0.1121	11.09	77.52	330	37.9	6.15
P02787	Serotransferrin OS=Homo sapiens GN=TF PE=1 SV=3 - [TRFE_HUMAN]	0.2407	1	14	14	30	1256000	14	12	16	14	0.2407	0.2006	44.03	353.4	698	77	7.12
P10909	Clusterin OS=Homo sapiens GN=CLU PE=1 SV=1 - [CLUS_HUMAN]	0.2205	1	9	9	19	1216000	8	9	9	10	0.2205	0.2205	27.29	306.34	449	52.5	6.27
P05109	Protein S100-A8 OS=Homo sapiens GN=S100A8 PE=1 SV=1 - [S10A8_HUMAN]	0.4731	1	5	5	13	1212000	5	5	7	6	0.4731	0.4731	17.05	149.95	93	10.8	7.03
P01765	Ig heavy chain V-III region TIL OS=Homo sapiens PE=1 SV=1 - [HV304_HUMAN]	0.2609	4	1	2	6	1200000	2	2	3	3	0.2609	0.2609	11.32	157.09	115	12.3	9.13
P07996	Thrombospondin-1 OS=Homo sapiens GN=THBS1 PE=1 SV=2 - [TSP1_HUMAN]	0.2803	4	26	26	63	1178000	26	25	32	31	0.2803	0.2726	78.79	647.33	1170	129.3	4.94
P35908	Keratin, type II cytoskeletal 2 epidermal OS=Homo sapiens GN=KRT2 PE=1 SV=2 - [K22E_HUMAN]	0.23	12	9	15	34	1173000	15	13	18	16	0.23	0.2175	48.81	434.53	639	65.4	8
P01617	Ig kappa chain V-II region TEW OS=Homo sapiens PE=1 SV=1 - [KV204_HUMAN]	0.3274	4	1	2	3	1121000	2	1	2	1	0.3274	0.115	3.03	69.29	113	12.3	6
P13645	Keratin, type I cytoskeletal 10 OS=Homo sapiens GN=KRT10 PE=1 SV=6 - [K1C10_HUMAN]	0.3459	16	18	20	48	1110000	20	20	24	24	0.3459	0.3459	65.09	687.85	584	58.8	5.21
Q9NQ84	G-protein coupled receptor family C group 5 member C OS=Homo sapiens GN=GPRC5C PE=1 SV=2 - [GPC5C_HUMAN]	0.2109	1	8	8	21	1085000	8	8	10	11	0.2109	0.2109	31.24	439.25	441	48.2	8.43
O43653	Prostate stem cell antigen OS=Homo sapiens GN=PSCA PE=1 SV=1 - [PSCA_HUMAN]	0.2276	1	2	2	4	1021000	2	2	2	2	0.2276	0.2276	5.92	61.56	123	12.9	5.29
P02647	Apolipoprotein A-I OS=Homo sapiens GN=APOA1 PE=1 SV=1 - [APOA1_HUMAN]	0.5693	1	15	15	35	1019000	15	11	20	15	0.5693	0.4457	42.59	414.05	267	30.8	5.76
P62879	Guanine nucleotide-binding protein G(I)/G(S)/G(T) subunit beta-2 OS=Homo sapiens GN=GNB2 PE=1 SV=3 - [GBB2_HUMAN]	0.2	3	1	6	14	1014000	6	6	7	7	0.2	0.2	20.59	227.43	340	37.3	6
P62873	Guanine nucleotide-binding protein G(I)/G(S)/G(T) subunit beta-1 OS=Homo sapiens GN=GNB1 PE=1 SV=3 - [GBB1_HUMAN]	0.2765	3	4	9	22	999200	9	9	11	11	0.2765	0.2765	29.93	399.31	340	37.4	6
P08754	Guanine nucleotide-binding protein G(k) subunit alpha OS=Homo sapiens GN=GNAI3 PE=1 SV=3 - [GNAI3_HUMAN]	0.1582	9	4	5	9	992300	5	4	5	4	0.1582	0.1215	10.79	133.59	354	40.5	5.69
P60033	CD81 antigen OS=Homo sapiens GN=CD81 PE=1 SV=1 - [CD81_HUMAN]	0.25	1	3	3	8	982800	3	3	4	4	0.25	0.25	15.88	165.18	236	25.8	5.29
Q9H9H4	Vacuolar protein sorting-associated protein 37B OS=Homo sapiens GN=VPS37B PE=1 SV=1 - [VP37B_HUMAN]	0.2667	1	5	5	14	920800	5	5	7	7	0.2667	0.2667	19.21	151.79	285	31.3	7.34
P02788	Lactotransferrin OS=Homo sapiens GN=LTF PE=1 SV=6 - [TRFL_HUMAN]	0.4493	1	24	24	55	917100	23	24	27	28	0.4338	0.4493	72.82	818.66	710	78.1	8.12
P01616	Ig kappa chain V-II region MIL OS=Homo sapiens PE=1 SV=1 - [KV203_HUMAN]	0.3304	4	1	2	2	915600	1	1	1	1	0.2143	0.1161	0	69.29	112	12	9.29
P04211	Ig lambda chain V region 4A OS=Homo sapiens PE=4 SV=1 - [LV001_HUMAN]	0.0769	1	1	1	2	913300	1	1	1	1	0.0769	0.0769	1.89	25.33	117	12.4	7.03
P01764	Ig heavy chain V-III region 23 OS=Homo sapiens GN=IGHV3-23 PE=1 SV=2 - [HV303_HUMAN]	0.188	1	1	2	6	885300	2	2	3	3	0.188	0.188	9.9	120.13	117	12.6	8.28
P80748	Ig lambda chain V-III region LOI OS=Homo sapiens PE=1 SV=1 - [LV302_HUMAN]	0.2162	1	2	2	4	859900	2	2	2	2	0.2162	0.2162	6.68	113.75	111	11.9	5.08
Q66K66	Transmembrane protein 198 OS=Homo sapiens GN=TMEM198 PE=1 SV=1 - [TM198_HUMAN]	0.025	1	1	1	4	844500	1	1	2	2	0.025	0.025	4	53.94	360	39.4	9.92
P08571	Monocyte differentiation antigen CD14 OS=Homo sapiens GN=CD14 PE=1 SV=2 - [CD14_HUMAN]	0.1947	1	5	5	16	788200	5	5	8	8	0.1947	0.1947	24.08	189.9	375	40.1	6.23
Q08380	Galectin-3-binding protein OS=Homo sapiens GN=LGALS3BP PE=1 SV=1 - [LG3BP_HUMAN]	0.2068	1	10	10	25	785500	10	9	13	12	0.2068	0.1966	32	275.96	585	65.3	5.27
P04080	Cystatin-B OS=Homo sapiens GN=CSTB PE=1 SV=2 - [CYTB_HUMAN]	0.2449	1	2	2	6	780800	2	2	3	3	0.2449	0.2449	7.7	106.88	98	11.1	7.56
P04433	Ig kappa chain V-III region VG (Fragment) OS=Homo sapiens PE=1 SV=1 - [KV309_HUMAN]	0.0783	1	1	1	2	769300	1	1	1	1	0.0783	0.0783	2.45	46.48	115	12.6	4.96
P15941	Mucin-1 OS=Homo sapiens GN=MUC1 PE=1 SV=3 - [MUC1_HUMAN]	0.055	1	4	4	14	734400	4	4	7	7	0.055	0.055	16.77	119.45	1255	122	7.47
P04406	Glyceraldehyde-3-phosphate dehydrogenase OS=Homo sapiens GN=GAPDH PE=1 SV=3 - [G3P_HUMAN]	0.2687	1	7	7	14	699200	7	5	8	6	0.2687	0.194	18.64	207.31	335	36	8.46
P26038	Moesin OS=Homo sapiens GN=MSN PE=1 SV=3 - [MOES_HUMAN]	0.208	1	5	15	31	689500	14	14	15	16	0.1941	0.208	31.5	251.27	577	67.8	6.4
P62158	Calmodulin OS=Homo sapiens GN=CALM1 PE=1 SV=2 - [CALM_HUMAN]	0.2953	1	5	5	13	659900	5	4	7	6	0.2953	0.2953	21.19	226.32	149	16.8	4.22
P11142	Heat shock cognate 71 kDa protein OS=Homo sapiens GN=HSPA8 PE=1 SV=1 - [HSP7C_HUMAN]	0.2337	2	12	13	28	653400	13	13	14	14	0.2337	0.2337	33.34	392.65	646	70.9	5.52
P80303	Nucleobindin-2 OS=Homo sapiens GN=NUCB2 PE=1 SV=2 - [NUCB2_HUMAN]	0.3595	2	14	16	38	625900	15	16	19	19	0.3548	0.3595	45.8	343.94	420	50.2	5.12
O43657	Tetraspanin-6 OS=Homo sapiens GN=TSPAN6 PE=1 SV=1 - [TSN6_HUMAN]	0.1878	1	5	5	11	624000	5	5	5	6	0.1878	0.1878	11.93	168.19	245	27.5	8.1
P03973	Antileukoproteinase OS=Homo sapiens GN=SLPI PE=1 SV=2 - [SLPI_HUMAN]	0.3333	1	5	5	9	613200	4	5	4	5	0.2727	0.3333	8.28	67.89	132	14.3	8.75
P15311	Ezrin OS=Homo sapiens GN=EZR PE=1 SV=4 - [EZRI_HUMAN]	0.2952	2	12	21	48	610100	19	20	23	25	0.2679	0.2952	56.32	475.46	586	69.4	6.27
Q969X1	Protein lifeguard 3 OS=Homo sapiens GN=TMBIM1 PE=1 SV=2 - [LFG3_HUMAN]	0.045	1	1	1	2	609900	1	1	1	1	0.045	0.045	3.88	73.76	311	34.6	7.72
P35241	Radixin OS=Homo sapiens GN=RDX PE=1 SV=1 - [RADI_HUMAN]	0.2367	1	6	16	33	595900	15	15	16	17	0.223	0.2367	35.67	308.92	583	68.5	6.37
P04208	Ig lambda chain V-I region WAH OS=Homo sapiens PE=1 SV=1 - [LV106_HUMAN]	0.1193	2	1	1	2	584300	1	1	1	1	0.1193	0.1193	3.36	61.83	109	11.7	6.54
Q9UK41	Vacuolar protein sorting-associated protein 28 homolog OS=Homo sapiens GN=VPS28 PE=1 SV=1 - [VPS28_HUMAN]	0.3167	1	7	7	15	583900	7	6	8	7	0.3167	0.2896	20.48	248.48	221	25.4	5.54
P01598	Ig kappa chain V-I region EU OS=Homo sapiens PE=1 SV=1 - [KV106_HUMAN]	0.3241	8	2	3	11	577700	2	3	4	7	0.2685	0.3241	13.58	189.45	108	11.8	8.44
Q99816	Tumor susceptibility gene 101 protein OS=Homo sapiens GN=TSG101 PE=1 SV=2 - [TS101_HUMAN]	0.2487	1	8	8	15	573100	8	6	9	6	0.2487	0.1923	21.07	166.89	390	43.9	6.46
P69905	Hemoglobin subunit alpha OS=Homo sapiens GN=HBA1 PE=1 SV=2 - [HBA_HUMAN]	0.0634	1	1	1	2	567100	1	1	1	1	0.0634	0.0634	1.95	26.53	142	15.2	8.68
Q8N4F0	BPI fold-containing family B member 2 OS=Homo sapiens GN=BPIFB2 PE=1 SV=2 - [BPIB2_HUMAN]	0.1332	1	5	5	11	564400	5	4	6	5	0.1332	0.1092	15.52	166.68	458	49.1	8.72
P01781	Ig heavy chain V-III region GAL OS=Homo sapiens PE=1 SV=1 - [HV320_HUMAN]	0.1724	1	2	2	7	549300	2	2	4	3	0.1724	0.1724	12.28	111.91	116	12.7	8.48
Q9BRZ2	E3 ubiquitin-protein ligase TRIM56 OS=Homo sapiens GN=TRIM56 PE=1 SV=3 - [TRI56_HUMAN]	0.0093	1	1	1	2	546100	1	1	1	1	0.0093	0.0093	2.25	43.44	755	81.4	7.74
P01611	Ig kappa chain V-I region Wes OS=Homo sapiens PE=1 SV=1 - [KV119_HUMAN]	0.2222	6	1	2	5	542000	1	2	2	3	0.1667	0.2222	7.55	88.42	108	11.6	7.28
P02765	Alpha-2-HS-glycoprotein OS=Homo sapiens GN=AHSG PE=1 SV=1 - [FETUA_HUMAN]	0.1117	1	2	2	4	538200	2	2	2	2	0.1117	0.1117	9.15	130.13	367	39.3	5.72
P19823	Inter-alpha-trypsin inhibitor heavy chain H2 OS=Homo sapiens GN=ITIH2 PE=1 SV=2 - [ITIH2_HUMAN]	0.0867	1	7	7	15	533300	7	6	8	7	0.0867	0.0793	20.12	166.62	946	106.4	6.86
P0DMV8;P0DMV9	Heat shock 70 kDa protein 1A OS=Homo sapiens GN=HSPA1A PE=1 SV=1 - [HS71A_HUMAN]	0.2559	3	11	12	25	529700	12	12	13	12	0.2559	0.2559	37.06	362.09	641	70	5.66
P01034	Cystatin-C OS=Homo sapiens GN=CST3 PE=1 SV=1 - [CYTC_HUMAN]	0.2534	1	4	4	7	513800	4	3	4	3	0.2534	0.2466	7.68	114.45	146	15.8	8.75
P13688	Carcinoembryonic antigen-related cell adhesion molecule 1 OS=Homo sapiens GN=CEACAM1 PE=1 SV=2 - [CEAM1_HUMAN]	0.1065	1	3	3	10	501900	3	3	6	4	0.1065	0.1065	9.07	88.59	526	57.5	5.97
O75665	Oral-facial-digital syndrome 1 protein OS=Homo sapiens GN=OFD1 PE=1 SV=1 - [OFD1_HUMAN]	0.0069	1	1	1	2	498900	1	1	1	1	0.0069	0.0069	1.9	27.47	1012	116.6	6.1
O14638	Ectonucleotide pyrophosphatase/phosphodiesterase family member 3 OS=Homo sapiens GN=ENPP3 PE=1 SV=2 - [ENPP3_HUMAN]	0.1486	1	10	10	22	493200	10	10	11	11	0.1486	0.1486	22.95	263.88	875	100.1	6.57
P01717	Ig lambda chain V-IV region Hil OS=Homo sapiens PE=1 SV=1 - [LV403_HUMAN]	0.1776	1	1	1	4	491500	1	1	2	2	0.1776	0.1776	6.25	71.9	107	11.5	6.51
P08582	Melanotransferrin OS=Homo sapiens GN=MFI2 PE=1 SV=2 - [TRFM_HUMAN]	0.3198	1	19	19	39	486900	19	18	20	19	0.3198	0.2995	47.58	562.76	738	80.2	5.94
Q92928	Putative Ras-related protein Rab-1C OS=Homo sapiens GN=RAB1C PE=5 SV=2 - [RAB1C_HUMAN]	0.1891	22	1	3	8	485700	3	3	4	4	0.1891	0.1891	9.73	86.32	201	22	5.43
P61204	ADP-ribosylation factor 3 OS=Homo sapiens GN=ARF3 PE=1 SV=2 - [ARF3_HUMAN]	0.3536	6	4	6	12	476500	6	6	6	6	0.3536	0.3536	17.94	229.92	181	20.6	7.43
P04075	Fructose-bisphosphate aldolase A OS=Homo sapiens GN=ALDOA PE=1 SV=2 - [ALDOA_HUMAN]	0.3901	2	10	10	20	473000	9	9	10	10	0.3571	0.3874	22.77	218.57	364	39.4	8.09
P61006	Ras-related protein Rab-8A OS=Homo sapiens GN=RAB8A PE=1 SV=1 - [RAB8A_HUMAN]	0.1643	20	1	3	6	464700	3	3	3	3	0.1643	0.1643	8.28	107.37	207	23.7	9.07
P62834	Ras-related protein Rap-1A OS=Homo sapiens GN=RAP1A PE=1 SV=1 - [RAP1A_HUMAN]	0.1957	3	3	3	6	461100	3	3	3	3	0.1957	0.1957	8.05	62.1	184	21	6.67
P61026	Ras-related protein Rab-10 OS=Homo sapiens GN=RAB10 PE=1 SV=1 - [RAB10_HUMAN]	0.17	20	1	3	6	457800	3	3	3	3	0.17	0.17	7.02	97.89	200	22.5	8.38
P07355	Annexin A2 OS=Homo sapiens GN=ANXA2 PE=1 SV=2 - [ANXA2_HUMAN]	0.4012	2	13	13	29	456000	13	12	15	14	0.4012	0.3776	41.44	360.6	339	38.6	7.75
P62258	14-3-3 protein epsilon OS=Homo sapiens GN=YWHAE PE=1 SV=1 - [1433E_HUMAN]	0.3843	2	7	9	23	454200	9	8	12	11	0.3843	0.3412	25.69	176.18	255	29.2	4.74
P02649	Apolipoprotein E OS=Homo sapiens GN=APOE PE=1 SV=1 - [APOE_HUMAN]	0.3912	1	11	11	23	444100	11	10	12	11	0.3912	0.3596	34.49	350.2	317	36.1	5.73
P15153	Ras-related C3 botulinum toxin substrate 2 OS=Homo sapiens GN=RAC2 PE=1 SV=1 - [RAC2_HUMAN]	0.1094	5	1	2	4	423700	2	2	2	2	0.1094	0.1094	5.67	80.84	192	21.4	7.61
P01825	Ig heavy chain V-II region NEWM OS=Homo sapiens PE=1 SV=1 - [HV207_HUMAN]	0.188	1	1	2	5	418300	2	1	3	2	0.188	0.1368	6.3	72.91	117	12.8	7.08
P08758	Annexin A5 OS=Homo sapiens GN=ANXA5 PE=1 SV=2 - [ANXA5_HUMAN]	0.1594	1	5	5	9	416400	5	4	5	4	0.1594	0.1281	13.25	137.04	320	35.9	5.05
Q9UN76	Sodium- and chloride-dependent neutral and basic amino acid transporter B(0+) OS=Homo sapiens GN=SLC6A14 PE=2 SV=1 - [S6A14_HUMAN]	0.0421	1	2	2	3	409600	2	1	2	1	0.0421	0.0296	4.62	44.68	642	72.1	8.19
P06331	Ig heavy chain V-II region ARH-77 OS=Homo sapiens PE=4 SV=1 - [HV209_HUMAN]	0.1712	1	1	2	7	406000	2	2	4	3	0.1712	0.1712	10.41	83.77	146	16.2	8.28
P63104	14-3-3 protein zeta/delta OS=Homo sapiens GN=YWHAZ PE=1 SV=1 - [1433Z_HUMAN]	0.3143	2	4	7	22	405400	7	7	11	11	0.3143	0.3143	27.18	257.93	245	27.7	4.79
P04275	von Willebrand factor OS=Homo sapiens GN=VWF PE=1 SV=4 - [VWF_HUMAN]	0.0238	1	6	6	14	405200	6	6	7	7	0.0238	0.0238	19.77	231.35	2813	309.1	5.48
P35527	Keratin, type I cytoskeletal 9 OS=Homo sapiens GN=KRT9 PE=1 SV=3 - [K1C9_HUMAN]	0.199	2	8	9	18	402900	9	9	9	9	0.199	0.199	27.45	384.67	623	62	5.24
P61769	Beta-2-microglobulin OS=Homo sapiens GN=B2M PE=1 SV=1 - [B2MG_HUMAN]	0.1933	1	3	3	10	402500	3	3	5	5	0.1933	0.1933	12.31	97.96	119	13.7	6.52
P61586	Transforming protein RhoA OS=Homo sapiens GN=RHOA PE=1 SV=1 - [RHOA_HUMAN]	0.1813	2	3	3	8	398900	3	3	4	4	0.1813	0.1813	11.55	96.73	193	21.8	6.1
P62937	Peptidyl-prolyl cis-trans isomerase A OS=Homo sapiens GN=PPIA PE=1 SV=2 - [PPIA_HUMAN]	0.303	6	6	6	11	392700	6	5	6	5	0.303	0.2606	11.86	129.94	165	18	7.81
O95716	Ras-related protein Rab-3D OS=Homo sapiens GN=RAB3D PE=1 SV=1 - [RAB3D_HUMAN]	0.105	16	1	2	6	387900	2	2	3	3	0.105	0.105	9.51	136.22	219	24.3	4.93
P31946	14-3-3 protein beta/alpha OS=Homo sapiens GN=YWHAB PE=1 SV=3 - [1433B_HUMAN]	0.3374	2	4	7	20	386400	6	6	10	10	0.2886	0.2602	22.44	217.72	246	28.1	4.83
Q16651	Prostasin OS=Homo sapiens GN=PRSS8 PE=1 SV=1 - [PRSS8_HUMAN]	0.0612	1	2	2	6	378600	2	2	3	3	0.0612	0.0612	9.96	101.55	343	36.4	5.85
P30086	Phosphatidylethanolamine-binding protein 1 OS=Homo sapiens GN=PEBP1 PE=1 SV=3 - [PEBP1_HUMAN]	0.2353	1	3	3	6	375500	3	3	3	3	0.2353	0.2353	10.53	156.36	187	21	7.53
P60953	Cell division control protein 42 homolog OS=Homo sapiens GN=CDC42 PE=1 SV=2 - [CDC42_HUMAN]	0.1675	3	2	3	5	374600	3	2	3	2	0.1675	0.1099	6.29	68.14	191	21.2	6.55
P15144	Aminopeptidase N OS=Homo sapiens GN=ANPEP PE=1 SV=4 - [AMPN_HUMAN]	0.1406	1	14	14	30	373200	13	13	15	15	0.1324	0.1293	40.48	392.84	967	109.5	5.48
P11279	Lysosome-associated membrane glycoprotein 1 OS=Homo sapiens GN=LAMP1 PE=1 SV=3 - [LAMP1_HUMAN]	0.048	1	2	2	4	369900	2	2	2	2	0.048	0.048	4.81	54.84	417	44.9	8.75
P27348	14-3-3 protein theta OS=Homo sapiens GN=YWHAQ PE=1 SV=1 - [1433T_HUMAN]	0.1673	2	1	4	16	367800	4	4	8	8	0.1673	0.1673	21.11	226.6	245	27.7	4.78
P61981	14-3-3 protein gamma OS=Homo sapiens GN=YWHAG PE=1 SV=2 - [1433G_HUMAN]	0.17	2	2	4	12	366400	4	4	6	6	0.17	0.17	16.49	190.55	247	28.3	4.89
Q9UBI6	Guanine nucleotide-binding protein G(I)/G(S)/G(O) subunit gamma-12 OS=Homo sapiens GN=GNG12 PE=1 SV=3 - [GBG12_HUMAN]	0.5139	1	3	3	5	363200	3	2	3	2	0.5139	0.4167	6.94	45.49	72	8	8.97
P13646	Keratin, type I cytoskeletal 13 OS=Homo sapiens GN=KRT13 PE=1 SV=4 - [K1C13_HUMAN]	0.1004	10	4	5	10	358100	5	5	5	5	0.1004	0.1004	12.86	118.35	458	49.6	4.96
P31947	14-3-3 protein sigma OS=Homo sapiens GN=SFN PE=1 SV=1 - [1433S_HUMAN]	0.1734	2	2	4	12	355700	4	4	6	6	0.1734	0.1734	14.48	154.7	248	27.8	4.74
P02743	Serum amyloid P-component OS=Homo sapiens GN=APCS PE=1 SV=2 - [SAMP_HUMAN]	0.0269	1	1	1	1	352500	1		1		0.0269	0	1.89		223	25.4	6.54
P06733	Alpha-enolase OS=Homo sapiens GN=ENO1 PE=1 SV=2 - [ENOA_HUMAN]	0.1797	2	6	6	15	348100	6	5	8	7	0.1797	0.159	25.88	250.58	434	47.1	7.39
P35542	Serum amyloid A-4 protein OS=Homo sapiens GN=SAA4 PE=1 SV=2 - [SAA4_HUMAN]	0.0692	1	1	1	2	338800	1	1	1	1	0.0692	0.0692	2.78	33.1	130	14.7	9.07
P25311	Zinc-alpha-2-glycoprotein OS=Homo sapiens GN=AZGP1 PE=1 SV=2 - [ZA2G_HUMAN]	0.1846	1	4	4	8	322300	4	4	4	4	0.1846	0.1846	10.14	63.18	298	34.2	6.05
P02766	Transthyretin OS=Homo sapiens GN=TTR PE=1 SV=1 - [TTHY_HUMAN]	0.0884	1	1	1	2	319600	1	1	1	1	0.0884	0.0884	2.62	65.47	147	15.9	5.76
P02790	Hemopexin OS=Homo sapiens GN=HPX PE=1 SV=2 - [HEMO_HUMAN]	0.0844	2	4	4	8	319200	4	4	4	4	0.0844	0.0844	8.41	97.73	462	51.6	7.02
P07737	Profilin-1 OS=Homo sapiens GN=PFN1 PE=1 SV=2 - [PROF1_HUMAN]	0.4	1	4	4	8	318700	4	4	4	4	0.4	0.4	11.4	146.85	140	15	8.27
P13647	Keratin, type II cytoskeletal 5 OS=Homo sapiens GN=KRT5 PE=1 SV=3 - [K2C5_HUMAN]	0.1305	10	3	9	18	315400	9	7	10	8	0.1305	0.1169	23.4	174.12	590	62.3	7.74
P02538	Keratin, type II cytoskeletal 6A OS=Homo sapiens GN=KRT6A PE=1 SV=3 - [K2C6A_HUMAN]	0.1046	12	1	7	14	315400	7	5	8	6	0.1046	0.0904	18.24	103.66	564	60	8
Q14697	Neutral alpha-glucosidase AB OS=Homo sapiens GN=GANAB PE=1 SV=3 - [GANAB_HUMAN]	0.1282	1	10	10	19	313400	10	9	10	9	0.1282	0.1102	21.45	186.9	944	106.8	6.14
P49913	Cathelicidin antimicrobial peptide OS=Homo sapiens GN=CAMP PE=1 SV=1 - [CAMP_HUMAN]	0.2647	1	6	6	14	313200	6	6	7	7	0.2647	0.2647	15.39	152.25	170	19.3	9.41
P54108	Cysteine-rich secretory protein 3 OS=Homo sapiens GN=CRISP3 PE=1 SV=1 - [CRIS3_HUMAN]	0.1837	1	3	3	6	311700	3	3	3	3	0.1837	0.1837	9.3	69.72	245	27.6	7.8
P00751	Complement factor B OS=Homo sapiens GN=CFB PE=1 SV=2 - [CFAB_HUMAN]	0.0223	1	2	2	4	309500	2	2	2	2	0.0223	0.0223	4.53	62.37	764	85.5	7.06
P01743	Ig heavy chain V-I region HG3 OS=Homo sapiens PE=3 SV=1 - [HV102_HUMAN]	0.2222	1	2	2	3	303800	2	1	2	1	0.2222	0.094	5.68	60.63	117	12.9	8.92
P27701	CD82 antigen OS=Homo sapiens GN=CD82 PE=1 SV=1 - [CD82_HUMAN]	0.0824	1	2	2	4	299000	2	2	2	2	0.0824	0.0824	6.55	133.93	267	29.6	5.24
C9J7I0	UBAP1-MVB12-associated (UMA)-domain containing protein 1 OS=Homo sapiens GN=UMAD1 PE=3 SV=1 - [UMAD1_HUMAN]	0.2941	1	1	1	4	291600	1	1	2	2	0.2941	0.2941	6.27	43.81	102	11.2	4.26
P19075	Tetraspanin-8 OS=Homo sapiens GN=TSPAN8 PE=1 SV=1 - [TSN8_HUMAN]	0.0422	1	1	1	2	290600	1	1	1	1	0.0422	0.0422	2.2	35.66	237	26	5.6
Q06830	Peroxiredoxin-1 OS=Homo sapiens GN=PRDX1 PE=1 SV=1 - [PRDX1_HUMAN]	0.0955	1	1	2	4	288200	2	2	2	2	0.0955	0.0955	5.24	60.61	199	22.1	8.13
P12429	Annexin A3 OS=Homo sapiens GN=ANXA3 PE=1 SV=3 - [ANXA3_HUMAN]	0.257	1	7	7	17	285800	7	6	9	8	0.257	0.2291	20.63	206.47	323	36.4	5.92
O60262	Guanine nucleotide-binding protein G(I)/G(S)/G(O) subunit gamma-7 OS=Homo sapiens GN=GNG7 PE=1 SV=1 - [GBG7_HUMAN]	0.5441	1	3	3	6	283500	3	3	3	3	0.5441	0.5441	4.89	59.75	68	7.5	8.51
Q13113	PDZK1-interacting protein 1 OS=Homo sapiens GN=PDZK1IP1 PE=1 SV=1 - [PDZ1I_HUMAN]	0.2456	1	3	3	8	281000	3	3	4	4	0.2456	0.2456	11.71	109.38	114	12.2	4.83
P18085	ADP-ribosylation factor 4 OS=Homo sapiens GN=ARF4 PE=1 SV=3 - [ARF4_HUMAN]	0.15	4	1	3	6	280900	3	3	3	3	0.15	0.15	7.61	62.84	180	20.5	7.14
P18858	DNA ligase 1 OS=Homo sapiens GN=LIG1 PE=1 SV=1 - [DNLI1_HUMAN]	0.0131	1	1	1	1	277900		1		1	0	0.0131		22.6	919	101.7	5.62
Q2I0M4	Leucine-rich repeat-containing protein 26 OS=Homo sapiens GN=LRRC26 PE=1 SV=2 - [LRC26_HUMAN]	0.1078	1	3	3	6	277100	3	3	3	3	0.1078	0.1078	6.71	61.79	334	34.8	9.17
Q14624	Inter-alpha-trypsin inhibitor heavy chain H4 OS=Homo sapiens GN=ITIH4 PE=1 SV=4 - [ITIH4_HUMAN]	0.0301	1	3	3	8	275200	3	3	4	4	0.0301	0.0301	10.35	83.74	930	103.3	6.98
P84095	Rho-related GTP-binding protein RhoG OS=Homo sapiens GN=RHOG PE=1 SV=1 - [RHOG_HUMAN]	0.1257	3	1	2	4	274300	2	2	2	2	0.1257	0.1257	5.88	74.75	191	21.3	8.12
Q9NP55	BPI fold-containing family A member 1 OS=Homo sapiens GN=BPIFA1 PE=1 SV=1 - [BPIA1_HUMAN]	0.2695	1	5	5	10	268800	5	5	5	5	0.2695	0.2695	12.45	153.47	256	26.7	5.76
P02652	Apolipoprotein A-II OS=Homo sapiens GN=APOA2 PE=1 SV=1 - [APOA2_HUMAN]	0.21	1	3	3	6	261700	3	3	3	3	0.21	0.21	7.98	60.26	100	11.2	6.62
P00747	Plasminogen OS=Homo sapiens GN=PLG PE=1 SV=2 - [PLMN_HUMAN]	0.0272	1	2	2	6	260800	2	2	3	3	0.0272	0.0272	4.48	66.84	810	90.5	7.24
O00161	Synaptosomal-associated protein 23 OS=Homo sapiens GN=SNAP23 PE=1 SV=1 - [SNP23_HUMAN]	0.3223	1	6	6	11	260300	6	5	6	5	0.3223	0.237	11.73	107.43	211	23.3	5.01
Q8NFJ5	Retinoic acid-induced protein 3 OS=Homo sapiens GN=GPRC5A PE=1 SV=2 - [RAI3_HUMAN]	0.0504	1	1	1	2	260000	1	1	1	1	0.0504	0.0504	3.27	20.18	357	40.2	8.15
Q9HCY8	Protein S100-A14 OS=Homo sapiens GN=S100A14 PE=1 SV=1 - [S10AE_HUMAN]	0.5288	1	4	4	9	258300	4	4	5	4	0.5288	0.5288	15.38	153.56	104	11.7	5.24
P10599	Thioredoxin OS=Homo sapiens GN=TXN PE=1 SV=3 - [THIO_HUMAN]	0.4	1	4	4	8	255100	4	4	4	4	0.4	0.4	10.72	141.48	105	11.7	4.92
P11233	Ras-related protein Ral-A OS=Homo sapiens GN=RALA PE=1 SV=1 - [RALA_HUMAN]	0.1942	1	2	3	6	251800	3	3	3	3	0.1942	0.1942	8.98	73.87	206	23.6	7.11
P80723	Brain acid soluble protein 1 OS=Homo sapiens GN=BASP1 PE=1 SV=2 - [BASP1_HUMAN]	0.2335	1	2	2	6	244100	2	2	3	3	0.2335	0.2335	11.74	79.41	227	22.7	4.63
P00918	Carbonic anhydrase 2 OS=Homo sapiens GN=CA2 PE=1 SV=2 - [CAH2_HUMAN]	0.2692	1	5	5	10	244100	5	5	5	5	0.2692	0.2692	12.55	83.29	260	29.2	7.4
Q13183	Solute carrier family 13 member 2 OS=Homo sapiens GN=SLC13A2 PE=2 SV=1 - [S13A2_HUMAN]	0.0726	1	3	3	6	238800	3	3	3	3	0.0726	0.0726	7.44	87.93	592	64.4	7.01
P19440	Gamma-glutamyltranspeptidase 1 OS=Homo sapiens GN=GGT1 PE=1 SV=2 - [GGT1_HUMAN]	0.1265	5	6	6	14	238300	6	6	7	7	0.1265	0.1265	21.06	196.25	569	61.4	7.12
Q9BUF7	Protein crumbs homolog 3 OS=Homo sapiens GN=CRB3 PE=1 SV=3 - [CRUM3_HUMAN]	0.1417	1	1	1	2	233200	1	1	1	1	0.1417	0.1417	2.91	20.46	120	12.8	9.96
P13473	Lysosome-associated membrane glycoprotein 2 OS=Homo sapiens GN=LAMP2 PE=1 SV=2 - [LAMP2_HUMAN]	0.0195	1	1	1	2	232100	1	1	1	1	0.0195	0.0195	2.49	37.73	410	44.9	5.63
P11234	Ras-related protein Ral-B OS=Homo sapiens GN=RALB PE=1 SV=1 - [RALB_HUMAN]	0.1748	1	2	3	6	230500	3	3	3	3	0.1748	0.1748	9.81	79.7	206	23.4	6.62
P04114	Apolipoprotein B-100 OS=Homo sapiens GN=APOB PE=1 SV=2 - [APOB_HUMAN]	0.0421	1	17	17	32	224000	16	16	16	16	0.0397	0.0405	44.61	391.67	4563	515.3	7.05
P31949	Protein S100-A11 OS=Homo sapiens GN=S100A11 PE=1 SV=2 - [S10AB_HUMAN]	0.1905	1	2	2	4	222900	2	2	2	2	0.1905	0.1905	5.14	92.49	105	11.7	7.12
Q8N387	Mucin-15 OS=Homo sapiens GN=MUC15 PE=2 SV=2 - [MUC15_HUMAN]	0.0689	1	2	2	3	222700	2	1	2	1	0.0689	0.0359	1.92	20.76	334	36.3	5.08
P22079	Lactoperoxidase OS=Homo sapiens GN=LPO PE=1 SV=2 - [PERL_HUMAN]	0.1559	1	10	10	20	222100	9	9	10	10	0.1461	0.1404	22.57	164.26	712	80.2	8.62
P53708	Integrin alpha-8 OS=Homo sapiens GN=ITGA8 PE=1 SV=3 - [ITA8_HUMAN]	0.0075	1	1	1	2	221600	1	1	1	1	0.0075	0.0075	1.74	21.19	1063	117.4	5.58
Q9H4G4	Golgi-associated plant pathogenesis-related protein 1 OS=Homo sapiens GN=GLIPR2 PE=1 SV=3 - [GAPR1_HUMAN]	0.1688	1	2	2	4	221500	2	2	2	2	0.1688	0.1688	6.66	132.45	154	17.2	9.41
O00299	Chloride intracellular channel protein 1 OS=Homo sapiens GN=CLIC1 PE=1 SV=4 - [CLIC1_HUMAN]	0.0747	1	1	1	2	218300	1	1	1	1	0.0747	0.0747	3.63	50.25	241	26.9	5.17
P49006	MARCKS-related protein OS=Homo sapiens GN=MARCKSL1 PE=1 SV=2 - [MRP_HUMAN]	0.1744	1	1	1	2	218000	1	1	1	1	0.1744	0.1744	3.13	21.78	195	19.5	4.67
P07108	Acyl-CoA-binding protein OS=Homo sapiens GN=DBI PE=1 SV=2 - [ACBP_HUMAN]	0.4368	1	3	3	5	217700	2	3	2	3	0.3218	0.4368	2.25	31.61	87	10	6.57
P00450	Ceruloplasmin OS=Homo sapiens GN=CP PE=1 SV=1 - [CERU_HUMAN]	0.0376	1	3	3	6	217700	3	3	3	3	0.0376	0.0376	9.23	77.93	1065	122.1	5.72
B2RUZ4	Small integral membrane protein 1 OS=Homo sapiens GN=SMIM1 PE=1 SV=1 - [SMIM1_HUMAN]	0.2051	1	1	1	2	217300	1	1	1	1	0.2051	0.2051	2.79	59.3	78	8.7	9.03
Q96QR1	Secretoglobin family 3A member 1 OS=Homo sapiens GN=SCGB3A1 PE=1 SV=2 - [SG3A1_HUMAN]	0.1346	1	1	1	2	216900	1	1	1	1	0.1346	0.1346	3.27	52.22	104	10.1	8.32
P06703	Protein S100-A6 OS=Homo sapiens GN=S100A6 PE=1 SV=1 - [S10A6_HUMAN]	0.1667	1	2	2	4	214500	2	2	2	2	0.1667	0.1667	2.25	52.6	90	10.2	5.48
Q02809	Procollagen-lysine,2-oxoglutarate 5-dioxygenase 1 OS=Homo sapiens GN=PLOD1 PE=1 SV=2 - [PLOD1_HUMAN]	0.1045	1	6	6	11	212700	6	5	6	5	0.1045	0.0867	14.37	159.24	727	83.5	6.95
P02656	Apolipoprotein C-III OS=Homo sapiens GN=APOC3 PE=1 SV=1 - [APOC3_HUMAN]	0.1111	1	1	1	2	212500	1	1	1	1	0.1111	0.1111	2.13	27.38	99	10.8	5.41
P32119	Peroxiredoxin-2 OS=Homo sapiens GN=PRDX2 PE=1 SV=5 - [PRDX2_HUMAN]	0.1515	1	2	3	6	210600	3	3	3	3	0.1515	0.1515	7.27	81.08	198	21.9	5.97
Q96FQ6	Protein S100-A16 OS=Homo sapiens GN=S100A16 PE=1 SV=1 - [S10AG_HUMAN]	0.2427	1	2	2	6	210500	2	2	3	3	0.2427	0.2427	5.42	73.15	103	11.8	6.79
Q08431	Lactadherin OS=Homo sapiens GN=MFGE8 PE=1 SV=2 - [MFGM_HUMAN]	0.2119	1	6	6	11	209600	6	5	6	5	0.2119	0.186	16.65	110.25	387	43.1	8.15
P01042	Kininogen-1 OS=Homo sapiens GN=KNG1 PE=1 SV=2 - [KNG1_HUMAN]	0.0668	1	4	4	7	207900	4	3	4	3	0.0668	0.0528	10.2	104.88	644	71.9	6.81
P02747	Complement C1q subcomponent subunit C OS=Homo sapiens GN=C1QC PE=1 SV=3 - [C1QC_HUMAN]	0.049	1	1	1	2	203600	1	1	1	1	0.049	0.049	2.73	38.34	245	25.8	8.41
Q12913	Receptor-type tyrosine-protein phosphatase eta OS=Homo sapiens GN=PTPRJ PE=1 SV=3 - [PTPRJ_HUMAN]	0.0299	1	2	2	6	202700	2	2	3	3	0.0299	0.0299	8.16	84.81	1337	145.9	5.58
Q99732	Lipopolysaccharide-induced tumor necrosis factor-alpha factor OS=Homo sapiens GN=LITAF PE=1 SV=2 - [LITAF_HUMAN]	0.0435	1	1	1	2	197600	1	1	1	1	0.0435	0.0435	1.64	24.62	161	17.1	6.44
P0C0S5	Histone H2A.Z OS=Homo sapiens GN=H2AFZ PE=1 SV=2 - [H2AZ_HUMAN]	0.0703	15	1	1	1	193800		1		1	0	0.0703		29.32	128	13.5	10.58
P00338	L-lactate dehydrogenase A chain OS=Homo sapiens GN=LDHA PE=1 SV=2 - [LDHA_HUMAN]	0.0361	4	1	1	2	192800	1	1	1	1	0.0361	0.0361	2.88	58.62	332	36.7	8.27
O60635	Tetraspanin-1 OS=Homo sapiens GN=TSPAN1 PE=1 SV=2 - [TSN1_HUMAN]	0.0539	1	1	1	2	191900	1	1	1	1	0.0539	0.0539	3.04	81.86	241	26.3	5.25
Q08188	Protein-glutamine gamma-glutamyltransferase E OS=Homo sapiens GN=TGM3 PE=1 SV=4 - [TGM3_HUMAN]	0.1688	1	8	8	19	191300	8	8	10	9	0.1688	0.1688	19.11	149.17	693	76.6	5.86
P14174	Macrophage migration inhibitory factor OS=Homo sapiens GN=MIF PE=1 SV=4 - [MIF_HUMAN]	0.0783	1	1	1	2	191100	1	1	1	1	0.0783	0.0783	2.64	27.75	115	12.5	7.88
P01011	Alpha-1-antichymotrypsin OS=Homo sapiens GN=SERPINA3 PE=1 SV=2 - [AACT_HUMAN]	0.0496	1	2	2	4	186100	2	2	2	2	0.0496	0.0496	7	94.12	423	47.6	5.52
P19827	Inter-alpha-trypsin inhibitor heavy chain H1 OS=Homo sapiens GN=ITIH1 PE=1 SV=3 - [ITIH1_HUMAN]	0.045	1	3	3	6	181300	3	3	3	3	0.045	0.045	10.25	119.98	911	101.3	6.79
P04003	C4b-binding protein alpha chain OS=Homo sapiens GN=C4BPA PE=1 SV=2 - [C4BPA_HUMAN]	0.0302	1	2	2	4	180900	2	2	2	2	0.0302	0.0302	5.18	55.35	597	67	7.3
Q13438	Protein OS-9 OS=Homo sapiens GN=OS9 PE=1 SV=1 - [OS9_HUMAN]	0.1124	1	4	4	8	180500	4	4	4	4	0.1124	0.1124	9.1	38.91	667	75.5	4.87
O15393	Transmembrane protease serine 2 OS=Homo sapiens GN=TMPRSS2 PE=1 SV=3 - [TMPS2_HUMAN]	0.0305	1	1	1	2	180300	1	1	1	1	0.0305	0.0305	3.67	62.63	492	53.8	7.81
Q13421	Mesothelin OS=Homo sapiens GN=MSLN PE=1 SV=2 - [MSLN_HUMAN]	0.1079	1	5	5	10	177500	5	5	5	5	0.1079	0.1079	12.9	150.44	630	68.9	6.38
Q13162	Peroxiredoxin-4 OS=Homo sapiens GN=PRDX4 PE=1 SV=1 - [PRDX4_HUMAN]	0.0775	1	2	2	4	173700	2	2	2	2	0.0775	0.0775	5.61	77.98	271	30.5	6.29
P07360	Complement component C8 gamma chain OS=Homo sapiens GN=C8G PE=1 SV=3 - [CO8G_HUMAN]	0.1337	1	2	2	3	172400	1	2	1	2	0.0743	0.1337	4.3	77.02	202	22.3	8.31
Q5VSP4	Putative lipocalin 1-like protein 1 OS=Homo sapiens GN=LCN1P1 PE=5 SV=1 - [LC1L1_HUMAN]	0.0679	2	1	1	2	171200	1	1	1	1	0.0679	0.0679	2.83	50.83	162	17.9	5
Q13217	DnaJ homolog subfamily C member 3 OS=Homo sapiens GN=DNAJC3 PE=1 SV=1 - [DNJC3_HUMAN]	0.1091	1	5	5	12	170900	5	5	6	6	0.1091	0.1091	13.88	92.85	504	57.5	6.15
Q99584	Protein S100-A13 OS=Homo sapiens GN=S100A13 PE=1 SV=1 - [S10AD_HUMAN]	0.1122	1	1	1	2	170900	1	1	1	1	0.1122	0.1122	2.76	41.17	98	11.5	6.16
Q92485	Acid sphingomyelinase-like phosphodiesterase 3b OS=Homo sapiens GN=SMPDL3B PE=2 SV=2 - [ASM3B_HUMAN]	0.0835	1	3	3	6	170800	3	3	3	3	0.0835	0.0835	8.89	89.82	455	50.8	5.64
Q9BXJ4	Complement C1q tumor necrosis factor-related protein 3 OS=Homo sapiens GN=C1QTNF3 PE=1 SV=1 - [C1QT3_HUMAN]	0.2195	1	3	3	8	168100	3	3	4	4	0.2195	0.2195	5.19	44.43	246	27	6.52
O15162	Phospholipid scramblase 1 OS=Homo sapiens GN=PLSCR1 PE=1 SV=1 - [PLS1_HUMAN]	0.0409	1	1	1	2	167500	1	1	1	1	0.0409	0.0409	4.22	58.18	318	35	4.94
P52565	Rho GDP-dissociation inhibitor 1 OS=Homo sapiens GN=ARHGDIA PE=1 SV=3 - [GDIR1_HUMAN]	0.0735	1	1	1	2	167300	1	1	1	1	0.0735	0.0735	2.95	42.06	204	23.2	5.11
Q02818	Nucleobindin-1 OS=Homo sapiens GN=NUCB1 PE=1 SV=4 - [NUCB1_HUMAN]	0.1063	2	4	6	10	167200	5	5	5	5	0.102	0.0846	9.29	93.29	461	53.8	5.25
P60981	Destrin OS=Homo sapiens GN=DSTN PE=1 SV=3 - [DEST_HUMAN]	0.1818	1	3	3	7	165800	2	3	3	4	0.1455	0.1818	6.01	101.97	165	18.5	7.85
P62491	Ras-related protein Rab-11A OS=Homo sapiens GN=RAB11A PE=1 SV=3 - [RB11A_HUMAN]	0.1389	2	3	3	6	165600	3	3	3	3	0.1389	0.1389	6.72	70.52	216	24.4	6.57
Q9Y696	Chloride intracellular channel protein 4 OS=Homo sapiens GN=CLIC4 PE=1 SV=4 - [CLIC4_HUMAN]	0.1107	1	2	2	6	165500	2	2	3	3	0.1107	0.1107	8.71	94.03	253	28.8	5.59
O75674	TOM1-like protein 1 OS=Homo sapiens GN=TOM1L1 PE=1 SV=2 - [TM1L1_HUMAN]	0.0567	1	1	1	1	164600	1		1		0.0567		2.21		476	53	5.24
P05546	Heparin cofactor 2 OS=Homo sapiens GN=SERPIND1 PE=1 SV=3 - [HEP2_HUMAN]	0.0501	1	3	3	6	163600	3	3	3	3	0.0501	0.0501	4.95	52.84	499	57	6.9
P63218	Guanine nucleotide-binding protein G(I)/G(S)/G(O) subunit gamma-5 OS=Homo sapiens GN=GNG5 PE=1 SV=3 - [GBG5_HUMAN]	0.2353	1	2	2	4	161200	2	2	2	2	0.2353	0.2353	4.37	79.44	68	7.3	9.85
P81605	Dermcidin OS=Homo sapiens GN=DCD PE=1 SV=2 - [DCD_HUMAN]	0.1	1	1	1	2	160800	1	1	1	1	0.1	0.1	3.25	42.73	110	11.3	6.54
P0C0L4	Complement C4-A OS=Homo sapiens GN=C4A PE=1 SV=2 - [CO4A_HUMAN]	0.0384	2	7	7	14	159400	7	7	7	7	0.0384	0.0384	14.7	100.27	1744	192.7	7.08
Q9BV40	Vesicle-associated membrane protein 8 OS=Homo sapiens GN=VAMP8 PE=1 SV=1 - [VAMP8_HUMAN]	0.14	1	1	1	2	158800	1	1	1	1	0.14	0.14	3.21	42.11	100	11.4	7.34
P06312	Ig kappa chain V-IV region (Fragment) OS=Homo sapiens GN=IGKV4-1 PE=4 SV=1 - [KV401_HUMAN]	0.1736	4	1	2	4	158600	2	2	2	2	0.1736	0.1736	5.76	69.89	121	13.4	5.25
P07237	Protein disulfide-isomerase OS=Homo sapiens GN=P4HB PE=1 SV=3 - [PDIA1_HUMAN]	0.185	1	9	9	17	157500	8	9	8	9	0.1634	0.185	21.4	163.75	508	57.1	4.87
P23284	Peptidyl-prolyl cis-trans isomerase B OS=Homo sapiens GN=PPIB PE=1 SV=2 - [PPIB_HUMAN]	0.0602	1	1	1	2	157400	1	1	1	1	0.0602	0.0602	3.69	64.58	216	23.7	9.41
P01625	Ig kappa chain V-IV region Len OS=Homo sapiens PE=1 SV=2 - [KV402_HUMAN]	0.2368	2	1	2	4	156100	2	2	2	2	0.2368	0.2368	6.2	83.42	114	12.6	7.93
P38606	V-type proton ATPase catalytic subunit A OS=Homo sapiens GN=ATP6V1A PE=1 SV=2 - [VATA_HUMAN]	0.0389	1	2	2	4	154800	2	2	2	2	0.0389	0.0389	6.1	76.93	617	68.3	5.52
P01019	Angiotensinogen OS=Homo sapiens GN=AGT PE=1 SV=1 - [ANGT_HUMAN]	0.0474	1	2	2	6	154000	2	2	3	3	0.0474	0.0474	8.31	77.6	485	53.1	6.32
Q04609	Glutamate carboxypeptidase 2 OS=Homo sapiens GN=FOLH1 PE=1 SV=1 - [FOLH1_HUMAN]	0.116	3	8	8	18	153500	8	6	10	8	0.116	0.0987	25.24	181.31	750	84.3	6.98
P09211	Glutathione S-transferase P OS=Homo sapiens GN=GSTP1 PE=1 SV=2 - [GSTP1_HUMAN]	0.3048	1	4	4	8	153300	4	3	5	3	0.3048	0.2095	12.31	66.73	210	23.3	5.64
P30044	Peroxiredoxin-5, mitochondrial OS=Homo sapiens GN=PRDX5 PE=1 SV=4 - [PRDX5_HUMAN]	0.1402	1	3	3	6	152700	3	3	3	3	0.1402	0.1402	7.3	53.58	214	22.1	8.7
Q9H1C7	Cysteine-rich and transmembrane domain-containing protein 1 OS=Homo sapiens GN=CYSTM1 PE=1 SV=1 - [CYTM1_HUMAN]	0.1031	1	1	1	2	151400	1	1	1	1	0.1031	0.1031	2.87	50.76	97	10.6	4.32
Q9BUL8	Programmed cell death protein 10 OS=Homo sapiens GN=PDCD10 PE=1 SV=1 - [PDC10_HUMAN]	0.0849	1	2	2	4	151000	2	2	2	2	0.0849	0.0849	2.92	56.18	212	24.7	8.19
Q9H173	Nucleotide exchange factor SIL1 OS=Homo sapiens GN=SIL1 PE=1 SV=1 - [SIL1_HUMAN]	0.0542	1	2	2	4	149600	2	2	2	2	0.0542	0.0542	7.12	90.54	461	52.1	5.36
P04196	Histidine-rich glycoprotein OS=Homo sapiens GN=HRG PE=1 SV=1 - [HRG_HUMAN]	0.08	1	4	4	8	148500	4	4	4	4	0.08	0.08	10	82.54	525	59.5	7.5
Q14210	Lymphocyte antigen 6D OS=Homo sapiens GN=LY6D PE=1 SV=1 - [LY6D_HUMAN]	0.3438	1	2	2	4	147500	2	2	2	2	0.3438	0.3438	4.46	36.6	128	13.3	8.21
O75348	V-type proton ATPase subunit G 1 OS=Homo sapiens GN=ATP6V1G1 PE=1 SV=3 - [VATG1_HUMAN]	0.0932	1	1	1	2	146700	1	1	1	1	0.0932	0.0932	3.65	60.57	118	13.7	8.79
Q53GD3	Choline transporter-like protein 4 OS=Homo sapiens GN=SLC44A4 PE=2 SV=2 - [CTL4_HUMAN]	0.0394	1	2	2	4	146600	2	2	2	2	0.0394	0.0394	7.89	92.58	710	79.2	8.59
P43652	Afamin OS=Homo sapiens GN=AFM PE=1 SV=1 - [AFAM_HUMAN]	0.0434	1	4	4	5	144200	4	1	4	1	0.0434	0.0117	8.69	26.66	599	69	5.9
Q99828	Calcium and integrin-binding protein 1 OS=Homo sapiens GN=CIB1 PE=1 SV=4 - [CIB1_HUMAN]	0.2356	1	4	4	10	144000	4	4	5	5	0.2356	0.2356	13.27	159.29	191	21.7	4.78
O00592	Podocalyxin OS=Homo sapiens GN=PODXL PE=1 SV=2 - [PODXL_HUMAN]	0.0233	1	1	1	2	141100	1	1	1	1	0.0233	0.0233	2.06	28.64	558	58.6	5.49
Q8N271	Prominin-2 OS=Homo sapiens GN=PROM2 PE=1 SV=1 - [PROM2_HUMAN]	0.0875	1	6	6	12	138900	6	6	6	6	0.0875	0.0875	17.57	188.42	834	91.8	6.15
Q96RF0	Sorting nexin-18 OS=Homo sapiens GN=SNX18 PE=1 SV=2 - [SNX18_HUMAN]	0.0159	1	1	1	2	137200	1	1	1	1	0.0159	0.0159	1.96	34.42	628	68.9	5.68
P02774	Vitamin D-binding protein OS=Homo sapiens GN=GC PE=1 SV=1 - [VTDB_HUMAN]	0.0232	1	1	1	2	136900	1	1	1	1	0.0232	0.0232	2.85	51.1	474	52.9	5.54
P02679	Fibrinogen gamma chain OS=Homo sapiens GN=FGG PE=1 SV=3 - [FIBG_HUMAN]	0.0728	1	2	2	5	136800	2	2	3	2	0.0728	0.0728	8.22	43.47	453	51.5	5.62
Q8N5I2	Arrestin domain-containing protein 1 OS=Homo sapiens GN=ARRDC1 PE=1 SV=1 - [ARRD1_HUMAN]	0.1155	1	4	4	10	136000	4	4	5	5	0.1155	0.1155	14.14	124.68	433	46	7.02
P26572	Alpha-1,3-mannosyl-glycoprotein 2-beta-N-acetylglucosaminyltransferase OS=Homo sapiens GN=MGAT1 PE=1 SV=2 - [MGAT1_HUMAN]	0.0494	1	2	2	4	136000	2	2	2	2	0.0494	0.0494	5.61	46.51	445	50.8	9.16
P27105	Erythrocyte band 7 integral membrane protein OS=Homo sapiens GN=STOM PE=1 SV=3 - [STOM_HUMAN]	0.0833	1	2	2	4	135900	2	2	2	2	0.0833	0.0833	6.98	123.08	288	31.7	7.88
P50395	Rab GDP dissociation inhibitor beta OS=Homo sapiens GN=GDI2 PE=1 SV=2 - [GDIB_HUMAN]	0.0427	2	1	1	2	135700	1	1	1	1	0.0427	0.0427	2.73	17.39	445	50.6	6.47
P19013	Keratin, type II cytoskeletal 4 OS=Homo sapiens GN=KRT4 PE=1 SV=4 - [K2C4_HUMAN]	0.1236	5	5	6	11	134700	6	5	6	5	0.1236	0.1105	16.54	125.02	534	57.2	6.61
P02746	Complement C1q subcomponent subunit B OS=Homo sapiens GN=C1QB PE=1 SV=3 - [C1QB_HUMAN]	0.0553	1	1	1	2	134500	1	1	1	1	0.0553	0.0553	3.08	68.37	253	26.7	8.63
P15309	Prostatic acid phosphatase OS=Homo sapiens GN=ACPP PE=1 SV=3 - [PPAP_HUMAN]	0.057	1	2	2	4	133100	2	2	2	2	0.057	0.057	3.66	18.74	386	44.5	6.24
P32926	Desmoglein-3 OS=Homo sapiens GN=DSG3 PE=1 SV=2 - [DSG3_HUMAN]	0.022	1	1	1	2	132900	1	1	1	1	0.022	0.022	3.31	40.64	999	107.5	5
Q969P0	Immunoglobulin superfamily member 8 OS=Homo sapiens GN=IGSF8 PE=1 SV=1 - [IGSF8_HUMAN]	0.0392	1	2	2	4	132800	2	2	2	2	0.0392	0.0392	4.8	64.89	613	65	8
P14618	Pyruvate kinase PKM OS=Homo sapiens GN=PKM PE=1 SV=4 - [KPYM_HUMAN]	0.1638	1	6	6	12	131600	6	6	6	6	0.1638	0.1638	19.24	201.59	531	57.9	7.84
Q6NXT2	Histone H3.3C OS=Homo sapiens GN=H3F3C PE=1 SV=3 - [H3C_HUMAN]	0.0519	5	1	1	1	130500	1		1		0.0519	0	2.11		135	15.2	11.11
P60660	Myosin light polypeptide 6 OS=Homo sapiens GN=MYL6 PE=1 SV=2 - [MYL6_HUMAN]	0.1391	2	2	2	4	130400	2	2	2	2	0.1391	0.1391	5.35	73.24	151	16.9	4.65
P01771	Ig heavy chain V-III region HIL OS=Homo sapiens PE=1 SV=1 - [HV310_HUMAN]	0.0909	1	1	1	2	129700	1	1	1	1	0.0909	0.0909	2.8	64.48	121	13.6	9.36
P06727	Apolipoprotein A-IV OS=Homo sapiens GN=APOA4 PE=1 SV=3 - [APOA4_HUMAN]	0.0278	1	2	2	4	129500	2	2	2	2	0.0278	0.0278	2.28	41.05	396	45.4	5.38
P05164	Myeloperoxidase OS=Homo sapiens GN=MPO PE=1 SV=1 - [PERM_HUMAN]	0.0497	1	3	3	6	129500	3	3	3	3	0.0497	0.0497	8.63	134.18	745	83.8	8.97
Q9UEF7	Klotho OS=Homo sapiens GN=KL PE=1 SV=2 - [KLOT_HUMAN]	0.0109	1	1	1	1	122500	1		1		0.0109		0		1012	116.1	7.97
P45877	Peptidyl-prolyl cis-trans isomerase C OS=Homo sapiens GN=PPIC PE=1 SV=1 - [PPIC_HUMAN]	0.0613	1	1	1	2	122400	1	1	1	1	0.0613	0.0613	3.16	62.71	212	22.7	8.4
P16070	CD44 antigen OS=Homo sapiens GN=CD44 PE=1 SV=3 - [CD44_HUMAN]	0.0445	1	3	3	6	120800	3	3	3	3	0.0445	0.0445	5.29	90.42	742	81.5	5.33
P01714	Ig lambda chain V-III region SH OS=Homo sapiens PE=1 SV=1 - [LV301_HUMAN]	0.0833	1	1	1	2	117000	1	1	1	1	0.0833	0.0833	2.36	49.42	108	11.4	6.52
Q15599	Na(+)/H(+) exchange regulatory cofactor NHE-RF2 OS=Homo sapiens GN=SLC9A3R2 PE=1 SV=2 - [NHRF2_HUMAN]	0.0386	1	1	1	2	116100	1	1	1	1	0.0386	0.0386	3.58	75.29	337	37.4	7.93
P68104	Elongation factor 1-alpha 1 OS=Homo sapiens GN=EEF1A1 PE=1 SV=1 - [EF1A1_HUMAN]	0.0628	3	3	3	5	114500	3	2	3	2	0.0628	0.0498	7.77	92.6	462	50.1	9.01
P62070	Ras-related protein R-Ras2 OS=Homo sapiens GN=RRAS2 PE=1 SV=1 - [RRAS2_HUMAN]	0.1373	1	1	2	4	113000	2	2	2	2	0.1373	0.1373	6.09	91.87	204	23.4	6.01
P27482	Calmodulin-like protein 3 OS=Homo sapiens GN=CALML3 PE=1 SV=2 - [CALL3_HUMAN]	0.0805	1	1	1	2	112800	1	1	1	1	0.0805	0.0805	2.23	38.21	149	16.9	4.42
Q86X29	Lipolysis-stimulated lipoprotein receptor OS=Homo sapiens GN=LSR PE=1 SV=4 - [LSR_HUMAN]	0.0401	1	2	2	4	112100	2	2	2	2	0.0401	0.0401	6.58	70.1	649	71.4	7.97
P01008	Antithrombin-III OS=Homo sapiens GN=SERPINC1 PE=1 SV=1 - [ANT3_HUMAN]	0.0259	1	1	1	2	111300	1	1	1	1	0.0259	0.0259	2.47	55.77	464	52.6	6.71
P05155	Plasma protease C1 inhibitor OS=Homo sapiens GN=SERPING1 PE=1 SV=2 - [IC1_HUMAN]	0.036	1	2	2	2	108800	2		2		0.036		0		500	55.1	6.55
P30041	Peroxiredoxin-6 OS=Homo sapiens GN=PRDX6 PE=1 SV=3 - [PRDX6_HUMAN]	0.0938	1	2	2	4	108700	2	2	2	2	0.0938	0.0938	4.42	65.95	224	25	6.38
Q8IZP9	Adhesion G-protein coupled receptor G2 OS=Homo sapiens GN=ADGRG2 PE=1 SV=2 - [AGRG2_HUMAN]	0.0315	1	3	3	8	107600	3	3	4	4	0.0315	0.0315	10	97.1	1017	111.5	7.55
Q8IVI9	Nostrin OS=Homo sapiens GN=NOSTRIN PE=1 SV=2 - [NOSTN_HUMAN]	0.1522	1	6	6	12	107600	6	6	6	6	0.1522	0.1522	12.62	127.81	506	57.6	8.97
P08603	Complement factor H OS=Homo sapiens GN=CFH PE=1 SV=4 - [CFAH_HUMAN]	0.0236	2	3	3	5	106200	2	3	2	3	0.0154	0.0236	4.56	79.4	1231	139	6.61
Q5TFQ8	Signal-regulatory protein beta-1 isoform 3 OS=Homo sapiens GN=SIRPB1 PE=1 SV=1 - [SIRBL_HUMAN]	0.0628	3	2	2	4	105600	2	2	2	2	0.0628	0.0628	5.06	42.34	398	43.3	7.83
P51993	Alpha-(1,3)-fucosyltransferase 6 OS=Homo sapiens GN=FUT6 PE=1 SV=1 - [FUT6_HUMAN]	0.1588	3	4	4	7	104600	3	4	3	4	0.1198	0.1588	9.06	74.25	359	41.8	8.68
Q96EY5	Multivesicular body subunit 12A OS=Homo sapiens GN=MVB12A PE=1 SV=1 - [MB12A_HUMAN]	0.1172	1	2	2	4	104500	2	2	2	2	0.1172	0.1172	5.41	42.75	273	28.8	8.91
P04792	Heat shock protein beta-1 OS=Homo sapiens GN=HSPB1 PE=1 SV=2 - [HSPB1_HUMAN]	0.0488	1	1	1	2	104000	1	1	1	1	0.0488	0.0488	3.64	56.93	205	22.8	6.4
O75340	Programmed cell death protein 6 OS=Homo sapiens GN=PDCD6 PE=1 SV=1 - [PDCD6_HUMAN]	0.3037	1	5	5	12	103500	5	5	6	6	0.3037	0.3037	12.26	79.04	191	21.9	5.4
P68363	Tubulin alpha-1B chain OS=Homo sapiens GN=TUBA1B PE=1 SV=1 - [TBA1B_HUMAN]	0.1131	7	3	3	5	102900	3	2	3	2	0.1131	0.0843	9.75	73.23	451	50.1	5.06
P00734	Prothrombin OS=Homo sapiens GN=F2 PE=1 SV=2 - [THRB_HUMAN]	0.0096	1	1	1	2	100700	1	1	1	1	0.0096	0.0096	1.87	29.44	622	70	5.9
Q8IY42	Uncharacterized protein C4orf19 OS=Homo sapiens GN=C4orf19 PE=1 SV=1 - [CD019_HUMAN]	0.0287	1	1	1	2	100500	1	1	1	1	0.0287	0.0287	2.47	28	314	33.7	4.51
P08238	Heat shock protein HSP 90-beta OS=Homo sapiens GN=HSP90AB1 PE=1 SV=4 - [HS90B_HUMAN]	0.0456	5	3	3	6	99250	3	3	3	3	0.0456	0.0456	7.24	68.27	724	83.2	5.03
Q9HBJ7	Ubiquitin carboxyl-terminal hydrolase 29 OS=Homo sapiens GN=USP29 PE=2 SV=1 - [UBP29_HUMAN]	0.0206	1	1	1	1	98980	1		1		0.0206		3.04		922	104.1	5.91
P04156	Major prion protein OS=Homo sapiens GN=PRNP PE=1 SV=1 - [PRIO_HUMAN]	0.0791	1	2	2	3	97950	1	2	1	2	0.0474	0.0791	3.31	74.67	253	27.6	9
Q9Y6E0	Serine/threonine-protein kinase 24 OS=Homo sapiens GN=STK24 PE=1 SV=1 - [STK24_HUMAN]	0.0293	1	1	1	1	97350	1		1		0.0293		0		443	49.3	5.69
O43291	Kunitz-type protease inhibitor 2 OS=Homo sapiens GN=SPINT2 PE=1 SV=2 - [SPIT2_HUMAN]	0.1111	1	2	2	4	97280	2	2	2	2	0.1111	0.1111	6.46	115.83	252	28.2	8.29
O60637	Tetraspanin-3 OS=Homo sapiens GN=TSPAN3 PE=2 SV=1 - [TSN3_HUMAN]	0.0277	1	1	1	2	94660	1	1	1	1	0.0277	0.0277	1.89	30.12	253	28	5.81
P09758	Tumor-associated calcium signal transducer 2 OS=Homo sapiens GN=TACSTD2 PE=1 SV=3 - [TACD2_HUMAN]	0.1362	1	3	3	6	94610	3	3	3	3	0.1362	0.1362	8.31	98.08	323	35.7	8.87
Q8N474	Secreted frizzled-related protein 1 OS=Homo sapiens GN=SFRP1 PE=1 SV=1 - [SFRP1_HUMAN]	0.1146	1	3	3	6	94400	3	3	3	3	0.1146	0.1146	5.73	21.35	314	35.4	8.85
P07602	Prosaposin OS=Homo sapiens GN=PSAP PE=1 SV=2 - [SAP_HUMAN]	0.0534	1	3	3	5	94210	2	3	2	3	0.0363	0.0534	3.07	40.54	524	58.1	5.17
P50148	Guanine nucleotide-binding protein G(q) subunit alpha OS=Homo sapiens GN=GNAQ PE=1 SV=4 - [GNAQ_HUMAN]	0.078	1	2	2	2	93990	2		2		0.078		5.06		359	42.1	5.68
P01031	Complement C5 OS=Homo sapiens GN=C5 PE=1 SV=4 - [CO5_HUMAN]	0.0042	1	1	1	1	93720	1		1		0.0042		2.11		1676	188.2	6.52
Q9H0E2	Toll-interacting protein OS=Homo sapiens GN=TOLLIP PE=1 SV=1 - [TOLIP_HUMAN]	0.0511	1	1	1	2	93190	1	1	1	1	0.0511	0.0511	2.2	26.81	274	30.3	5.97
P68871	Hemoglobin subunit beta OS=Homo sapiens GN=HBB PE=1 SV=2 - [HBB_HUMAN]	0.3469	5	4	4	7	93120	4	3	4	3	0.3469	0.2789	9.91	52.48	147	16	7.28
P36543	V-type proton ATPase subunit E 1 OS=Homo sapiens GN=ATP6V1E1 PE=1 SV=1 - [VATE1_HUMAN]	0.0398	2	1	1	2	93120	1	1	1	1	0.0398	0.0398	2.36	34.01	226	26.1	8
P04632	Calpain small subunit 1 OS=Homo sapiens GN=CAPNS1 PE=1 SV=1 - [CPNS1_HUMAN]	0.0485	1	1	1	2	92290	1	1	1	1	0.0485	0.0485	2.96	44.44	268	28.3	5.2
O95479	GDH/6PGL endoplasmic bifunctional protein OS=Homo sapiens GN=H6PD PE=1 SV=2 - [G6PE_HUMAN]	0.0265	1	2	2	4	91570	2	2	2	2	0.0265	0.0265	5.96	84.94	791	88.8	7.3
P10301	Ras-related protein R-Ras OS=Homo sapiens GN=RRAS PE=1 SV=1 - [RRAS_HUMAN]	0.1284	1	1	2	4	89850	2	2	2	2	0.1284	0.1284	7.25	70.3	218	23.5	6.93
P51149	Ras-related protein Rab-7a OS=Homo sapiens GN=RAB7A PE=1 SV=1 - [RAB7A_HUMAN]	0.0628	1	1	1	4	89510	1	1	2	2	0.0628	0.0628	5.15	25.5	207	23.5	6.7
P55058	Phospholipid transfer protein OS=Homo sapiens GN=PLTP PE=1 SV=1 - [PLTP_HUMAN]	0.0385	1	2	2	4	89040	2	2	2	2	0.0385	0.0385	5.51	80.83	493	54.7	7.01
P06396	Gelsolin OS=Homo sapiens GN=GSN PE=1 SV=1 - [GELS_HUMAN]	0.078	1	4	4	8	87790	4	4	4	4	0.078	0.078	11	49.87	782	85.6	6.28
Q8TED4	Sugar phosphate exchanger 2 OS=Homo sapiens GN=SLC37A2 PE=2 SV=2 - [SPX2_HUMAN]	0.0719	1	3	3	6	86910	2	2	3	3	0.0539	0.0499	8.84	61.92	501	54.4	6.81
P80188	Neutrophil gelatinase-associated lipocalin OS=Homo sapiens GN=LCN2 PE=1 SV=2 - [NGAL_HUMAN]	0.1616	1	2	2	4	86450	2	2	2	2	0.1616	0.1616	6.42	48.91	198	22.6	8.91
P23528	Cofilin-1 OS=Homo sapiens GN=CFL1 PE=1 SV=3 - [COF1_HUMAN]	0.2048	1	2	2	7	86440	2	2	4	3	0.2048	0.2048	11.14	87.96	166	18.5	8.09
P50995	Annexin A11 OS=Homo sapiens GN=ANXA11 PE=1 SV=1 - [ANX11_HUMAN]	0.0396	1	2	2	4	85680	2	2	2	2	0.0396	0.0396	5.03	85	505	54.4	7.65
P47756	F-actin-capping protein subunit beta OS=Homo sapiens GN=CAPZB PE=1 SV=4 - [CAPZB_HUMAN]	0.0866	1	2	2	4	84390	2	2	2	2	0.0866	0.0866	4.73	61.39	277	31.3	5.59
O75083	WD repeat-containing protein 1 OS=Homo sapiens GN=WDR1 PE=1 SV=4 - [WDR1_HUMAN]	0.0264	1	1	1	1	84370	1		1		0.0264		1.79		606	66.2	6.65
P62805	Histone H4 OS=Homo sapiens GN=HIST1H4A PE=1 SV=2 - [H4_HUMAN]	0.0777	1	1	1	2	83670	1	1	1	1	0.0777	0.0777	2.83	46.28	103	11.4	11.36
Q99497	Protein deglycase DJ-1 OS=Homo sapiens GN=PARK7 PE=1 SV=2 - [PARK7_HUMAN]	0.0794	1	1	1	2	82910	1	1	1	1	0.0794	0.0794	2.12	26.55	189	19.9	6.79
P60174	Triosephosphate isomerase OS=Homo sapiens GN=TPI1 PE=1 SV=3 - [TPIS_HUMAN]	0.1399	1	3	3	6	80980	3	3	3	3	0.1399	0.1399	10.05	162.52	286	30.8	5.92
P40925	Malate dehydrogenase, cytoplasmic OS=Homo sapiens GN=MDH1 PE=1 SV=4 - [MDHC_HUMAN]	0.0359	1	1	1	1	80260	1		1		0.0359		1.9		334	36.4	7.36
Q9NRA1	Platelet-derived growth factor C OS=Homo sapiens GN=PDGFC PE=1 SV=2 - [PDGFC_HUMAN]	0.087	1	2	2	4	80230	2	2	2	2	0.087	0.087	7.25	61.03	345	39	6.14
P02675	Fibrinogen beta chain OS=Homo sapiens GN=FGB PE=1 SV=2 - [FIBB_HUMAN]	0.0265	1	1	1	2	78600	1	1	1	1	0.0265	0.0265	2.04	60.96	491	55.9	8.27
P01903	HLA class II histocompatibility antigen, DR alpha chain OS=Homo sapiens GN=HLA-DRA PE=1 SV=1 - [DRA_HUMAN]	0.0472	2	1	1	2	77820	1	1	1	1	0.0472	0.0472	3.18	47.32	254	28.6	5
O00159	Unconventional myosin-Ic OS=Homo sapiens GN=MYO1C PE=1 SV=4 - [MYO1C_HUMAN]	0.0141	1	1	1	2	76330	1	1	1	1	0.0141	0.0141	2.88	43.23	1063	121.6	9.41
Q9UKS6	Protein kinase C and casein kinase substrate in neurons protein 3 OS=Homo sapiens GN=PACSIN3 PE=1 SV=2 - [PACN3_HUMAN]	0.0259	1	1	1	2	74570	1	1	1	1	0.0259	0.0259	3.25	66.17	424	48.5	6.18
Q14118	Dystroglycan OS=Homo sapiens GN=DAG1 PE=1 SV=2 - [DAG1_HUMAN]	0.0179	1	1	1	2	73700	1	1	1	1	0.0179	0.0179	3.41	41.56	895	97.4	8.56
P30408	Transmembrane 4 L6 family member 1 OS=Homo sapiens GN=TM4SF1 PE=1 SV=1 - [T4S1_HUMAN]	0.0446	1	1	1	2	73500	1	1	1	1	0.0446	0.0446	1.6	34.47	202	21.6	4.98
Q05707	Collagen alpha-1(XIV) chain OS=Homo sapiens GN=COL14A1 PE=1 SV=3 - [COEA1_HUMAN]	0.0278	1	5	5	9	71700	5	4	5	4	0.0278	0.0228	11.95	79.6	1796	193.4	5.3
O00391	Sulfhydryl oxidase 1 OS=Homo sapiens GN=QSOX1 PE=1 SV=3 - [QSOX1_HUMAN]	0.0562	1	3	3	5	66560	3	2	3	2	0.0562	0.0388	5.1	44.33	747	82.5	8.92
Q01469	Fatty acid-binding protein, epidermal OS=Homo sapiens GN=FABP5 PE=1 SV=3 - [FABP5_HUMAN]	0.1037	1	1	1	2	65620	1	1	1	1	0.1037	0.1037	3.17	52.97	135	15.2	7.01
Q9Y4L1	Hypoxia up-regulated protein 1 OS=Homo sapiens GN=HYOU1 PE=1 SV=1 - [HYOU1_HUMAN]	0.036	1	3	3	5	64500	3	2	3	2	0.036	0.021	7.34	57.83	999	111.3	5.22
Q13277	Syntaxin-3 OS=Homo sapiens GN=STX3 PE=1 SV=3 - [STX3_HUMAN]	0.0277	1	1	1	2	62940	1	1	1	1	0.0277	0.0277	2.46	32.01	289	33.1	5.44
P20073	Annexin A7 OS=Homo sapiens GN=ANXA7 PE=1 SV=3 - [ANXA7_HUMAN]	0.0758	1	3	3	5	62570	3	2	3	2	0.0758	0.0574	7.72	87.26	488	52.7	5.68
Q14515	SPARC-like protein 1 OS=Homo sapiens GN=SPARCL1 PE=1 SV=2 - [SPRL1_HUMAN]	0.0723	1	4	4	10	62320	4	4	5	5	0.0723	0.0723	8.28	73.31	664	75.2	4.81
Q15833	Syntaxin-binding protein 2 OS=Homo sapiens GN=STXBP2 PE=1 SV=2 - [STXB2_HUMAN]	0.0169	1	1	1	2	60040	1	1	1	1	0.0169	0.0169	2.3	48.25	593	66.4	6.55
P59998	Actin-related protein 2/3 complex subunit 4 OS=Homo sapiens GN=ARPC4 PE=1 SV=3 - [ARPC4_HUMAN]	0.0655	1	1	1	2	59800	1	1	1	1	0.0655	0.0655	2.64	35.81	168	19.7	8.43
Q02413	Desmoglein-1 OS=Homo sapiens GN=DSG1 PE=1 SV=2 - [DSG1_HUMAN]	0.0133	1	1	1	2	57340	1	1	1	1	0.0133	0.0133	3.4	39.3	1049	113.7	5.03
Q08722	Leukocyte surface antigen CD47 OS=Homo sapiens GN=CD47 PE=1 SV=1 - [CD47_HUMAN]	0.0248	1	1	1	1	56540		1		1	0	0.0248		29.3	323	35.2	7.21
P02748	Complement component C9 OS=Homo sapiens GN=C9 PE=1 SV=2 - [CO9_HUMAN]	0.0197	1	1	1	2	53760	1	1	1	1	0.0197	0.0197	2	16.43	559	63.1	5.59
P13726	Tissue factor OS=Homo sapiens GN=F3 PE=1 SV=1 - [TF_HUMAN]	0.0576	1	1	1	2	53440	1	1	1	1	0.0576	0.0576	3.26	37.69	295	33	7.03
Q9UJJ9	N-acetylglucosamine-1-phosphotransferase subunit gamma OS=Homo sapiens GN=GNPTG PE=1 SV=1 - [GNPTG_HUMAN]	0.0656	1	1	1	2	50710	1	1	1	1	0.0656	0.0656	2.24	25.37	305	34	6.95
Q9BRK5	45 kDa calcium-binding protein OS=Homo sapiens GN=SDF4 PE=1 SV=1 - [CAB45_HUMAN]	0.0359	1	1	1	1	50390	1		1		0.0359		2.92		362	41.8	4.86
P00558	Phosphoglycerate kinase 1 OS=Homo sapiens GN=PGK1 PE=1 SV=3 - [PGK1_HUMAN]	0.0839	1	2	2	6	49050	2	2	3	3	0.0839	0.0839	8.75	95.85	417	44.6	8.1
Q9Y5Z0	Beta-secretase 2 OS=Homo sapiens GN=BACE2 PE=1 SV=1 - [BACE2_HUMAN]	0.0212	1	1	1	2	46780	1	1	1	1	0.0212	0.0212	2.69	45.76	518	56.1	5.15
O75131	Copine-3 OS=Homo sapiens GN=CPNE3 PE=1 SV=1 - [CPNE3_HUMAN]	0.0168	8	1	1	2	45320	1	1	1	1	0.0168	0.0168	2.6	26.78	537	60.1	5.85
P08133	Annexin A6 OS=Homo sapiens GN=ANXA6 PE=1 SV=3 - [ANXA6_HUMAN]	0.0386	1	2	2	4	39690	2	2	2	2	0.0386	0.0386	2.63	61.06	673	75.8	5.6
Q92743	Serine protease HTRA1 OS=Homo sapiens GN=HTRA1 PE=1 SV=1 - [HTRA1_HUMAN]	0.0292	1	1	1	2	39610	1	1	1	1	0.0292	0.0292	2.6	52.07	480	51.3	7.83
Q8WXI7	Mucin-16 OS=Homo sapiens GN=MUC16 PE=1 SV=2 - [MUC16_HUMAN]	0.0004	1	1	1	2	35860	1	1	1	1	0.0004	0.0004	2.07	35.03	22152	2351.2	6
Q9Y4I1	Unconventional myosin-Va OS=Homo sapiens GN=MYO5A PE=1 SV=2 - [MYO5A_HUMAN]	0.0038	2	1	1	2	35020	1	1	1	1	0.0038	0.0038	0	34.2	1855	215.3	8.48
P05186	Alkaline phosphatase, tissue-nonspecific isozyme OS=Homo sapiens GN=ALPL PE=1 SV=4 - [PPBT_HUMAN]	0.0477	1	2	2	4	33430	2	2	2	2	0.0477	0.0477	4.88	57.31	524	57.3	6.67
P07948	Tyrosine-protein kinase Lyn OS=Homo sapiens GN=LYN PE=1 SV=3 - [LYN_HUMAN]	0.0195	2	1	1	2	33080	1	1	1	1	0.0195	0.0195	2.58	35.01	512	58.5	7.11
P04217	Alpha-1B-glycoprotein OS=Homo sapiens GN=A1BG PE=1 SV=4 - [A1BG_HUMAN]	0.0343	1	1	1	4	27360	1	1	2	2	0.0343	0.0343	3.9	29.41	495	54.2	5.86
P23297	Protein S100-A1 OS=Homo sapiens GN=S100A1 PE=1 SV=2 - [S10A1_HUMAN]	0.1596	1	1	1	4	25250	1	1	2	2	0.1596	0.1596	6.75	74.92	94	10.5	4.5
Q5SGD2	Protein phosphatase 1L OS=Homo sapiens GN=PPM1L PE=1 SV=1 - [PPM1L_HUMAN]	0.0361	1	1	1	2	24180	1	1	1	1	0.0361	0.0361	3.39	60.31	360	41	5.87
Q9Y5K6	CD2-associated protein OS=Homo sapiens GN=CD2AP PE=1 SV=1 - [CD2AP_HUMAN]	0.0141	1	1	1	1	23650	1		1		0.0141		1.62		639	71.4	6.4
P15259	Phosphoglycerate mutase 2 OS=Homo sapiens GN=PGAM2 PE=1 SV=3 - [PGAM2_HUMAN]	0.0553	3	1	1	2	22760	1		2		0.0553		1.98		253	28.7	8.88
O75874	Isocitrate dehydrogenase [NADP] cytoplasmic OS=Homo sapiens GN=IDH1 PE=1 SV=2 - [IDHC_HUMAN]	0.0314	1	1	1	2	22730	1	1	1	1	0.0314	0.0314	1.65	22.09	414	46.6	7.01
Q7Z614	Sorting nexin-20 OS=Homo sapiens GN=SNX20 PE=1 SV=1 - [SNX20_HUMAN]	0.0222	1	1	1	1	21410		1		1	0	0.0222		22.48	316	36.2	8.65
Q15758	Neutral amino acid transporter B(0) OS=Homo sapiens GN=SLC1A5 PE=1 SV=2 - [AAAT_HUMAN]	0.0203	1	1	1	2	19300	1	1	1	1	0.0203	0.0203	2.53	29.32	541	56.6	5.48
P02794	Ferritin heavy chain OS=Homo sapiens GN=FTH1 PE=1 SV=2 - [FRIH_HUMAN]	0.071	1	1	1	1	18220	1		1		0.071		0		183	21.2	5.55
Q9Y624	Junctional adhesion molecule A OS=Homo sapiens GN=F11R PE=1 SV=1 - [JAM1_HUMAN]	0.0268	1	1	1	2	18150	1	1	1	1	0.0268	0.0268	2.13	30.38	299	32.6	7.9
P31997	Carcinoembryonic antigen-related cell adhesion molecule 8 OS=Homo sapiens GN=CEACAM8 PE=1 SV=2 - [CEAM8_HUMAN]	0.0458	1	1	1	2	16320	1	1	1	1	0.0458	0.0458	2.57	32.07	349	38.1	7.39
P35579	Myosin-9 OS=Homo sapiens GN=MYH9 PE=1 SV=4 - [MYH9_HUMAN]	0.023	1	2	2	4	15510	2	2	2	2	0.023	0.023	2.32	23.51	1960	226.4	5.6
Q6UWP8	Suprabasin OS=Homo sapiens GN=SBSN PE=1 SV=2 - [SBSN_HUMAN]	0.1525	1	2	2	2	10260	2		2		0.1525		2.06		590	60.5	7.01
P07947	Tyrosine-protein kinase Yes OS=Homo sapiens GN=YES1 PE=1 SV=3 - [YES_HUMAN]	0.0221	1	1	1	1	5667	1		1		0.0221		2.21		543	60.8	6.74
P02771	Alpha-fetoprotein OS=Homo sapiens GN=AFP PE=1 SV=1 - [FETA_HUMAN]	0.0164	1	1	1	2	0	1	1	1	1	0.0164	0.0164	2.05	26.57	609	68.6	5.68
P29992	Guanine nucleotide-binding protein subunit alpha-11 OS=Homo sapiens GN=GNA11 PE=1 SV=2 - [GNA11_HUMAN]	0.0362	1	1	1	2	0	1	1	1	1	0.0362	0.0362	2.47	28.73	359	42.1	5.69
P15313	V-type proton ATPase subunit B, kidney isoform OS=Homo sapiens GN=ATP6V1B1 PE=1 SV=3 - [VATB1_HUMAN]	0.0136	1	1	1	2	0	1	1	1	1	0.0136	0.0136	1.88	22.5	513	56.8	5.66
Q9P2E9	Ribosome-binding protein 1 OS=Homo sapiens GN=RRBP1 PE=1 SV=4 - [RRBP1_HUMAN]	0.0092	1	1	1	1	0	1		1		0.0092		0		1410	152.4	8.6

## Sheet: Fr7 (Upward)
Accession	Description	Sum(Coverage)	Sum(# Proteins)	Sum(# Unique Peptides)	Sum(# Peptides)	Sum(# PSMs)	Area	# Peptides A10	# Peptides A6	# PSM A10	# PSM A6	Coverage A10	Coverage A6	Score A10	Score A6	# AAs	MW [kDa]	calc. pI
Q9UGM3	Deleted in malignant brain tumors 1 protein OS=Homo sapiens GN=DMBT1 PE=1 SV=2 - [DMBT1_HUMAN]	0.4322	1	32	32	828	797400000	30	31	418	410	0.4269	0.4322	1331.97	13830.5	2413	260.6	5.44
P02768	Serum albumin OS=Homo sapiens GN=ALB PE=1 SV=2 - [ALBU_HUMAN]	0.5468	1	35	35	123	103800000	33	35	61	62	0.5337	0.5468	180.91	1756.8	609	69.3	6.28
P01834	Ig kappa chain C region OS=Homo sapiens GN=IGKC PE=1 SV=1 - [IGKC_HUMAN]	0.8208	1	7	7	87	49650000	7	7	45	42	0.8208	0.8208	139.39	1090.89	106	11.6	5.87
P01876	Ig alpha-1 chain C region OS=Homo sapiens GN=IGHA1 PE=1 SV=2 - [IGHA1_HUMAN]	0.4731	1	5	13	97	48740000	13	13	48	49	0.4731	0.4731	133.88	1079.42	353	37.6	6.51
P01877	Ig alpha-2 chain C region OS=Homo sapiens GN=IGHA2 PE=1 SV=3 - [IGHA2_HUMAN]	0.4647	1	3	11	82	45180000	11	11	41	41	0.4647	0.4647	115.57	922.88	340	36.5	6.1
P07477	Trypsin-1 OS=Homo sapiens GN=PRSS1 PE=1 SV=1 - [TRY1_HUMAN]	0.0405	1	1	1	6	35650000	1	1	3	3	0.0405	0.0405	8.41	135.21	247	26.5	6.51
P01871	Ig mu chain C region OS=Homo sapiens GN=IGHM PE=1 SV=3 - [IGHM_HUMAN]	0.427	2	17	17	103	29460000	17	16	51	52	0.427	0.4093	129.5	1427.36	452	49.3	6.77
P01833	Polymeric immunoglobulin receptor OS=Homo sapiens GN=PIGR PE=1 SV=4 - [PIGR_HUMAN]	0.4188	1	27	27	106	23450000	25	27	52	54	0.411	0.4188	173.05	1596.39	764	83.2	5.74
P0CG05	Ig lambda-2 chain C regions OS=Homo sapiens GN=IGLC2 PE=1 SV=1 - [LAC2_HUMAN]	0.5566	4	2	4	41	19960000	4	4	21	20	0.5566	0.5566	61.06	559.29	106	11.3	7.24
P01591	Immunoglobulin J chain OS=Homo sapiens GN=JCHAIN PE=1 SV=4 - [IGJ_HUMAN]	0.4906	1	8	8	28	16470000	8	8	15	13	0.4906	0.4906	32.31	242.37	159	18.1	5.24
B9A064	Immunoglobulin lambda-like polypeptide 5 OS=Homo sapiens GN=IGLL5 PE=2 SV=2 - [IGLL5_HUMAN]	0.2664	2	2	4	44	14960000	4	4	22	22	0.2664	0.2664	58.09	540.05	214	23	8.84
P01857	Ig gamma-1 chain C region OS=Homo sapiens GN=IGHG1 PE=1 SV=1 - [IGHG1_HUMAN]	0.3091	1	4	7	37	14050000	7	7	19	18	0.3091	0.3091	45.35	328.72	330	36.1	8.19
Q9HC84	Mucin-5B OS=Homo sapiens GN=MUC5B PE=1 SV=3 - [MUC5B_HUMAN]	0.1512	3	65	65	191	11950000	61	63	94	97	0.1465	0.1489	279.89	2934.95	5762	596	6.64
P01597	Ig kappa chain V-I region DEE OS=Homo sapiens PE=1 SV=1 - [KV105_HUMAN]	0.1667	7	1	2	6	11690000	1	2	2	4	0.1667	0.1667	9.41	246.86	108	11.7	9.36
P01766	Ig heavy chain V-III region BRO OS=Homo sapiens PE=1 SV=1 - [HV305_HUMAN]	0.25	2	1	2	10	8160000	2	2	5	5	0.25	0.25	19.31	245.34	120	13.2	6.57
P04745	Alpha-amylase 1 OS=Homo sapiens GN=AMY1A PE=1 SV=2 - [AMY1_HUMAN]	0.499	3	21	21	66	8148000	19	20	33	33	0.4853	0.4834	90.84	906.38	511	57.7	6.93
P01610	Ig kappa chain V-I region WEA OS=Homo sapiens PE=1 SV=1 - [KV118_HUMAN]	0.3056	7	1	2	6	6025000	2	2	3	3	0.3056	0.3056	10.84	161.51	108	11.8	8.91
P01608	Ig kappa chain V-I region Roy OS=Homo sapiens PE=1 SV=1 - [KV116_HUMAN]	0.2407	7	1	2	6	5983000	2	2	3	3	0.2407	0.2407	7.28	142.47	108	11.8	5.36
P01609	Ig kappa chain V-I region Scw OS=Homo sapiens PE=1 SV=1 - [KV117_HUMAN]	0.2778	7	1	2	6	5908000	2	2	3	3	0.2778	0.2778	10.43	176.97	108	11.8	6
Q96DA0	Zymogen granule protein 16 homolog B OS=Homo sapiens GN=ZG16B PE=1 SV=3 - [ZG16B_HUMAN]	0.2885	1	5	5	12	4739000	5	5	6	6	0.2885	0.2885	17.33	262.94	208	22.7	7.39
P01619	Ig kappa chain V-III region B6 OS=Homo sapiens PE=1 SV=1 - [KV301_HUMAN]	0.1667	1	1	2	4	4698000		2		4		0.1667		163.41	108	11.6	9.25
P01617	Ig kappa chain V-II region TEW OS=Homo sapiens PE=1 SV=1 - [KV204_HUMAN]	0.3274	3	1	2	6	4530000	2	2	3	3	0.3274	0.3274	8.93	71.89	113	12.3	6
P00738	Haptoglobin OS=Homo sapiens GN=HP PE=1 SV=1 - [HPT_HUMAN]	0.2315	2	8	8	18	3914000	8	8	9	9	0.2315	0.2315	24.3	183.57	406	45.2	6.58
P12273	Prolactin-inducible protein OS=Homo sapiens GN=PIP PE=1 SV=1 - [PIP_HUMAN]	0.5685	1	7	7	18	3694000	7	7	9	9	0.5685	0.5685	30.91	311.03	146	16.6	8.05
P06310	Ig kappa chain V-II region RPMI 6410 OS=Homo sapiens PE=4 SV=1 - [KV206_HUMAN]	0.1504	3	1	2	4	3577000	2	2	2	2	0.1504	0.1504	6.12	70.47	133	14.7	9.25
P01616	Ig kappa chain V-II region MIL OS=Homo sapiens PE=1 SV=1 - [KV203_HUMAN]	0.3304	3	1	2	5	3467000	1	2	2	3	0.2143	0.3304	3.23	84.27	112	12	9.29
P01009	Alpha-1-antitrypsin OS=Homo sapiens GN=SERPINA1 PE=1 SV=3 - [A1AT_HUMAN]	0.1722	1	7	7	21	3446000	7	6	11	10	0.1722	0.1483	26.7	257.29	418	46.7	5.59
P13987	CD59 glycoprotein OS=Homo sapiens GN=CD59 PE=1 SV=1 - [CD59_HUMAN]	0.25	1	4	4	12	3357000	4	4	6	6	0.25	0.25	19.15	182.16	128	14.2	6.48
P01765	Ig heavy chain V-III region TIL OS=Homo sapiens PE=1 SV=1 - [HV304_HUMAN]	0.2609	3	1	2	10	3274000	2	2	5	5	0.2609	0.2609	18.14	246.9	115	12.3	9.13
P01620	Ig kappa chain V-III region SIE OS=Homo sapiens PE=1 SV=1 - [KV302_HUMAN]	0.3945	6	2	3	11	2945000	3	3	7	4	0.3945	0.3945	23.41	241.57	109	11.8	8.48
P01023	Alpha-2-macroglobulin OS=Homo sapiens GN=A2M PE=1 SV=3 - [A2MG_HUMAN]	0.1906	2	22	22	49	2885000	20	21	24	25	0.1784	0.1839	61.74	580.22	1474	163.2	6.46
P01779	Ig heavy chain V-III region TUR OS=Homo sapiens PE=1 SV=1 - [HV318_HUMAN]	0.2672	4	1	2	10	2634000	2	2	5	5	0.2672	0.2672	17.46	215.34	116	12.4	9.73
Q96DR5	BPI fold-containing family A member 2 OS=Homo sapiens GN=BPIFA2 PE=1 SV=2 - [BPIA2_HUMAN]	0.3815	1	10	10	24	2535000	10	10	12	12	0.3815	0.3815	25.01	261.57	249	27	5.59
P01859	Ig gamma-2 chain C region OS=Homo sapiens GN=IGHG2 PE=1 SV=2 - [IGHG2_HUMAN]	0.3129	1	3	7	20	2288000	7	7	10	10	0.3129	0.3129	26.69	230.15	326	35.9	7.59
P01598	Ig kappa chain V-I region EU OS=Homo sapiens PE=1 SV=1 - [KV106_HUMAN]	0.2685	2	1	2	12	2137000	2	2	6	6	0.2685	0.2685	20.8	256.62	108	11.8	8.44
P04433	Ig kappa chain V-III region VG (Fragment) OS=Homo sapiens PE=1 SV=1 - [KV309_HUMAN]	0.0783	1	1	1	2	2063000	1	1	1	1	0.0783	0.0783	2.47	38.99	115	12.6	4.96
P23280	Carbonic anhydrase 6 OS=Homo sapiens GN=CA6 PE=1 SV=3 - [CAH6_HUMAN]	0.1721	1	5	5	16	1984000	5	5	8	8	0.1721	0.1721	24.87	327.62	308	35.3	7.02
P01861	Ig gamma-4 chain C region OS=Homo sapiens GN=IGHG4 PE=1 SV=1 - [IGHG4_HUMAN]	0.2232	1	1	6	19	1940000	6	6	10	9	0.2232	0.2232	18.18	151.01	327	35.9	7.36
P01763	Ig heavy chain V-III region WEA OS=Homo sapiens PE=1 SV=1 - [HV302_HUMAN]	0.2632	1	1	2	7	1898000	2	2	4	3	0.2632	0.2632	10.64	88.22	114	12.2	8.5
P21926	CD9 antigen OS=Homo sapiens GN=CD9 PE=1 SV=4 - [CD9_HUMAN]	0.0439	1	1	1	2	1866000	1	1	1	1	0.0439	0.0439	3.16	45.1	228	25.4	7.15
P01717	Ig lambda chain V-IV region Hil OS=Homo sapiens PE=1 SV=1 - [LV403_HUMAN]	0.1776	1	1	1	4	1846000	1	1	2	2	0.1776	0.1776	6.23	80.36	107	11.5	6.51
P02751	Fibronectin OS=Homo sapiens GN=FN1 PE=1 SV=4 - [FINC_HUMAN]	0.0109	1	3	3	6	1763000	2	3	3	3	0.008	0.0109	6.29	39.53	2386	262.5	5.71
P01611	Ig kappa chain V-I region Wes OS=Homo sapiens PE=1 SV=1 - [KV119_HUMAN]	0.1667	1	1	1	4	1536000	1	1	2	2	0.1667	0.1667	7.45	82.51	108	11.6	7.28
Q08380	Galectin-3-binding protein OS=Homo sapiens GN=LGALS3BP PE=1 SV=1 - [LG3BP_HUMAN]	0.2991	1	14	14	33	1525000	14	13	17	16	0.2991	0.2667	43.76	460.4	585	65.3	5.27
P80748	Ig lambda chain V-III region LOI OS=Homo sapiens PE=1 SV=1 - [LV302_HUMAN]	0.2162	1	2	2	4	1477000	2	2	2	2	0.2162	0.2162	6.37	122.97	111	11.9	5.08
P01768	Ig heavy chain V-III region CAM OS=Homo sapiens PE=1 SV=1 - [HV307_HUMAN]	0.2377	1	2	3	3	1360000		3		3		0.2377		123.14	122	13.7	9.63
P01024	Complement C3 OS=Homo sapiens GN=C3 PE=1 SV=2 - [CO3_HUMAN]	0.1521	1	24	24	48	1343000	22	24	23	25	0.1425	0.1521	58.54	491.72	1663	187	6.4
P04207	Ig kappa chain V-III region CLL OS=Homo sapiens PE=4 SV=2 - [KV308_HUMAN]	0.1938	4	2	2	4	1284000	2	2	2	2	0.1938	0.1938	4.28	41.94	129	14.3	8.51
O43490	Prominin-1 OS=Homo sapiens GN=PROM1 PE=1 SV=1 - [PROM1_HUMAN]	0.2254	1	13	13	42	1267000	12	13	21	21	0.215	0.2254	49.62	440.55	865	97.1	7.27
P04264	Keratin, type II cytoskeletal 1 OS=Homo sapiens GN=KRT1 PE=1 SV=6 - [K2C1_HUMAN]	0.427	1	21	24	55	1255000	22	23	27	28	0.413	0.4255	79.65	905.65	644	66	8.12
P01769	Ig heavy chain V-III region GA OS=Homo sapiens PE=1 SV=1 - [HV308_HUMAN]	0.1557	1	1	1	1	1173000		1		1		0.1557		21.9	122	13.2	9.77
P04211	Ig lambda chain V region 4A OS=Homo sapiens PE=4 SV=1 - [LV001_HUMAN]	0.0769	1	1	1	2	1136000	1	1	1	1	0.0769	0.0769	2.24	37.04	117	12.4	7.03
P01781	Ig heavy chain V-III region GAL OS=Homo sapiens PE=1 SV=1 - [HV320_HUMAN]	0.2672	1	3	3	11	1101000	3	3	6	5	0.2672	0.2672	18.71	223.79	116	12.7	8.48
P01037	Cystatin-SN OS=Homo sapiens GN=CST1 PE=1 SV=3 - [CYTN_HUMAN]	0.4397	2	2	4	13	1087000	4	4	7	6	0.4397	0.4397	16.74	136.41	141	16.4	7.21
P01767	Ig heavy chain V-III region BUT OS=Homo sapiens PE=1 SV=1 - [HV306_HUMAN]	0.3565	1	2	3	8	1081000	3	3	3	5	0.3565	0.3565	8.02	149.44	115	12.4	9.25
P02787	Serotransferrin OS=Homo sapiens GN=TF PE=1 SV=3 - [TRFE_HUMAN]	0.1476	1	9	9	17	1042000	9	8	9	8	0.1476	0.1347	26.68	253.46	698	77	7.12
P69905	Hemoglobin subunit alpha OS=Homo sapiens GN=HBA1 PE=1 SV=2 - [HBA_HUMAN]	0.0634	1	1	1	2	1039000	1	1	1	1	0.0634	0.0634	2.33	29.77	142	15.2	8.68
P60709	Actin, cytoplasmic 1 OS=Homo sapiens GN=ACTB PE=1 SV=1 - [ACTB_HUMAN]	0.3627	8	5	11	22	1035000	8	11	9	13	0.296	0.3627	25.53	284.76	375	41.7	5.48
P02766	Transthyretin OS=Homo sapiens GN=TTR PE=1 SV=1 - [TTHY_HUMAN]	0.0884	1	1	1	4	1031000	1	1	2	2	0.0884	0.0884	3.03	57.94	147	15.9	5.76
P04208	Ig lambda chain V-I region WAH OS=Homo sapiens PE=1 SV=1 - [LV106_HUMAN]	0.1193	2	1	1	2	988900	1	1	1	1	0.1193	0.1193	3.22	56.92	109	11.7	6.54
P01743	Ig heavy chain V-I region HG3 OS=Homo sapiens PE=3 SV=1 - [HV102_HUMAN]	0.094	1	1	1	2	982400	1	1	1	1	0.094	0.094	3.97	64.11	117	12.9	8.92
P35527	Keratin, type I cytoskeletal 9 OS=Homo sapiens GN=KRT9 PE=1 SV=3 - [K1C9_HUMAN]	0.26	1	13	13	34	937800	13	13	18	16	0.26	0.26	48.99	618.19	623	62	5.24
P01036	Cystatin-S OS=Homo sapiens GN=CST4 PE=1 SV=3 - [CYTS_HUMAN]	0.4397	2	2	4	9	922300	4	4	5	4	0.4397	0.4397	12.2	123.13	141	16.2	5.02
P35908	Keratin, type II cytoskeletal 2 epidermal OS=Homo sapiens GN=KRT2 PE=1 SV=2 - [K22E_HUMAN]	0.1158	8	2	7	14	908000	7	7	7	7	0.1158	0.1158	19.97	191.34	639	65.4	8
P06331	Ig heavy chain V-II region ARH-77 OS=Homo sapiens PE=4 SV=1 - [HV209_HUMAN]	0.1712	1	1	2	12	832000	2	2	6	6	0.1712	0.1712	16.08	174.92	146	16.2	8.28
P06702	Protein S100-A9 OS=Homo sapiens GN=S100A9 PE=1 SV=1 - [S10A9_HUMAN]	0.5	1	5	5	15	796700	4	5	7	8	0.4912	0.5	22.54	145.74	114	13.2	6.13
P02765	Alpha-2-HS-glycoprotein OS=Homo sapiens GN=AHSG PE=1 SV=1 - [FETUA_HUMAN]	0.1117	1	2	2	4	782500	2	2	2	2	0.1117	0.1117	9.85	118.7	367	39.3	5.72
P10909	Clusterin OS=Homo sapiens GN=CLU PE=1 SV=1 - [CLUS_HUMAN]	0.2361	1	8	8	15	779500	8	7	8	7	0.2361	0.2205	25.23	271.52	449	52.5	6.27
Q9Y6R7	IgGFc-binding protein OS=Homo sapiens GN=FCGBP PE=1 SV=3 - [FCGBP_HUMAN]	0.1863	1	49	49	110	756600	47	49	54	56	0.185	0.1863	148.01	1442.24	5405	571.6	5.34
Q66K66	Transmembrane protein 198 OS=Homo sapiens GN=TMEM198 PE=1 SV=1 - [TM198_HUMAN]	0.025	1	1	1	4	745900	1	1	2	2	0.025	0.025	3.8	72.64	360	39.4	9.92
P02647	Apolipoprotein A-I OS=Homo sapiens GN=APOA1 PE=1 SV=1 - [APOA1_HUMAN]	0.2959	1	8	8	19	739400	8	7	10	9	0.2959	0.2921	22.55	232.83	267	30.8	5.76
P02790	Hemopexin OS=Homo sapiens GN=HPX PE=1 SV=2 - [HEMO_HUMAN]	0.1104	2	5	5	14	731900	5	5	7	7	0.1104	0.1104	13.42	136.8	462	51.6	7.02
P01625	Ig kappa chain V-IV region Len OS=Homo sapiens PE=1 SV=2 - [KV402_HUMAN]	0.3684	2	1	3	12	723200	3	3	6	6	0.3684	0.3684	19.83	189.14	114	12.6	7.93
P01825	Ig heavy chain V-II region NEWM OS=Homo sapiens PE=1 SV=1 - [HV207_HUMAN]	0.188	1	1	2	7	715900	1	2	3	4	0.1368	0.188	9.84	153.9	117	12.8	7.08
P61626	Lysozyme C OS=Homo sapiens GN=LYZ PE=1 SV=1 - [LYSC_HUMAN]	0.3716	1	4	4	8	657400	4	4	4	4	0.3716	0.3716	8.97	128.91	148	16.5	9.16
Q9NZH0	G-protein coupled receptor family C group 5 member B OS=Homo sapiens GN=GPRC5B PE=2 SV=2 - [GPC5B_HUMAN]	0.129	1	3	3	7	620900	3	2	4	3	0.129	0.0596	8.79	118.42	403	44.8	8.24
P0CG48	Polyubiquitin-C OS=Homo sapiens GN=UBC PE=1 SV=3 - [UBC_HUMAN]	0.5255	4	4	4	7	609500	3	4	3	4	0.4467	0.5255	7.32	60.04	685	77	7.66
O00560	Syntenin-1 OS=Homo sapiens GN=SDCBP PE=1 SV=1 - [SDCB1_HUMAN]	0.1745	1	3	3	8	599300	3	3	4	4	0.1745	0.1745	15.15	124.02	298	32.4	7.53
Q07654	Trefoil factor 3 OS=Homo sapiens GN=TFF3 PE=1 SV=1 - [TFF3_HUMAN]	0.25	1	3	3	13	592700	2	3	6	7	0.1625	0.25	15.47	68.32	80	8.6	5.92
P59665	Neutrophil defensin 1 OS=Homo sapiens GN=DEFA1 PE=1 SV=1 - [DEF1_HUMAN]	0.1915	2	2	2	4	548900	2	2	2	2	0.1915	0.1915	5.25	73.64	94	10.2	6.99
P01613	Ig kappa chain V-I region Ni OS=Homo sapiens PE=1 SV=1 - [KV121_HUMAN]	0.3036	1	2	2	6	538100	2	2	3	3	0.3036	0.3036	12.91	124.11	112	12.2	5.36
P13646	Keratin, type I cytoskeletal 13 OS=Homo sapiens GN=KRT13 PE=1 SV=4 - [K1C13_HUMAN]	0.2904	19	11	15	30	537800	15	14	16	14	0.2904	0.2751	42.9	382.72	458	49.6	4.96
P63267	Actin, gamma-enteric smooth muscle OS=Homo sapiens GN=ACTG2 PE=1 SV=1 - [ACTH_HUMAN]	0.2207	4	1	7	14	529500	5	7	6	8	0.1702	0.2207	17.38	203.76	376	41.8	5.48
P28325	Cystatin-D OS=Homo sapiens GN=CST5 PE=1 SV=1 - [CYTD_HUMAN]	0.2042	1	2	2	3	527600	2	1	2	1	0.2042	0.1056	3.2	65.9	142	16.1	7.17
P08174	Complement decay-accelerating factor OS=Homo sapiens GN=CD55 PE=1 SV=4 - [DAF_HUMAN]	0.1444	1	5	5	12	518200	5	5	6	6	0.1444	0.1444	13.07	169.8	381	41.4	7.59
P13645	Keratin, type I cytoskeletal 10 OS=Homo sapiens GN=KRT10 PE=1 SV=6 - [K1C10_HUMAN]	0.238	12	11	13	33	517400	13	12	17	16	0.238	0.2346	50.64	609.56	584	58.8	5.21
P01702	Ig lambda chain V-I region NIG-64 OS=Homo sapiens PE=1 SV=1 - [LV104_HUMAN]	0.0721	2	1	1	1	498000		1		1		0.0721		23.73	111	11.4	4.89
P55064	Aquaporin-5 OS=Homo sapiens GN=AQP5 PE=1 SV=1 - [AQP5_HUMAN]	0.1245	1	3	3	5	495000	3	2	3	2	0.1245	0.0642	6.4	47.57	265	28.3	8.62
P19823	Inter-alpha-trypsin inhibitor heavy chain H2 OS=Homo sapiens GN=ITIH2 PE=1 SV=2 - [ITIH2_HUMAN]	0.1025	1	8	8	20	491700	8	8	10	10	0.1025	0.1025	29	249.29	946	106.4	6.86
P15328	Folate receptor alpha OS=Homo sapiens GN=FOLR1 PE=1 SV=3 - [FOLR1_HUMAN]	0.2296	1	5	5	12	482800	5	5	6	6	0.2296	0.2296	16.45	146.02	257	29.8	7.97
P06312	Ig kappa chain V-IV region (Fragment) OS=Homo sapiens GN=IGKV4-1 PE=4 SV=1 - [KV401_HUMAN]	0.2975	4	1	3	6	463500	3	3	3	3	0.2975	0.2975	8.17	100.78	121	13.4	5.25
P00450	Ceruloplasmin OS=Homo sapiens GN=CP PE=1 SV=1 - [CERU_HUMAN]	0.0376	1	3	3	8	460800	3	3	4	4	0.0376	0.0376	10.69	91.47	1065	122.1	5.72
P0C0L4	Complement C4-A OS=Homo sapiens GN=C4A PE=1 SV=2 - [CO4A_HUMAN]	0.0786	2	12	12	27	455900	11	11	13	14	0.0745	0.0734	31.98	290.12	1744	192.7	7.08
P02533	Keratin, type I cytoskeletal 14 OS=Homo sapiens GN=KRT14 PE=1 SV=4 - [K1C14_HUMAN]	0.1292	12	1	6	15	435100	6	6	8	7	0.1292	0.1292	23	207.11	472	51.5	5.16
P01602	Ig heavy chain V-I region 5 (Fragment) OS=Homo sapiens GN=IGKV1-5 PE=4 SV=2 - [KV110_HUMAN]	0.2479	1	1	2	4	428600	2	2	2	2	0.2479	0.2479	3.19	49.87	117	12.8	8.28
P27487	Dipeptidyl peptidase 4 OS=Homo sapiens GN=DPP4 PE=1 SV=2 - [DPP4_HUMAN]	0.1319	1	9	9	19	409500	9	9	9	10	0.1319	0.1319	22.64	248.47	766	88.2	6.04
P05109	Protein S100-A8 OS=Homo sapiens GN=S100A8 PE=1 SV=1 - [S10A8_HUMAN]	0.2366	1	2	2	6	405800	2	2	3	3	0.2366	0.2366	8.8	97.46	93	10.8	7.03
P04430	Ig kappa chain V-I region BAN OS=Homo sapiens PE=1 SV=1 - [KV122_HUMAN]	0.1667	1	1	1	4	368700	1	1	2	2	0.1667	0.1667	7.46	117.53	108	11.8	8.44
P01011	Alpha-1-antichymotrypsin OS=Homo sapiens GN=SERPINA3 PE=1 SV=2 - [AACT_HUMAN]	0.0496	1	2	2	4	354200	2	2	2	2	0.0496	0.0496	6.03	119.37	423	47.6	5.52
P13647	Keratin, type II cytoskeletal 5 OS=Homo sapiens GN=KRT5 PE=1 SV=3 - [K2C5_HUMAN]	0.1475	11	5	9	18	351200	9	9	9	9	0.1475	0.1475	23.77	225.29	590	62.3	7.74
Q9H9H4	Vacuolar protein sorting-associated protein 37B OS=Homo sapiens GN=VPS37B PE=1 SV=1 - [VP37B_HUMAN]	0.0386	1	1	1	2	299700	1	1	1	1	0.0386	0.0386	2.41	31.13	285	31.3	7.34
Q8WUM4	Programmed cell death 6-interacting protein OS=Homo sapiens GN=PDCD6IP PE=1 SV=1 - [PDC6I_HUMAN]	0.1797	1	13	13	26	293200	12	12	13	13	0.1705	0.1705	25.68	285.94	868	96	6.52
P01714	Ig lambda chain V-III region SH OS=Homo sapiens PE=1 SV=1 - [LV301_HUMAN]	0.25	1	2	2	4	288800	2	2	2	2	0.25	0.25	7.21	133.93	108	11.4	6.52
P35542	Serum amyloid A-4 protein OS=Homo sapiens GN=SAA4 PE=1 SV=2 - [SAA4_HUMAN]	0.0692	1	1	1	2	288700	1	1	1	1	0.0692	0.0692	2.85	37.74	130	14.7	9.07
Q6P5S2	Protein LEG1 homolog OS=Homo sapiens GN=LEG1 PE=1 SV=2 - [LEG1H_HUMAN]	0.0909	1	3	3	6	278700	3	3	3	3	0.0909	0.0909	2.28	50.73	330	37.9	6.15
P04114	Apolipoprotein B-100 OS=Homo sapiens GN=APOB PE=1 SV=2 - [APOB_HUMAN]	0.0353	1	14	14	26	268400	13	13	13	13	0.0333	0.0329	26.7	200.36	4563	515.3	7.05
P02774	Vitamin D-binding protein OS=Homo sapiens GN=GC PE=1 SV=1 - [VTDB_HUMAN]	0.0232	1	1	1	2	265300	1	1	1	1	0.0232	0.0232	2.94	57.43	474	52.9	5.54
Q8TDL5	BPI fold-containing family B member 1 OS=Homo sapiens GN=BPIFB1 PE=1 SV=1 - [BPIB1_HUMAN]	0.062	1	2	2	4	251700	2	2	2	2	0.062	0.062	6.24	87.74	484	52.4	7.23
P02743	Serum amyloid P-component OS=Homo sapiens GN=APCS PE=1 SV=2 - [SAMP_HUMAN]	0.0269	1	1	1	2	249500	1	1	1	1	0.0269	0.0269	1.81	25.14	223	25.4	6.54
P04275	von Willebrand factor OS=Homo sapiens GN=VWF PE=1 SV=4 - [VWF_HUMAN]	0.0089	1	2	2	4	248700	2	2	2	2	0.0089	0.0089	5.43	91.21	2813	309.1	5.48
P02679	Fibrinogen gamma chain OS=Homo sapiens GN=FGG PE=1 SV=3 - [FIBG_HUMAN]	0.0993	1	3	3	8	248100	3	3	4	4	0.0993	0.0993	13.29	136.53	453	51.5	5.62
P08962	CD63 antigen OS=Homo sapiens GN=CD63 PE=1 SV=2 - [CD63_HUMAN]	0.0504	1	2	2	6	247800	2	2	3	3	0.0504	0.0504	7.54	88.93	238	25.6	7.81
Q14624	Inter-alpha-trypsin inhibitor heavy chain H4 OS=Homo sapiens GN=ITIH4 PE=1 SV=4 - [ITIH4_HUMAN]	0.0323	1	3	3	8	246600	3	3	4	4	0.0323	0.0323	9.96	57.91	930	103.3	6.98
P01699	Ig lambda chain V-I region VOR OS=Homo sapiens PE=1 SV=1 - [LV101_HUMAN]	0.0811	1	1	1	1	240900	1		1		0.0811	0	2.05		111	11.5	5.29
P05155	Plasma protease C1 inhibitor OS=Homo sapiens GN=SERPING1 PE=1 SV=2 - [IC1_HUMAN]	0.034	1	2	2	4	234000	2	2	2	2	0.034	0.034	2.23	33.09	500	55.1	6.55
P13688	Carcinoembryonic antigen-related cell adhesion molecule 1 OS=Homo sapiens GN=CEACAM1 PE=1 SV=2 - [CEAM1_HUMAN]	0.0627	1	2	2	4	233200	2	2	2	2	0.0627	0.0627	3.09	49.96	526	57.5	5.97
P01042	Kininogen-1 OS=Homo sapiens GN=KNG1 PE=1 SV=2 - [KNG1_HUMAN]	0.0357	1	2	2	4	230200	2	2	2	2	0.0357	0.0357	5.03	54.93	644	71.9	6.81
P62158	Calmodulin OS=Homo sapiens GN=CALM1 PE=1 SV=2 - [CALM_HUMAN]	0.1074	1	1	1	2	224000	1	1	1	1	0.1074	0.1074	3.36	42.49	149	16.8	4.22
P19013	Keratin, type II cytoskeletal 4 OS=Homo sapiens GN=KRT4 PE=1 SV=4 - [K2C4_HUMAN]	0.2584	7	13	14	26	222500	14	12	14	12	0.2584	0.2397	35.29	330.19	534	57.2	6.61
P04003	C4b-binding protein alpha chain OS=Homo sapiens GN=C4BPA PE=1 SV=2 - [C4BPA_HUMAN]	0.0302	1	2	2	4	212900	2	2	2	2	0.0302	0.0302	5.6	60.68	597	67	7.3
P00734	Prothrombin OS=Homo sapiens GN=F2 PE=1 SV=2 - [THRB_HUMAN]	0.0096	1	1	1	2	206900	1	1	1	1	0.0096	0.0096	2.32	28.73	622	70	5.9
P63092	Guanine nucleotide-binding protein G(s) subunit alpha isoforms short OS=Homo sapiens GN=GNAS PE=1 SV=1 - [GNAS2_HUMAN]	0.0609	12	2	2	3	203300	2	1	2	1	0.0609	0.0279	5.27	53.83	394	45.6	5.82
P00747	Plasminogen OS=Homo sapiens GN=PLG PE=1 SV=2 - [PLMN_HUMAN]	0.0272	1	2	2	4	202000	2	2	2	2	0.0272	0.0272	4.22	50.58	810	90.5	7.24
P19827	Inter-alpha-trypsin inhibitor heavy chain H1 OS=Homo sapiens GN=ITIH1 PE=1 SV=3 - [ITIH1_HUMAN]	0.0472	1	3	3	8	200300	3	3	4	4	0.0472	0.0472	16.97	254.89	911	101.3	6.79
P60033	CD81 antigen OS=Homo sapiens GN=CD81 PE=1 SV=1 - [CD81_HUMAN]	0.1653	1	2	2	4	198200	2	2	2	2	0.1653	0.1653	6.37	74.08	236	25.8	5.29
P04080	Cystatin-B OS=Homo sapiens GN=CSTB PE=1 SV=2 - [CYTB_HUMAN]	0.2449	1	2	2	4	198200	2	2	2	2	0.2449	0.2449	6.86	97.49	98	11.1	7.56
P0DJI8	Serum amyloid A-1 protein OS=Homo sapiens GN=SAA1 PE=1 SV=1 - [SAA1_HUMAN]	0.2541	2	4	4	6	192900	3	3	3	3	0.2541	0.2295	5.16	28.42	122	13.5	6.79
O43653	Prostate stem cell antigen OS=Homo sapiens GN=PSCA PE=1 SV=1 - [PSCA_HUMAN]	0.2276	1	2	2	4	187400	2	2	2	2	0.2276	0.2276	5.96	58.83	123	12.9	5.29
P04406	Glyceraldehyde-3-phosphate dehydrogenase OS=Homo sapiens GN=GAPDH PE=1 SV=3 - [G3P_HUMAN]	0.0418	1	1	1	2	186100	1	1	1	1	0.0418	0.0418	3.35	78.15	335	36	8.46
P07360	Complement component C8 gamma chain OS=Homo sapiens GN=C8G PE=1 SV=3 - [CO8G_HUMAN]	0.0594	1	1	1	2	184900	1	1	1	1	0.0594	0.0594	2.46	22.43	202	22.3	8.31
P02788	Lactotransferrin OS=Homo sapiens GN=LTF PE=1 SV=6 - [TRFL_HUMAN]	0.1423	1	7	7	14	184100	7	7	7	7	0.1423	0.1423	18.96	195.86	710	78.1	8.12
P07996	Thrombospondin-1 OS=Homo sapiens GN=THBS1 PE=1 SV=2 - [TSP1_HUMAN]	0.1068	1	10	10	22	182400	10	10	11	11	0.1068	0.1068	28.45	231.77	1170	129.3	4.94
P04209	Ig lambda chain V-II region NIG-84 OS=Homo sapiens PE=1 SV=1 - [LV211_HUMAN]	0.1429	1	1	1	1	176700	1		1		0.1429		2.14		112	11.6	7.12
P01701	Ig lambda chain V-I region NEW OS=Homo sapiens PE=1 SV=1 - [LV103_HUMAN]	0.1171	1	1	1	2	162300	1	1	1	1	0.1171	0.1171	2.39	37.6	111	11.4	8
Q13162	Peroxiredoxin-4 OS=Homo sapiens GN=PRDX4 PE=1 SV=1 - [PRDX4_HUMAN]	0.1218	1	3	3	6	161500	3	3	3	3	0.1218	0.1218	5.91	71.58	271	30.5	6.29
P32119	Peroxiredoxin-2 OS=Homo sapiens GN=PRDX2 PE=1 SV=5 - [PRDX2_HUMAN]	0.0556	2	1	1	2	157800	1	1	1	1	0.0556	0.0556	2.3	42.64	198	21.9	5.97
Q9UK41	Vacuolar protein sorting-associated protein 28 homolog OS=Homo sapiens GN=VPS28 PE=1 SV=1 - [VPS28_HUMAN]	0.1222	1	2	2	4	151100	2	2	2	2	0.1222	0.1222	6.06	77.91	221	25.4	5.54
P04075	Fructose-bisphosphate aldolase A OS=Homo sapiens GN=ALDOA PE=1 SV=2 - [ALDOA_HUMAN]	0.0385	1	1	1	2	141300	1	1	1	1	0.0385	0.0385	3.28	59.97	364	39.4	8.09
P68871	Hemoglobin subunit beta OS=Homo sapiens GN=HBB PE=1 SV=2 - [HBB_HUMAN]	0.3469	5	4	4	8	139500	4	4	4	4	0.3469	0.3469	11.14	124.36	147	16	7.28
P01019	Angiotensinogen OS=Homo sapiens GN=AGT PE=1 SV=1 - [ANGT_HUMAN]	0.0825	1	3	3	10	135800	3	3	5	5	0.0825	0.0825	11.65	138.91	485	53.1	6.32
P61769	Beta-2-microglobulin OS=Homo sapiens GN=B2M PE=1 SV=1 - [B2MG_HUMAN]	0.1092	1	2	2	6	125800	2	2	3	3	0.1092	0.1092	7.3	58.76	119	13.7	6.52
P27348	14-3-3 protein theta OS=Homo sapiens GN=YWHAQ PE=1 SV=1 - [1433T_HUMAN]	0.0408	7	1	1	2	125600	1	1	1	1	0.0408	0.0408	2.88	58.22	245	27.7	4.78
P03973	Antileukoproteinase OS=Homo sapiens GN=SLPI PE=1 SV=2 - [SLPI_HUMAN]	0.2045	1	2	2	4	125400	2	2	2	2	0.2045	0.2045	5.83	61.1	132	14.3	8.75
O14745	Na(+)/H(+) exchange regulatory cofactor NHE-RF1 OS=Homo sapiens GN=SLC9A3R1 PE=1 SV=4 - [NHRF1_HUMAN]	0.0698	1	2	2	3	119600	1	2	1	2	0.0307	0.0698	2.7	87.67	358	38.8	5.77
P00751	Complement factor B OS=Homo sapiens GN=CFB PE=1 SV=2 - [CFAB_HUMAN]	0.0223	1	2	2	4	115500	2	2	2	2	0.0223	0.0223	4.85	45.9	764	85.5	7.06
P62873	Guanine nucleotide-binding protein G(I)/G(S)/G(T) subunit beta-1 OS=Homo sapiens GN=GNB1 PE=1 SV=3 - [GBB1_HUMAN]	0.0618	4	2	2	6	113600	2	2	3	3	0.0618	0.0618	8.01	57.9	340	37.4	6
P43652	Afamin OS=Homo sapiens GN=AFM PE=1 SV=1 - [AFAM_HUMAN]	0.0434	1	4	4	7	111300	4	3	4	3	0.0434	0.0334	7.02	50.42	599	69	5.9
P02750	Leucine-rich alpha-2-glycoprotein OS=Homo sapiens GN=LRG1 PE=1 SV=2 - [A2GL_HUMAN]	0.0288	1	1	1	2	110200	1	1	1	1	0.0288	0.0288	3.22	70.25	347	38.2	6.95
P08582	Melanotransferrin OS=Homo sapiens GN=MFI2 PE=1 SV=2 - [TRFM_HUMAN]	0.0949	1	6	6	11	105100	6	5	6	5	0.0949	0.0799	12.51	100.18	738	80.2	5.94
P01775	Ig heavy chain V-III region LAY OS=Homo sapiens PE=1 SV=1 - [HV314_HUMAN]	0.1597	1	1	1	2	104100	1	1	1	1	0.1597	0.1597	2.19	25.56	119	12.8	8.48
Q9NQ84	G-protein coupled receptor family C group 5 member C OS=Homo sapiens GN=GPRC5C PE=1 SV=2 - [GPC5C_HUMAN]	0.0975	1	3	3	6	103700	3	3	3	3	0.0975	0.0975	6.22	69.42	441	48.2	8.43
P27169	Serum paraoxonase/arylesterase 1 OS=Homo sapiens GN=PON1 PE=1 SV=3 - [PON1_HUMAN]	0.0169	2	1	1	1	103200		1		1	0	0.0169		24.51	355	39.7	5.22
P54108	Cysteine-rich secretory protein 3 OS=Homo sapiens GN=CRISP3 PE=1 SV=1 - [CRIS3_HUMAN]	0.0367	1	1	1	2	100600	1	1	1	1	0.0367	0.0367	2.52	37.08	245	27.6	7.8
P80303	Nucleobindin-2 OS=Homo sapiens GN=NUCB2 PE=1 SV=2 - [NUCB2_HUMAN]	0.0214	1	1	1	2	100600	1	1	1	1	0.0214	0.0214	2.11	31.42	420	50.2	5.12
P04196	Histidine-rich glycoprotein OS=Homo sapiens GN=HRG PE=1 SV=1 - [HRG_HUMAN]	0.0648	1	3	3	8	98290	3	3	4	4	0.0648	0.0648	11.99	98.05	525	59.5	7.5
O94916	Nuclear factor of activated T-cells 5 OS=Homo sapiens GN=NFAT5 PE=1 SV=1 - [NFAT5_HUMAN]	0.0046	1	1	1	1	97120		1		1	0	0.0046		26.88	1531	165.7	5.24
P00748	Coagulation factor XII OS=Homo sapiens GN=F12 PE=1 SV=3 - [FA12_HUMAN]	0.0146	1	1	1	2	96990	1	1	1	1	0.0146	0.0146	2.87	46.79	615	67.7	7.74
Q16651	Prostasin OS=Homo sapiens GN=PRSS8 PE=1 SV=1 - [PRSS8_HUMAN]	0.0408	1	1	1	1	96230	1		1		0.0408		2.34		343	36.4	5.85
P54652	Heat shock-related 70 kDa protein 2 OS=Homo sapiens GN=HSPA2 PE=1 SV=1 - [HSP72_HUMAN]	0.025	2	1	1	2	95750	1	1	1	1	0.025	0.025	0	22.66	639	70	5.74
P04083	Annexin A1 OS=Homo sapiens GN=ANXA1 PE=1 SV=2 - [ANXA1_HUMAN]	0.1474	1	3	3	6	87000	3	3	3	3	0.1474	0.1474	7.89	50.41	346	38.7	7.02
P08571	Monocyte differentiation antigen CD14 OS=Homo sapiens GN=CD14 PE=1 SV=2 - [CD14_HUMAN]	0.1467	1	3	3	6	84220	3	3	3	3	0.1467	0.1467	9.25	90.54	375	40.1	6.23
P60953	Cell division control protein 42 homolog OS=Homo sapiens GN=CDC42 PE=1 SV=2 - [CDC42_HUMAN]	0.0524	1	1	1	2	83200	1	1	1	1	0.0524	0.0524	2.95	50.97	191	21.2	6.55
P84085	ADP-ribosylation factor 5 OS=Homo sapiens GN=ARF5 PE=1 SV=2 - [ARF5_HUMAN]	0.1167	4	2	2	4	81500	2	2	2	2	0.1167	0.1167	5.28	43.23	180	20.5	6.79
P02656	Apolipoprotein C-III OS=Homo sapiens GN=APOC3 PE=1 SV=1 - [APOC3_HUMAN]	0.1111	1	1	1	2	79200	1	1	1	1	0.1111	0.1111	2.42	30.58	99	10.8	5.41
Q9UBI6	Guanine nucleotide-binding protein G(I)/G(S)/G(O) subunit gamma-12 OS=Homo sapiens GN=GNG12 PE=1 SV=3 - [GBG12_HUMAN]	0.2222	1	1	1	2	74220	1	1	1	1	0.2222	0.2222	2.42	26.38	72	8	8.97
Q9HB96	Fanconi anemia group E protein OS=Homo sapiens GN=FANCE PE=1 SV=1 - [FANCE_HUMAN]	0.0187	1	1	1	2	74160	1	1	1	1	0.0187	0.0187	2.5	28.68	536	58.7	5.24
Q14697	Neutral alpha-glucosidase AB OS=Homo sapiens GN=GANAB PE=1 SV=3 - [GANAB_HUMAN]	0.0381	1	2	2	4	72060	2	2	2	2	0.0381	0.0381	6.02	56.92	944	106.8	6.14
P02675	Fibrinogen beta chain OS=Homo sapiens GN=FGB PE=1 SV=2 - [FIBB_HUMAN]	0.0407	1	2	2	4	71690	2	2	2	2	0.0407	0.0407	2	47.29	491	55.9	8.27
O14638	Ectonucleotide pyrophosphatase/phosphodiesterase family member 3 OS=Homo sapiens GN=ENPP3 PE=1 SV=2 - [ENPP3_HUMAN]	0.0309	1	2	2	2	68380	2		2		0.0309		2		875	100.1	6.57
P01824	Ig heavy chain V-II region WAH OS=Homo sapiens PE=1 SV=1 - [HV206_HUMAN]	0.0698	1	1	1	2	67510	1	1	1	1	0.0698	0.0698	2.36	40.01	129	14.1	8.46
Q9ULV0	Unconventional myosin-Vb OS=Homo sapiens GN=MYO5B PE=1 SV=3 - [MYO5B_HUMAN]	0.0038	2	1	1	2	63690	1	1	1	1	0.0038	0.0038	1.62	24.65	1848	213.5	7.2
P01615	Ig kappa chain V-II region FR OS=Homo sapiens PE=1 SV=1 - [KV202_HUMAN]	0.0708	1	1	1	1	60820		1		1		0.0708		23.94	113	12.7	7.94
P61586	Transforming protein RhoA OS=Homo sapiens GN=RHOA PE=1 SV=1 - [RHOA_HUMAN]	0.1192	2	2	2	4	56480	2	2	2	2	0.1192	0.1192	5.27	42.1	193	21.8	6.1
Q7Z5M8	Abhydrolase domain-containing protein 12B OS=Homo sapiens GN=ABHD12B PE=2 SV=1 - [AB12B_HUMAN]	0.0166	1	1	1	1	54970	1		1		0.0166	0	1.66		362	40.7	8.28
P15144	Aminopeptidase N OS=Homo sapiens GN=ANPEP PE=1 SV=4 - [AMPN_HUMAN]	0.0134	1	1	1	2	51780	1	1	1	1	0.0134	0.0134	2.73	57.64	967	109.5	5.48
O60635	Tetraspanin-1 OS=Homo sapiens GN=TSPAN1 PE=1 SV=2 - [TSN1_HUMAN]	0.0539	1	1	1	2	46790	1	1	1	1	0.0539	0.0539	3.17	39.65	241	26.3	5.25
P07358	Complement component C8 beta chain OS=Homo sapiens GN=C8B PE=1 SV=3 - [CO8B_HUMAN]	0.0254	1	1	1	2	45480	1	1	1	1	0.0254	0.0254	3.27	52.24	591	67	8.13
Q9H173	Nucleotide exchange factor SIL1 OS=Homo sapiens GN=SIL1 PE=1 SV=1 - [SIL1_HUMAN]	0.026	1	1	1	1	45080	1		1		0.026		2.32		461	52.1	5.36
P13929	Beta-enolase OS=Homo sapiens GN=ENO3 PE=1 SV=5 - [ENOB_HUMAN]	0.0138	1	1	1	1	43820		1		1		0.0138		24.31	434	47	7.71
P04217	Alpha-1B-glycoprotein OS=Homo sapiens GN=A1BG PE=1 SV=4 - [A1BG_HUMAN]	0.0343	1	1	1	4	43780	1	1	2	2	0.0343	0.0343	5.21	37.69	495	54.2	5.86
P15311	Ezrin OS=Homo sapiens GN=EZR PE=1 SV=4 - [EZRI_HUMAN]	0.0205	1	1	1	1	40880	1		1		0.0205		2.32		586	69.4	6.27
Q99816	Tumor susceptibility gene 101 protein OS=Homo sapiens GN=TSG101 PE=1 SV=2 - [TS101_HUMAN]	0.0256	1	1	1	1	40170		1		1		0.0256		0	390	43.9	6.46
P31949	Protein S100-A11 OS=Homo sapiens GN=S100A11 PE=1 SV=2 - [S10AB_HUMAN]	0.1048	1	1	1	2	38300	1	1	1	1	0.1048	0.1048	2.44	48.36	105	11.7	7.12
P26038	Moesin OS=Homo sapiens GN=MSN PE=1 SV=3 - [MOES_HUMAN]	0.0173	1	1	1	2	38130	1	1	1	1	0.0173	0.0173	2.45	32.56	577	67.8	6.4
P01773	Ig heavy chain V-III region BUR OS=Homo sapiens PE=1 SV=1 - [HV312_HUMAN]	0.0924	1	1	1	2	37030	1	1	1	1	0.0924	0.0924	2.52	42.48	119	13	9.6
A6NMY6	Putative annexin A2-like protein OS=Homo sapiens GN=ANXA2P2 PE=5 SV=2 - [AXA2L_HUMAN]	0.0295	2	1	1	2	32170	1	1	1	1	0.0295	0.0295	1.84	35.31	339	38.6	6.95
Q86YZ3	Hornerin OS=Homo sapiens GN=HRNR PE=1 SV=2 - [HORN_HUMAN]	0.0168	1	1	1	1	24280	1		1		0.0168		0		2850	282.2	10.04
Q7Z614	Sorting nexin-20 OS=Homo sapiens GN=SNX20 PE=1 SV=1 - [SNX20_HUMAN]	0.0222	1	1	1	1	22650		1		1	0	0.0222		21.44	316	36.2	8.65
Q9BXJ4	Complement C1q tumor necrosis factor-related protein 3 OS=Homo sapiens GN=C1QTNF3 PE=1 SV=1 - [C1QT3_HUMAN]	0.0366	1	1	1	1	19730	1		1		0.0366		2.45		246	27	6.52
P02753	Retinol-binding protein 4 OS=Homo sapiens GN=RBP4 PE=1 SV=3 - [RET4_HUMAN]	0.0547	1	1	1	1	14800		1		1	0	0.0547		23.2	201	23	6.07
Q02413	Desmoglein-1 OS=Homo sapiens GN=DSG1 PE=1 SV=2 - [DSG1_HUMAN]	0.0133	1	1	1	1	12970	1		1		0.0133		2.94		1049	113.7	5.03
A6NGU5	Putative gamma-glutamyltranspeptidase 3 OS=Homo sapiens GN=GGT3P PE=5 SV=2 - [GGT3_HUMAN]	0.0141	3	1	1	1	12250		1		1		0.0141		23.12	568	61.5	7.14
Q13308	Inactive tyrosine-protein kinase 7 OS=Homo sapiens GN=PTK7 PE=1 SV=2 - [PTK7_HUMAN]	0.014	1	1	1	1	11450	1		1		0.014		0		1070	118.3	7.09
Q13277	Syntaxin-3 OS=Homo sapiens GN=STX3 PE=1 SV=3 - [STX3_HUMAN]	0.0277	1	1	1	1	6672	1		1		0.0277		2.2		289	33.1	5.44
P05546	Heparin cofactor 2 OS=Homo sapiens GN=SERPIND1 PE=1 SV=3 - [HEP2_HUMAN]	0.018	1	1	1	2	0	1	1	1	1	0.018	0.018	2.48	37.19	499	57	6.9
P25311	Zinc-alpha-2-glycoprotein OS=Homo sapiens GN=AZGP1 PE=1 SV=2 - [ZA2G_HUMAN]	0.0336	1	1	1	2	0	1	1	1	1	0.0336	0.0336	2.06	26.55	298	34.2	6.05
O14791	Apolipoprotein L1 OS=Homo sapiens GN=APOL1 PE=1 SV=5 - [APOL1_HUMAN]	0.0377	1	1	1	1	0	1		1		0.0377		0		398	43.9	5.81

## Sheet: Fr8 (Upward)
Accession	Description	Sum(Coverage)	Sum(# Proteins)	Sum(# Unique Peptides)	Sum(# Peptides)	Sum(# PSMs)	Area	# Peptides A10	# Peptides A6	# PSM A10	# PSM A6	Coverage A10	Coverage A6	Score A10	Score A6	# AAs	MW [kDa]	calc. pI
P31946	14-3-3 protein beta/alpha OS=Homo sapiens GN=YWHAB PE=1 SV=3 - [1433B_HUMAN]	0.1992	5	1	5	9	440100	5	4	5	4	0.1992	0.1626	9.9	101.22	246	28.1	4.83
P31947	14-3-3 protein sigma OS=Homo sapiens GN=SFN PE=1 SV=1 - [1433S_HUMAN]	0.3871	4	6	9	20	540400	8	9	9	11	0.3387	0.3871	23.37	261.91	248	27.8	4.74
P63104	14-3-3 protein zeta/delta OS=Homo sapiens GN=YWHAZ PE=1 SV=1 - [1433Z_HUMAN]	0.3469	2	5	8	14	557900	8	6	8	6	0.3469	0.2531	17.92	159.58	245	27.7	4.79
P01009	Alpha-1-antitrypsin OS=Homo sapiens GN=SERPINA1 PE=1 SV=3 - [A1AT_HUMAN]	0.1603	1	7	7	16	2779000	7	5	9	7	0.1603	0.122	22.65	197.92	418	46.7	5.59
P01023	Alpha-2-macroglobulin OS=Homo sapiens GN=A2M PE=1 SV=3 - [A2MG_HUMAN]	0.2619	2	31	31	71	2817000	30	30	36	35	0.2578	0.2551	98.59	952.23	1474	163.2	6.46
P01011	Alpha-1-antichymotrypsin OS=Homo sapiens GN=SERPINA3 PE=1 SV=2 - [AACT_HUMAN]	0.0496	1	2	2	4	194700	2	2	2	2	0.0496	0.0496	6.66	121.75	423	47.6	5.52
P60709	Actin, cytoplasmic 1 OS=Homo sapiens GN=ACTB PE=1 SV=1 - [ACTB_HUMAN]	0.376	8	4	11	28	2402000	11	10	14	14	0.376	0.328	30.18	314.54	375	41.7	5.48
P68032	Actin, alpha cardiac muscle 1 OS=Homo sapiens GN=ACTC1 PE=1 SV=1 - [ACTC_HUMAN]	0.2493	5	1	8	21	1653000	8	8	10	11	0.2493	0.2493	19.71	226.12	377	42	5.39
P12814	Alpha-actinin-1 OS=Homo sapiens GN=ACTN1 PE=1 SV=2 - [ACTN1_HUMAN]	0.0247	2	2	2	4	34810	2	2	2	2	0.0247	0.0247	6.75	62.31	892	103	5.41
P43652	Afamin OS=Homo sapiens GN=AFM PE=1 SV=1 - [AFAM_HUMAN]	0.0117	1	1	1	1	27100	1		1		0.0117	0	1.93		599	69	5.9
P02768	Serum albumin OS=Homo sapiens GN=ALB PE=1 SV=2 - [ALBU_HUMAN]	0.5649	1	37	37	95	83660000	37	34	49	46	0.5649	0.5172	141.9	1405.54	609	69.3	6.28
P04075	Fructose-bisphosphate aldolase A OS=Homo sapiens GN=ALDOA PE=1 SV=2 - [ALDOA_HUMAN]	0.0385	1	1	1	1	156000		1		1		0.0385		0	364	39.4	8.09
P04745	Alpha-amylase 1 OS=Homo sapiens GN=AMY1A PE=1 SV=2 - [AMY1_HUMAN]	0.4971	3	21	21	65	13600000	21	19	34	31	0.4971	0.4697	88.7	936.33	511	57.7	6.93
P01019	Angiotensinogen OS=Homo sapiens GN=AGT PE=1 SV=1 - [ANGT_HUMAN]	0.0351	1	1	1	2	36760	1	1	1	1	0.0351	0.0351	2.88	22.85	485	53.1	6.32
P04083	Annexin A1 OS=Homo sapiens GN=ANXA1 PE=1 SV=2 - [ANXA1_HUMAN]	0.4249	1	12	12	26	1418000	12	11	14	12	0.4249	0.4046	38.02	488.79	346	38.7	7.02
P07355	Annexin A2 OS=Homo sapiens GN=ANXA2 PE=1 SV=2 - [ANXA2_HUMAN]	0.2153	2	6	6	16	394400	6	6	8	8	0.2153	0.2153	21.3	241.94	339	38.6	7.75
P02647	Apolipoprotein A-I OS=Homo sapiens GN=APOA1 PE=1 SV=1 - [APOA1_HUMAN]	0.236	1	6	6	12	1017000	6	6	6	6	0.236	0.236	13	176.27	267	30.8	5.76
Q96DR5	BPI fold-containing family A member 2 OS=Homo sapiens GN=BPIFA2 PE=1 SV=2 - [BPIA2_HUMAN]	0.1124	1	3	3	6	1137000	3	3	3	3	0.1124	0.1124	7.76	92.74	249	27	5.59
P04003	C4b-binding protein alpha chain OS=Homo sapiens GN=C4BPA PE=1 SV=2 - [C4BPA_HUMAN]	0.0151	1	1	1	2	208500	1	1	1	1	0.0151	0.0151	2.04	21.48	597	67	7.3
P23280	Carbonic anhydrase 6 OS=Homo sapiens GN=CA6 PE=1 SV=3 - [CAH6_HUMAN]	0.1526	1	5	5	13	1196000	5	4	7	6	0.1526	0.1266	13.81	165.77	308	35.3	7.02
P27482	Calmodulin-like protein 3 OS=Homo sapiens GN=CALML3 PE=1 SV=2 - [CALL3_HUMAN]	0.0805	1	1	1	2	181400	1	1	1	1	0.0805	0.0805	2.8	54.92	149	16.9	4.42
P13987	CD59 glycoprotein OS=Homo sapiens GN=CD59 PE=1 SV=1 - [CD59_HUMAN]	0.25	1	4	4	10	911300	4	4	5	5	0.25	0.25	14.15	129.28	128	14.2	6.48
O43866	CD5 antigen-like OS=Homo sapiens GN=CD5L PE=1 SV=1 - [CD5L_HUMAN]	0.0403	1	1	1	2	95520	1	1	1	1	0.0403	0.0403	2.32	24.73	347	38.1	5.47
P21926	CD9 antigen OS=Homo sapiens GN=CD9 PE=1 SV=4 - [CD9_HUMAN]	0.0439	1	1	1	2	452200	1	1	1	1	0.0439	0.0439	2.35	35.88	228	25.4	7.15
P00450	Ceruloplasmin OS=Homo sapiens GN=CP PE=1 SV=1 - [CERU_HUMAN]	0.0272	1	2	2	6	503600	2	2	3	3	0.0272	0.0272	7.7	81.96	1065	122.1	5.72
P00751	Complement factor B OS=Homo sapiens GN=CFB PE=1 SV=2 - [CFAB_HUMAN]	0.0105	1	1	1	2	254400	1	1	1	1	0.0105	0.0105	2.18	43.75	764	85.5	7.06
P10909	Clusterin OS=Homo sapiens GN=CLU PE=1 SV=1 - [CLUS_HUMAN]	0.1938	1	6	6	12	684800	6	6	6	6	0.1938	0.1938	19.91	220.94	449	52.5	6.27
Q9BYD5	Cornifelin OS=Homo sapiens GN=CNFN PE=1 SV=2 - [CNFN_HUMAN]	0.1964	1	1	1	2	805800	1	1	1	1	0.1964	0.1964	4.56	43.33	112	12.4	6.1
P01024	Complement C3 OS=Homo sapiens GN=C3 PE=1 SV=2 - [CO3_HUMAN]	0.1088	1	18	18	36	1259000	18	18	18	18	0.1088	0.1088	45.66	417.5	1663	187	6.4
P0C0L4	Complement C4-A OS=Homo sapiens GN=C4A PE=1 SV=2 - [CO4A_HUMAN]	0.0424	2	7	7	14	624500	7	7	7	7	0.0424	0.0424	20.56	255.77	1744	192.7	7.08
P54108	Cysteine-rich secretory protein 3 OS=Homo sapiens GN=CRISP3 PE=1 SV=1 - [CRIS3_HUMAN]	0.151	1	2	2	4	431100	2	2	2	2	0.151	0.151	5.68	52.69	245	27.6	7.8
Q9UBG3	Cornulin OS=Homo sapiens GN=CRNN PE=1 SV=1 - [CRNN_HUMAN]	0.299	1	8	8	18	858300	8	8	9	9	0.299	0.299	25.89	357.87	495	53.5	6.1
P04080	Cystatin-B OS=Homo sapiens GN=CSTB PE=1 SV=2 - [CYTB_HUMAN]	0.2449	1	2	2	8	3066000	2	2	4	4	0.2449	0.2449	12.9	143.17	98	11.1	7.56
P59665	Neutrophil defensin 1 OS=Homo sapiens GN=DEFA1 PE=1 SV=1 - [DEF1_HUMAN]	0.1915	2	2	2	4	1591000	2	2	2	2	0.1915	0.1915	5.09	78.91	94	10.2	6.99
P15924	Desmoplakin OS=Homo sapiens GN=DSP PE=1 SV=3 - [DESP_HUMAN]	0.0035	1	1	1	2	13900	1	1	1	1	0.0035	0.0035	2.2	40.62	2871	331.6	6.81
Q9UGM3	Deleted in malignant brain tumors 1 protein OS=Homo sapiens GN=DMBT1 PE=1 SV=2 - [DMBT1_HUMAN]	0.351	1	24	24	656	437800000	23	22	335	321	0.3473	0.346	1015.99	9722.36	2413	260.6	5.44
Q9Y6R7	IgGFc-binding protein OS=Homo sapiens GN=FCGBP PE=1 SV=3 - [FCGBP_HUMAN]	0.3121	1	77	77	211	6143000	76	75	108	103	0.3066	0.3077	334.2	3108.03	5405	571.6	5.34
P02765	Alpha-2-HS-glycoprotein OS=Homo sapiens GN=AHSG PE=1 SV=1 - [FETUA_HUMAN]	0.1117	1	2	2	4	1081000	2	2	2	2	0.1117	0.1117	10.17	129.49	367	39.3	5.72
P02679	Fibrinogen gamma chain OS=Homo sapiens GN=FGG PE=1 SV=3 - [FIBG_HUMAN]	0.0199	1	1	1	2	180400	1	1	1	1	0.0199	0.0199	2.27	39.6	453	51.5	5.62
P02751	Fibronectin OS=Homo sapiens GN=FN1 PE=1 SV=4 - [FINC_HUMAN]	0.008	1	2	2	6	82600	2	2	3	3	0.008	0.008	5.14	45.98	2386	262.5	5.71
Q14697	Neutral alpha-glucosidase AB OS=Homo sapiens GN=GANAB PE=1 SV=3 - [GANAB_HUMAN]	0.0222	1	1	1	2	179200	1	1	1	1	0.0222	0.0222	4	42.96	944	106.8	6.14
P69905	Hemoglobin subunit alpha OS=Homo sapiens GN=HBA1 PE=1 SV=2 - [HBA_HUMAN]	0.0634	1	1	1	2	955500	1	1	1	1	0.0634	0.0634	2.45	29.66	142	15.2	8.68
P68871	Hemoglobin subunit beta OS=Homo sapiens GN=HBB PE=1 SV=2 - [HBB_HUMAN]	0.2177	1	2	2	4	219700	2	2	2	2	0.2177	0.2177	5.48	79.16	147	16	7.28
P02790	Hemopexin OS=Homo sapiens GN=HPX PE=1 SV=2 - [HEMO_HUMAN]	0.0411	2	2	2	6	852000	2	2	3	3	0.0411	0.0411	2.12	39.32	462	51.6	7.02
Q86YZ3	Hornerin OS=Homo sapiens GN=HRNR PE=1 SV=2 - [HORN_HUMAN]	0.0449	1	2	2	4	31540	2	2	2	2	0.0449	0.0449	0	33.13	2850	282.2	10.04
P00738	Haptoglobin OS=Homo sapiens GN=HP PE=1 SV=1 - [HPT_HUMAN]	0.2906	2	11	11	20	1563000	11	9	11	9	0.2906	0.2488	25.39	209.09	406	45.2	6.58
P04196	Histidine-rich glycoprotein OS=Homo sapiens GN=HRG PE=1 SV=1 - [HRG_HUMAN]	0.0648	1	3	3	8	239000	3	3	4	4	0.0648	0.0648	9.36	106.88	525	59.5	7.5
P04792	Heat shock protein beta-1 OS=Homo sapiens GN=HSPB1 PE=1 SV=2 - [HSPB1_HUMAN]	0.3854	1	7	7	13	1151000	7	6	7	6	0.3854	0.3463	15.85	171.02	205	22.8	6.4
P23083	Ig heavy chain V-I region V35 OS=Homo sapiens PE=1 SV=1 - [HV103_HUMAN]	0.1026	1	1	1	2	677600	1	1	1	1	0.1026	0.1026	1.82	48.34	117	13	9.55
P01743	Ig heavy chain V-I region HG3 OS=Homo sapiens PE=3 SV=1 - [HV102_HUMAN]	0.2222	1	2	2	8	2273000	2	2	4	4	0.2222	0.2222	12.64	134.6	117	12.9	8.92
P01824	Ig heavy chain V-II region WAH OS=Homo sapiens PE=1 SV=1 - [HV206_HUMAN]	0.1318	1	2	2	4	490500	2	2	2	2	0.1318	0.1318	4.11	48.74	129	14.1	8.46
P01825	Ig heavy chain V-II region NEWM OS=Homo sapiens PE=1 SV=1 - [HV207_HUMAN]	0.188	1	1	2	7	3312000	2	1	4	3	0.188	0.1368	10.31	166.73	117	12.8	7.08
P06331	Ig heavy chain V-II region ARH-77 OS=Homo sapiens PE=4 SV=1 - [HV209_HUMAN]	0.1712	1	1	2	8	3858000	2	2	4	4	0.1712	0.1712	12.21	185.76	146	16.2	8.28
P01763	Ig heavy chain V-III region WEA OS=Homo sapiens PE=1 SV=1 - [HV302_HUMAN]	0.3596	1	2	3	14	5466000	3	3	7	7	0.3596	0.3596	22.32	189.16	114	12.2	8.5
P01765	Ig heavy chain V-III region TIL OS=Homo sapiens PE=1 SV=1 - [HV304_HUMAN]	0.2609	3	1	2	16	17240000	2	2	8	8	0.2609	0.2609	30.05	314.9	115	12.3	9.13
P01768	Ig heavy chain V-III region CAM OS=Homo sapiens PE=1 SV=1 - [HV307_HUMAN]	0.3115	1	2	3	6	6282000		3		6		0.3115		238.84	122	13.7	9.63
P01769	Ig heavy chain V-III region GA OS=Homo sapiens PE=1 SV=1 - [HV308_HUMAN]	0.1557	1	1	1	1	5566000		1		1		0.1557		41.78	122	13.2	9.77
P01767	Ig heavy chain V-III region BUT OS=Homo sapiens PE=1 SV=1 - [HV306_HUMAN]	0.3565	1	2	3	20	5462000	3	3	9	11	0.3565	0.3565	26.79	360.98	115	12.4	9.25
P01766	Ig heavy chain V-III region BRO OS=Homo sapiens PE=1 SV=1 - [HV305_HUMAN]	0.25	2	1	2	18	34700000	2	2	9	9	0.25	0.25	33.34	406.71	120	13.2	6.57
P01773	Ig heavy chain V-III region BUR OS=Homo sapiens PE=1 SV=1 - [HV312_HUMAN]	0.0924	1	1	1	2	276300	1	1	1	1	0.0924	0.0924	3.3	64.17	119	13	9.6
P01778	Ig heavy chain V-III region ZAP OS=Homo sapiens PE=1 SV=1 - [HV317_HUMAN]	0.1638	1	1	1	2	400000	1	1	1	1	0.1638	0.1638	2.28	27.96	116	12.6	8.51
P01779	Ig heavy chain V-III region TUR OS=Homo sapiens PE=1 SV=1 - [HV318_HUMAN]	0.2672	4	1	2	14	13740000	2	2	7	7	0.2672	0.2672	27.8	300.89	116	12.4	9.73
P01781	Ig heavy chain V-III region GAL OS=Homo sapiens PE=1 SV=1 - [HV320_HUMAN]	0.4052	2	4	4	14	3570000	4	4	8	6	0.4052	0.4052	24.33	250.51	116	12.7	8.48
P01780	Ig heavy chain V-III region JON OS=Homo sapiens PE=1 SV=1 - [HV319_HUMAN]	0.1652	1	1	1	4	1456000	1	1	2	2	0.1652	0.1652	5.48	53.71	115	12.6	9.29
P80419	Ig heavy chain V-III region GAR OS=Homo sapiens PE=1 SV=1 - [HV322_HUMAN]	0.0932	1	1	1	2	283900	1	1	1	1	0.0932	0.0932	2.67	31.35	118	13.1	4.81
P01876	Ig alpha-1 chain C region OS=Homo sapiens GN=IGHA1 PE=1 SV=2 - [IGHA1_HUMAN]	0.6487	1	10	20	219	227100000	20	18	125	94	0.6487	0.6232	283.13	1977.66	353	37.6	6.51
P01877	Ig alpha-2 chain C region OS=Homo sapiens GN=IGHA2 PE=1 SV=3 - [IGHA2_HUMAN]	0.4706	1	4	14	204	270700000	14	12	113	91	0.4706	0.4647	251.76	1820.07	340	36.5	6.1
P01857	Ig gamma-1 chain C region OS=Homo sapiens GN=IGHG1 PE=1 SV=1 - [IGHG1_HUMAN]	0.3364	2	5	7	26	10470000	7	7	13	13	0.3364	0.3364	26.14	289.94	330	36.1	8.19
P01859	Ig gamma-2 chain C region OS=Homo sapiens GN=IGHG2 PE=1 SV=2 - [IGHG2_HUMAN]	0.2454	1	3	5	14	899600	5	5	7	7	0.2454	0.2454	19.92	176.81	326	35.9	7.59
P01861	Ig gamma-4 chain C region OS=Homo sapiens GN=IGHG4 PE=1 SV=1 - [IGHG4_HUMAN]	0.2385	1	2	5	15	933100	5	4	8	7	0.2385	0.156	16.69	185.33	327	35.9	7.36
P01871	Ig mu chain C region OS=Homo sapiens GN=IGHM PE=1 SV=3 - [IGHM_HUMAN]	0.4447	2	18	18	116	56260000	18	17	59	57	0.4447	0.427	154.14	1618.35	452	49.3	6.77
P01591	Immunoglobulin J chain OS=Homo sapiens GN=JCHAIN PE=1 SV=4 - [IGJ_HUMAN]	0.7107	1	9	9	36	77560000	9	9	18	18	0.7107	0.7107	42.9	435.65	159	18.1	5.24
P01834	Ig kappa chain C region OS=Homo sapiens GN=IGKC PE=1 SV=1 - [IGKC_HUMAN]	0.8868	1	8	8	169	224300000	8	8	86	83	0.8868	0.8868	242.87	1926.97	106	11.6	5.87
B9A064	Immunoglobulin lambda-like polypeptide 5 OS=Homo sapiens GN=IGLL5 PE=2 SV=2 - [IGLL5_HUMAN]	0.3271	2	4	6	94	85960000	6	6	49	45	0.3271	0.3271	124.71	1101.9	214	23	8.84
P30740	Leukocyte elastase inhibitor OS=Homo sapiens GN=SERPINB1 PE=1 SV=1 - [ILEU_HUMAN]	0.0369	1	1	1	2	67920	1	1	1	1	0.0369	0.0369	3.22	27.04	379	42.7	6.28
P19823	Inter-alpha-trypsin inhibitor heavy chain H2 OS=Homo sapiens GN=ITIH2 PE=1 SV=2 - [ITIH2_HUMAN]	0.0761	1	7	7	16	526900	7	5	9	7	0.0761	0.0613	23.06	164.39	946	106.4	6.86
Q14624	Inter-alpha-trypsin inhibitor heavy chain H4 OS=Homo sapiens GN=ITIH4 PE=1 SV=4 - [ITIH4_HUMAN]	0.0204	1	2	2	6	288100	2	2	3	3	0.0204	0.0204	8.1	59.21	930	103.3	6.98
P13645	Keratin, type I cytoskeletal 10 OS=Homo sapiens GN=KRT10 PE=1 SV=6 - [K1C10_HUMAN]	0.2997	12	15	21	44	8330000	20	19	23	21	0.2979	0.2842	62.68	706.18	584	58.8	5.21
P13646	Keratin, type I cytoskeletal 13 OS=Homo sapiens GN=KRT13 PE=1 SV=4 - [K1C13_HUMAN]	0.6245	16	17	33	126	40560000	31	32	64	62	0.6223	0.6114	172.84	1812.1	458	49.6	4.96
P02533	Keratin, type I cytoskeletal 14 OS=Homo sapiens GN=KRT14 PE=1 SV=4 - [K1C14_HUMAN]	0.4449	9	9	21	49	24280000	20	21	24	25	0.4237	0.4449	74.06	839.18	472	51.5	5.16
P19012	Keratin, type I cytoskeletal 15 OS=Homo sapiens GN=KRT15 PE=1 SV=3 - [K1C15_HUMAN]	0.261	8	1	16	41	36040000	16	15	21	20	0.261	0.2478	55.67	477.68	456	49.2	4.77
P08779	Keratin, type I cytoskeletal 16 OS=Homo sapiens GN=KRT16 PE=1 SV=4 - [K1C16_HUMAN]	0.5032	9	10	21	48	24280000	21	21	24	24	0.5032	0.5032	76.71	889.8	473	51.2	5.05
P08727	Keratin, type I cytoskeletal 19 OS=Homo sapiens GN=KRT19 PE=1 SV=4 - [K1C19_HUMAN]	0.195	8	1	8	21	20290000	7	8	10	11	0.17	0.195	28.79	318.48	400	44.1	5.14
P35527	Keratin, type I cytoskeletal 9 OS=Homo sapiens GN=KRT9 PE=1 SV=3 - [K1C9_HUMAN]	0.4125	1	17	18	46	3805000	18	18	23	23	0.4125	0.4125	67.47	892.17	623	62	5.24
P35908	Keratin, type II cytoskeletal 2 epidermal OS=Homo sapiens GN=KRT2 PE=1 SV=2 - [K22E_HUMAN]	0.1628	3	3	12	29	12410000	11	12	14	15	0.1518	0.1628	41.99	369.38	639	65.4	8
P04264	Keratin, type II cytoskeletal 1 OS=Homo sapiens GN=KRT1 PE=1 SV=6 - [K2C1_HUMAN]	0.4845	3	21	26	64	4613000	25	26	32	32	0.4705	0.4845	95.68	1146.86	644	66	8.12
P12035	Keratin, type II cytoskeletal 3 OS=Homo sapiens GN=KRT3 PE=1 SV=3 - [K2C3_HUMAN]	0.1338	10	2	13	35	9271000	12	13	17	18	0.1226	0.1338	44.07	458.86	628	64.4	6.48
P19013	Keratin, type II cytoskeletal 4 OS=Homo sapiens GN=KRT4 PE=1 SV=4 - [K2C4_HUMAN]	0.6105	2	35	41	128	31670000	39	40	63	65	0.5993	0.5993	193.27	2030.29	534	57.2	6.61
P13647	Keratin, type II cytoskeletal 5 OS=Homo sapiens GN=KRT5 PE=1 SV=3 - [K2C5_HUMAN]	0.4746	10	20	32	86	7440000	31	32	43	43	0.4627	0.4746	123.5	1289.72	590	62.3	7.74
P02538	Keratin, type II cytoskeletal 6A OS=Homo sapiens GN=KRT6A PE=1 SV=3 - [K2C6A_HUMAN]	0.5018	12	4	31	84	13810000	30	31	42	42	0.4894	0.5018	122.8	1290.77	564	60	8
P04259	Keratin, type II cytoskeletal 6B OS=Homo sapiens GN=KRT6B PE=1 SV=5 - [K2C6B_HUMAN]	0.4823	12	4	29	80	13810000	28	29	40	40	0.4699	0.4823	116.2	1203.26	564	60	8
Q8N1N4	Keratin, type II cytoskeletal 78 OS=Homo sapiens GN=KRT78 PE=2 SV=2 - [K2C78_HUMAN]	0.3212	7	15	18	37	3460000	18	17	20	17	0.3212	0.3212	48.9	553.78	520	56.8	6.02
P01597	Ig kappa chain V-I region DEE OS=Homo sapiens PE=1 SV=1 - [KV105_HUMAN]	0.2222	9	1	3	10	24770000	1	3	3	7	0.1667	0.2222	13.5	410.38	108	11.7	9.36
P01598	Ig kappa chain V-I region EU OS=Homo sapiens PE=1 SV=1 - [KV106_HUMAN]	0.3241	4	1	3	12	7334000	2	3	6	6	0.2685	0.3241	22.39	220.16	108	11.8	8.44
P01601	Ig kappa chain V-ID region 16 (Fragment) OS=Homo sapiens GN=IGKV1D-16 PE=4 SV=2 - [KV109_HUMAN]	0.188	3	1	2	3	3448000	1	2	1	2	0.1368	0.188	3.47	51.5	117	12.7	7.74
P01602	Ig heavy chain V-I region 5 (Fragment) OS=Homo sapiens GN=IGKV1-5 PE=4 SV=2 - [KV110_HUMAN]	0.2991	3	1	3	5	3866000	2	3	2	3	0.2479	0.2991	4.66	64.2	117	12.8	8.28
P01599	Ig kappa chain V-I region Gal OS=Homo sapiens PE=1 SV=1 - [KV107_HUMAN]	0.2222	4	1	2	7	21660000	2	1	3	4	0.2222	0.1667	7.47	304.6	108	11.8	8.88
P01605	Ig kappa chain V-I region Lay OS=Homo sapiens PE=1 SV=1 - [KV113_HUMAN]	0.1667	1	1	1	3	518500	1	1	2	1	0.1667	0.1667	3.06	47.28	108	11.8	7.96
P01611	Ig kappa chain V-I region Wes OS=Homo sapiens PE=1 SV=1 - [KV119_HUMAN]	0.2222	3	1	2	11	6096000	1	2	5	6	0.1667	0.2222	20.32	318.85	108	11.6	7.28
P01609	Ig kappa chain V-I region Scw OS=Homo sapiens PE=1 SV=1 - [KV117_HUMAN]	0.2778	4	1	2	8	22010000	2	2	3	5	0.2778	0.2778	10.99	357.55	108	11.8	6
P01612	Ig kappa chain V-I region Mev OS=Homo sapiens PE=1 SV=1 - [KV120_HUMAN]	0.1651	1	1	1	4	1600000	1	1	2	2	0.1651	0.1651	8.21	131.29	109	11.9	6.57
P01610	Ig kappa chain V-I region WEA OS=Homo sapiens PE=1 SV=1 - [KV118_HUMAN]	0.3611	9	1	3	9	16730000	2	3	3	6	0.3056	0.3611	10.63	341.21	108	11.8	8.91
P01613	Ig kappa chain V-I region Ni OS=Homo sapiens PE=1 SV=1 - [KV121_HUMAN]	0.3036	1	2	2	11	2391000	2	2	5	6	0.3036	0.3036	20.56	316.91	112	12.2	5.36
P04430	Ig kappa chain V-I region BAN OS=Homo sapiens PE=1 SV=1 - [KV122_HUMAN]	0.2222	3	1	2	5	4122000	1	2	2	3	0.1667	0.2222	7.82	165.79	108	11.8	8.44
P04431	Ig kappa chain V-I region Walker OS=Homo sapiens PE=1 SV=1 - [KV123_HUMAN]	0.186	3	1	2	3	3525000	1	2	1	2	0.1395	0.186	2.21	39.1	129	14.1	8.97
P01615	Ig kappa chain V-II region FR OS=Homo sapiens PE=1 SV=1 - [KV202_HUMAN]	0.0708	1	1	1	2	338100	1	1	1	1	0.0708	0.0708	1.96	44.56	113	12.7	7.94
P01616	Ig kappa chain V-II region MIL OS=Homo sapiens PE=1 SV=1 - [KV203_HUMAN]	0.3304	1	1	2	7	15390000	1	2	3	4	0.2143	0.3304	9.63	127.44	112	12	9.29
P01617	Ig kappa chain V-II region TEW OS=Homo sapiens PE=1 SV=1 - [KV204_HUMAN]	0.3894	3	2	3	12	13990000	3	3	6	6	0.3894	0.3894	17.59	192.42	113	12.3	6
P06310	Ig kappa chain V-II region RPMI 6410 OS=Homo sapiens PE=4 SV=1 - [KV206_HUMAN]	0.1504	1	1	2	6	15060000	2	2	3	3	0.1504	0.1504	10.06	102.83	133	14.7	9.25
P01619	Ig kappa chain V-III region B6 OS=Homo sapiens PE=1 SV=1 - [KV301_HUMAN]	0.1667	1	2	2	4	20550000		2		4	0	0.1667		173.16	108	11.6	9.25
P01621	Ig kappa chain V-III region NG9 (Fragment) OS=Homo sapiens PE=2 SV=1 - [KV303_HUMAN]	0.31	1	1	2	4	3080000	2	2	2	2	0.31	0.31	4.82	58.72	100	10.7	6.52
P01624	Ig kappa chain V-III region POM OS=Homo sapiens PE=1 SV=1 - [KV306_HUMAN]	0.1651	1	1	1	2	599200	1	1	1	1	0.1651	0.1651	4.55	62.16	109	11.9	8.94
P04207	Ig kappa chain V-III region CLL OS=Homo sapiens PE=4 SV=2 - [KV308_HUMAN]	0.124	1	1	1	2	540000	1	1	1	1	0.124	0.124	2.93	61.15	129	14.3	8.51
P04434	Ig kappa chain V-III region VH (Fragment) OS=Homo sapiens PE=4 SV=1 - [KV310_HUMAN]	0.1552	1	1	1	2	1675000	1	1	1	1	0.1552	0.1552	3.81	49.03	116	12.7	5.94
P04433	Ig kappa chain V-III region VG (Fragment) OS=Homo sapiens PE=1 SV=1 - [KV309_HUMAN]	0.2609	1	2	2	4	3785000	2	2	2	2	0.2609	0.2609	5.31	86.98	115	12.6	4.96
P18135	Ig kappa chain V-III region HAH OS=Homo sapiens PE=2 SV=1 - [KV312_HUMAN]	0.3643	2	2	3	6	3577000	3	3	3	3	0.3643	0.3643	9.42	136.78	129	14.1	7.96
P06312	Ig kappa chain V-IV region (Fragment) OS=Homo sapiens GN=IGKV4-1 PE=4 SV=1 - [KV401_HUMAN]	0.2975	4	1	3	6	1661000	3	3	3	3	0.2975	0.2975	10.08	115.02	121	13.4	5.25
P01625	Ig kappa chain V-IV region Len OS=Homo sapiens PE=1 SV=2 - [KV402_HUMAN]	0.3684	2	1	3	12	2353000	3	3	6	6	0.3684	0.3684	23.03	318.13	114	12.6	7.93
P0CG06	Ig lambda-3 chain C regions OS=Homo sapiens GN=IGLC3 PE=1 SV=1 - [LAC3_HUMAN]	0.5849	2	3	5	89	119900000	5	5	46	43	0.5849	0.5849	125.51	1123.08	106	11.2	7.24
Q6P5S2	Protein LEG1 homolog OS=Homo sapiens GN=LEG1 PE=1 SV=2 - [LEG1H_HUMAN]	0.0303	1	1	1	2	486800	1	1	1	1	0.0303	0.0303	1.92	41.49	330	37.9	6.15
Q08380	Galectin-3-binding protein OS=Homo sapiens GN=LGALS3BP PE=1 SV=1 - [LG3BP_HUMAN]	0.4103	1	19	19	54	7877000	19	18	29	25	0.4103	0.4	66.83	690.09	585	65.3	5.27
P02545	Prelamin-A/C OS=Homo sapiens GN=LMNA PE=1 SV=1 - [LMNA_HUMAN]	0.0331	1	2	2	4	65160	2	2	2	2	0.0331	0.0331	5.18	86.02	664	74.1	7.02
P04211	Ig lambda chain V region 4A OS=Homo sapiens PE=4 SV=1 - [LV001_HUMAN]	0.2137	1	3	3	6	1537000	3	3	3	3	0.2137	0.2137	6.69	83.14	117	12.4	7.03
P01699	Ig lambda chain V-I region VOR OS=Homo sapiens PE=1 SV=1 - [LV101_HUMAN]	0.0811	1	1	1	1	807800	1		1		0.0811	0	2.1		111	11.5	5.29
P01700	Ig lambda chain V-I region HA OS=Homo sapiens PE=1 SV=1 - [LV102_HUMAN]	0.1875	4	1	2	4	2824000	2	2	2	2	0.1875	0.1875	5.99	92.82	112	11.9	8.91
P01702	Ig lambda chain V-I region NIG-64 OS=Homo sapiens PE=1 SV=1 - [LV104_HUMAN]	0.0721	2	1	1	2	1495000	1	1	1	1	0.0721	0.0721	1.8	34.12	111	11.4	4.89
P01701	Ig lambda chain V-I region NEW OS=Homo sapiens PE=1 SV=1 - [LV103_HUMAN]	0.1171	1	1	1	2	428900	1	1	1	1	0.1171	0.1171	2.59	62.23	111	11.4	8
P04208	Ig lambda chain V-I region WAH OS=Homo sapiens PE=1 SV=1 - [LV106_HUMAN]	0.2202	1	1	2	3	2275000	2	1	2	1	0.2202	0.1193	3.33	75.48	109	11.7	6.54
P01714	Ig lambda chain V-III region SH OS=Homo sapiens PE=1 SV=1 - [LV301_HUMAN]	0.3426	1	3	3	8	2338000	3	3	4	4	0.3426	0.3426	14.02	189.35	108	11.4	6.52
P80748	Ig lambda chain V-III region LOI OS=Homo sapiens PE=1 SV=1 - [LV302_HUMAN]	0.4595	1	4	4	7	5702000	4	3	4	3	0.4595	0.3784	13.6	188.28	111	11.9	5.08
P01717	Ig lambda chain V-IV region Hil OS=Homo sapiens PE=1 SV=1 - [LV403_HUMAN]	0.1776	1	1	1	6	10240000	1	1	3	3	0.1776	0.1776	10.1	139.02	107	11.5	6.51
P06889	Ig lambda chain V-IV region MOL OS=Homo sapiens PE=1 SV=1 - [LV405_HUMAN]	0.3113	2	2	2	3	1585000	1	2	1	2	0.2358	0.3113	2.09	32.24	106	11.3	4.42
P06317	Ig lambda chain V-VI region SUT OS=Homo sapiens PE=1 SV=1 - [LV603_HUMAN]	0.0631	1	1	1	2	416500	1	1	1	1	0.0631	0.0631	1.62	39.67	111	12.2	5.12
P61626	Lysozyme C OS=Homo sapiens GN=LYZ PE=1 SV=1 - [LYSC_HUMAN]	0.4324	1	5	5	10	1163000	5	5	5	5	0.4324	0.4324	10.09	139.25	148	16.5	9.16
Q9HC84	Mucin-5B OS=Homo sapiens GN=MUC5B PE=1 SV=3 - [MUC5B_HUMAN]	0.1067	3	43	43	101	4765000	43	38	53	48	0.1067	0.1019	154.28	1742.98	5762	596	6.64
Q9Y4I1	Unconventional myosin-Va OS=Homo sapiens GN=MYO5A PE=1 SV=2 - [MYO5A_HUMAN]	0.0038	2	1	1	2	39170	1	1	1	1	0.0038	0.0038	0	26.49	1855	215.3	8.48
P80303	Nucleobindin-2 OS=Homo sapiens GN=NUCB2 PE=1 SV=2 - [NUCB2_HUMAN]	0.0214	1	1	1	2	59300	1	1	1	1	0.0214	0.0214	1.96	27.71	420	50.2	5.12
P07237	Protein disulfide-isomerase OS=Homo sapiens GN=P4HB PE=1 SV=3 - [PDIA1_HUMAN]	0.0197	1	1	1	1	88550	1		1		0.0197	0	2.2		508	57.1	4.87
P01833	Polymeric immunoglobulin receptor OS=Homo sapiens GN=PIGR PE=1 SV=4 - [PIGR_HUMAN]	0.3901	1	28	28	254	106100000	27	26	130	124	0.3796	0.3743	405.23	3157.48	764	83.2	5.74
P12273	Prolactin-inducible protein OS=Homo sapiens GN=PIP PE=1 SV=1 - [PIP_HUMAN]	0.4863	1	6	6	14	3714000	6	6	7	7	0.4863	0.4863	22.9	293.15	146	16.6	8.05
Q06830	Peroxiredoxin-1 OS=Homo sapiens GN=PRDX1 PE=1 SV=1 - [PRDX1_HUMAN]	0.201	2	3	4	8	307100	4	4	4	4	0.201	0.201	7.63	122.25	199	22.1	8.13
Q13162	Peroxiredoxin-4 OS=Homo sapiens GN=PRDX4 PE=1 SV=1 - [PRDX4_HUMAN]	0.0701	1	1	2	4	338300	2	2	2	2	0.0701	0.0701	5.47	75.06	271	30.5	6.29
O43490	Prominin-1 OS=Homo sapiens GN=PROM1 PE=1 SV=1 - [PROM1_HUMAN]	0.1075	1	5	5	12	325000	5	4	7	5	0.1075	0.0844	12.29	109.97	865	97.1	7.27
Q92928	Putative Ras-related protein Rab-1C OS=Homo sapiens GN=RAB1C PE=5 SV=2 - [RAB1C_HUMAN]	0.0796	3	1	1	4	51950	1	1	2	2	0.0796	0.0796	5.55	32.71	201	22	5.43
P05386	60S acidic ribosomal protein P1 OS=Homo sapiens GN=RPLP1 PE=1 SV=1 - [RLA1_HUMAN]	0.1404	1	1	1	3	43480	1	1	2	1	0.1404	0.1404	5.71	24.87	114	11.5	4.32
P29034	Protein S100-A2 OS=Homo sapiens GN=S100A2 PE=1 SV=3 - [S10A2_HUMAN]	0.102	1	1	1	4	205300	1	1	2	2	0.102	0.102	5.26	54.59	98	11.1	4.78
P06703	Protein S100-A6 OS=Homo sapiens GN=S100A6 PE=1 SV=1 - [S10A6_HUMAN]	0.0889	1	1	1	2	237500	1	1	1	1	0.0889	0.0889	1.92	51.51	90	10.2	5.48
P05109	Protein S100-A8 OS=Homo sapiens GN=S100A8 PE=1 SV=1 - [S10A8_HUMAN]	0.3978	1	5	5	14	4493000	5	5	7	7	0.3978	0.3978	18.4	162.72	93	10.8	7.03
P06702	Protein S100-A9 OS=Homo sapiens GN=S100A9 PE=1 SV=1 - [S10A9_HUMAN]	0.7544	1	8	8	34	12900000	8	7	18	16	0.7544	0.7544	50	381.32	114	13.2	6.13
P31949	Protein S100-A11 OS=Homo sapiens GN=S100A11 PE=1 SV=2 - [S10AB_HUMAN]	0.1048	1	1	1	2	83650	1	1	1	1	0.1048	0.1048	3.09	45.44	105	11.7	7.12
Q9HCY8	Protein S100-A14 OS=Homo sapiens GN=S100A14 PE=1 SV=1 - [S10AE_HUMAN]	0.8077	1	7	7	12	1159000	7	5	7	5	0.8077	0.6154	20.99	195	104	11.7	5.24
Q96FQ6	Protein S100-A16 OS=Homo sapiens GN=S100A16 PE=1 SV=1 - [S10AG_HUMAN]	0.1165	1	1	1	2	193900	1	1	1	1	0.1165	0.1165	0	29.05	103	11.8	6.79
P35542	Serum amyloid A-4 protein OS=Homo sapiens GN=SAA4 PE=1 SV=2 - [SAA4_HUMAN]	0.0692	1	1	1	2	251200	1	1	1	1	0.0692	0.0692	2.76	44.01	130	14.7	9.07
Q6UWP8	Suprabasin OS=Homo sapiens GN=SBSN PE=1 SV=2 - [SBSN_HUMAN]	0.1525	1	2	2	4	13450	2	2	2	2	0.1525	0.1525	4.36	35.62	590	60.5	7.01
P03973	Antileukoproteinase OS=Homo sapiens GN=SLPI PE=1 SV=2 - [SLPI_HUMAN]	0.1894	1	2	2	3	304000	2	1	2	1	0.1894	0.0909	3	50.21	132	14.3	8.75
Q9UBC9	Small proline-rich protein 3 OS=Homo sapiens GN=SPRR3 PE=1 SV=2 - [SPRR3_HUMAN]	0.0473	1	1	1	1	259600	1		1		0.0473	0	2.4		169	18.1	8.57
Q9BQE3	Tubulin alpha-1C chain OS=Homo sapiens GN=TUBA1C PE=1 SV=1 - [TBA1C_HUMAN]	0.0846	7	2	2	4	269400	2	2	2	2	0.0846	0.0846	6.88	111.23	449	49.9	5.1
Q07654	Trefoil factor 3 OS=Homo sapiens GN=TFF3 PE=1 SV=1 - [TFF3_HUMAN]	0.25	1	3	3	8	814700	3	3	4	4	0.25	0.25	10.61	52.88	80	8.6	5.92
P10599	Thioredoxin OS=Homo sapiens GN=TXN PE=1 SV=3 - [THIO_HUMAN]	0.3143	1	3	3	6	513400	3	3	3	3	0.3143	0.3143	9.43	111.42	105	11.7	4.92
P00734	Prothrombin OS=Homo sapiens GN=F2 PE=1 SV=2 - [THRB_HUMAN]	0.0096	1	1	1	2	160600	1	1	1	1	0.0096	0.0096	2.18	32.13	622	70	5.9
Q66K66	Transmembrane protein 198 OS=Homo sapiens GN=TMEM198 PE=1 SV=1 - [TM198_HUMAN]	0.025	1	1	1	2	748800	1	1	1	1	0.025	0.025	0	32.61	360	39.4	9.92
Q9UPV9	Trafficking kinesin-binding protein 1 OS=Homo sapiens GN=TRAK1 PE=1 SV=1 - [TRAK1_HUMAN]	0.0189	1	1	1	2	443200	1	1	1	1	0.0189	0.0189	2.96	25.52	953	106	5.85
P02787	Serotransferrin OS=Homo sapiens GN=TF PE=1 SV=3 - [TRFE_HUMAN]	0.1504	1	9	9	20	966500	9	9	10	10	0.1504	0.1504	28.88	272.03	698	77	7.12
P02788	Lactotransferrin OS=Homo sapiens GN=LTF PE=1 SV=6 - [TRFL_HUMAN]	0.0676	1	4	4	8	113500	4	4	4	4	0.0676	0.0676	12.28	126.28	710	78.1	8.12
P07477	Trypsin-1 OS=Homo sapiens GN=PRSS1 PE=1 SV=1 - [TRY1_HUMAN]	0.0405	1	1	1	4	38060000	1	1	2	2	0.0405	0.0405	5.81	99.18	247	26.5	6.51
P07996	Thrombospondin-1 OS=Homo sapiens GN=THBS1 PE=1 SV=2 - [TSP1_HUMAN]	0.0085	1	1	1	2	24370	1	1	1	1	0.0085	0.0085	2.5	30.9	1170	129.3	4.94
Q8TAI1	TYMS opposite strand protein OS=Homo sapiens GN=TYMSOS PE=5 SV=2 - [TYMOS_HUMAN]	0.1057	1	1	1	2	1296000	1	1	1	1	0.1057	0.1057	1.82	21.55	123	13.4	12.03
P0CG48	Polyubiquitin-C OS=Homo sapiens GN=UBC PE=1 SV=3 - [UBC_HUMAN]	0.1182	4	1	1	2	215500	1	1	1	1	0.1182	0.1182	2.02	36.6	685	77	7.66
Q9HD64	X antigen family member 1 OS=Homo sapiens GN=XAGE1A PE=1 SV=3 - [XAGE1_HUMAN]	0.0741	2	1	1	1	21840		1		1	0	0.0741		30.67	81	9.1	9.58
Q96DA0	Zymogen granule protein 16 homolog B OS=Homo sapiens GN=ZG16B PE=1 SV=3 - [ZG16B_HUMAN]	0.2885	1	5	5	12	3139000	5	5	6	6	0.2885	0.2885	14.89	234.31	208	22.7	7.39
Q9Y2P7	Zinc finger protein 256 OS=Homo sapiens GN=ZNF256 PE=1 SV=2 - [ZN256_HUMAN]	0.0144	1	1	1	1	68430	1		1		0.0144	0	2.4		627	71.8	8.81
P55064	Aquaporin-5 OS=Homo sapiens GN=AQP5 PE=1 SV=1 - [AQP5_HUMAN]	0.0604	1	1	1	1	272600	1		1		0.0604		0		265	28.3	8.62
Q9NZS9	Bifunctional apoptosis regulator OS=Homo sapiens GN=BFAR PE=1 SV=1 - [BFAR_HUMAN]	0.0267	1	1	1	1	1071000	1		1		0.0267		0		450	52.7	6.54
O95833	Chloride intracellular channel protein 3 OS=Homo sapiens GN=CLIC3 PE=1 SV=2 - [CLIC3_HUMAN]	0.0678	1	1	1	1	63570	1		1		0.0678		2.24		236	26.6	6.43
Q6ZVX7	F-box only protein 50 OS=Homo sapiens GN=NCCRP1 PE=1 SV=1 - [FBX50_HUMAN]	0.04	1	1	1	1	17730	1		1		0.04		0		275	30.8	6.62
P0C091	FRAS1-related extracellular matrix protein 3 OS=Homo sapiens GN=FREM3 PE=3 SV=2 - [FREM3_HUMAN]	0.0168	1	1	1	1	757700	1		1		0.0168		0		2139	238	5.33
P01771	Ig heavy chain V-III region HIL OS=Homo sapiens PE=1 SV=1 - [HV310_HUMAN]	0.0909	1	1	1	1	608200	1		1		0.0909		1.74		121	13.6	9.36
P35579	Myosin-9 OS=Homo sapiens GN=MYH9 PE=1 SV=4 - [MYH9_HUMAN]	0.0051	1	1	1	1	0	1		1		0.0051		1.72		1960	226.4	5.6
P61586	Transforming protein RhoA OS=Homo sapiens GN=RHOA PE=1 SV=1 - [RHOA_HUMAN]	0.0622	1	1	1	1	12780	1		1		0.0622		2.15		193	21.8	6.1
Q147U7	Single-pass membrane and coiled-coil domain-containing protein 1 OS=Homo sapiens GN=SMCO1 PE=2 SV=2 - [SMCO1_HUMAN]	0.0467	1	1	1	1	0	1		1		0.0467		0		214	24.6	9.11
A6NNZ2	Tubulin beta-8 chain-like protein LOC260334 OS=Homo sapiens PE=1 SV=1 - [TBB8L_HUMAN]	0.018	7	1	1	1	33830	1		1		0.018		2.46		444	49.5	4.86
Q08188	Protein-glutamine gamma-glutamyltransferase E OS=Homo sapiens GN=TGM3 PE=1 SV=4 - [TGM3_HUMAN]	0.0188	1	1	1	1	82430	1		1		0.0188		0		693	76.6	5.86

## Sheet: Fr9 (Upward)
Accession	Description	Sum(Coverage)	Sum(# Proteins)	Sum(# Unique Peptides)	Sum(# Peptides)	Sum(# PSMs)	Area	# Peptides A10	# Peptides A6	# PSM A10	# PSM A6	Coverage A10	Coverage A6	Score A10	Score A6	# AAs	MW [kDa]	calc. pI
P31947	14-3-3 protein sigma OS=Homo sapiens GN=SFN PE=1 SV=1 - [1433S_HUMAN]	0.2298	7	6	6	9	74950	5	4	5	4	0.1734	0.1976	12.27	80.21	248	27.8	4.74
P01009	Alpha-1-antitrypsin OS=Homo sapiens GN=SERPINA1 PE=1 SV=3 - [A1AT_HUMAN]	0.2321	1	11	11	35	4107000	11	10	18	17	0.2321	0.2129	45.71	404.54	418	46.7	5.59
P04217	Alpha-1B-glycoprotein OS=Homo sapiens GN=A1BG PE=1 SV=4 - [A1BG_HUMAN]	0.0566	1	2	2	4	204700	2	1	3	1	0.0566	0.0222	5.86	72.25	495	54.2	5.86
P02750	Leucine-rich alpha-2-glycoprotein OS=Homo sapiens GN=LRG1 PE=1 SV=2 - [A2GL_HUMAN]	0.0288	1	1	1	2	143200	1	1	1	1	0.0288	0.0288	3.55	71.23	347	38.2	6.95
P01023	Alpha-2-macroglobulin OS=Homo sapiens GN=A2M PE=1 SV=3 - [A2MG_HUMAN]	0.3392	2	39	39	103	2788000	37	38	52	51	0.3304	0.3277	130.07	1291.46	1474	163.2	6.46
P01011	Alpha-1-antichymotrypsin OS=Homo sapiens GN=SERPINA3 PE=1 SV=2 - [AACT_HUMAN]	0.0946	1	3	3	6	231600	3	3	3	3	0.0946	0.0946	9.63	125.34	423	47.6	5.52
Q7Z5M8	Abhydrolase domain-containing protein 12B OS=Homo sapiens GN=ABHD12B PE=2 SV=1 - [AB12B_HUMAN]	0.0166	1	1	1	2	119500	1	1	1	1	0.0166	0.0166	1.64	28.03	362	40.7	8.28
P60709	Actin, cytoplasmic 1 OS=Homo sapiens GN=ACTB PE=1 SV=1 - [ACTB_HUMAN]	0.2267	8	3	8	17	350900	7	8	8	9	0.2107	0.2267	15.98	205.63	375	41.7	5.48
P63267	Actin, gamma-enteric smooth muscle OS=Homo sapiens GN=ACTG2 PE=1 SV=1 - [ACTH_HUMAN]	0.1915	4	1	6	14	321600	6	6	7	7	0.1915	0.1915	13.69	154.38	376	41.8	5.48
P43652	Afamin OS=Homo sapiens GN=AFM PE=1 SV=1 - [AFAM_HUMAN]	0.0434	1	4	4	7	134400	3	4	3	4	0.0334	0.0434	4.42	76.08	599	69	5.9
P02768	Serum albumin OS=Homo sapiens GN=ALB PE=1 SV=2 - [ALBU_HUMAN]	0.5878	1	42	42	180	101800000	41	40	91	89	0.5731	0.5796	248.85	2220.83	609	69.3	6.28
P04745	Alpha-amylase 1 OS=Homo sapiens GN=AMY1A PE=1 SV=2 - [AMY1_HUMAN]	0.4266	3	17	17	44	4197000	16	15	23	21	0.407	0.3953	52.33	612.34	511	57.7	6.93
P01019	Angiotensinogen OS=Homo sapiens GN=AGT PE=1 SV=1 - [ANGT_HUMAN]	0.0825	1	3	3	6	146400	3	3	3	3	0.0825	0.0825	7.28	95.47	485	53.1	6.32
P04083	Annexin A1 OS=Homo sapiens GN=ANXA1 PE=1 SV=2 - [ANXA1_HUMAN]	0.2457	1	6	6	11	161800	6	5	6	5	0.2457	0.1965	15.73	135.69	346	38.7	7.02
P02647	Apolipoprotein A-I OS=Homo sapiens GN=APOA1 PE=1 SV=1 - [APOA1_HUMAN]	0.3446	1	8	8	15	672900	7	7	8	7	0.3109	0.3034	22.88	223.06	267	30.8	5.76
P02652	Apolipoprotein A-II OS=Homo sapiens GN=APOA2 PE=1 SV=1 - [APOA2_HUMAN]	0.1	1	1	1	2	101400	1	1	1	1	0.1	0.1	2.55	48.79	100	11.2	6.62
P06727	Apolipoprotein A-IV OS=Homo sapiens GN=APOA4 PE=1 SV=3 - [APOA4_HUMAN]	0.0606	1	3	3	6	303900	3	3	3	3	0.0606	0.0606	7.5	54.16	396	45.4	5.38
P04114	Apolipoprotein B-100 OS=Homo sapiens GN=APOB PE=1 SV=2 - [APOB_HUMAN]	0.0394	1	15	15	29	189100	15	14	15	14	0.0394	0.0366	37.74	373.31	4563	515.3	7.05
P02656	Apolipoprotein C-III OS=Homo sapiens GN=APOC3 PE=1 SV=1 - [APOC3_HUMAN]	0.1111	1	1	1	2	56200	1	1	1	1	0.1111	0.1111	2.23	31.82	99	10.8	5.41
P02749	Beta-2-glycoprotein 1 OS=Homo sapiens GN=APOH PE=1 SV=3 - [APOH_HUMAN]	0.0667	1	2	2	3	238500	1	2	1	2	0.0493	0.0667	2.43	27.03	345	38.3	7.97
P53367	Arfaptin-1 OS=Homo sapiens GN=ARFIP1 PE=1 SV=2 - [ARFP1_HUMAN]	0.0188	1	1	1	1	167100		1		1	0	0.0188		41.05	373	41.7	6.7
A6NMY6	Putative annexin A2-like protein OS=Homo sapiens GN=ANXA2P2 PE=5 SV=2 - [AXA2L_HUMAN]	0.0295	2	1	1	2	62680	1	1	1	1	0.0295	0.0295	2.81	46.77	339	38.6	6.95
Q96DR5	BPI fold-containing family A member 2 OS=Homo sapiens GN=BPIFA2 PE=1 SV=2 - [BPIA2_HUMAN]	0.0321	1	1	1	2	48140	1	1	1	1	0.0321	0.0321	2.11	42.08	249	27	5.59
P02746	Complement C1q subcomponent subunit B OS=Homo sapiens GN=C1QB PE=1 SV=3 - [C1QB_HUMAN]	0.0909	1	2	2	3	152200	1	2	1	2	0.0553	0.0909	2.89	90.97	253	26.7	8.63
P02747	Complement C1q subcomponent subunit C OS=Homo sapiens GN=C1QC PE=1 SV=3 - [C1QC_HUMAN]	0.1224	1	2	2	4	204800	2	2	2	2	0.1224	0.1224	5.73	65.84	245	25.8	8.41
P04003	C4b-binding protein alpha chain OS=Homo sapiens GN=C4BPA PE=1 SV=2 - [C4BPA_HUMAN]	0.0821	1	4	4	8	247100	4	4	4	4	0.0821	0.0821	12.14	92.29	597	67	7.3
P23280	Carbonic anhydrase 6 OS=Homo sapiens GN=CA6 PE=1 SV=3 - [CAH6_HUMAN]	0.0747	1	2	2	6	127900	2	2	3	3	0.0747	0.0747	8.78	98.18	308	35.3	7.02
P13987	CD59 glycoprotein OS=Homo sapiens GN=CD59 PE=1 SV=1 - [CD59_HUMAN]	0.0938	1	1	1	2	141300	1	1	1	1	0.0938	0.0938	3.07	46.43	128	14.2	6.48
P00450	Ceruloplasmin OS=Homo sapiens GN=CP PE=1 SV=1 - [CERU_HUMAN]	0.0376	1	3	3	11	640500	3	3	5	6	0.0376	0.0376	14.93	141.7	1065	122.1	5.72
P00751	Complement factor B OS=Homo sapiens GN=CFB PE=1 SV=2 - [CFAB_HUMAN]	0.0458	1	3	3	6	262300	3	3	3	3	0.0458	0.0458	7.07	70.13	764	85.5	7.06
P08603	Complement factor H OS=Homo sapiens GN=CFH PE=1 SV=4 - [CFAH_HUMAN]	0.0171	2	2	2	4	160600	2	2	2	2	0.0171	0.0171	4.68	67.21	1231	139	6.61
P10909	Clusterin OS=Homo sapiens GN=CLU PE=1 SV=1 - [CLUS_HUMAN]	0.1158	1	3	3	6	61440	3	3	3	3	0.1158	0.1158	8.13	53.47	449	52.5	6.27
P01024	Complement C3 OS=Homo sapiens GN=C3 PE=1 SV=2 - [CO3_HUMAN]	0.3019	1	43	43	81	1375000	40	39	42	39	0.2934	0.2742	103.08	910.72	1663	187	6.4
P0C0L4	Complement C4-A OS=Homo sapiens GN=C4A PE=1 SV=2 - [CO4A_HUMAN]	0.1261	2	20	20	37	596300	19	17	20	17	0.1118	0.1072	52.22	422.5	1744	192.7	7.08
P01031	Complement C5 OS=Homo sapiens GN=C5 PE=1 SV=4 - [CO5_HUMAN]	0.0268	1	5	5	7	86270	3	4	3	4	0.0161	0.0227	7.93	82.66	1676	188.2	6.52
P07360	Complement component C8 gamma chain OS=Homo sapiens GN=C8G PE=1 SV=3 - [CO8G_HUMAN]	0.1782	1	2	2	4	135900	2	2	2	2	0.1782	0.1782	7.09	84.07	202	22.3	8.31
P02748	Complement component C9 OS=Homo sapiens GN=C9 PE=1 SV=2 - [CO9_HUMAN]	0.0304	1	2	2	4	118600	2	2	2	2	0.0304	0.0304	4.06	24.41	559	63.1	5.59
Q9UBG3	Cornulin OS=Homo sapiens GN=CRNN PE=1 SV=1 - [CRNN_HUMAN]	0.2646	1	5	5	10	200000	5	5	5	5	0.2646	0.2646	13.63	172.31	495	53.5	6.1
P04080	Cystatin-B OS=Homo sapiens GN=CSTB PE=1 SV=2 - [CYTB_HUMAN]	0.2449	1	2	2	4	448500	2	2	2	2	0.2449	0.2449	7.76	93.08	98	11.1	7.56
P81605	Dermcidin OS=Homo sapiens GN=DCD PE=1 SV=2 - [DCD_HUMAN]	0.2	1	2	2	4	329000	2	2	2	2	0.2	0.2	5.9	91.01	110	11.3	6.54
P59665	Neutrophil defensin 1 OS=Homo sapiens GN=DEFA1 PE=1 SV=1 - [DEF1_HUMAN]	0.1915	2	2	2	4	226500	2	2	2	2	0.1915	0.1915	4.67	73.05	94	10.2	6.99
Q9UGM3	Deleted in malignant brain tumors 1 protein OS=Homo sapiens GN=DMBT1 PE=1 SV=2 - [DMBT1_HUMAN]	0.3344	1	21	21	189	24420000	20	20	109	80	0.3344	0.332	179.87	1607.78	2413	260.6	5.44
Q02413	Desmoglein-1 OS=Homo sapiens GN=DSG1 PE=1 SV=2 - [DSG1_HUMAN]	0.0315	1	2	2	6	65470	2	2	3	3	0.0315	0.0315	6.26	83.29	1049	113.7	5.03
Q01469	Fatty acid-binding protein, epidermal OS=Homo sapiens GN=FABP5 PE=1 SV=3 - [FABP5_HUMAN]	0.2222	1	2	2	4	109500	2	2	2	2	0.2222	0.2222	3.81	93.06	135	15.2	7.01
Q9Y6R7	IgGFc-binding protein OS=Homo sapiens GN=FCGBP PE=1 SV=3 - [FCGBP_HUMAN]	0.2368	1	56	56	153	1178000	56	54	78	75	0.2368	0.2215	202.68	1876.52	5405	571.6	5.34
P02765	Alpha-2-HS-glycoprotein OS=Homo sapiens GN=AHSG PE=1 SV=1 - [FETUA_HUMAN]	0.1117	1	2	2	6	725900	2	2	3	3	0.1117	0.1117	12.53	121.34	367	39.3	5.72
Q5D862	Filaggrin-2 OS=Homo sapiens GN=FLG2 PE=1 SV=1 - [FILA2_HUMAN]	0.0046	1	1	1	2	21620	1	1	1	1	0.0046	0.0046	2.84	22.87	2391	247.9	8.31
P02751	Fibronectin OS=Homo sapiens GN=FN1 PE=1 SV=4 - [FINC_HUMAN]	0.0142	1	3	3	8	171700	3	3	4	4	0.0142	0.0142	8.89	152.22	2386	262.5	5.71
P04406	Glyceraldehyde-3-phosphate dehydrogenase OS=Homo sapiens GN=GAPDH PE=1 SV=3 - [G3P_HUMAN]	0.0418	1	1	1	2	62870	1	1	1	1	0.0418	0.0418	2.1	57.37	335	36	8.46
P69905	Hemoglobin subunit alpha OS=Homo sapiens GN=HBA1 PE=1 SV=2 - [HBA_HUMAN]	0.0634	1	1	1	2	779400	1	1	1	1	0.0634	0.0634	2.38	32.53	142	15.2	8.68
P68871	Hemoglobin subunit beta OS=Homo sapiens GN=HBB PE=1 SV=2 - [HBB_HUMAN]	0.0612	1	1	1	2	58520	1	1	1	1	0.0612	0.0612	2.63	41.12	147	16	7.28
P02790	Hemopexin OS=Homo sapiens GN=HPX PE=1 SV=2 - [HEMO_HUMAN]	0.171	2	8	8	20	1604000	8	8	10	10	0.171	0.171	22.07	177.01	462	51.6	7.02
P05546	Heparin cofactor 2 OS=Homo sapiens GN=SERPIND1 PE=1 SV=3 - [HEP2_HUMAN]	0.0501	1	3	3	5	111100	2	3	2	3	0.0321	0.0501	4.61	70.14	499	57	6.9
Q86YZ3	Hornerin OS=Homo sapiens GN=HRNR PE=1 SV=2 - [HORN_HUMAN]	0.0067	1	1	1	2	24060	1	1	1	1	0.0067	0.0067	2.64	41.67	2850	282.2	10.04
P00738	Haptoglobin OS=Homo sapiens GN=HP PE=1 SV=1 - [HPT_HUMAN]	0.1798	2	6	6	14	1837000	6	6	7	7	0.1798	0.1798	20.3	180.47	406	45.2	6.58
P04196	Histidine-rich glycoprotein OS=Homo sapiens GN=HRG PE=1 SV=1 - [HRG_HUMAN]	0.0648	1	3	3	6	135800	3	3	3	3	0.0648	0.0648	7.96	71.18	525	59.5	7.5
P04792	Heat shock protein beta-1 OS=Homo sapiens GN=HSPB1 PE=1 SV=2 - [HSPB1_HUMAN]	0.2098	1	3	3	6	213100	3	3	3	3	0.2098	0.2098	7.78	85.71	205	22.8	6.4
P23083	Ig heavy chain V-I region V35 OS=Homo sapiens PE=1 SV=1 - [HV103_HUMAN]	0.1026	1	1	1	1	75300		1		1	0	0.1026		36.4	117	13	9.55
P01743	Ig heavy chain V-I region HG3 OS=Homo sapiens PE=3 SV=1 - [HV102_HUMAN]	0.2222	1	2	2	6	358300	2	2	3	3	0.2222	0.2222	6.93	72.86	117	12.9	8.92
P01824	Ig heavy chain V-II region WAH OS=Homo sapiens PE=1 SV=1 - [HV206_HUMAN]	0.0698	1	1	1	2	105000	1	1	1	1	0.0698	0.0698	2.49	43.97	129	14.1	8.46
P01825	Ig heavy chain V-II region NEWM OS=Homo sapiens PE=1 SV=1 - [HV207_HUMAN]	0.188	1	1	2	7	529400	1	2	3	4	0.1368	0.188	10.25	123.11	117	12.8	7.08
P06331	Ig heavy chain V-II region ARH-77 OS=Homo sapiens PE=4 SV=1 - [HV209_HUMAN]	0.1712	1	1	2	10	550300	2	2	5	5	0.1712	0.1712	14.13	156.32	146	16.2	8.28
P01763	Ig heavy chain V-III region WEA OS=Homo sapiens PE=1 SV=1 - [HV302_HUMAN]	0.3596	1	2	3	5	988200	2	3	2	3	0.193	0.3596	6.28	107.36	114	12.2	8.5
P01765	Ig heavy chain V-III region TIL OS=Homo sapiens PE=1 SV=1 - [HV304_HUMAN]	0.2609	3	1	2	10	1999000	2	2	5	5	0.2609	0.2609	15.55	173.2	115	12.3	9.13
P01768	Ig heavy chain V-III region CAM OS=Homo sapiens PE=1 SV=1 - [HV307_HUMAN]	0.1803	1	2	3	5	1747000		3		5		0.1803		160.79	122	13.7	9.63
P01767	Ig heavy chain V-III region BUT OS=Homo sapiens PE=1 SV=1 - [HV306_HUMAN]	0.3565	1	2	3	13	956300	3	3	5	8	0.3565	0.3565	13.94	215.65	115	12.4	9.25
P01766	Ig heavy chain V-III region BRO OS=Homo sapiens PE=1 SV=1 - [HV305_HUMAN]	0.25	2	1	2	8	4656000	2	2	4	4	0.25	0.25	14.63	214.31	120	13.2	6.57
P01773	Ig heavy chain V-III region BUR OS=Homo sapiens PE=1 SV=1 - [HV312_HUMAN]	0.0924	1	1	1	2	35800	1	1	1	1	0.0924	0.0924	2.85	65.06	119	13	9.6
P01779	Ig heavy chain V-III region TUR OS=Homo sapiens PE=1 SV=1 - [HV318_HUMAN]	0.2672	4	1	2	10	1533000	2	2	5	5	0.2672	0.2672	15.64	169.31	116	12.4	9.73
P01781	Ig heavy chain V-III region GAL OS=Homo sapiens PE=1 SV=1 - [HV320_HUMAN]	0.2672	1	3	3	11	478000	3	3	6	5	0.2672	0.2672	19.32	233.69	116	12.7	8.48
P05155	Plasma protease C1 inhibitor OS=Homo sapiens GN=SERPING1 PE=1 SV=2 - [IC1_HUMAN]	0.052	1	3	3	5	216900	2	3	2	3	0.038	0.052	1.67	44.24	500	55.1	6.55
P01876	Ig alpha-1 chain C region OS=Homo sapiens GN=IGHA1 PE=1 SV=2 - [IGHA1_HUMAN]	0.5156	1	6	13	93	28560000	12	13	47	46	0.4533	0.5156	133.04	940.78	353	37.6	6.51
P01877	Ig alpha-2 chain C region OS=Homo sapiens GN=IGHA2 PE=1 SV=3 - [IGHA2_HUMAN]	0.3676	1	3	10	91	35570000	9	10	45	46	0.3412	0.3676	127.71	934.76	340	36.5	6.1
P01857	Ig gamma-1 chain C region OS=Homo sapiens GN=IGHG1 PE=1 SV=1 - [IGHG1_HUMAN]	0.4424	1	5	10	56	19330000	10	9	28	28	0.4424	0.4091	57.68	473.21	330	36.1	8.19
P01859	Ig gamma-2 chain C region OS=Homo sapiens GN=IGHG2 PE=1 SV=2 - [IGHG2_HUMAN]	0.3466	1	4	8	28	2462000	8	7	15	13	0.3466	0.3129	34.76	272.09	326	35.9	7.59
P01860	Ig gamma-3 chain C region OS=Homo sapiens GN=IGHG3 PE=1 SV=2 - [IGHG3_HUMAN]	0.2175	1	1	7	19	2983000	7	6	10	9	0.2175	0.1883	20.83	236.65	377	41.3	7.9
P01871	Ig mu chain C region OS=Homo sapiens GN=IGHM PE=1 SV=3 - [IGHM_HUMAN]	0.3274	2	14	14	53	3961000	13	14	27	26	0.3097	0.3274	67.75	673.93	452	49.3	6.77
P01591	Immunoglobulin J chain OS=Homo sapiens GN=JCHAIN PE=1 SV=4 - [IGJ_HUMAN]	0.4214	1	7	7	18	10590000	6	5	10	8	0.3333	0.327	22.85	225.33	159	18.1	5.24
P01834	Ig kappa chain C region OS=Homo sapiens GN=IGKC PE=1 SV=1 - [IGKC_HUMAN]	0.8019	1	6	6	69	31170000	6	6	37	32	0.8019	0.8019	110.46	862.99	106	11.6	5.87
B9A064	Immunoglobulin lambda-like polypeptide 5 OS=Homo sapiens GN=IGLL5 PE=2 SV=2 - [IGLL5_HUMAN]	0.2804	2	2	5	46	10360000	5	4	24	22	0.2804	0.2664	58.73	466.59	214	23	8.84
P19827	Inter-alpha-trypsin inhibitor heavy chain H1 OS=Homo sapiens GN=ITIH1 PE=1 SV=3 - [ITIH1_HUMAN]	0.0582	1	4	4	10	348100	4	4	5	5	0.0582	0.0582	20.71	255.9	911	101.3	6.79
P19823	Inter-alpha-trypsin inhibitor heavy chain H2 OS=Homo sapiens GN=ITIH2 PE=1 SV=2 - [ITIH2_HUMAN]	0.1406	1	12	12	27	669000	12	11	14	13	0.1406	0.1332	37.1	333.36	946	106.4	6.86
Q06033	Inter-alpha-trypsin inhibitor heavy chain H3 OS=Homo sapiens GN=ITIH3 PE=1 SV=2 - [ITIH3_HUMAN]	0.0101	1	1	1	2	46350	1	1	1	1	0.0101	0.0101	2.16	32.04	890	99.8	5.74
Q14624	Inter-alpha-trypsin inhibitor heavy chain H4 OS=Homo sapiens GN=ITIH4 PE=1 SV=4 - [ITIH4_HUMAN]	0.0645	1	6	6	13	381700	5	6	6	7	0.0548	0.0645	15.74	117.08	930	103.3	6.98
P13645	Keratin, type I cytoskeletal 10 OS=Homo sapiens GN=KRT10 PE=1 SV=6 - [K1C10_HUMAN]	0.4229	12	20	25	69	4173000	23	25	34	35	0.4127	0.4229	103.5	1196.43	584	58.8	5.21
P13646	Keratin, type I cytoskeletal 13 OS=Homo sapiens GN=KRT13 PE=1 SV=4 - [K1C13_HUMAN]	0.5328	15	23	29	76	7872000	24	29	35	41	0.4891	0.5328	105.11	1290.37	458	49.6	4.96
P02533	Keratin, type I cytoskeletal 14 OS=Homo sapiens GN=KRT14 PE=1 SV=4 - [K1C14_HUMAN]	0.4915	10	6	23	57	5361000	21	23	27	30	0.4576	0.4915	73.49	856.5	472	51.5	5.16
P08779	Keratin, type I cytoskeletal 16 OS=Homo sapiens GN=KRT16 PE=1 SV=4 - [K1C16_HUMAN]	0.5285	10	11	23	52	5361000	22	23	25	27	0.5095	0.5285	76.49	888.96	473	51.2	5.05
Q04695	Keratin, type I cytoskeletal 17 OS=Homo sapiens GN=KRT17 PE=1 SV=2 - [K1C17_HUMAN]	0.2894	8	4	15	37	3142000	14	14	18	19	0.2731	0.2685	42.68	505.47	432	48.1	5.02
P35527	Keratin, type I cytoskeletal 9 OS=Homo sapiens GN=KRT9 PE=1 SV=3 - [K1C9_HUMAN]	0.4751	1	22	23	82	6835000	22	23	40	42	0.4607	0.4751	127.7	1390.04	623	62	5.24
P35908	Keratin, type II cytoskeletal 2 epidermal OS=Homo sapiens GN=KRT2 PE=1 SV=2 - [K22E_HUMAN]	0.3772	5	16	24	56	6837000	24	24	28	28	0.3772	0.3772	78.44	891.52	639	65.4	8
P04264	Keratin, type II cytoskeletal 1 OS=Homo sapiens GN=KRT1 PE=1 SV=6 - [K2C1_HUMAN]	0.5373	3	26	33	98	8758000	33	31	50	48	0.5373	0.5373	155.89	1734.33	644	66	8.12
P19013	Keratin, type II cytoskeletal 4 OS=Homo sapiens GN=KRT4 PE=1 SV=4 - [K2C4_HUMAN]	0.5637	5	31	35	99	3912000	34	35	49	50	0.5524	0.5637	139.97	1373.3	534	57.2	6.61
P13647	Keratin, type II cytoskeletal 5 OS=Homo sapiens GN=KRT5 PE=1 SV=3 - [K2C5_HUMAN]	0.4339	4	19	31	71	2568000	31	30	36	35	0.4339	0.4339	95.02	961.12	590	62.3	7.74
P02538	Keratin, type II cytoskeletal 6A OS=Homo sapiens GN=KRT6A PE=1 SV=3 - [K2C6A_HUMAN]	0.4344	4	4	30	70	3316000	30	29	35	35	0.4344	0.4326	93.08	1002.57	564	60	8
P04259	Keratin, type II cytoskeletal 6B OS=Homo sapiens GN=KRT6B PE=1 SV=5 - [K2C6B_HUMAN]	0.4184	4	3	29	68	4619000	29	28	34	34	0.4184	0.4167	89.51	975.68	564	60	8
Q14CN4	Keratin, type II cytoskeletal 72 OS=Homo sapiens GN=KRT72 PE=1 SV=2 - [K2C72_HUMAN]	0.0783	2	1	5	11	583600	5	5	5	6	0.0783	0.0783	13.66	106.04	511	55.8	6.89
Q8N1N4	Keratin, type II cytoskeletal 78 OS=Homo sapiens GN=KRT78 PE=2 SV=2 - [K2C78_HUMAN]	0.2173	1	8	10	19	442100	10	9	10	9	0.2173	0.1981	27.47	374.82	520	56.8	6.02
P01042	Kininogen-1 OS=Homo sapiens GN=KNG1 PE=1 SV=2 - [KNG1_HUMAN]	0.0947	1	6	6	14	243500	6	6	7	7	0.0947	0.0947	17.37	127.43	644	71.9	6.81
O43790	Keratin, type II cuticular Hb6 OS=Homo sapiens GN=KRT86 PE=1 SV=1 - [KRT86_HUMAN]	0.0185	3	1	1	2	115000	1	1	1	1	0.0185	0.0185	2.03	22.93	486	53.5	5.66
Q6VAB6	Kinase suppressor of Ras 2 OS=Homo sapiens GN=KSR2 PE=1 SV=2 - [KSR2_HUMAN]	0.0074	1	1	1	1	4047000		1		1	0	0.0074		31.66	950	107.6	8.69
P01597	Ig kappa chain V-I region DEE OS=Homo sapiens PE=1 SV=1 - [KV105_HUMAN]	0.1667	9	1	2	6	5051000	1	2	2	4	0.1667	0.1667	8.83	180.21	108	11.7	9.36
P01598	Ig kappa chain V-I region EU OS=Homo sapiens PE=1 SV=1 - [KV106_HUMAN]	0.2685	3	2	2	10	697300	2	2	5	5	0.2685	0.2685	17.51	184.4	108	11.8	8.44
P01611	Ig kappa chain V-I region Wes OS=Homo sapiens PE=1 SV=1 - [KV119_HUMAN]	0.1667	1	1	1	2	557200	1	1	1	1	0.1667	0.1667	3.75	74.32	108	11.6	7.28
P01609	Ig kappa chain V-I region Scw OS=Homo sapiens PE=1 SV=1 - [KV117_HUMAN]	0.2778	9	1	2	5	830300	2	2	3	2	0.2778	0.2778	7.84	76.74	108	11.8	6
P01612	Ig kappa chain V-I region Mev OS=Homo sapiens PE=1 SV=1 - [KV120_HUMAN]	0.1651	1	1	1	2	132100	1	1	1	1	0.1651	0.1651	3.28	71.12	109	11.9	6.57
P01613	Ig kappa chain V-I region Ni OS=Homo sapiens PE=1 SV=1 - [KV121_HUMAN]	0.3036	1	2	2	6	267400	2	2	3	3	0.3036	0.3036	10.36	108.64	112	12.2	5.36
P04430	Ig kappa chain V-I region BAN OS=Homo sapiens PE=1 SV=1 - [KV122_HUMAN]	0.1667	1	1	1	2	251200	1	1	1	1	0.1667	0.1667	4.25	74.11	108	11.8	8.44
P01616	Ig kappa chain V-II region MIL OS=Homo sapiens PE=1 SV=1 - [KV203_HUMAN]	0.3304	1	1	2	3	1839000	1	2	1	2	0.2143	0.3304	3.21	72.77	112	12	9.29
P01617	Ig kappa chain V-II region TEW OS=Homo sapiens PE=1 SV=1 - [KV204_HUMAN]	0.3894	3	2	3	8	1598000	3	3	4	4	0.3894	0.3894	12.91	123.27	113	12.3	6
P06310	Ig kappa chain V-II region RPMI 6410 OS=Homo sapiens PE=4 SV=1 - [KV206_HUMAN]	0.1504	1	1	2	4	1675000	2	2	2	2	0.1504	0.1504	5.91	77.19	133	14.7	9.25
P01620	Ig kappa chain V-III region SIE OS=Homo sapiens PE=1 SV=1 - [KV302_HUMAN]	0.3945	7	3	3	8	1741000	3	3	4	4	0.3945	0.3945	14.89	189.71	109	11.8	8.48
P04433	Ig kappa chain V-III region VG (Fragment) OS=Homo sapiens PE=1 SV=1 - [KV309_HUMAN]	0.0783	1	1	1	2	1080000	1	1	1	1	0.0783	0.0783	2.37	45.97	115	12.6	4.96
P06312	Ig kappa chain V-IV region (Fragment) OS=Homo sapiens GN=IGKV4-1 PE=4 SV=1 - [KV401_HUMAN]	0.1736	4	1	2	4	185200	2	2	2	2	0.1736	0.1736	5.26	74.84	121	13.4	5.25
P01625	Ig kappa chain V-IV region Len OS=Homo sapiens PE=1 SV=2 - [KV402_HUMAN]	0.2368	2	1	2	12	294300	2	2	6	6	0.2368	0.2368	21.13	215.45	114	12.6	7.93
P0CG05	Ig lambda-2 chain C regions OS=Homo sapiens GN=IGLC2 PE=1 SV=1 - [LAC2_HUMAN]	0.5849	4	2	5	43	14400000	5	3	23	20	0.5849	0.4623	58.14	587.25	106	11.3	7.24
Q6P5S2	Protein LEG1 homolog OS=Homo sapiens GN=LEG1 PE=1 SV=2 - [LEG1H_HUMAN]	0.0303	1	1	1	2	68100	1	1	1	1	0.0303	0.0303	0	47.44	330	37.9	6.15
Q08380	Galectin-3-binding protein OS=Homo sapiens GN=LGALS3BP PE=1 SV=1 - [LG3BP_HUMAN]	0.1573	1	7	7	15	316400	6	7	7	8	0.1402	0.1573	18.11	205.79	585	65.3	5.27
P04211	Ig lambda chain V region 4A OS=Homo sapiens PE=4 SV=1 - [LV001_HUMAN]	0.0769	1	1	1	2	1045000	1	1	1	1	0.0769	0.0769	2.49	38.06	117	12.4	7.03
P01699	Ig lambda chain V-I region VOR OS=Homo sapiens PE=1 SV=1 - [LV101_HUMAN]	0.0811	1	1	1	1	150300		1		1	0	0.0811		26.49	111	11.5	5.29
P01702	Ig lambda chain V-I region NIG-64 OS=Homo sapiens PE=1 SV=1 - [LV104_HUMAN]	0.0721	2	1	1	1	181400		1		1	0	0.0721		25.24	111	11.4	4.89
P01701	Ig lambda chain V-I region NEW OS=Homo sapiens PE=1 SV=1 - [LV103_HUMAN]	0.1171	1	1	1	2	83740	1	1	1	1	0.1171	0.1171	2.16	30.69	111	11.4	8
P04208	Ig lambda chain V-I region WAH OS=Homo sapiens PE=1 SV=1 - [LV106_HUMAN]	0.1193	2	1	1	2	1028000	1	1	1	1	0.1193	0.1193	3.25	48.17	109	11.7	6.54
P01714	Ig lambda chain V-III region SH OS=Homo sapiens PE=1 SV=1 - [LV301_HUMAN]	0.25	1	2	2	4	352900	2	2	2	2	0.25	0.25	6.96	105.6	108	11.4	6.52
P80748	Ig lambda chain V-III region LOI OS=Homo sapiens PE=1 SV=1 - [LV302_HUMAN]	0.2162	1	2	2	4	1550000	2	2	2	2	0.2162	0.2162	6.23	122	111	11.9	5.08
P01717	Ig lambda chain V-IV region Hil OS=Homo sapiens PE=1 SV=1 - [LV403_HUMAN]	0.1776	1	1	1	4	1262000	1	1	2	2	0.1776	0.1776	6.84	60.38	107	11.5	6.51
P06317	Ig lambda chain V-VI region SUT OS=Homo sapiens PE=1 SV=1 - [LV603_HUMAN]	0.0631	1	1	1	1	37520		1		1		0.0631		24.41	111	12.2	5.12
P61626	Lysozyme C OS=Homo sapiens GN=LYZ PE=1 SV=1 - [LYSC_HUMAN]	0.1824	1	3	3	6	172200	3	3	3	3	0.1824	0.1824	3.28	100.25	148	16.5	9.16
Q9HC84	Mucin-5B OS=Homo sapiens GN=MUC5B PE=1 SV=3 - [MUC5B_HUMAN]	0.0592	3	19	19	42	409400	19	17	22	20	0.0592	0.0541	58.64	562.78	5762	596	6.64
Q9ULV0	Unconventional myosin-Vb OS=Homo sapiens GN=MYO5B PE=1 SV=3 - [MYO5B_HUMAN]	0.0038	2	1	1	1	124100		1		1		0.0038		32.8	1848	213.5	7.2
P01833	Polymeric immunoglobulin receptor OS=Homo sapiens GN=PIGR PE=1 SV=4 - [PIGR_HUMAN]	0.3599	1	24	24	95	14180000	23	23	49	46	0.3521	0.3207	151.37	1239.73	764	83.2	5.74
P12273	Prolactin-inducible protein OS=Homo sapiens GN=PIP PE=1 SV=1 - [PIP_HUMAN]	0.3288	1	4	4	8	573300	4	4	4	4	0.3288	0.3288	13.94	157.61	146	16.6	8.05
P00747	Plasminogen OS=Homo sapiens GN=PLG PE=1 SV=2 - [PLMN_HUMAN]	0.0272	1	2	2	8	179600	2	2	4	4	0.0272	0.0272	4.72	70.32	810	90.5	7.24
Q06830	Peroxiredoxin-1 OS=Homo sapiens GN=PRDX1 PE=1 SV=1 - [PRDX1_HUMAN]	0.0905	2	1	2	3	77590	1	2	1	2	0.0553	0.0905	2.81	46.79	199	22.1	8.13
Q13162	Peroxiredoxin-4 OS=Homo sapiens GN=PRDX4 PE=1 SV=1 - [PRDX4_HUMAN]	0.2657	1	4	5	9	222100	4	5	4	5	0.2399	0.2657	12.24	117.61	271	30.5	6.29
P07225	Vitamin K-dependent protein S OS=Homo sapiens GN=PROS1 PE=1 SV=1 - [PROS_HUMAN]	0.0163	1	1	1	2	85130	1	1	1	1	0.0163	0.0163	2.63	52.81	676	75.1	5.67
P02753	Retinol-binding protein 4 OS=Homo sapiens GN=RBP4 PE=1 SV=3 - [RET4_HUMAN]	0.1045	1	2	2	3	41170	2	1	2	1	0.1045	0.0498	3.98	25.91	201	23	6.07
P29034	Protein S100-A2 OS=Homo sapiens GN=S100A2 PE=1 SV=3 - [S10A2_HUMAN]	0.102	1	1	1	2	17040	1	1	1	1	0.102	0.102	2.74	26.03	98	11.1	4.78
P06703	Protein S100-A6 OS=Homo sapiens GN=S100A6 PE=1 SV=1 - [S10A6_HUMAN]	0.0889	1	1	1	2	35590	1	1	1	1	0.0889	0.0889	1.87	35.47	90	10.2	5.48
P05109	Protein S100-A8 OS=Homo sapiens GN=S100A8 PE=1 SV=1 - [S10A8_HUMAN]	0.3978	1	4	4	10	689500	4	4	5	5	0.3978	0.3978	13.6	139.82	93	10.8	7.03
P06702	Protein S100-A9 OS=Homo sapiens GN=S100A9 PE=1 SV=1 - [S10A9_HUMAN]	0.6228	1	7	7	25	2087000	6	7	13	12	0.5702	0.6228	29.53	275.74	114	13.2	6.13
Q9HCY8	Protein S100-A14 OS=Homo sapiens GN=S100A14 PE=1 SV=1 - [S10AE_HUMAN]	0.5096	1	4	4	6	174000	3	3	3	3	0.4423	0.3173	9.74	151.11	104	11.7	5.24
P35542	Serum amyloid A-4 protein OS=Homo sapiens GN=SAA4 PE=1 SV=2 - [SAA4_HUMAN]	0.0692	1	1	1	2	297000	1	1	1	1	0.0692	0.0692	3.08	38.81	130	14.7	9.07
Q6UWP8	Suprabasin OS=Homo sapiens GN=SBSN PE=1 SV=2 - [SBSN_HUMAN]	0.0915	1	1	1	2	12700	1	1	1	1	0.0915	0.0915	2.02	28.37	590	60.5	7.01
P03973	Antileukoproteinase OS=Homo sapiens GN=SLPI PE=1 SV=2 - [SLPI_HUMAN]	0.0909	1	1	1	2	94400	1	1	1	1	0.0909	0.0909	2.56	40.16	132	14.3	8.75
Q7Z614	Sorting nexin-20 OS=Homo sapiens GN=SNX20 PE=1 SV=1 - [SNX20_HUMAN]	0.0222	1	1	1	1	55190		1		1		0.0222		24	316	36.2	8.65
Q07654	Trefoil factor 3 OS=Homo sapiens GN=TFF3 PE=1 SV=1 - [TFF3_HUMAN]	0.225	1	2	2	5	126700	2	2	3	2	0.225	0.225	5.63	29.49	80	8.6	5.92
P05543	Thyroxine-binding globulin OS=Homo sapiens GN=SERPINA7 PE=1 SV=2 - [THBG_HUMAN]	0.0241	1	1	1	2	11690	1	1	1	1	0.0241	0.0241	2.88	63.2	415	46.3	6.3
P10599	Thioredoxin OS=Homo sapiens GN=TXN PE=1 SV=3 - [THIO_HUMAN]	0.1048	1	1	1	1	62590	1		1		0.1048	0	2.26		105	11.7	4.92
P00734	Prothrombin OS=Homo sapiens GN=F2 PE=1 SV=2 - [THRB_HUMAN]	0.0225	1	2	2	3	213000	1	2	1	2	0.0096	0.0225	1.87	28.63	622	70	5.9
Q66K66	Transmembrane protein 198 OS=Homo sapiens GN=TMEM198 PE=1 SV=1 - [TM198_HUMAN]	0.025	1	1	1	3	877000	1	1	1	2	0.025	0.025	1.93	44.39	360	39.4	9.92
P02787	Serotransferrin OS=Homo sapiens GN=TF PE=1 SV=3 - [TRFE_HUMAN]	0.3567	1	21	21	53	1339000	20	20	27	26	0.3553	0.3453	76.32	691.81	698	77	7.12
P07477	Trypsin-1 OS=Homo sapiens GN=PRSS1 PE=1 SV=1 - [TRY1_HUMAN]	0.0405	1	1	1	6	29100000	1	1	3	3	0.0405	0.0405	8.2	120.95	247	26.5	6.51
P02766	Transthyretin OS=Homo sapiens GN=TTR PE=1 SV=1 - [TTHY_HUMAN]	0.0884	1	1	1	2	526200	1	1	1	1	0.0884	0.0884	3.16	59	147	15.9	5.76
P02774	Vitamin D-binding protein OS=Homo sapiens GN=GC PE=1 SV=1 - [VTDB_HUMAN]	0.0759	1	4	4	7	169400	4	3	4	3	0.0759	0.0591	6.6	68.31	474	52.9	5.54
P04275	von Willebrand factor OS=Homo sapiens GN=VWF PE=1 SV=4 - [VWF_HUMAN]	0.022	1	4	4	8	151000	4	4	4	4	0.022	0.022	12.18	97.17	2813	309.1	5.48
P25311	Zinc-alpha-2-glycoprotein OS=Homo sapiens GN=AZGP1 PE=1 SV=2 - [ZA2G_HUMAN]	0.0235	1	1	1	1	101400		1		1	0	0.0235		43.38	298	34.2	6.05
Q96DA0	Zymogen granule protein 16 homolog B OS=Homo sapiens GN=ZG16B PE=1 SV=3 - [ZG16B_HUMAN]	0.2596	1	4	4	12	306100	4	4	6	6	0.2596	0.2596	14.42	164.19	208	22.7	7.39
Q5MCW4	Zinc finger protein 569 OS=Homo sapiens GN=ZNF569 PE=1 SV=1 - [ZN569_HUMAN]	0.0146	1	1	1	1	94460		1		1	0	0.0146		37.11	686	79.5	8.66
Q15751	Probable E3 ubiquitin-protein ligase HERC1 OS=Homo sapiens GN=HERC1 PE=1 SV=2 - [HERC1_HUMAN]	0.0023	1	1	1	1	51130	1		1		0.0023		1.97		4861	531.9	6.04
Q8IUC1	Keratin-associated protein 11-1 OS=Homo sapiens GN=KRTAP11-1 PE=2 SV=1 - [KR111_HUMAN]	0.0675	1	1	1	1	538700	1		1		0.0675		1.6		163	17.1	7.9
Q9BYT5	Keratin-associated protein 2-2 OS=Homo sapiens GN=KRTAP2-2 PE=2 SV=3 - [KRA22_HUMAN]	0.0813	3	1	1	1	113100	1		1		0.0813		2.07		123	12.9	7.81
P04207	Ig kappa chain V-III region CLL OS=Homo sapiens PE=4 SV=2 - [KV308_HUMAN]	0.124	1	1	1	1	114300	1		1		0.124		2.62		129	14.3	8.51
P01715	Ig lambda chain V-IV region Bau OS=Homo sapiens PE=1 SV=1 - [LV401_HUMAN]	0.0755	1	1	1	1	499400	1		1		0.0755		2.29		106	11.3	5.24

## Sheet: Fr10 (Upward)
Accession	Description	Sum(Coverage)	Sum(# Proteins)	Sum(# Unique Peptides)	Sum(# Peptides)	Sum(# PSMs)	Area	# Peptides A10	# Peptides A6	# PSM A10	# PSM A6	Coverage A10	Coverage A6	Score A10	Score A6	# AAs	MW [kDa]	calc. pI
P01009	Alpha-1-antitrypsin OS=Homo sapiens GN=SERPINA1 PE=1 SV=3 - [A1AT_HUMAN]	0.2105	1	9	9	29	2213000	8	9	14	15	0.1938	0.2105	31.06	303.19	418	46.7	5.59
P04217	Alpha-1B-glycoprotein OS=Homo sapiens GN=A1BG PE=1 SV=4 - [A1BG_HUMAN]	0.0586	1	2	2	3	42070	2	1	2	1	0.0586	0.0242	2.45	36.09	495	54.2	5.86
P01023	Alpha-2-macroglobulin OS=Homo sapiens GN=A2M PE=1 SV=3 - [A2MG_HUMAN]	0.2795	2	32	32	77	2839000	31	29	40	37	0.272	0.2564	88.21	867.22	1474	163.2	6.46
P01011	Alpha-1-antichymotrypsin OS=Homo sapiens GN=SERPINA3 PE=1 SV=2 - [AACT_HUMAN]	0.0496	1	2	2	4	217100	2	2	2	2	0.0496	0.0496	6.95	126.92	423	47.6	5.52
P60709	Actin, cytoplasmic 1 OS=Homo sapiens GN=ACTB PE=1 SV=1 - [ACTB_HUMAN]	0.3013	12	9	9	15	307200	9	6	9	6	0.3013	0.2027	16.02	180.81	375	41.7	5.48
P43652	Afamin OS=Homo sapiens GN=AFM PE=1 SV=1 - [AFAM_HUMAN]	0.0117	1	1	1	2	57350	1	1	1	1	0.0117	0.0117	2.55	39.82	599	69	5.9
P02768	Serum albumin OS=Homo sapiens GN=ALB PE=1 SV=2 - [ALBU_HUMAN]	0.5534	1	36	36	174	55120000	34	36	84	90	0.5386	0.5534	218.22	2028.63	609	69.3	6.28
P04745	Alpha-amylase 1 OS=Homo sapiens GN=AMY1A PE=1 SV=2 - [AMY1_HUMAN]	0.2622	3	11	11	30	1392000	11	11	15	15	0.2622	0.2622	36.6	320.76	511	57.7	6.93
P01019	Angiotensinogen OS=Homo sapiens GN=AGT PE=1 SV=1 - [ANGT_HUMAN]	0.068	1	3	3	6	103900	3	3	3	3	0.068	0.068	9.12	100.64	485	53.1	6.32
P02647	Apolipoprotein A-I OS=Homo sapiens GN=APOA1 PE=1 SV=1 - [APOA1_HUMAN]	0.3034	1	7	7	19	313200	6	7	9	10	0.2622	0.3034	21.39	293.88	267	30.8	5.76
P02652	Apolipoprotein A-II OS=Homo sapiens GN=APOA2 PE=1 SV=1 - [APOA2_HUMAN]	0.1	1	1	1	1	50570		1		1	0	0.1		39.08	100	11.2	6.62
P06727	Apolipoprotein A-IV OS=Homo sapiens GN=APOA4 PE=1 SV=3 - [APOA4_HUMAN]	0.0606	1	3	3	8	112100	3	3	4	4	0.0606	0.0606	10.13	56.51	396	45.4	5.38
P04114	Apolipoprotein B-100 OS=Homo sapiens GN=APOB PE=1 SV=2 - [APOB_HUMAN]	0.0585	1	24	24	50	262700	23	22	26	24	0.0559	0.0544	65.13	532.09	4563	515.3	7.05
P02656	Apolipoprotein C-III OS=Homo sapiens GN=APOC3 PE=1 SV=1 - [APOC3_HUMAN]	0.1111	1	1	1	2	67640	1	1	1	1	0.1111	0.1111	2.53	45.31	99	10.8	5.41
P02649	Apolipoprotein E OS=Homo sapiens GN=APOE PE=1 SV=1 - [APOE_HUMAN]	0.0757	1	2	2	3	49730	1	2	1	2	0.0473	0.0757	3.68	38.32	317	36.1	5.73
P02749	Beta-2-glycoprotein 1 OS=Homo sapiens GN=APOH PE=1 SV=3 - [APOH_HUMAN]	0.0667	1	2	2	2	115400	2		2		0.0667	0	2.6		345	38.3	7.97
O95445	Apolipoprotein M OS=Homo sapiens GN=APOM PE=1 SV=2 - [APOM_HUMAN]	0.0372	1	1	1	1	78920	1		1		0.0372	0	1.78		188	21.2	6.01
P02746	Complement C1q subcomponent subunit B OS=Homo sapiens GN=C1QB PE=1 SV=3 - [C1QB_HUMAN]	0.0553	1	1	1	2	127300	1	1	1	1	0.0553	0.0553	3.56	63.68	253	26.7	8.63
P02747	Complement C1q subcomponent subunit C OS=Homo sapiens GN=C1QC PE=1 SV=3 - [C1QC_HUMAN]	0.049	1	1	1	2	415800	1	1	1	1	0.049	0.049	3.48	60.52	245	25.8	8.41
P00736	Complement C1r subcomponent OS=Homo sapiens GN=C1R PE=1 SV=2 - [C1R_HUMAN]	0.0213	1	1	1	2	43540	1	1	1	1	0.0213	0.0213	2.49	20.37	705	80.1	6.21
P04003	C4b-binding protein alpha chain OS=Homo sapiens GN=C4BPA PE=1 SV=2 - [C4BPA_HUMAN]	0.1122	1	6	6	13	191300	6	5	7	6	0.1122	0.0921	18.66	152.43	597	67	7.3
P23280	Carbonic anhydrase 6 OS=Homo sapiens GN=CA6 PE=1 SV=3 - [CAH6_HUMAN]	0.0747	1	2	2	4	45120	2	2	2	2	0.0747	0.0747	5.34	53.8	308	35.3	7.02
P13987	CD59 glycoprotein OS=Homo sapiens GN=CD59 PE=1 SV=1 - [CD59_HUMAN]	0.0938	1	1	1	2	49220	1	1	1	1	0.0938	0.0938	2.8	40.41	128	14.2	6.48
P00450	Ceruloplasmin OS=Homo sapiens GN=CP PE=1 SV=1 - [CERU_HUMAN]	0.0376	1	3	3	6	356400	3	3	3	3	0.0376	0.0376	9.27	83.72	1065	122.1	5.72
P00751	Complement factor B OS=Homo sapiens GN=CFB PE=1 SV=2 - [CFAB_HUMAN]	0.0563	1	4	4	8	250400	4	4	4	4	0.0563	0.0563	7.71	101.79	764	85.5	7.06
P08603	Complement factor H OS=Homo sapiens GN=CFH PE=1 SV=4 - [CFAH_HUMAN]	0.0171	3	2	2	4	86290	2	2	2	2	0.0171	0.0171	6.09	48.66	1231	139	6.61
P01024	Complement C3 OS=Homo sapiens GN=C3 PE=1 SV=2 - [CO3_HUMAN]	0.2622	1	37	37	77	1232000	35	34	39	38	0.2502	0.2435	102.54	894.77	1663	187	6.4
P0C0L4	Complement C4-A OS=Homo sapiens GN=C4A PE=1 SV=2 - [CO4A_HUMAN]	0.1124	2	18	18	38	635300	17	17	19	19	0.1078	0.1084	45.25	507.11	1744	192.7	7.08
P01031	Complement C5 OS=Homo sapiens GN=C5 PE=1 SV=4 - [CO5_HUMAN]	0.0197	1	4	4	6	60860	3	3	3	3	0.0161	0.0155	8.36	77.54	1676	188.2	6.52
P07360	Complement component C8 gamma chain OS=Homo sapiens GN=C8G PE=1 SV=3 - [CO8G_HUMAN]	0.0743	1	1	1	2	150500	1	1	1	1	0.0743	0.0743	3.16	45.94	202	22.3	8.31
P04080	Cystatin-B OS=Homo sapiens GN=CSTB PE=1 SV=2 - [CYTB_HUMAN]	0.2449	1	2	2	4	95760	2	2	2	2	0.2449	0.2449	6.75	78.24	98	11.1	7.56
P81605	Dermcidin OS=Homo sapiens GN=DCD PE=1 SV=2 - [DCD_HUMAN]	0.1	1	1	1	2	95600	1	1	1	1	0.1	0.1	3.21	53.9	110	11.3	6.54
P59665	Neutrophil defensin 1 OS=Homo sapiens GN=DEFA1 PE=1 SV=1 - [DEF1_HUMAN]	0.1915	2	2	2	4	79940	2	2	2	2	0.1915	0.1915	4.03	69.42	94	10.2	6.99
Q9UGM3	Deleted in malignant brain tumors 1 protein OS=Homo sapiens GN=DMBT1 PE=1 SV=2 - [DMBT1_HUMAN]	0.317	1	16	16	55	8850000	16	13	29	26	0.317	0.2789	84.3	734.75	2413	260.6	5.44
Q9Y6R7	IgGFc-binding protein OS=Homo sapiens GN=FCGBP PE=1 SV=3 - [FCGBP_HUMAN]	0.1055	1	25	25	50	200500	25	23	26	24	0.1055	0.0932	52.44	482.1	5405	571.6	5.34
P02765	Alpha-2-HS-glycoprotein OS=Homo sapiens GN=AHSG PE=1 SV=1 - [FETUA_HUMAN]	0.1117	1	2	2	4	515700	2	2	2	2	0.1117	0.1117	7.88	88.55	367	39.3	5.72
P02751	Fibronectin OS=Homo sapiens GN=FN1 PE=1 SV=4 - [FINC_HUMAN]	0.0054	1	1	1	1	52350		1		1	0	0.0054		0	2386	262.5	5.71
P69905	Hemoglobin subunit alpha OS=Homo sapiens GN=HBA1 PE=1 SV=2 - [HBA_HUMAN]	0.3451	1	4	4	12	791500	4	4	5	7	0.3451	0.3451	10.94	139.13	142	15.2	8.68
P68871	Hemoglobin subunit beta OS=Homo sapiens GN=HBB PE=1 SV=2 - [HBB_HUMAN]	0.5374	4	3	6	20	1070000	6	5	11	9	0.5374	0.4286	26.45	261.16	147	16	7.28
P02042	Hemoglobin subunit delta OS=Homo sapiens GN=HBD PE=1 SV=2 - [HBD_HUMAN]	0.3469	4	1	4	9	351400	4	3	5	4	0.3469	0.2381	11.7	130.51	147	16	8.05
P02790	Hemopexin OS=Homo sapiens GN=HPX PE=1 SV=2 - [HEMO_HUMAN]	0.1061	2	5	5	14	1467000	5	5	7	7	0.1061	0.1061	11.83	103.43	462	51.6	7.02
P05546	Heparin cofactor 2 OS=Homo sapiens GN=SERPIND1 PE=1 SV=3 - [HEP2_HUMAN]	0.0741	1	4	4	6	136000	3	3	3	3	0.0561	0.0501	4.8	60.8	499	57	6.9
P00738	Haptoglobin OS=Homo sapiens GN=HP PE=1 SV=1 - [HPT_HUMAN]	0.1798	2	6	6	14	1759000	6	6	7	7	0.1798	0.1798	20.26	165.41	406	45.2	6.58
P04196	Histidine-rich glycoprotein OS=Homo sapiens GN=HRG PE=1 SV=1 - [HRG_HUMAN]	0.0381	1	2	2	4	89270	2	2	2	2	0.0381	0.0381	5.14	54.31	525	59.5	7.5
P04792	Heat shock protein beta-1 OS=Homo sapiens GN=HSPB1 PE=1 SV=2 - [HSPB1_HUMAN]	0.1317	1	2	2	3	33690	2	1	2	1	0.1317	0.0488	4.59	33.76	205	22.8	6.4
P01743	Ig heavy chain V-I region HG3 OS=Homo sapiens PE=3 SV=1 - [HV102_HUMAN]	0.094	1	1	1	2	304200	1	1	1	1	0.094	0.094	2.67	45.85	117	12.9	8.92
P06331	Ig heavy chain V-II region ARH-77 OS=Homo sapiens PE=4 SV=1 - [HV209_HUMAN]	0.1712	2	2	2	7	202400	2	2	3	4	0.1712	0.1712	7.26	86.98	146	16.2	8.28
P01763	Ig heavy chain V-III region WEA OS=Homo sapiens PE=1 SV=1 - [HV302_HUMAN]	0.193	1	1	2	8	513300	2	2	4	4	0.193	0.193	7.8	100.42	114	12.2	8.5
P01765	Ig heavy chain V-III region TIL OS=Homo sapiens PE=1 SV=1 - [HV304_HUMAN]	0.2609	2	1	2	8	569800	2	2	4	4	0.2609	0.2609	12.66	108.97	115	12.3	9.13
P01768	Ig heavy chain V-III region CAM OS=Homo sapiens PE=1 SV=1 - [HV307_HUMAN]	0.1803	1	1	2	5	842700		2		5		0.1803		135.73	122	13.7	9.63
P01767	Ig heavy chain V-III region BUT OS=Homo sapiens PE=1 SV=1 - [HV306_HUMAN]	0.1913	1	1	2	9	568400	2	2	4	5	0.1913	0.1913	8.9	167.13	115	12.4	9.25
P01766	Ig heavy chain V-III region BRO OS=Homo sapiens PE=1 SV=1 - [HV305_HUMAN]	0.25	2	1	2	8	1309000	2	2	4	4	0.25	0.25	13.11	138	120	13.2	6.57
P01776	Ig heavy chain V-III region WAS OS=Homo sapiens PE=1 SV=1 - [HV315_HUMAN]	0.2393	2	1	2	8	685500	2	2	4	4	0.2393	0.2393	11.2	61.84	117	13.1	7.99
P01779	Ig heavy chain V-III region TUR OS=Homo sapiens PE=1 SV=1 - [HV318_HUMAN]	0.2672	3	1	2	8	402900	2	2	4	4	0.2672	0.2672	12.07	97.15	116	12.4	9.73
P01781	Ig heavy chain V-III region GAL OS=Homo sapiens PE=1 SV=1 - [HV320_HUMAN]	0.2672	1	3	3	12	204300	3	3	6	6	0.2672	0.2672	18.46	160.22	116	12.7	8.48
P05155	Plasma protease C1 inhibitor OS=Homo sapiens GN=SERPING1 PE=1 SV=2 - [IC1_HUMAN]	0.034	1	2	2	4	173600	2	2	2	2	0.034	0.034	3.27	34.11	500	55.1	6.55
P01876	Ig alpha-1 chain C region OS=Homo sapiens GN=IGHA1 PE=1 SV=2 - [IGHA1_HUMAN]	0.3683	1	4	11	40	7349000	10	11	19	21	0.3484	0.3683	54.77	498.2	353	37.6	6.51
P01877	Ig alpha-2 chain C region OS=Homo sapiens GN=IGHA2 PE=1 SV=3 - [IGHA2_HUMAN]	0.3412	1	2	9	40	7472000	8	9	19	21	0.3206	0.3412	51.69	439.54	340	36.5	6.1
P01857	Ig gamma-1 chain C region OS=Homo sapiens GN=IGHG1 PE=1 SV=1 - [IGHG1_HUMAN]	0.4091	1	6	9	34	9565000	9	8	17	17	0.4091	0.3606	24.92	282.38	330	36.1	8.19
P01859	Ig gamma-2 chain C region OS=Homo sapiens GN=IGHG2 PE=1 SV=2 - [IGHG2_HUMAN]	0.3129	1	3	7	24	2017000	6	7	12	12	0.2761	0.3129	31.11	152.05	326	35.9	7.59
P01861	Ig gamma-4 chain C region OS=Homo sapiens GN=IGHG4 PE=1 SV=1 - [IGHG4_HUMAN]	0.2232	1	1	6	10	1953000	5	5	5	5	0.1865	0.1743	10.36	92.5	327	35.9	7.36
P01871	Ig mu chain C region OS=Homo sapiens GN=IGHM PE=1 SV=3 - [IGHM_HUMAN]	0.292	2	11	11	31	1421000	11	10	16	15	0.292	0.2633	35.17	376.86	452	49.3	6.77
P01591	Immunoglobulin J chain OS=Homo sapiens GN=JCHAIN PE=1 SV=4 - [IGJ_HUMAN]	0.4214	1	7	7	15	2935000	7	6	8	7	0.4214	0.3774	18.53	126.27	159	18.1	5.24
P01834	Ig kappa chain C region OS=Homo sapiens GN=IGKC PE=1 SV=1 - [IGKC_HUMAN]	0.8019	1	5	5	42	11320000	5	5	21	21	0.8019	0.8019	59.69	479.25	106	11.6	5.87
B9A064	Immunoglobulin lambda-like polypeptide 5 OS=Homo sapiens GN=IGLL5 PE=2 SV=2 - [IGLL5_HUMAN]	0.2664	2	2	4	35	2840000	4	4	18	17	0.2664	0.2664	41.26	298.88	214	23	8.84
P20702	Integrin alpha-X OS=Homo sapiens GN=ITGAX PE=1 SV=3 - [ITAX_HUMAN]	0.0112	1	1	1	1	112200		1		1		0.0112		23.68	1163	127.7	6.64
P19827	Inter-alpha-trypsin inhibitor heavy chain H1 OS=Homo sapiens GN=ITIH1 PE=1 SV=3 - [ITIH1_HUMAN]	0.0692	1	5	5	10	273100	5	5	5	5	0.0692	0.0692	16.97	224.82	911	101.3	6.79
P19823	Inter-alpha-trypsin inhibitor heavy chain H2 OS=Homo sapiens GN=ITIH2 PE=1 SV=2 - [ITIH2_HUMAN]	0.1216	1	10	10	25	731600	10	9	13	12	0.1216	0.1142	31.89	274.83	946	106.4	6.86
Q14624	Inter-alpha-trypsin inhibitor heavy chain H4 OS=Homo sapiens GN=ITIH4 PE=1 SV=4 - [ITIH4_HUMAN]	0.0634	1	6	6	15	370100	6	5	8	7	0.0634	0.0516	12.73	67.08	930	103.3	6.98
P13645	Keratin, type I cytoskeletal 10 OS=Homo sapiens GN=KRT10 PE=1 SV=6 - [K1C10_HUMAN]	0.3904	8	18	21	48	1249000	19	19	24	24	0.3664	0.3322	65.92	745.81	584	58.8	5.21
P13646	Keratin, type I cytoskeletal 13 OS=Homo sapiens GN=KRT13 PE=1 SV=4 - [K1C13_HUMAN]	0.4651	9	19	24	59	1971000	23	23	30	29	0.4498	0.4651	82.97	857.07	458	49.6	4.96
P02533	Keratin, type I cytoskeletal 14 OS=Homo sapiens GN=KRT14 PE=1 SV=4 - [K1C14_HUMAN]	0.3792	7	8	17	36	1534000	15	17	18	18	0.3517	0.3792	47.11	523.56	472	51.5	5.16
P08779	Keratin, type I cytoskeletal 16 OS=Homo sapiens GN=KRT16 PE=1 SV=4 - [K1C16_HUMAN]	0.3953	6	8	17	36	1534000	14	17	17	19	0.3446	0.3953	43.06	435.19	473	51.2	5.05
P35527	Keratin, type I cytoskeletal 9 OS=Homo sapiens GN=KRT9 PE=1 SV=3 - [K1C9_HUMAN]	0.3355	1	16	17	40	811100	16	17	19	21	0.3355	0.3355	49.9	664.43	623	62	5.24
Q15323	Keratin, type I cuticular Ha1 OS=Homo sapiens GN=KRT31 PE=1 SV=3 - [K1H1_HUMAN]	0.2212	11	3	9	20	665800	9	9	10	10	0.2212	0.2212	21.42	190.65	416	47.2	4.88
P35908	Keratin, type II cytoskeletal 2 epidermal OS=Homo sapiens GN=KRT2 PE=1 SV=2 - [K22E_HUMAN]	0.2754	3	8	17	37	1352000	17	16	19	18	0.2754	0.2754	51.48	513.24	639	65.4	8
Q01546	Keratin, type II cytoskeletal 2 oral OS=Homo sapiens GN=KRT76 PE=1 SV=2 - [K22O_HUMAN]	0.1348	4	4	11	21	206400	10	9	11	10	0.1238	0.1113	21.92	182.78	638	65.8	8.12
P04264	Keratin, type II cytoskeletal 1 OS=Homo sapiens GN=KRT1 PE=1 SV=6 - [K2C1_HUMAN]	0.4348	2	22	27	66	1868000	26	26	32	34	0.4348	0.4348	89.68	1023.03	644	66	8.12
P19013	Keratin, type II cytoskeletal 4 OS=Homo sapiens GN=KRT4 PE=1 SV=4 - [K2C4_HUMAN]	0.4794	3	25	27	65	682800	26	27	32	33	0.4625	0.4794	90.13	868.07	534	57.2	6.61
P13647	Keratin, type II cytoskeletal 5 OS=Homo sapiens GN=KRT5 PE=1 SV=3 - [K2C5_HUMAN]	0.3966	5	14	24	45	538900	20	23	21	24	0.339	0.3966	53.98	523.11	590	62.3	7.74
P02538	Keratin, type II cytoskeletal 6A OS=Homo sapiens GN=KRT6A PE=1 SV=3 - [K2C6A_HUMAN]	0.3014	8	8	18	35	538900	15	16	17	18	0.2518	0.2855	43.66	472.03	564	60	8
Q14722	Voltage-gated potassium channel subunit beta-1 OS=Homo sapiens GN=KCNAB1 PE=1 SV=1 - [KCAB1_HUMAN]	0.0143	1	1	1	1	13030		1		1	0	0.0143		28.32	419	46.5	8.94
P03952	Plasma kallikrein OS=Homo sapiens GN=KLKB1 PE=1 SV=1 - [KLKB1_HUMAN]	0.0172	1	1	1	2	14130	1	1	1	1	0.0172	0.0172	1.67	20.58	638	71.3	8.22
P01042	Kininogen-1 OS=Homo sapiens GN=KNG1 PE=1 SV=2 - [KNG1_HUMAN]	0.0668	1	4	4	10	183400	4	4	5	5	0.0668	0.0668	12.23	76.02	644	71.9	6.81
Q52LG2	Keratin-associated protein 13-2 OS=Homo sapiens GN=KRTAP13-2 PE=2 SV=1 - [KR132_HUMAN]	0.0743	1	1	1	2	56010	1	1	1	1	0.0743	0.0743	3.3	48.41	175	18.7	8.29
Q9BYT5	Keratin-associated protein 2-2 OS=Homo sapiens GN=KRTAP2-2 PE=2 SV=3 - [KRA22_HUMAN]	0.0813	3	1	1	4	162400	1	1	2	2	0.0813	0.0813	4.41	35.37	123	12.9	7.81
Q9BYR7	Keratin-associated protein 3-2 OS=Homo sapiens GN=KRTAP3-2 PE=1 SV=1 - [KRA32_HUMAN]	0.1735	1	1	1	2	163600	1	1	1	1	0.1735	0.1735	2.44	41.3	98	10.4	5.69
Q9BYR6	Keratin-associated protein 3-3 OS=Homo sapiens GN=KRTAP3-3 PE=1 SV=1 - [KRA33_HUMAN]	0.1735	1	1	1	2	775100	1	1	1	1	0.1735	0.1735	1.86	36.4	98	10.4	5.69
O76011	Keratin, type I cuticular Ha4 OS=Homo sapiens GN=KRT34 PE=2 SV=2 - [KRT34_HUMAN]	0.1858	3	3	8	17	346100	8	7	9	8	0.1858	0.1651	18.97	145.71	436	49.4	5.06
O43790	Keratin, type II cuticular Hb6 OS=Homo sapiens GN=KRT86 PE=1 SV=1 - [KRT86_HUMAN]	0.0329	4	1	2	3	157600	1	2	1	2	0.0185	0.0329	2.3	45.28	486	53.5	5.66
P78386	Keratin, type II cuticular Hb5 OS=Homo sapiens GN=KRT85 PE=1 SV=1 - [KRT85_HUMAN]	0.0454	2	1	2	3	142000	1	2	1	2	0.0316	0.0454	2.69	40.15	507	55.8	6.55
P01597	Ig kappa chain V-I region DEE OS=Homo sapiens PE=1 SV=1 - [KV105_HUMAN]	0.1667	10	1	2	7	1127000	1	2	2	5	0.1667	0.1667	8.55	163.09	108	11.7	9.36
P01598	Ig kappa chain V-I region EU OS=Homo sapiens PE=1 SV=1 - [KV106_HUMAN]	0.2685	3	2	2	8	181900	2	2	4	4	0.2685	0.2685	13.5	93.54	108	11.8	8.44
P01605	Ig kappa chain V-I region Lay OS=Homo sapiens PE=1 SV=1 - [KV113_HUMAN]	0.0833	4	1	1	2	882700	1	1	1	1	0.0833	0.0833	2.45	38.59	108	11.8	7.96
P01611	Ig kappa chain V-I region Wes OS=Homo sapiens PE=1 SV=1 - [KV119_HUMAN]	0.1667	1	1	1	2	91550	1	1	1	1	0.1667	0.1667	3.43	40.7	108	11.6	7.28
P01609	Ig kappa chain V-I region Scw OS=Homo sapiens PE=1 SV=1 - [KV117_HUMAN]	0.2778	10	1	2	7	578800	2	2	3	4	0.2778	0.2778	7.41	136.26	108	11.8	6
P04430	Ig kappa chain V-I region BAN OS=Homo sapiens PE=1 SV=1 - [KV122_HUMAN]	0.1667	1	1	1	2	42620	1	1	1	1	0.1667	0.1667	3.06	35.37	108	11.8	8.44
P01616	Ig kappa chain V-II region MIL OS=Homo sapiens PE=1 SV=1 - [KV203_HUMAN]	0.3304	4	1	2	3	363300	1	2	1	2	0.2143	0.3304	2.42	61.47	112	12	9.29
P01617	Ig kappa chain V-II region TEW OS=Homo sapiens PE=1 SV=1 - [KV204_HUMAN]	0.3274	4	1	2	5	414400	2	2	2	3	0.3274	0.3274	5.73	69.9	113	12.3	6
P01620	Ig kappa chain V-III region SIE OS=Homo sapiens PE=1 SV=1 - [KV302_HUMAN]	0.3945	6	3	3	7	501900	3	3	4	3	0.3945	0.3945	12.9	108.21	109	11.8	8.48
P04433	Ig kappa chain V-III region VG (Fragment) OS=Homo sapiens PE=1 SV=1 - [KV309_HUMAN]	0.0783	1	1	1	2	441700	1	1	1	1	0.0783	0.0783	2.08	44.69	115	12.6	4.96
P06312	Ig kappa chain V-IV region (Fragment) OS=Homo sapiens GN=IGKV4-1 PE=4 SV=1 - [KV401_HUMAN]	0.1736	4	1	2	4	73650	2	2	2	2	0.1736	0.1736	5.39	59.23	121	13.4	5.25
P01625	Ig kappa chain V-IV region Len OS=Homo sapiens PE=1 SV=2 - [KV402_HUMAN]	0.2368	2	1	2	8	82570	2	2	4	4	0.2368	0.2368	13.57	143.6	114	12.6	7.93
P0CG05	Ig lambda-2 chain C regions OS=Homo sapiens GN=IGLC2 PE=1 SV=1 - [LAC2_HUMAN]	0.5566	4	2	4	36	3846000	4	4	18	18	0.5566	0.5566	42.56	268.76	106	11.3	7.24
Q08380	Galectin-3-binding protein OS=Homo sapiens GN=LGALS3BP PE=1 SV=1 - [LG3BP_HUMAN]	0.0615	1	3	3	5	44140	2	3	2	3	0.0462	0.0615	4.59	60.54	585	65.3	5.27
P04211	Ig lambda chain V region 4A OS=Homo sapiens PE=4 SV=1 - [LV001_HUMAN]	0.0769	1	1	1	2	464300	1	1	1	1	0.0769	0.0769	2.09	41.83	117	12.4	7.03
P01700	Ig lambda chain V-I region HA OS=Homo sapiens PE=1 SV=1 - [LV102_HUMAN]	0.1875	4	1	2	3	168500	1	2	1	2	0.1161	0.1875	3.08	57.85	112	11.9	8.91
P04208	Ig lambda chain V-I region WAH OS=Homo sapiens PE=1 SV=1 - [LV106_HUMAN]	0.2202	1	1	2	4	78600	2	2	2	2	0.2202	0.2202	3.08	56.68	109	11.7	6.54
P01714	Ig lambda chain V-III region SH OS=Homo sapiens PE=1 SV=1 - [LV301_HUMAN]	0.0833	1	1	1	2	133800	1	1	1	1	0.0833	0.0833	2.37	43.31	108	11.4	6.52
P80748	Ig lambda chain V-III region LOI OS=Homo sapiens PE=1 SV=1 - [LV302_HUMAN]	0.2162	1	2	2	4	777400	2	2	2	2	0.2162	0.2162	5.84	107.94	111	11.9	5.08
P01717	Ig lambda chain V-IV region Hil OS=Homo sapiens PE=1 SV=1 - [LV403_HUMAN]	0.1776	1	1	1	4	338500	1	1	2	2	0.1776	0.1776	5.31	53.18	107	11.5	6.51
P61626	Lysozyme C OS=Homo sapiens GN=LYZ PE=1 SV=1 - [LYSC_HUMAN]	0.0811	1	1	1	2	174800	1	1	1	1	0.0811	0.0811	3.75	55.07	148	16.5	9.16
Q9HC84	Mucin-5B OS=Homo sapiens GN=MUC5B PE=1 SV=3 - [MUC5B_HUMAN]	0.03	2	7	7	15	173900	7	6	8	7	0.03	0.0279	18.06	167.23	5762	596	6.64
P35579	Myosin-9 OS=Homo sapiens GN=MYH9 PE=1 SV=4 - [MYH9_HUMAN]	0.0122	1	1	1	2	20280	1	1	1	1	0.0122	0.0122	0	31.99	1960	226.4	5.6
Q9ULV0	Unconventional myosin-Vb OS=Homo sapiens GN=MYO5B PE=1 SV=3 - [MYO5B_HUMAN]	0.0038	2	1	1	1	131200		1		1		0.0038		24.44	1848	213.5	7.2
P01833	Polymeric immunoglobulin receptor OS=Homo sapiens GN=PIGR PE=1 SV=4 - [PIGR_HUMAN]	0.2657	1	18	18	52	3688000	18	16	28	24	0.2657	0.2565	80.99	781.93	764	83.2	5.74
P12273	Prolactin-inducible protein OS=Homo sapiens GN=PIP PE=1 SV=1 - [PIP_HUMAN]	0.2466	1	3	3	6	233000	3	3	3	3	0.2466	0.2466	10.28	119.81	146	16.6	8.05
P00747	Plasminogen OS=Homo sapiens GN=PLG PE=1 SV=2 - [PLMN_HUMAN]	0.0272	1	2	2	7	148100	2	2	4	3	0.0272	0.0272	2.45	56.94	810	90.5	7.24
Q13162	Peroxiredoxin-4 OS=Homo sapiens GN=PRDX4 PE=1 SV=1 - [PRDX4_HUMAN]	0.0406	1	1	1	2	46700	1	1	1	1	0.0406	0.0406	2.37	21.93	271	30.5	6.29
P07225	Vitamin K-dependent protein S OS=Homo sapiens GN=PROS1 PE=1 SV=1 - [PROS_HUMAN]	0.0281	1	2	2	4	76240	2	2	2	2	0.0281	0.0281	2.02	47.23	676	75.1	5.67
P05109	Protein S100-A8 OS=Homo sapiens GN=S100A8 PE=1 SV=1 - [S10A8_HUMAN]	0.4731	1	5	5	11	259100	5	4	6	5	0.4731	0.3978	15	124.68	93	10.8	7.03
P06702	Protein S100-A9 OS=Homo sapiens GN=S100A9 PE=1 SV=1 - [S10A9_HUMAN]	0.6228	1	7	7	18	684100	7	6	9	9	0.6228	0.5702	19.71	153.42	114	13.2	6.13
Q9HCY8	Protein S100-A14 OS=Homo sapiens GN=S100A14 PE=1 SV=1 - [S10AE_HUMAN]	0.1442	1	1	1	2	52450	1	1	1	1	0.1442	0.1442	3.65	105.42	104	11.7	5.24
P35542	Serum amyloid A-4 protein OS=Homo sapiens GN=SAA4 PE=1 SV=2 - [SAA4_HUMAN]	0.0692	1	1	1	2	229300	1	1	1	1	0.0692	0.0692	3.03	40.76	130	14.7	9.07
Q7Z614	Sorting nexin-20 OS=Homo sapiens GN=SNX20 PE=1 SV=1 - [SNX20_HUMAN]	0.0222	1	1	1	1	51000		1		1	0	0.0222		30.35	316	36.2	8.65
P05543	Thyroxine-binding globulin OS=Homo sapiens GN=SERPINA7 PE=1 SV=2 - [THBG_HUMAN]	0.0241	1	1	1	2	10450	1	1	1	1	0.0241	0.0241	2.55	39.23	415	46.3	6.3
P00734	Prothrombin OS=Homo sapiens GN=F2 PE=1 SV=2 - [THRB_HUMAN]	0.037	1	3	3	4	180500	3	1	3	1	0.037	0.0096	4.22	33.24	622	70	5.9
Q66K66	Transmembrane protein 198 OS=Homo sapiens GN=TMEM198 PE=1 SV=1 - [TM198_HUMAN]	0.025	1	1	1	5	714000	1	1	1	4	0.025	0.025	1.97	54.17	360	39.4	9.92
P02787	Serotransferrin OS=Homo sapiens GN=TF PE=1 SV=3 - [TRFE_HUMAN]	0.2249	1	13	13	35	693100	13	13	18	17	0.2249	0.2249	43.08	340.85	698	77	7.12
P07477	Trypsin-1 OS=Homo sapiens GN=PRSS1 PE=1 SV=1 - [TRY1_HUMAN]	0.0729	2	2	2	11	15100000	2	2	5	6	0.0729	0.0729	13.01	119.33	247	26.5	6.51
P02766	Transthyretin OS=Homo sapiens GN=TTR PE=1 SV=1 - [TTHY_HUMAN]	0.0884	1	1	1	2	222900	1	1	1	1	0.0884	0.0884	2.72	41.08	147	15.9	5.76
P02774	Vitamin D-binding protein OS=Homo sapiens GN=GC PE=1 SV=1 - [VTDB_HUMAN]	0.0527	1	2	2	4	122600	2	2	2	2	0.0527	0.0527	5.73	56.67	474	52.9	5.54
P04275	von Willebrand factor OS=Homo sapiens GN=VWF PE=1 SV=4 - [VWF_HUMAN]	0.0057	1	1	1	2	86290	1	1	1	1	0.0057	0.0057	2.6	47.16	2813	309.1	5.48
P25311	Zinc-alpha-2-glycoprotein OS=Homo sapiens GN=AZGP1 PE=1 SV=2 - [ZA2G_HUMAN]	0.0638	1	2	2	3	36300	1	2	1	2	0.0403	0.0638	2.27	52.23	298	34.2	6.05
Q96DA0	Zymogen granule protein 16 homolog B OS=Homo sapiens GN=ZG16B PE=1 SV=3 - [ZG16B_HUMAN]	0.1779	1	2	2	8	150700	2	2	4	4	0.1779	0.1779	8.79	94.92	208	22.7	7.39
Q9BXX2	Ankyrin repeat domain-containing protein 30B OS=Homo sapiens GN=ANKRD30B PE=2 SV=3 - [AN30B_HUMAN]	0.005	1	1	1	1	71890	1		1		0.005		0		1392	157.9	6.35
P06888	Ig lambda chain V-I region EPS OS=Homo sapiens PE=1 SV=1 - [LV109_HUMAN]	0.0734	4	1	1	1	272000	1		1		0.0734		0		109	11.4	9.29
P01715	Ig lambda chain V-IV region Bau OS=Homo sapiens PE=1 SV=1 - [LV401_HUMAN]	0.0755	1	1	1	1	496600	1		1		0.0755		2.15		106	11.3	5.24
Q07654	Trefoil factor 3 OS=Homo sapiens GN=TFF3 PE=1 SV=1 - [TFF3_HUMAN]	0.0875	1	1	1	1	49270	1		1		0.0875		1.82		80	8.6	5.92

[truncated: 10 more sheets: Fr1 (Downward), Fr2 (Downward), Fr3 (Downward), Fr4 (Downward), Fr5 (Downward), Fr6 (Downward), Fr7 (Downward), Fr8 (Downward), Fr9 (Downward), Fr10 (Downward)]
